# Supplementary material for: Ancient Protostome Origin of Chemosensory Ionotropic Glutamate Receptors and the Evolution of Insect Taste and Olfaction
Source: PLoS Genet. 2010 Aug 19;6(8):e1001064. doi: 10.1371/journal.pgen.1001064 (PMC2924276; doi:10.1371/journal.pgen.1001064)
Supplement: Dataset S1 — iGluR and IR predicted protein sequences. Sequences are in FASTA format. The header line of each sequence displays i) the new sequence name (except for previously annotated non-vertebrate iGluRs), ii) the old sequence name (for previously annotated sequences) and, in some cases, iii) comments, separated by spaces. Internal stop codons and frameshifts are indicated by an ‘X’. Unknown residues (due to gaps in genomic sequence data) are indicated by an ‘x’. (1.16 MB TXT) [file pgen.1001064.s001.txt]

>DsecIR7a GM17537 
MFHYLWLLMGLRSLAMGALHPPQPEVMTPLVAAALEILAEQVSPSQSTLAVMDLTQDAEH
RDDRQEQLMNIILRSVGSEMALRTFQKPPAEVPASFVVFLVNSAEAFNTLGFHFTDIHST
REFNFLILLTRRMSSRAERLEVLTDISRTCVRFHTSNVILITEKRDGVVLVYAYSLLNMD
CDLSVSLELIDIYENGLFRHGHEARSINRGISLSGCPLQVSWYPLAPFVSFIGNSSDPEE
RAQTWRLTGIDGELIKLLASIFHFRILLEEPCDKCLSHDIKDDCSGCFDQVIFSNSSILI
GAMSGSHQHRSHFSFTSSYHQSSLVFIMHMSSQFGAVAQLAVPFTVIVWLALVVSSLLVV
LVLWMRNRLVCGRSDLARHALQVLTTLMGNPLEARRLPRSGRVRILYAGWLLLVLVLRVV
YQGKLFDSFRLPYHKPLPTEISELIQSNYTLINQEYLDYYPRELTVLTRNGSMDRFDYIQ
GLGKEGKFTTTSLIATMAYYNMMHWSTSRLTHIKEHIFLYQMVIYLRRHSLLKFAFDRKI
KQLLSAGIIGYFVREFDASQYRKPFEEDYEVSPIPLDSFCGLYYVSSIWLSAAVVAFILE
LLSQRIVWLRRIFE
>DsecIR7b GM11972 
MESRSDLAEALAQVVANSEMGRFKTLYIYTHSSSQSTGAHLEELLDQVLMILPNNLQARR
LLLQQSMEYKPYVHAVLALVDGIPSLSAIYARIRATQDLSHTLVYMSMPTDAYGEEIQAT
LRLMWRLSVLNVGVVLRPPGDHILMVSYFPFSALHGCQVISANVVNRYQVGTKRWVSPDY
FPSKLGNFYGCLLTCATWEDMPYLVWRRDGSGSFVGIEGALLQFMAENLNFSVGLYWMNK
EEVLATFDESGRIFDELFGHHADFSLGGFHFKPSAGSEIPYSQSTYYFMSHIMLVTNLQS
AYSAYEKLSFPFSPLLWRAIGLVLILACLLLMLVVRWCHHQELPRNPYYELLVLTMGGNL
EDRWVPQRFPSRLILLTWLFATLVLRSGYQSGMYQLLRQDTQRNPPQTISEVLAQHFTIQ
LAEVNEARILASLPELSPEQLVYLEGSELQSFPDLAMQSGSSARVAILTPYEYFGYFRKV
HPMSRRLHLVRERIYTQQLAFYMRRHSHLVGVLNKQIQHAHAHGFLEHWTRQYVSAVDEK
DKSVARIASTSYSTLDGIDGDPSLSESEDQQVAPVRQNVLSMRELAALFWLILWANLGAA
VVFVLELLLPRIKLRKISMKMKKSTRTSATPTSTLSAPSTTKDIPFSCEDGFQDSWPKCS
LLVS
>DsecIR7c GM11977 
MLPSAVHNVSLVYALVWAIDNYYGIATSTPLAVVQFPTSRESRRLHNDLIDAALGRSSGT
GRIQFLLEDDRVEMTETDTDPPPPSGLTGRPIAIWFLDSLRSYFRLEMYLNQLGSPYKRN
GFFLVVYTGLEDQPMESLKIMFRRLLNMYVLNVNVFLQRDETVHLYTYYPYGPHHCQSSL
PVYYTAFQDLPAPATGFGLTKPLFPSKLANMHGCELVVATFEHRPYVIIEDDPKTPGGRS
IHGIEGLIFRSLAERMNFTIKMVERKDKNRGEILPDGNFTGILKMMVDGEVNLTFVCFMY
SKARSDLMLPSISYTSFPIVLVVPSGGSISPMGRLTRPFRYIIWSCILVSLICGFLLIFL
LKITAVPRLRNLVLGRRNRLPFMSMWASLLGGLALYNPQRNFARYILVMWLLQTLILRAA
YTGQLYILLQDVDVRSPIKSLSEVQAKDYEFRILPALRTVFKDSMPNTNFHVVLSPEESL
YRLRDEDDPGIAVPLLQPTINQFDFRSGPKKRHLTVLPDPLMTAPLTFYMRPHSYFKRRI
DRLIMAMMSSGIVARYRKMYIDRIKQVGKRRNLEPKPLSIWRLSGIFVCCAGLYMLALIV
FILEILTRTHRRLRRALNVINRYAA
>DsecIR7d GM11969 
MDIRCVVALLLGLCKVQAVLWPHQHPLEEQLASQISATLQKIFINGLAVHNFSVFISTAY
EEMDRDRVILVHRVLYRNLYQPNSPVPVVLASKMNRKMTAQVFTQLLFVQNAEQAIAIAK
GVNRNVLCVIVLLTSQPERPIMTKIFTYFMQERYNINVVILAPRLQGVLAFNVRPYTPTS
CLSLDPVETDIKDGDLWDVFPSRLKNLHGCPLSVIVWDIPPYMRINWKSSDPMDGLDGLD
GRLLRIVARKMNFTLKLIPNEPNGLIGGSSFINGTFTGAYKMLRERRANITIGCAACTPE
RSTFLEATSPYSQMAYIIVLQTRGGYSIYEVMLFPFEKYTWLLLSTILGLHWIVGSRWRM
PSPILAGWMLWIFVIRASYEASVFNFIHNSPVKPSPRTLEQALSGGFRFITDHATYRMTL
QIPSFQGKTSISAGQPVDVFDALLKSPWKTGAFTSRAFLADHLVRHRKHRNQLVILAEKI
VDNMLCMYFPHGSYFAWEINNLLFNMRSFGIFQHHSQILAWNNMPTTTDTNSPGKTIHSS
KESAATGFAESMSFVVAALNCLMGALCVSIVVFGLELLSQRRRWTGLAWLFERV
>DsecIR7e GM11968 
MNHINQFVARAVLHVVHHYILSVTPSLVLTLCCRSNHTCNFYNEMMSTLFREWGLAPLQI
VNVLSGVPWHPVPGRRHFNVIFTDSFAAFEEIRMEYYSREYNYNEHYFIFLQARDRLLQG
EMRLIFDYCWRYRLIHCSIQVQKSNGDILFYSYYPFGEHGCSDMEPQLINRYNGSMLVEP
DLFPRKLRNFFGCPLRCALWDVPPFLTLDEDQEEVLLVNGGYEGRLLLALAEKMNFTIAV
RKVHVNMRDEALEMLQRDEADLTLGGMRQTVGRGMVASSTHNYHQTREVFGVLASSYELS
SFDILFYPYRLQIWMGILGVVALSALMQLVVGRMLRERMGSRFWLNLELVFVGMPLLECP
RSHTARLYCVMLMMYTLIIRTIYQGLLYHLIRTHQLNRWPQTIESLVQKNFTVVLTPIVQ
EVLDEIPSVQHMRFRLLEGSSELDPLYFLEANNQLRQHVTASALDIFIHFNRLSAEKVHQ
RGEQGSGAHFVIVPEDIISMQLTMYLAKHSFLIDQLNEEIMWMRSVGLLSVWSKWELSES
YLRNEQSFQVLGTMELYAIFLMVMVGLIVGLLVFILEIVSMQSIYLRKLFT
>DsecIR7f GM11968 
MQGEDANLYVARALRLVIENVLAQLSTTLVLTISTRHLGTAHWFEYMINNLMDSWRMVAV
QLLRIRPDLVVNPVPGRKRVSLLMVDSYQGLLDTNITASNADFDDPDYYFIFLQARDHLV
PKELQLILDHCLAHFWLHCNVMIQTAQVEVLVYTYYPYTADACQKAHPIPVNTFDGCKWK
ASQMFPDKLSQMHGCPLTVLTWHQPPFVELVWDPKLNRSRGSGFEIQLVKHLARRMNFSL
ELVNIALLRPNAYRLAEGSSEGPIEKLLQRNVNISMGYFRRTARRNQLLTTPMSYYSANL
VAVLQLERYRIGSLALLVFPFELSVWMLLLLALLIHMGIHLASTRRGNQEDGGRGLQVVA
LLLGAALARLPRPWRHRFIAAHWLWASIPLRISYQSLLFHLIRMQLYSTPSFSLDQLLAE
GFQGICNANTQRLLLEMPQVARDPDSIQSLDTPFDWDVLNVLTRNRNRKIFAVANQDVTL
SFLHSSAHPNEFHVVQQPVNVEYAGMYMPKHSFLYEKMDDNIRRLDSSGFIHAWRRASFA
SVHRRDQVHMTSRRYINHAKLSGIYMVMAGLYLLAGLVFAGELLLRQRN
>DsecIR7g GM11978 
MNVTSLLNFESMKYIGAQTQAASINHHVAQALRVFIEDFYQRIAPAFIVVLSCRRPSPMN
FYRNIMQLLYESVDTMIVQLVLVELGRPRRIAGPRTHNLLLVDSLDALLDIEIHTYTAQS
DTSEYYYIFLQQRDALIPHDMQGVFAYCWRHQLINCNVMTQSSGGQVLLHTYFPYAPGQC
NDSQPTRINMFLGESWQHRDYFPSKLHNLNGCPLVVLARKVSPFLDLDEGQRELRGLEGR
LLQELSRRMNFSIQFSGLQDQLKNRTTWTEKQLLQKLVQERIAHLAIGYVRKRIQYATNL
TPVFPHYSNRVVGCLLLNAHNLTSLEIWSFPFQALTWICLVAGDRLALVLAVYAASLGLP
IDPPERPSLQLLFASWLIFGLIVRSMYSALLFFILRYHLHQRLPGSLQDLTHGDYAAVMG
RTMLQDLREVPSLQDLLGLKSVIVSSEREEEVLRTLDRCTLREGAGSHPLFFGLISQDAL
LHLTQRGHRAGAYHIIPQDVLEQQLAIYLQKHSHLASHLDNLVMSIRSVGLLHHWAGQMA
SERYFRSRFLYREKRIRQPDLWAVYILTAGLYLLSLVVFICELLASRRAGV
>DsecIR8a GM22349 
MELLLLVLLLALRFGGSEVLKITFWIEPVQRAEFDTDIAVVLKELDALRLDVKVDDTTLT
LTRSEDGLDMQRFCEILSTAGASAVIDLTYSHWEEGYNLVRSLGIGYVRLERIMRPFLDM
FGDFMRQKRANNVAMVFMNARDAGEAMQQMLIGYPFRTLIMDASQTDPGQHFLERIRSLR
PAPTYIAIFARAAAMNGIFEKVQKAGLFQRPLEWHFVFLDTRDRVFKYRRQAELCTRFTL
SPRAICRSMPMPDLYCGSGFTMQRAMLLNVLRSLINAAQGSPGYPTAIYQDCNATASTSE
VGDPLKKDDYNWLDMVHWSNFLAYATPLTQIQDQFQRPVPGLTFAVNISAGYYSSEHEAK
TDLAAWSSVGEMRLLNETISPARRFFRIGTAESIPWSYLRREERTGELIRDRSGSPIWEG
YCIDFIIRLSQKLNFEFEIVAPEVGHMGELNELGEWDGVVGDLVRGETDFAIAALKMYSE
REEVIDFLPPYYEQTGISIAIRKPVRRTSLFKFMTVLRLEVWLSIVAALVGTAIMIWFMD
KYSPYSSRNNRQAYPYACREFTLRESFWFALTSFTPQGGGEAPKAISGRMLVAAYWLFVV
LMLATFTANLAAFLTVERMQTPVQSLEQLARQSRINYTVVKDSDTHQYFVNMKFAEDTLY
RMWKELALNASNDFKKFRIWDYPIKEQYGHILLAINSSQPVADAKKGFANVDAHENADYA
FIHDSAEIKYEITRNCNLTEVGEVFAEQPYAVAVQQGSHLGDELSYAILELQKDRFFEEL
KAKYWNQSNLRNCPLSEDQEGITLESLGGVFIATLFGLVLAMMTLGMEVLYYKKKQNALE
ITQVRPVDDSSGSEGNSSTAPPTATSTTKQAWHIPVLEAEEKPAKVSPPPSFEAATFRGK
KLPARITLGDGKFKPRQGLYARRNLGASDSHSGYME
>DsecIR10a GM11250 
MAVLGSLFLLSMLDMKTLNLTRLDGLLVEPTRDLAQLELYLQAGSDHRDEENPYVQWFLQ
RTEIPLSIVTYQENLYWMDDPFGRRNLVLVMSLDQLLTNRGAAAPIQKAGTFFYILADQD
EDLSADEQLRLEGSCRQLWTQHKVYNRFFLTRDGVWIYDPFKRRDSAFGRLVRYYGSETL
DKLLFRDMAGYPLRIQMFKSVYTRPEFDKESGLLTRVTGVDFLVAQMLRERLNFTMLLQQ
PEENYFGERYANGSYNGAIGSIINDGLDICLTGFFVKDYLVQQYMDFTVAVYDDELCIYV
PKASRIPQSILPIFAVGYDIWLGFVLTAFACALIWLTLRVINLKLRIVSLGNQHILEQAL
GIVVDTWVVWVRLNLSHLPASYAERMFIGTLCLVSVIFGAIFESSLATVYIHPLYYRDIN
TMQELDESGLKVVYKYSSMADDLFFSETSPLFASLNNKLTWNRDLRADVIDEVARFRNQS
GVSRYTSLILESSQLTLLNKIWVVPECPKYYTISYVMPRDSPWEDAVNALLLRFLNAGLI
VKWIQDEKSWVDIKMRSSILQADAESELVRVLTIGDLQLAFYVVIGGNLLAFLGFLAEHF
RRKLQKKGV
>DsecIR11a GM11556 
MRLAILWLFSGLLPGIQDGMWASVRAQQTGRDVLLSRMGNPQNELNTRRLANASSYLTRN
YIANRINTLVVRENCVECRYEPTDRQRQLVDQILASLAPDLSVLLHKGTAEETTSEYTLF
VVNDHTAFTGQVFIFPDELLEREFFCIVVVSEIQSPQFVRQTVGSIVKSNLMMHFVNVVV
VAQLEDGTVGTYSYKLFKANCRPGITVRQINHFDRITGEPQKSMPDLYPVRNGHLGDCPF
NVSATHLPPHLIYKRYKDPPPASNESIPAEDLSGIDWDLLQLLAKALKFRIQLYMPQEPS
QIFGEGNVSGCFRQLADGTVSIAIGGLSGSDKRRSLFSKSTVYHQSHFVMVVRRDRYLGR
FGPLILPFRGKVWGMIIMILVLAVLSTCWLRSRLGLSHPMEDLFTVIVGNPIPNPRMPGK
GFLRYLLASWMLLTLVLRCAYQARLFDVLRLSRHRPLPEDLSGLIKDNYTMVANGYHDFY
PLELTCRQPLDFSARFERVQRAAPDERLTTIALISNLAYWNHKHPNISRLTFVRQPIYMY
HLVIYFPRRFFLRPAIDRKIKQLLSAGVMAHIERRYMQYEKKHKVASNDPVLLRRITKSI
MNGAYRIHGLMIVLATGMFILELLAGRSSGRLRRWMEWVHE
>DsecIR20a GM22616 
MLASLNRITGLPAELLDLYGLVVHFLLRGETTLVYYNPAGLDCSWRVLWQRNLTAHPQIV
WQRNYSYPDLYDQFNAELFVLACLPMDSTAAIQLETLANSLNHLRTVVRLLIEVAGPDQE
SLARQYLSFCLRRSMLHVELYFRDYHHSLILYSFQVFPSFELIMRRISGGQDVKLFLHKL
DDLRGHRLRVIPDLSPPNTFFYRDARGDNQVTGYLWDFLATFAGRVNAGLEVVRPSWRAG
SASDSSYMLEYSAKGLIDVGLTTTLITKRNHWAIHQYTYPLLVSSWCTMLPVEKPLATPD
LFGRIVCPALAMTLLLIILVTWLVVRHLRCLTRLKNSRPARIVPHLLALLLLTTCSAQLL
SLLIFPPYHVRIASFEDLLRGDQKILGMRNEFYDLDGAFRAQYAGVFHLIDDPNELYDLR
NHFNTTWAYTMAYIKWLVIKTQQRHFSKPVFRWSKDLCFFDFMPTSVIVAPDSIYWESLK
DFTFRIHQAGLMKHWVRKSFYDMVKSGKMSIEDYSDLETIKPLNIRDLDIVWRVCGAAIA
VASAIFLMELLYFYINVFLNSL
>DsecIR21a GM16706 
MSYYWIALVLFTAQAFSIEGDTSASYQEKCVSRRLINHYQLNNEIFGVGMCDGNNENEFR
QKRRIVPTFHGNPRPRGELLASKFHVNSYNFKQTNSLVGLVNKIAQEYLNKCPPVIYYDS
FVEKSDGLILENLFKTIPITFYHGEINADYEAKNKRFTSHIDSNCKSYILFLSDPLMTRK
ILGPQTESRVVLVSRSTQWRLRDFLSSELSSNIVNLLVIGESLMADPMRERPYVLYTHKL
YADGLGSNTPVVLTSWIKGALSRPHINLFPSKFQFGFAGHRFQISAANQPPFIFRIRTLD
SSGMGQLRWDGVEFRLLTLISKRLNFSIDITETPTRSNTRGVVDAIQEQIIERTVDIGMS
GIYITQERLMDSAMSVGHSPDCAAFITLASKALPKYRAIMGPFQWPVWVALICVYLGGIF
PIVFTDRLTLSHLMGNWGEVENMFWYVFGMFTNAFSFTGKYSWSNTRKNSTRLLIGAYWL
FTIIITSCYTGSIIAFVTLPAFPDTVDSVLDLLGLFFRVGTLNNGGWETWFQNSTHIPTS
RLYKKMEFVGSIDEGIGNVTQSFFWNYAFLGSKAQLEYLVQSNFSDENISRRSALHLSEE
CFALFQIGFLFPRESVYKIKIDSMILLAQQSGLIAKINNEVSWAMQRSSSGRLLQASSSN
SLREIIQEERQLTTADTEGMFLLMALGYFLGATALVSEIVGGITNKCRQIIKRSRKSAAS
SWSSGSSGSMHRTNAEQLSHDKRKANRRQAADVAQKMSFGMRELNLTRATLREIYGSYGA
PGIDHGQLDIVHAEFPSSSANLNSIEDEESQEAIESLQRLDEFMDQMDNDGNPSSHTFRI
DN
>DsecIR25a GM18071 
MILVNPKTSKILWLVGFLVLLSSFSLEIAAQTTQNINVLFINEVDNEPAAKAVDVVLTYL
KKNIRYGLSVQLDSIEANKSDAKVLLEAICNKYATSIEKKQTPHLILDTTKSGIASETVK
SFTQALGLPTISASYGQQGDLRQWRDLDEAKQKYLLQVMPPADIIPEAIRSIVIHMNITN
AAILYDDSFVMDHKYKSLLQNIQTRHVITAIAKDGKREREEQIEKLRNLDINNFFILGTL
QSIRMVLESVKPAYFERNFAWHAITQSEGEISSQRDNATIMFMKPMAYTQYRDRLGLLRT
TYNLNEEPQLSSAFYFDLALRSFLTIKEMLQSGAWPKEMEYLNCDDFQGGNTPQRNLDLR
DYFTKITEPTSYGTFDLVTQPTQPFNGHSFMKFEMDINVLQIRGGSSVNSKSIGKWISGL
NSELIVKDEEQMKNLTADTVYRIFTVVQAPFIMRDETAPKGYKGYCIDLINEIATIVHFD
YTIEEVEDGKFGNMDENGQWNGIVKKLMDKQADIGLGSMSVMAEREIVIDFTVPYYDLVG
ITIMMQRPSSPSSLFKFLTVLETNVWLCILAAYFFTSFLMWIFDRWSPYSYQNNREKYKD
DEEKREFNLKECLWFCMTSLTPQGGGEAPKNLSGRLVAATWWLFGFIIIASYTANLAAFL
TVSRLDTPVESLDDLAKQYKILYAPLNGSSAMTYFERMSNIEQMFYEIWKDLSLNDSLTA
VERSKLAVWDYPVSDKYTKMWQAMQEAKLPASLDEAVARVRNSTAATGFAFLGDATDIRY
LQLTNCDLQVVGEEFSRKPYAIAVQQGSHLKDQFNNAILTLLNKRQLEKLKEKWWKNDEA
MAKCDKPEDQSDGISIQNIGGVFIVIFVGIGMACITLVFEYWWYRYRKNPRIIDVAEANA
ERSNAADHPGKLVDGVILGNSGEKFEKSKAALRPRFNQYPATFKPRF
>DsecIR31a GM18317 
MNLLIGMFILILAAGEGEIIPSMEESVLTNFVASLVKTKQAIVFSCLFKDFKEISLALMR
LNQFGSVVNLNQSYSLTSILTRENYARTSVLVNARCSGSSELLFEASENRYFNKTYQWFL
WGVDIEVQSLFPLNLNYVGPNAQITYVNETTDGYTYWDIHSKGRHLKSHLEINLIATLIN
DTLNIACDIFHLQSIDFRGQFNGLTLRGASVIDKEDIISNEQIESILSRPTKDAGVAAFI
KYHYELLGLLRERFNFTVNFRNSRGWAGRLGNTTFRLGLLGIVMRNEADIAASGAFNRIN
RFAEFDTIHQSWKFETAFLYRYTSDLDTHGKSGNFLSPFSDRVWLFCLLTLGAFSIIWVL
FEIIDCKILRRRVNSQKLEHLNQKSPVICIKTTCIERILQTFGACCQQGLDPNPVDLSVR
FLVMTLFLFSLVMYNYYTSSVVGGLLSSSDQGPSTVDEITASPLKISFEDIGYYKVLFRE
SQNRSITKLIEKKLSSSRSLNELPIFSHIEDAVPYLKAGGFAFHCEVVDAYPVISEYFDA
NEICDLREVSGLMEVEILNWILHKNSQYTEIFKTAMCNAQEKGFVERILRRRQIKKPACQ
SLYTVYPVSLSGVLPGFVILICKSINKFC
>DsecIR40a GM18791 
MHTFLALGLLSYLLGLLNSTRLTFIANDESDTAIALTQIIRGLQQPSLAILALPSLALSD
GVCQKERSVYLDDFLQRLHRSNYKSVVFSQTELFFQHIEENLQGANECISLILDEPNQLL
NSLHDRHLGHRLSLFIFYWGARWPPSSRVIRFREPLRAVVVTRPRKKAFRIYYNQARPCS
DSQLQLVNWYDGDNLGLQRIPLLPTALSVYANFKGRTFRVPVFHSPPWFWVTYCNNSFEE
DEELNSLDSIEKRKVRVTGGRDHRLLMLLSKHMNFRFKYIEAPGRTQGSMRSEDGKDSND
SFTGGIGLLQSGQQAEFFLGDVGLSWERRKAIEFSFFTLADSGAFATHAPRRLNEALAIM
RPFKQDIWPHLILTIIFSGPIFYGIIALPYIWRRPWVNSDVEHLGELCIHMTYLKEITPR
LLKLKPRTVMSAYQMPHQLFQKCIWFTLRLFLKQCNELHNGYRAKFLTIVYWIAATYVLA
DVYSAQLTSQFARPAREPPINTLQRLQAAMIHDGYRLYVEKESSSLEMLENGTELFRQLY
ALMRQQVIKDPQGFFIDSVEAGIKLIAEGGEDKAVLGGRETLFFNVQQYGSSNFQLSQKL
YTRYSAVAVQIGCPFLGSLNNVLMQLFESGILDKMTAAEYAKQYRELEATRIYKGSVQAK
NSEAYSRTESYDSTVISPLNLRMLQGAFIALGVGALAAAALNNKCGNLQFERQIQLLKEF
LFFS
>DsecIR41a GM26714 
MLIDLSWSLVLSAIIGTYLNESTICIFWNDKFEFHLLHKSDYISFVGINIKSFDDNRGHY
IVDKRLKEKDIQNKNLFLDDLVIKIIISIEVTHCETFVVFDKDIDRFVNAFTKASVYSIW
RSLHNKFVFAHIAYELPESHHHFFEDQPNILFVVRDHSSASSFDIKTNKFVGRKEEKPSQ
MILVDRYLASEQRFQFGISLFADKLNNMQGREVIIAGFDYPPYTVIKHNMSTNAQDMGVS
GDSDFKNVYIDGTETRIILNFCEKFNCTIQIDSSAASDWGKVYPNMSGDGALGMLINRKA
DICIGAMYSWYEDYTYLDLSMYLVRSGITCLVPAPLRLTSWYLPLEPFKETLWAAILLCL
CAEATGLVLAFKSEQALYVLPSYREGWWTCISFGVCTTFKLFISQSGNSKAYSLTVRVLL
FACFLNDLIITSIYGGGLASILTIPSLDEAADTVPRLRFHRLQWAANSEAWVSAIRASDE
ALVKDILYNFHIYSDDELLRLAQDQHVRIGFTVERLPFGHFAIGNYLGSQAIDQLVIMKD
DIYFQYTVAFVPRLWPLLDKLNTLIYSWHSSGFDKYWEYRVVADNLNLKIQQQVQETMTG
SKDIGPVPLGMSNFAGFIIVWILGSAIATLTFLLELALTYILKEMI
>DsecIR47a GM19468 frameshift mutation
MRQIKLLVWLLVGGVVSSTEQLQFLKNFLEAVHKERYISTILLMQRKVHKHYFLHGLYPISWPIIRFDETKRVELVNNFNKDILALDFNHIRDARIMIWLQMSPSETFLQNIVFQASEQKFLNLVVIENTLKTRRFYPFPQPMVQVIDKPFEEKEIYPALWRNFMGKNAIAVPDLVPPRSFYSFNPKTGHRTQSGSVYKVFKAFTQRYNITMLLKWPLNTNTTQKEIIERTVRGEIDLPLTGQLISFRHPNGSRAQPLLGMTALSIAVPCGPELPMFDRFFLVYGLTTSCXNIIEIILGTLSDRVKRHPRHEKILNLVLNLRVFSCILSLPTPQGNRLRSVNGQLTMVMSITGLILSCIVAAQTSTILTMKPQYRHIKNFQELRDSNITVVCNHLNYMTXQMDPKFLAKFMQNIWIVSSIEQMKMIFDLNTSYAFQTFSYKRDPFTLLQMHTTRKAFCRTTNLDVVSGLAYTAVLEKNSIYALPLQDYTLQVFSAGLVYYWAEEAIRDLISTVRHSQLEKLPIVTGYQSLKLQDYKGCWMILLIGGALAFCVFIVEVVVGSK
>DsecIR47b GM20533 internal stop codon
MREAQMIIFLLASAAAVTVKQYEFLQSFLKAVEXEQTITTLLMMQSHVQKKNLFQGIYPL
PWPIIHLDETQRIELVNHYNKGIMALLYMNSEKDILLLSSLVANLDHMREARIVIWLGLE
STEKQKQADVLKFLNILLIERTLQLLRFFPFPQPKFERLDKPLGKSNIFPVLWHNYMGKI
ALTLDHLVEPLSFYWTDPSTNVKRHTGYIYKLITNFAEQHNITLLLDSPPSEEMSQMEII
ERTLRGEIDLAITGQTINSRHSSGSRIHCFLGMASMSIVVPCGQEMSAYERFXAAHAFR
APIIFFGFYIFLSLVDFLLRTMSDRIRRNPRRIPLLQTVLSLRVLXCILSMSVPNSNRLR
SVKGQFTMVMSFTGLIIFGIMAAQTSTLLSMNPQYRHINNFQELRDSNIIVVFNHMNFMT
IKQQMNPDILSKFLTNIWVVKSQELMNMIVSFNTSYAYQTFIYNEGLIRALQSHSVHKAF
CSSPELRLISGLTYSLVLEPNSIYALALQDHALQVWSSGIMNYWIDEAVRKIISSVRNSR
FVKLPFTTFRVLKLEDCRGGWQTLCVGFSIATCVFIVEVLMGFFRYRNQKK
>DsecIR48a GM20412 internal stop codon
MIFLPTFLALMHLLITETNLIIGKTLPDILNELNERLIISTNIIFCKQFDNLIPFEAQTS
RFVYSSLEAFNITSLWNHVGNDNKLFVIVGNEPPYELFAKLDLRFQLVDFLLVIGNEIEE
DIXKSFIKYAWRLGYVKILIYSTYTEICYHHVLFPSLRIRETNIADYTKFRGTFRNLNGH
QVRVAAYNNVPRSFIYSDKNGKRIFAGYYMRFARAFIQNINATFKPVYTPNDSPENCTQF
ILNNTVDICADALVKNSNAFSVSRELRIAPANVIVPHGKPLLSYRYLSAPFETKVWIALG
TYVFLISGFLCLIYWLRSGKWDYSQNLLEVYSSLLFXFTGFHLKAINGIERYILFGVLFI
SGFVYSTMYLGLLKIMLISETFEKQIQTFEELAESNIPLLIDPXWTAVRTVSSETLLNHR
NNFDQNYAYVMFPDRMDMFVYAQQYLRHPKFRRIPIDICFLFAGFPMSKKWFLKHQLSRA
WFHAFESGIVNKMAWDAYRESVGQGYLRFPITEHLEAKLLGLYYFMMPTISLILGYSVVL
LSFIMEVIACKLNCTLNYRCG
>DsecIR48b GM20411 
MIFQQSSTLLKLLLFLAISSIRTQGLNDIIIELNQRLLISNNLLYCNQSDKLNEYEIKYL
QHMPPISLMIFSSIESLNFTQVEYNLGADNKLFLIMGNEEPPYDFFHALNLHFQFAEYII
VIDKPVDLKRSTKWIDFVKHLWQQGYVKLLFYTSYNEKLYHKIIFPEIVIEETLVEHYIF
IRGSFKNLYGYPVRVAAYNNAPRSMLYVNRCGKHVFAGFYMRFLRAFIGARNGSFVPVLT
PSDSPGNCTLNLVNETVDVCADALAANPAAFSLTHGFRIASANVLVTHAKPLHSYRYLTA
PFQWSVWACLVIYVLLVVNFLSFIGWLRSGKWEFSKHLLEVFSSLLFSGFYLKEIRGRER
YILFGVLFIAGFVYSTEYLGLLKSMLISEVFEKQIDTFEALVESNITLMVDPYDKILFAK
YNMPEILSPIMELVSFETLLEHRNSFDQDYAYILFSDRMALYDYAQQFLKHPKLLRIPID
FSFLYTGIPMRKRWFLKHHLGRAWYWAFESGLTRKLALDADFEAVRVGYLSFLITEHVEA
QPLNVDYFVMPAIALAIGYILALLSFVIEMTAWRIREFLGCKKATMTSTGTGCPGGGHVD
VD
>DsecIR48c GM20409 
MSLLRIILIIIFLRIVWSIPDTIISHLSAELKIKIQIYFVLGTELYDFSSLDDNYQKMII
SNNISEDFKTYHDEPVLIIIRLESDLNLNFATLDVLRSYLTDRQYNDILLIDNDEENRNS
YVDICKAYWSAGFSQVLIYNSQEELWSIKPYPYLQTMPTNLKEYIENRNTRNLMGYPLRV
LVTNDPPHCFVDEDELPSSPNRYKGSIVTMLKIFADQLNATFQATPFREFRRYSTAECVQ
MVSDDEIDVCGSIFIRTYTYATSQPVCLNRVAIMAPFGNPIEKFYYFFRPFDLYVWIGTG
IIVVYIAVMGSLLHRWHFKEWNVGQYLLLAVQTLLNRELSLPQSSSGSKLMLLLLLFAIG
LILSNLYVALLSMMLTTKLYQRPIENLADLKAANVNILLQTHNIRPNSVYGSSEELRERF
LLVEESLHMQKRNGLDPSYAYVDSEDRMDFYLYQQKFLRRRRMKKLSNPVGYTWAVQVIK
QNWVLEKHYNDHVQLLFETGLQNKLVDDVHELAVKAGFLHFFPTQTQTIEALRLEDIVMA
AMVLGGGHALAGICFLVELFA
>DsecIR51a GM21595 
MYNVLVLLLLLSTHAQMEPYRRGHNITLLRSVLTVIRGRENWKNTPIFIGGHSNSDDLNN
LMSWLQNTMEVTCHTVDTSTPAKNEHALGNFNINADNSLGLLFCQSSHEVIWFNMDKRLR
RLRGIRLIVILLNKRSSSNKAIMGTFKRLWHFQFLKVLVLHRDQIYSYTPYPVIRFFKLD
TNVYPLFPPSVQNFQGYVVSTPVGNDIPRVFFVKDKKTGRKQIRGFGYRTFVEYLHRYNA
SLHVSNSHQEHAINSSVNMGRIINQIADGQLEISLHPYVDVPENMGDNSYPLLIASNCLI
VPVRNEISRYMYLLLPLNQSSWILLLGSVIYISGVLYYIQPGLVHRTWAQRIGLNILDSI
SRIINICSPSRIYDPSLRYFIVSVHLSILGFVVTNLYSIMLGSFFTTLVVGEQVDSMEQL
IQQQQKVLVKYYEVSTFLRHVEPDLVDGVAQLLVGVNASEQVSALLGFNRSYAYPFTLER
WEFFSLQQQYAFKPIFRFSSACLGSPIIGYPMRRDCHLQSSLNMFIMRIQAAGLLQHWVV
SDFNDAMRAGYVRLLENFLGFHSLDVDSLRLGWAVLLCGWLLSALIFLCER
>DsecIR51b GM21596 
MCKVLTILVLNLLLALTNAAYNVTLLKSVLSLISTREPWINTPIFVGHNTQRGDLNDLII
WLHRTMEVTSLTMNSLLQPEHLRPLGHFKVTKYNGIALFFCHDRQDIMWLSLDRNLRKLR
RIRLIIILRTQRSGAQGAIKSIFNVLWQYQFLNVLVLHRDQLYSYTPYPALRFFELDIHT
EPLFPRAARNFHGYVVSTPAENDIPRVFHVHDPLTKSRKVLGYAYRTFVEYLDHYNASLR
LTNPDENLDPTTSVNMNHIVQLIIDGQLEISLHPYVFTPPTATKSYPLLIYPNCLIVPMR
NEIPRHMYLLRPFQLYSWYILLFAVFYITGILYWISPKLNKSSWVQRLGLNFLDAISKIL
FISPPITIYRPTWRHFIIFLLLSVLGFMSTSWYNIELDSFFTTIVVGEQVNSMDQLVKQQ
QRVLVKEYEINTFLRHVEPRLVEKVSRLLVPVNASEQVFALLSFNRSFAYPFTEERWQFF
AMQQQCAFKPIFRFSSACLGSPHIGYPMRVDSHLETSLNHFILNIQDTGLLNHWVVSDFN
DAMRAGYVRFVDNVLGYQDIDVDTLRLGWCVLGIGWILSALVFSCEYWHPYPWRFIS
>DsecIR52a
MALGWTVIILGCIGQLSAQILNYTQCKDVELLEGRLLRILSRLNLEEEYNTLLVYGKECV
FHSLLRKLEIPAVTVPSGSTGHDWSFSTATLVLSCGSDAENEENSYTLLKLQRTRRLIYL
EDNSEPESVCMRYSLKEQHNIAMVKSDFDQSDIFYSCRLFHTPNYVEGHFFKDQRIYIEN
FQNMRGATIRTVPDILVPRTIVYRDEKSGETKMLGYLAHMLNTYAQKLNAKLQFIDTEKL
GVKKPSVLDIMNWVKEDIVDIGTTLASSLQFKNMDSVWYPYLLTGYCLMVPVPAKMPYNL
VYSMIVDPLVLSIIFVMLCLFSVLIIYTQHLSWKNLTLANILLNDKSLRGLLGQSFPFPP
NPSKHLKLIIFVLCFASVMITTMYEAYLQSYFTQPPSEPYIRSFQDIGNSSLKMAISMME
VNVLTSLNNSHFREISEDHLLIFDDLSEYLVLRDSFNTSFIFPVSVDRWNGYEEQQKLFA
EPAFYLATNLCFNQFMLFSPPLRRYLPHRHLFDDHMMRQHEFGLVTFWKSQSFIEMVRLG
LASMEDLTKKTNVGVSLLLDDISWILKLYCGAMFISSICFILEILRCVKRCKRLWRCRW
>DsecIR52b GM21617 
MTWLVILLCFLGYIAVHIADISVQNQSLMDNELLHLLLKLRKEEFYDTLLVYGKDCEFHS
LIRNVDVGVVLVSDSMNFDWNFSSLTLILSCGPDIENGGLYSTSLKLQRNRRLVLLKEDF
QPSNICNIYAQKEQYNIALVRESLPKSNVIYTCRYFQDPNVDQVNLSETKPIFIEQFQNM
KGKAIRIVPDLLPPRVMLYQDANDGELKLIGYVANLITNFAQKVNATLQLDFLKPSASIR
EISRMAKDDELDMGITIEASLYTANLETASYPYLLTSYCLMVQVPEKFPYNLVYALIVDP
LVLGIIFMLFLLLSVLLIYSQKMSWQDLSLANILLNDKSLRGLLGQSFPFPLNASKKLRL
IFTILCFASIMLTTMYEAYLQSFFTDPPSEPHIRSFKDIGKLRHKTIITEIEANVLIRTN
NTQFLEIPKKHLCIYEDWRDWLAMRDNFNLTYNYLVTEDRWSSYAEQQKLFKKPLFYYSN
DLCFSRLIFLSIPLRRHLPYRHLFDEHMMRQQEFGLVNYWKSHSFFDMVRLGLTPLKDLS
QPKMYNPSLLMEDISWIMKLYLVAISLSVFCFTSEIGWVKWKHWRLSRK
>DsecIR52c GM21618 frameshift mutation
MVWLIIILLFLGISRAQILDVTNNSYLDFDYRLFDLLQRLQFEKSYDTLLIYEEDCAISS
LFERLQVPAVLVSSGSTNFDWNFSSLTLILSCNFQDEREENYRTLMKLQTSRRLIRLKGH
IKPESVCDFYSKKEQHNVAMVKENFYQLEVVYSCRLFQDQNYEKLYLFDGKSIYKDQFRN
MHGAPLSDKEPPRTIPYIDSKTGEEKFKGYVGMLISQFVKKVNATMKIREDLIKDDEEVS
FVDITNFTSNDILDIGICEARTLEMSNYDAISYPYLMSSYCFMAPLPDSLPFSDVYMAIV
ATSILIMFLIMFCLCSVLIIYIQKRSYRSLSIRRVLINDICLRGFLAQPFPFPRQSNRKL
KLIFMLVCFSSLISTTMYTAYLQAFLWGPPIEPRLTSFDDVKKSRYTMAINIYETEFLEA
LNVSLEDTALQWFTINEEQKLFKYKIFYYCDAFCLXFDILSIPMRRHLPYRDIFEEHMQ
RQKEFGLTKYWIDQSYRDMIKANLTTFKDFSPPLENDYIEVHNLYWVFTMYFVGMGMGLC
FFIFEILRPLRYWXQNCKIKCEYCYAFLKNLAK
>DsecIR52d GM21619 
MVRIIIILLCLGYTKARILDGTNTNHTDLEDRLLSLLLRLQQEQFFNTLLIYGEDCAFSS
LSRRLQVPTILVTSGSTSFEWNYSSLALILTCEFLAEREENYQTLKKLQMNRRLILLNGN
IRPDAVCDFYSKKDQYNIAMVNNNFHQVGIIYACRLFQERNYEKVYLFESNPIYVDQFRN
MQGAMLKSITFNLIPGSMAYRDPKTGQEKYIGYVANLLNNFVEKVNATLDMQVKLHDSGK
KTSFYNITKWAAEDLVDIGMSYAAYFEMTNFDTISYPYLMTSTCFMVPLPDTMPYSEIYM
GIVDPPVLVVLIAIFCIFSVMLNYIKQSSWRRLSLVNVLMNDICLRGFLAQPFPFPRQSN
RKLKLISMLVCFFSVITTTMYTSYLQSFMWGPPIDPKMCSFADLENSRYKLAIRQYDIEL
LRPFNVSMDHVEVFDESKQLENLRDSFDDNHMYPMSALSWIAFKEQQKLFAFPLFYYSEK
LCLEPISFFSFPVRRHLPYRDLFEEHMMQQNEFGLSKYWIDRSFSDMVRLKLTTMKDFSP
TRLDDYIEVSDLFWVFGMYFTGLGISCCCFGLELLGLPSWTRLLRLTNWLRVRN
>DsecIR52e GM21617 frameshift mutation
MAWLIILLLCAGNSSARYLDYIHKSSPQLKDKVFDLLVRLQLEEFYDTLLLYGVDCVFHS
SFRRLNVSTVLVSSGSSNFDWNFSSLTMILSCSPEDEKETNYNTLAKLQRNRRLVYLRGD
IQPHSVCERYLQKEQYNIATITEDFDKSKTVYACRHFKDPNIEEISLLDSKPVFIEQFRN
MYGKSIRAVADLLSPRSMLYMDPKTGDMKTTGYVANLVNTFAERVNATLELEVLTNKLIV
KEILVLVENEQLDIGITLESSFRMTFIETSSYPYILTSYCLMVQVPAKLPYNLVYAMIID
PIVLGIIFMLFLLLSVLLIYSQKMSWQDLSLANILLNDKSLRGLLXQSFPFPLNASKKL
RLIFTILCFASIMLTTMYEAYLQSFFMNPPSEPEICSFQDVGSYNRRIAMPALEINGLIK
TNNSHFREIHVDDLEIFDNLPECYEQRDAFNLSYNYVVTGDRWRTYAEQQTLFKEPVFYF
ARDLCFSRLIFLSVPLRRHLPYRHLFHEHMMQQHEFGFVNYWMSHSFFDMVRLGLTSLKD
LSRPLAYTPSLLMDDISWIMKIYLAAIVLCVFCFLLEIGVDKWKRWKKFRNLQILNTC
>DsecIR52f GM21617 
MDWLIILLFCTGSALAKLSAVVGNSNRDLEDTILSLLQRLQLEKFFDTLLVYGDNCTFSA
LSARFPVSSVLVSPGSSNFDWNYSSLTLILSCGLEVEREENYRTLIKLQTNRRLIFLHED
NKPESVCGYYSKKEQYNIAMVRENFPQSGLIYSCRLFHDQKYEEVNIHDGKAIFIDQFRN
MQRAPIRTITDNLAPRSMATIDPITGEKKWIGFVANLLNNFIEKVNATLAMQSQLAEVEG
KIFFVNISKWTANDLLDIGMSVDTTWEMRNFDTFTYPYLMCSYCFMVPLPDKIPYNEVYG
VIIDPGVLALLFLIFCTFSTLLIYIQKRSLSLTSVLMNDMCLRGFLCQTFPFPRQCSRKL
KLMCLLLCFASLMTTTMYGAYLKAFLYSPPPQPMMRTFSDLERSRYKIAMNWAEMDMLRF
ENNRILPHVSNERVEIIKDYHEFVKLRESFNSNYVFPVTSVRWGTYDEQQKLLFNPVFYY
SENIYLSRDNILSFPIRRHLPYRNLFEEHILRQKEFGLLNHWIDHSFLDMLRLELTPHTD
MNEPSVELAIDVDDLYWILGLYSLALGICCCCFALEILGSSSRWNRYKIYISKIFRN
>DsecIR54a GM21819 
MWTVIAGIVLWAPVLVAGSAVDLIFRAAAEHSLSVIMIRTDYCPHSWAKDIFQNQTIPVV
ILSDSETSINIRMFSRPLHVACLPGLELQKDLELLENFTKSLMDFPTQNKIVYISNNVSD
RTRMDYIFETCYHRLIWNIVGLLAADEHRYFYRYHLYPSFQTEYRSLNSSTIFDKEFPNM
HGHPLIVMPDQWLPRSVLYLDRRTGKQILAGSVGRFFHVLSWKLNATLQLSKKVTTGRFL
NATALKELSESFSVDVPASLTIMERVEQLASTSYPMEVTPVCLMVPVARRIPIKDIYFIL
SSVSNMFLAIVIVFSYGMALNLLRNVTHRDVRLVDFVLNDKALRGILGQSFNLPLSRSFS
TRLIFLMLGIVGLNVSSIFGAGLDTLMAHPPRQFQARSFAGLRRTKIPLVTTEEDFPTWM
KLRVPMLVVNVSEYNHLRNGRNTSNAYFASRLYWNLFSEQQKRFTRELFIYSTDDCLWSL
ALLSFQWPQNSLFTEPVSQLILEVNANGLYDFWVGMHYYDMTAAGLSGLEDPSLQLTERE
HPTSLRIVDFQWMWQAYGTFMVLAILVFLLEVSWHGITSLFVSLVL
>DsecIR56a GM19852 
MGSNFFKRNLILFGLLASSNMQILVGELENKLELDVDFLLGVTEFMGHIHGLHSITVYSD
CIDIQPSIQQRIMDKFVVPVYTIGSNLRRTNYNKLNNANIRIVLFTGLNDTILVNLNKTD
VPYSDHFYMLAYASPIKNKSVELDFIEGVFILLWKMSIDNAILLVRGEFKMEMWAYFYMG
KIHNIELTKPNSFLESLRKYNYRFVLQVIDDPPAIFWYNSSEQADVTGGGDLSVSGPVGL
MIINFMRHLNVTTDIVPVSGKQNSQYEFFQQQVDWRAENGANMVGGALLKYSTLVTQSRM
CLLVPNRRMIPFSRFLDKLVSPRVHKLTFVSSIGIFVVKYFSHRPRSFLDALFCTIRFFF
AIPLPSNILNRFPLVDKLIEVFIIIFVEILLSSNISMTTSALTTGFWEPPIRNVETMRAS
GLQIITKDPTIPQAFKENILPSSLADLVTLVDEGTYFHHITTLNNTYVYVVQTHNWQIFR
LYQQQLTNEPFEIASEELCSKWRILGMTLNPKSPLRFMLKDYFYRILESGLQEKWLHMGF
KKFCEFNNLQKLPVDSLDSWQPLSIEFFLNIIRAYIIGLVIAIFAFVGELFHSRYRRKNV
KKT
>DsecIR56b GM21971 
MLLGTDLISGVIRSPYSFDIPHAFIFNVSVPKFCGPYMEIVKHFAEVYHYQLFLDPLERL
PKKSVVEQDIISGKYNLSLHGVIIRPEVTSEFFNVTQHSYPLELMTNCVMVPLAPELPKW
MYMVWPLGKYIWTCLFLGTFYVALLLRYMHWREPGNATRSYTRNVLHAVALLMFSANMNM
CVKLKHASIRVIIFYTLLYIFGFILTNYHLSHMTAFGMKPVFLRPIDTWSDLIHSRLRIV
IHDSLLDELRWLPVDYQALLASPSRSYAYVVTQDAWLFFNRQQKVLIQPYFHLSKVCFGG
LFNALPMASNASFAGSLNKFILNVWQAGLWNYWEELAFRHAEQAGYAKVFLDTYPVEPLN
LEFFSTAWIVLFAGIPISSLAFCLERFIHRRKQRRPQYERFECYDY
>DsecIR56c GM21972 
MRSSFRICVFLLTTYHTSYGWNMQYMLNLLSPFARLNVFQEIVWFVSPHQRFDQVDEFIM
RIDEAFEKTATQTVVNNNTEMRMIHSSARRNHLSFVFTIGAEDPIMQVFSKVLLGRHIYF
SMVIYVDKVGEMQPIYDLLTFAYNQQFFNSMVHFESEEGINQLFGVSKFPVMSFDNRTDF
MRYIGKMWKQVQNARSDVGGFGFTTPLRQDLPHLFQSQGHYDGSTYRIIETFVSFINGSI
KELIMPPDGLGGQAINMKDALQLIRERKMEFCAHAYALFMPDEELEKTYPLLVVQWCLMV
PLYNSVSTYFYPLQPFAWNVWFFALGALLALILLELMWLRMFGGWSGYQGAVLNSFCYII
NVPIEGQLQQPCLLRFLLLATVFFHGFFLSAYYSSNLGSILTVNLFHAQINTMNDIVSAQ
LPVMIIDYEMEFLLNLNKELPQEFLELLRPVDSAVFSDHQTSFNSSFAYFVTEDHWQFLD
EQQKHLKQRLFKLSSICFGSYHLAFPLQMDSSLWRDIEYFTFRIHSSGLLNFYARSSFGS
ALHAGLVQRMPDTQEYTSAGLQHLAIAFILLLVMSFLAGIVFVLETLSR
>DsecIR56d GM19823 
MDNRAAELILRERNIFPTNGSDNIALLNNMFVLEMFFRITQLYHFKNFIFYISERLDLNN
KDSKEFFHNFWTYFPMAPNLIITREHHLGIPMMQFISTPSLVMVFTTGKDDPIMELASHN
QQGIHWLKTIFVLFPSLQSRHFETNPESLAHFTAEIKDVYDWVWRKQFINTFLVTIKDNV
FILDPYPTPSIVNKTGVWRAEEFFHKYAKNMKGYLVRTPILYDMPRVFKSDRPTNRYEKN
FIHGTSGNLFLGFLEFVNATLVDTSANVTDDYLNMTNLLDLVSQGVYETLIHSFTEITTK
SVVSYSYPIGINDCCIMVPYRNQSPADQFMHEALQENVWVLISLFTLYITVAIYLCSPLR
PRDLSAAFLQSICTLTYSVPTFIIRTPTLRMRYLYILLAIWGIVTSNLYISRMTSYFTTA
PPVRQINTVQDVVEANLRIKMLAIEYDRMAKSPLQYPESYLHQVDLVDKHMLDLHRDPFN
TSFGYTVSSDRWRFLDLQQFHLRKPIFRLTEICEGPFYHVFRLHKDSHMRSVMTEYIMIA
QQAGLMIHWEREAFWEAMHLHRIKVHLFDDEPMALSLDFFSSLLRTWTLGLIIAGLAFAG
EMKWHEHVTFKRRPAIRINIYRKPRSFLRRFMKL
>DsecIR56e fragment
PNGELSRTGGLLFSAYVSHRSGALRLEPMMSGSEIQSAADFLATPLRLMLEETEVEMYFT
AGLLPSALKPRLLVVKKSSLVEHLNSLNSGYAYCIIARHWQVPMMQHRRMHRPRLX
>DsecIR60a GM11847 
MWCNNPGVIIIIFLGQTFNLCQGIVNPSNETANTVIFMLPEKDLGPDVWQAGVSCLDSFA
QIFFFRKPTERFTRAYNLMLTHAFNLSSPADQIQEGFSKLINEAVTNPGPPDRKELFQMR
VASDYNITYGTEDQGELILADNYVIVVDSVTRLKELMAKKIAKMRSWNPGARFLVLFHNA
TCRNYPLGVASSIFKDLMEMFYVHRVALLYANSSMNYNLLVNDYYSNVNCRILNVQSVGQ
CHDGQLYPNNAVVKASMQDYVSGFSPRNCTFFACSSISAPFVEADCILGLEMRILGFMKN
RLKFDVNQTCSLESRGEMYGPANWTGLLGKVQNNECDFVFGGYYPDNEVADHFWGSDTYL
QDAHTWYIKMADRRPAWQAMVGIFEAYTWIGFILILIICWLFWFALVKILPEPKYYQQLS
LTAINALAVSISIAVQERPICETTRLFFMALTLYGLNVVAMYTSKMIATFQDPGYLHQLD
ELTEVVAAGIPFGGHEESRDWFENDDDMWIFNGYNISPEFIPQSKNLEAVKWGQRCILSN
RMYTMQSPLADVIYAFPNNVFSSPLQMIMKAGFPFLFEMNSIIRLMRDVGIFQKIDADFR
YNNTYLNRINKMRPQFPDTAIVLTKEHLKGPFFILVVGSCCAALTFLVELMIHSWRTQLV
STSEQQDRRRARRRRRRRKAAKDNRWQRQVQVAPVVRFTPVKRRKVFQGQTSQK
>DsecIR60b GM11866 
MRLSLYLIVAIGLVDAHCVSLRYILNALEEELQYRAILLVESSSESESCWEHRYIQGAVP
ILNFNSNQSLYLKDAFNTNILALVCLNENVESTMQALDENLEDMRDTPTILFVLSDSEVQ
DVFLKCLRSKMLNVLAFKGLDRGFVYSFRAFPTFRVIERDVMDILQYFEHQLEDLGGHTL
TTLPDNIAPRTVVYRSPDGSRKLAGYLYPFMLNYVSTINATLKICWHLVPEDGMIQLGEV
VRLSEIHDVDFPLGIHGIEHGSTSQNVPLEVSSWFLMLPMEPSLPRAQFFIMLGFEKITP
VLLLFTILLSTAHRIELGLRPSWRCYVLGDRVLRGALAQAFFLPRRLSVKLMLVYSLILL
NGFTFSNYAITSLETWLVHPPSGHPIHSWEQMRTLNLKVLIVPSELDSMTIALGEEFTDS
NSDLFEHSKSGNFQDKRLAMDQSYAYPVTCTLWPLLEHAQIRLPKPEFRRSREMVLIPLL
IMAMPLPKNSMFHKSLSRYRARTHQSGLYEFWFKRSFDELVALRKIHYKVNDDHQTYRDF
EWQDFSYVWLGFVGGTIASSLVLLAEIGYHRWQLN
>DsecIR60c GM11866 frameshift mutation
MRIALFFTFACLAGAHDGSLGXMLKSLEDELCYRTILLLEGDPNVECWQQSYFHDRVPVL
SFKANENVYLKDGFNSKILALVCLNKGEEDTMRSLYSYLENMRDTPTILFASSDSHIRDI
FLECVTESMLNVLAFNDSSRQFVYSFQAFPTLRVVRRRVKEVRRFFEPQLEDLGGCVLKV
VPRTLVYQGEDGELQMGGYLSQFIRNYVSTINASLQIRWDLFPEDGDFDIDTLTGSNHVD
FPLGLNVLSFETLQKDVAMEISSWFLMLPMEPSLPRARFFIKFGLSLYLIPLIILLAIVL
RNAHRFEAGLTPSWRCCSMGNTVLRGVLAQVFVLPKGLSPKLMFVYWLLLVSGFFVTNYV
IVYLTAWLIQPPTSDPVTDFEKMRCAKLKILMLPTEVDYLKSMRGAEYVDAHSDVFQAAD
SMDFQTQRMSMELRFAFPVTGTLWPLLRQAQVKLHRPIFRRSKELVFLPFIIMVMTMQNN
SIFLSSLKRYSSRTSEAGLYLFWFKKSFSELVATHKISYKEDWLHESYSDLKWEDFLFAW
LGFLGGTTVSCLALLAEIGYHKWLWKRTHQ
>DsecIR60d GM11867 internal stop codon
MRLAIYVALLSSIGTQSAFLSSLLVSLGKELHYTTILLVGGSSSCWNLEPFETGVPIINL
RGEKNAYPQDTFNSQILALACLQNQSEDAVKYRSLEDMRDTPTSLFASSDEQIRNLFLEC
FRESMLNVLAVKGSTTXYIYSYQAFPTFRVIKRKLVEVHTYFAPQLRDLGGLPGNIMPRT
MCYRNAGGERQLAGYLHTFIRNYVESINGTLRISWDLVPEDGVRHFTISRLSKIQHVDFP
LGIIALYNKTGRQHVPMEISSWFLMLPMEPPVPRAHLFVKLGLERLLPIIVVVGDVLGNA
HRMEVGLGPSWRCYYLADRVLRGALAQPIVLPRRLMLIYWLLLLSGFFLSNYYMASLTTW
LVHPPASDPILEWDQLRFLELKILTIPEEIKYISLIMGTEFMKAYGNVFLLSNSTDFQRR
RISMDPSYTYPVTTSLWPFLEHSQVRLRRPLFRRSYHMVFQPFQVMTLPLPRNSIFHKSL
PRYTALTREAGLYYFWFRRSYYELVALGKISYKEEEGDLYCDLKWNDYRIVWLAFLGGTI
VSFLALLLELAHYRWHLGNSSL
>DsecIR60e GM11821 
MLSFLLGSVLLSLVGAPDLEYIQVEVLQDLNLALQTELNVFIDFECCAASEILHKLDTPR
ILLSSNSSEARDLRIRGNFTESALIIVSVMESGLDPLAASLLPRLLDELHALHIVFFSNE
EPGFPKHDLYTYCFKEGFVNVILLSGTRLYSYLPYPRIQTISLSNVSDYFNRARIIRNFQ
GFPVRILRSTLAPRDFEYSNEQGDLVRAGYLFTAVKELTCRYNATIESVPIPDLPEYDVY
WAVSEMLHSKKLDIVCYFKDFSLEVAYTAPLSIIREYFMTPHARPLSSYLYYSKPFGWTL
WAVVISTVLYGTLMLHLAARGARVQMGKCLLYSLSHILYNCHQKIRVAGWRDVAIHGILT
IGGFILTNVYLATLSSILTSGLYDEEYNTLEDLARAPYPSLHDEYYRSQMKAKTFLPERF
RRNSLTLNATLLKAYRDGLNQSYIYMLYEDRLELILMQQYLLKTPRFNMIRQAVGFTLES
YCVSNSLPYLAMTSEFMRRLQEHGISIKMKADTFRELIQQGIYTLMRDDEPPATAFDLDY
YFFAFVLWAVGLSSSLLVFFVEFVSGHL
>DsecIR60f GM11869 
MRFHLIILTVVCLGHTCAQPEVLNLNSILVSLRLELSFETLLILRGSGGNDFCWEHFDLD
RYPHLNFNANQSIYLKGGVSRKILALVCLDSAEETEVVMKALGENLMDMRGTPILLLVGL
EANISSLFEGCFSHQMLNVLALSTLNPKFVYSYRAFPFFKVVRRRISQVDRFFGAQVKDL
QGYPIATVPYNLLPRSVIYKDGEGRRQMTGYLTHFYRNFARSLNASLLVRWDLVPEDETP
SIEATAALLRDGLVDFPLVLTTLAPEPFYPSHVGEITSWFLMLPVEPDVSPSSLYFNLKG
WQYFLGLMIILALLLVNAHRLQSGQGLLTLRCGNILGDHVLRAILAQSFVMPSRLSFSRT
LLYSLLMMAGLIVSTFYSANLATLLVHPPAAFRILSYDDLRRARGKILISQQELPTLNDS
VGREVLERNLDTFEVTPSVVDFLAHRNELNTSFAYPVTNTLWPFLQLKQIRMHRPLFRRS
NEITFTRFMPVTMPMARNSIYRDVFNTYLSRTLASGLYDLWFRRSYQEAVAVGKLNYTVD
PAPSLYHDLVWEDLYYVWIAYLGGTMVGIGMLAAEIACSKWGPLRRAPIEMH
>DsecIR62a
MYLQFLFALLMSRYQIVATENFDRAFELALFLDRIGRVHRLHAITIVNSVGSVDPSYLDD
LHRGLMCNSSNHFYLLPQMTATDKDSSHVRFSSLQDEETIYLVFARDSKDAVIYMQAERA
RGRRYTRTMFLLRKQESHKDMKYFFELLWKLQFRSALVVVAARNFYQMDPYPTVRVIRMR
RLSSYDPHHVFPPANRRNFRGYRMRLPVQQDVPNTFWYKNRRTKAWELSGLGGILINRLM
MYLNVTMDLFSFEVNGSTLLNMAALTDLIVEGKAELSPHLYDTVQSNTNVDYSYPTQVAP
RCFMIPLDNEISRSLYVFLPFSLPMWLCLLFVLLVVHFVYVRRLLPDGHFWAILGVPGAG
PVKYGNRKPGRGLSTFLILFGIFILVQTYSTKLTSYLTVTLIRRPANSLEQMFLLPYRIL
VVPSDVYAIVDSLGHAKQFSTKFSFTDADNFNKKRISMDPNYIYPITTIRWRFFDLQQRF
LRKKRFYFSKICHGSFPYQYQLRVDSHLKDALHRFLLHVQQAGLHDLWLETCYRKAHRMG
YLKDFSTLAELEEKLRLRPLALNLLVPAFSLFLCGLLGSGIAFVVEIRHSFGCRQKPPSI
NRNAGD
>DsecIR64a GM13920 
MHWWLLLFLPLSCQGLPERELLELELDYGLAEPQRTSLVQSSLILQFSQDYKHIPRITYF
TCQKPHLQTPNQIPNAAEHCDAFAAKNFQLIKSLYESELFVRIVLLDVLAQAAAPSSGRP
NRPGSGPTGGFSQTPSQAQSNSEWLEGVLRMEALRQIAVVDLACGAVSRRFLELASTKML
YSEKFHWLLIEDFAWHGRTQTAERSEKRDDGEMEEEEPPGQQIQATDDEDLPSIESFLGG
MNLYMNTELTLAKRMSEAAHYTLFDVWNPGLNYGGHVNLTEIGSFTPSEGIQLHTWFRTT
STVRRRMDMQHARVRCMVVVTNKNMTGTLMYYLTHTVSGHIDTMNRFNFNLLMAVRDMFN
WTFVLSRTTSWGYVKNGRFDGMIGALIRNETDIGGSPIFYWLERHKWIDVAGRSWSSRPC
FIFRHPRSTQKDRIVFLQPFTNDVWVLIVGCGVLTVFILWFLTTIEWKLVPHDGSALIKP
KGGAPPRHHYQQKQHQEQVEAPVRPITAVSVVVSKEKVEEKQEEYEDSTPIDAGTLWQRC
YQKLNKYIKDRKAKQKKAPERVGLFLESVLFFVGIICQQGLGFSTSFVSGRCIVITSLLF
SFCIYQFYSASIVGTLLMEKPKTIKTLSDLVHSSLKVGMEDILYNRDYFLHTKDPVSMEL
YAKKITSVSTNKENEGDEDEPVDPNPASTDPAKSYRDIVHSHETGAHAKDNAASNWLDPE
TGLLRVKHERFAFHVDVAAAYKIIAETFSEQDICDLTEVSMFPSQKTVSIMQKNSPMRKV
ISYGLRRVTETGILTYHFNVWHSRKPPCVKKIETSDLHVDMDTVSSALLILLFSYGITLM
ILGTEILYSKWHNRIQLQWVGAT
>DsecIR67a GM24856 
MWPILVPVLLLFNETSWLNPILASIYKDRHHETVLLLQHSQHVDASGLERFPWPVFSFNE
QMDFYVRENYNSEMLVLIWQTGNSDWDLDLWQALDRSLLNMRKVRVLLLRKWEKIPTADV
AAAAEHLLFLHVAVIGQGNRIYRLQPYAPQSWLQVDPIESPIFIKVRNYFGRYIVTLPDQ
FPPRSIVYRNPKTGELQMTGYVYKFLLEFIRIYNFTFRWQRPIVQGERMNLILLRNMTLN
GTINLAISLCGFEAPSELGVFSHVYDMEDWYIMVPRAQEISIADVYVVMVGGKFLIVLII
FYFIFTILDTCFGPVLLKERVDWSNLLLNERMISGIMGQSFNMRARNTISSKVTNATLFL
LGLVLSTLYAAHLKTLLTKRPTSQQISNFKQLRDSPVTVFFEEAERFYLKNAWDRPIRYI
KDQLHFRETVEYNALRSGLNRSNAFSALTSEWLIVAKRQELFKQPIFTVQPELRVIQTSV
LLSLVMQSNSIYEDHINDLIHRVQSAGIVEYWKQQTLREMITMGMISQKDPFPYVAFREF
KVGDLLWIWILWASFLFMSSVIFLCELLVNCFISKP
>DsecIR67b GM19390 
ELLYLNTVQSLSLFDGNRLGQTVQELNNIYQTELNVFLEFGNGADILESAKGTFVPTLWI
KNPQNQKVLKGNFSSCSLTTLYLEDEHLDRGLHYLANWLWEYHHLQVLIFFNGGSYDKLI
QIFSRCFNEGFVNILVMLPDSDELYTFMPYQDLKILNLKSIKEFYNLSSNKMDFNGYNIT
SGLVTAGAPRWFSFRDRQNRLILSGYMFRMIVDFTNHFNGSVRLMDVLTVNDGLELLANR
TIDFFPFLIRPLERFSMTNILYLENCGLIVPTSRPLPNWVYLIRPYAFNTWIAWLIMLTY
CSLALRIFSRGQISLSAAFLKVLRLVMYLSGSRDMGTRPTTRRLFLFVILTTSGFILTNL
YVAQLSSNSTAGMYEKQLNTWEDLDKTDSIWPLIDVDIKTMEKLIPDRKKLLKRIVPTSE
ADVDIYRRNLNTSCIHSGFFDRIDFALYQQKFLRFPIFRKFLHILYQQPLQISAAFGRPY
LQLFNWFVRKIFESGIYLKMKDDAYHHGIQSGLLNLAFRDRHLEVKSNDVEYYYLIAGLW
FGGLTLATVCFLVELLIGYARIKVTISYKINIM
>DsecIR67c GM19390 frameshift mutation
MSCWLIFLNIILLSGRSESWSAREVIHQFNHYQRLQLNIYLDCNDVALQIGQEVPNLFVN
STAEKMKILGRLSSHSLIIACFKDSTRNRTLNGVKELLWGLQYLPMLFVVESNMDFYFQQ
VLSYGFIHVLALNFMNRSLYTYKPYPKVEVHQIKDMQTFYELTKLRNLQGQVVRTSVETM
TPRCFRYRNRHGQLVYAGYMYRMVKEFIKTYNGTEEHVFGYVDTIPYKEGLAALKNGEID
MMPRIMHSLEWYYFYRSHILYNIKTYIMVPWAEPLPKSLYFIQPFRSTVWITIIVSFVYA
SIVIWWIRFRQQGNSSLSQSFMDVLQLLFLLPVSKIWHFNMGTHQVVSFIVLFVVGFMLT
NLYTAQLSKXXSITTGLFKSQINTFDDLFREKRTLLVESFDAEVLHNMTKEKIIQKEFES
IMLITSIEEVFKHRKSLNTSYAYEAYEDRIAFELSQQRYLRVPIFKILKEVYDQRPVFVA
LRHGLPYVELFNNYLRRIYESGIWIKLQEDSFLEGIASGEISFRKSQSREIKIFDKDFYF
FAYILLGMGWCMSTIAFFLERWRFKYSVTNK
>DsecIR68a GM24763 
MRCLGILIVANISLALATSIPIPIANHSPLGSYEMHLKILLQKILWVANVKRCFAVITDD
LHYPIYDRIFFESVGRRVIPFFVMRTNESEDLQRPSKQVELFVKAIKSSDCELNVITILN
GWQVQRFLGYIYDNRSLNMQKKFVLLYDSRLFDSDMIHLWSVFIGAIFLKRQLDNKYTIS
TIAFPGILSGVLVMKNIVNWELGKGVNGRILFADKTSNLFGTSLPVAISEHVPMVLWANA
SKSFQGVEVEIMNALGKALNFKPVYYKPNQTENMDWELDGTAYGGGNPDLYGQNGTHIDS
MLVDEVAAHSARFAIGDLHLFQVYLKLVELSAPHNFECLTFLTPESSTDNSWQTFILPFS
AGMWAGVLLSLFVVGTVFYAISFLNAIINGNVSSEFFRCLRPNRSVPMDPKIYRRISFRI
AISRYRPSKGDRMPRDLFDGYANCILLTYSMLLYVALPRMPRNWPLRVLTGWYWIYCILL
VATYRASFTAILANPAARVTIDTLEDLLRSHIPPTAGANENRQFFLDANDEVARKVGEKM
QVVGYSDDLTSRIAKAQCAYYDNEFYLRYLRVADESGSALHIMKECVLHMPVVLAMEKNS
ALKPRVDASIQHLAEGGLIAKWLKDAIEHLPAEALAPQEALMNIQKFWSSFVALLIGYVI
SLLTLFAERWHFKHIVMKHPMYDVYNPSLYYNFKRTYPQH
>DsecIR68b GM24681 
MKFLVGLLLQLYLPGNYALAGIACRIAVEQNVQVTYLYRCASCPASFDAEYSALEVDLYR
CVGSRLPVITRNIEAHELEPFRRTDSLSIFQIPTAEKGDSLVRRILDMLNPLQRRKHLHK
YLFIWPDAGRHQLLRLFRGSWAKKLLYGLAITGRENGTFDFDPFAWGGLQVVQRLDGEVS
YPKKMKNLRGYPLRFSMFTDPLMAVPRSPVETAGYQAVDGMAARVIGEMLNASVTYVFPE
DNESYGRCLPDGNFTGVVNDIVGGHTHFAPNSRFVLDCIWPAVEVLYPYTRRNLHLVVPA
SEIQPEYLIFVRVFRRTVWYLLLVTLLVVVLVFWVMQRLQRRIPRRGVTQFQATWYEILE
MFGKTHVGEPAGRLSSFSSMRTFLMGWILFSYVLSTIYFAKLESGFVRPSYEEQVDRVED
LAHLDVHIYAVTTMYDAVRSALTEYQYGLLENRSRQLPLGLTTSYYQPVVRRRDRRAAFI
MRDFHARDFLAITYDSQAERPAYHIAREYLRSMICTYILPRGSPFLHRLESLYSGFLEHG
FFEHWRQMDLITRVGASPDAEEFLEDLGDQTDTDSGSNELAIRNKKVVLTLDILQGAFYL
WSVGIGISCFGFAVEHAHWFWRRQTLRDAAEARSDLQIHLR
>DsecIR75a GM24303 internal stop codon
MQLVQLANFVLDNLVQSRIGFIVLFHCWQSDESLKFAEQFMKPIHPILVYHQFVQMRGVLNWSHLELNYMGHTQPTLAIYVDIKCDQAQDLLEEASREQIYNQHYHWLLVGNQSELEFNDLFALFNISIDADVSYVKEQIQDNNDSVAYAVYDVYNNGKIIGGQLNVTGSHEMSCDPFKCRRTRYLSSLQKRSKYGNREQLTDVVLRVATVVTXRPLTLSDDELIRFLSQENDTHIDSLARFGFHLTLILRDLLYCKMKFIFSDSWSKSDVVGGSVGAVVDQTADLTASPSLATEGRLKYLSAIIETGFFRSVCIFRTPHNAGLRGDVFLQPFSPLVWYLFGGVLSLIGVLLWITFYMECKRMQKRWRLDYLPSLLSTFLISFGAACIQSSSLIPRSAGGRLIYFALFLISFIMYNYYTSVVVSSLLSSPVKSKIKTMQQLAESSLTVGLEPLPFTKSYLNYSRLPEIHLFIKRKIESQTQNPELWLPAEQGVLRVKANPGYVYVFETSSGYAYVERYFTAQEICDLNEVLFRPEKLLYTHLHRNSTYKELFRLRFLRILETGVYRKQRSYWVHMKLHCEAQNFVITVGMEYVAPLLLMLICADILVVVILLVELAWKRFFTRPLTIHP
>DsecIR75b GM24302 
MNFSELESHFKEAQIFVDADVTYVTHDPITRNFLLYDIYNKGRQLGGQLNITADREISCN
KTNCRVERYLSKLYTRSALQHRKSFTGLTMRATAVVTALPLNVSKKEIFDFLNSQYRIQL
DTYARLGYQARQPLRDMLDCKFKYIFRDRWSDGSATGGMIGDLILDKADLAMAPFIYSFD
RALILKPITKFSVFREICMFRNPRSVSAGLSATEFLQPFSGGVWLTFALILLLAGCLLWV
TFILERRKQWKPSLLTSCLLSFGAGCIQGAWLTPRSMGGRMAFFALMVTSFLMYNYYTSI
VVSKLLGQPIKSNIRTLQQLADSNLDVGIEPAIYTRIYVETSEEPDVRDLYRKKVLASKR
SPDSIWISTEAGVLSVRDQEGFVYITSVATGYEFVRKHFLAHQICELNEIPLRDTSHSHT
VLAKRSPYAELLKLSELRMLETGVHFKHERSWMKTKLHCYQHNHTVAVGLEYAAPLFIIL
LGAIILCVGILGLEVIWHRHCTRH
>DsecIR75c GM24302 
MTSWPLYRLIVFNLLEINLSNFMVFHCWSIKEAFPLVQMLNQNGIFSQYIDLQNPDNLAN
VHKEYLDSDLVSLNADVTYVSRQDEERFILHDVYNKGSHLGGKLNITVDQTLQCNRSHCQ
VKEYLSELHLRPRLQHRMDLSSVTFRLAALVSVLPINSSEEELLEFLNSDRDSHMDSISR
IGNRLIMHTQEILGFNVQDAFGGAIGMLTNESAELCTTPFVPSWNRLHYVHPMTEQAQFR
AVCMFRTPHNSEIKAAVFLEPFMPSVWFAFAGLLIFAGVLLWIIFHLERHWMQRCLDFIP
SLLSSCLISFGAACIQGSYFIPKSAGGRLAFIAVMLTSFLMYNYYTSIVVSTLLGSPVRS
NIRTIQQLADSSLDVGFDTVPFTKTYLVSSPRPDIRSLYKQKVESKRDPNSVWLSPEEGV
IRVRDQPGFVYTSEASFMYHFVEKHYLPREISDLNEIILRPESAVYGMVHLNSTYRQLLT
QLQVRMLETGITSKQSRFFSKTKLHTFSNSFVIQVGMEYAASLFISLLVAYFLALLILIL
EICWARYARKKFSTIIP
>DsecIR75d GM14912 
MKVQVAHWLPLIFFLLVSGTPPRVAGSWRSEYSRQDPDPKTRWGNQLPDMLVAYYRHHGV
HSLMLVVCHTDIADFRLWKLWQHFNLNNFYVQVNTESSLRDLQHVDALDEHKDAPPPKSF
HANNSTHWETSFLLPALPYKMGILLLEFSSECALNLLRWSAASEHNYFTTNRFWLLLTED
PGDIDLLEDPEIFIPPDSELRVLQYENVGNFSCSLIDLYKVAAWKPLKRTLVGHNIRNSR
HVIHALQHFGSAITYRQDLEGIVFNSAIVIAFPDLFTNIEDLSLRHIDTISKVNHRLMLE
LANRLNMSYNTYQTVNFGWRQPNGSFDGLMGRFQRYELDMAQLAIFMRMDRIALVDFVAE
TYRVRAGIMFRQPPLSAVANIFAMPFENDVWVSILMLLIITTVVLVLELFFSPHNHDMSY
MDTLNFVWGAMCQQGFYVEVRNRSARIIVFTTFVAALFLFTSFSANIVALLQSPSDAIQS
LSDLGQSPLEIGVQDTQYNKIYFTESTDPVTKNLYHKKIASKGENIYMRPLLGMEKMRTG
LFAYQVELQAGYQIVSDTFSEPEKCGLMELEPFQLPMLAIPTRKNFPYKELIRRQLRWQR
EVSLVNREERKWIPQKPKCEGGVGGFVSIGITECRYALGIFGCGAAVSFVLFLFEFIFRH
FKQVYRIIKGYREVQR
>DsecIR76a GM19647 
MENLLVESNYWSTVLSFFAQQFFADSHATCILWHPAFDFRLETVHPMPLIIMDWQGWANR
SDQDVYDFKIKEDEFEGKGISYNDWTLRLTVAIEKSHCETFIAFQEQIHEFARYFYHASI
YSIWRSLRNRFMFVYTKEFEEKMGSYLSGYIFQDQPNILVITSQYLNSSTVEIKTNRFVG
SRYFNKNPEPVEFYVLQRFDAQDTEATWETQSAMSSKMRNLKGREVVIGIFDYKPFMLLD
YEKTPLYYDRFKNTTEVTIDGTDIQLMLIFCQLYNCTIQVDTSEPYDWGDIYLNASGYGL
VGMILDRRNDYGVGGMYLWYEAYEYMDMTHFLGRSGVTCLVPAPNRLISWTLLLRPFQFV
LWMCVMICLLLESLALGITRRWEHSSVSAGNSWISSLRFGCISTLKLFVNQSTNYVTSSY
ALRTVLVASYMIDIILTTVYSGGLAAILTLPTLEEAADSRQRLFDHKLIWAGTSQAWITT
IDERSADPVLLGLMEHYRVYDPNLISAFSHTEQMGFVVERLQFGHLGNTELIGNDALKRL
KLMVDDIYFAFTVAFVPRLWPHLSAYNDFILAWHSSGFDKFWEWKIAAEYMNAHRQNRIV
ASEKTNLDIGPVKLGIDNFIVLILLWCFGMICSLLTFVGELWRGQK
>DsecIR76b GM22253 
MATGIELLVAAALCVACPPLNDSPPTNLIQLGENGTYSPVTELPIDVEDSDAVFDPDAPV
ETLETINRKKPKLREMLDWIGGKHLRIATLEDYPLSYTEVLENGTRVGHGVSFQIIDFLK
KKFNFTYEVVVPQDNIIGSPNDFDRSLIEMINSSTVDLAAAFIPSLSDQRSFVYYSTTTL
DEGEWIMVMQRPRESASGSGLLAPFEFWVWILILVSLLAVGPIIYLLIILRNRLTGDGQE
TPYSLGHCAWFVYGALMKQGSTLSPIADSTRLLFATWWIFITILTSFYTANLTAFLTLSK
FTLPYNTVNDILTKNKHFVSMRGGGVEYAIRTTNESLSMLNRMIQNNYAVFSDETNDTYN
LQNYVEKNGYVFVRDRPAINIMLYRDYLYRKTVSFSDEKVHCPFAMAKEPFLKKKRTFAY
PIGSNLSQLFDPELLHLVESGIVKHLSKRNLPSAEICPQDLGGTERQLRNGDLMMTYYIM
LAGFATALAVFSTELVFRYVNSRQEANKWARHGIGRTPNGQSVAPSRWLRGWRRLNSGHG
QLLGANTHGQNVTPPPPYQSIFNGGSHGAPLNRWRRPLANGNALGNGVLLGGDSEGGVRR
LINGRDYMVFRNPNGQSQLVPVRSPSAALFQYSYTE
>DsecIR84a GM10959 
MIKLQVKVISWPLIILTAFLRVLQIESINTNFLELAAFEDFLRSEHLSHVLVVRGDDADG
DWKIECHQKLLANYRVQFYQPEMSANFTDLMFYGSPRTAVLVLNSEHVLVRRQVFEVASE
AGYFNNSLAWFILGSGHESLPDEQMIDQLLSGYKMGIDADITVALRGSDNASMLFYDVYR
ISQQTNTPLIIEKKGLWTHSGGFQKFENFKNTWVIRRRNFLNVTLIGSTVLTEKPPGFGD
MEYLADDKQLQQLDPMQRKTYQLFQLVERMFNLSLAISLTDKWGELLENGSWSGVMGQVT
SREADFAVCPIRFVLDRQAYVQYSAVLHTQNIHFLFRHPRRSHIRNIFFEPLSNQVWWCV
LALVTGSTILLLFHMRLERMLSHMENRLSFVWFTMLETYLQQGPANEIFRLFSTRLLISL
SCIFSFMLMQFYGAFIVGSLLSESARSIVNLQALYDSNLAIGMENISYNFQIFTNTSNQL
VKDVYGKKICKSGEHNIMSLQQGAERIIQGRFAFHTAIDRMYRLLLELQMDEAEFCDLQE
VMFNLPYDSGSVMPKGSPWREHLAHALLHFRASGLLQYNDKKWMVRRPDCSLFKTSQAEV
DLEHFAPALFALALAMVASALVFLLELFLHWLPDFPRRLGTVST
>DsecIR85a GM23765 
MSIQWLKHILLLAILVISAGARENRIPLDLKKSSIVMVKMSQILCQARIKVLFVYFENQT
SHEHTGQILKEVTKCDISNQNTPLEAVKDDGILMYMVMIITNISQPLELSLIRKKSAAKH
RSHVFLLVRDADTVSDAWMRASFRQFWKIWLLNIVILYWRDGRLNAYRYNPFMDNYLIPV
DNKPNEVPILEQLFPKTIPNMQRKPLRMCIYRDDVRAIFWRQGIILGTDGLLAAYVAERL
NATMMITRPHSYNNHNLSSDICFLEVAKEYVDVAMNIRFLVPDTFRKQAESTVSHMRDDL
CVIVPKAKTAPTFWNIFRSFGALVWALILVSVLVANVFCYILKSEVGRVPMQLFAGALTM
PMTRIPLNHSIRLFLIFWLYFGLLICSAFKGNLTSMMVFQPYLPDINQLGALARSHYHII
IRPRHVKHIQHFLTLGHKHESRIREQMLEVSDTQMYEMMRNNDIRFAYLEKYHIARFQVN
SRVHMHLGRPLFHLMNSCLVPFHAVYIVPYGSPYLGFLNWLIRSSHEFGFERYWDRIMNS
AFIKSGVKVVNRRRGSDNDEPVVLKLQHFHAVFALWLVGIGMACIVLAWEHLTHNYNLVV
TKRRH
>DsecIR87a GM24108 
MSTPEQRFWLAALLFLLSPHSGVRGFGINLMKVQTEDKGQEACILALLRKYFDSGDGLSG
SVLCINRNYQLPNIEEQLLRGMNNYVNYPWSLLITNSREGPSPAKFLMNKKPQCYFLIVD
NLEDEDLDEVFEHWKGMVNWNPLAQFVVYLASLEETDEEMTDLMVELLLTFINKKIFNVN
VIGQSEENQFYYGKTVFPYHPDNNCGNRVISVELLDACDYPSEEPESEDENDGEEGDGAQ
EEGDGPQEEGNGDQEEEDGPQEQEDGDQAEGDEGQENDDGGPENKTENEFPIGSSGVEEN
SESITSQGANESNITEIETVTVENVDYDENPEGTRFYHSIKTQQNLVRQFVTPNNDYSDN
SLENTSVFLATNYDNGRDSNNEDNAEEFPESAKDDDELENDLSSNSSEPEAIIEEFFRAK
FEDKFPRDLSGCPLTASFRPWEPYIFRNSEEQPVDDYYYGLQGDGDDYNDTSPNYGELED
ESYADPGEDGDGGIPDTETQSGGKLKLSGIEYEMVQTIAERLHVSIEMQVENSNLYHLFQ
QLIDGEIEMIVGGIDEDPSISQFVSSSIPYHQDELTWCVARAKRRHGFFNFVATFNADAG
FLIGIFVVTCSLVVCLAQRVSGFQLRNLNGYFPTCLRVLGILLNQAIPAQDFPITLRQLF
ALSFLMGFFFSNTYQSFLISTLTTPRSSYQIHTLQEIYSNKMTVMGTSEHVRHLNKDGEI
FKYIREKFQMCYNLVDCLNDAAQNEHIAVAVSRQHSFYNPRIQRDRLYCFDRRESLYVYL
VTMLLPKKYHLLHQINPVVQHIIESGHMQKWARDLDMRRMIHEEITRVREDPFKALTFDQ
FRGAILFSGGLLLVASCVFAFEFCYVKYVHRSEKRERKTKNPEKKCIILKFNMIRD
>DsecIR92a GM23108 
MLLQPLVMHLSQLLRLIVGQYFAELPSILIVYNNSASTTPLQLEYLSALELVLRELSQPI
RLQWINVAFLKDLKDLEDQVMGALNSSVTEGFITILSQTQHFIHARYYATRNANVRLKDK
RYLFLCEDESPAELLCMDILQFYPHHLMIRPGTKTEAGAVPTGPTTGPQPEDPRRGGGAS
VNTRNKDDGEGGAGAKTTSSYRDINFELWTQKFVGAVGNLDALLLDAFLPNETFANRVEL
YPNKLLNLQRRSLLVGSITYVPYTITNYVPAGEGDVDPIHPHLANRSLTFDGAEANVMKT
FCQVHNCHLRVEAYGADNWGGIYDNESSDGMLGDIYEQRVEMAIGCIYNWYDGITETSHT
IARSSVTILGPAPAPLPSWRTNIMPFNNRTWLMLISTLVICGTFLYFMKYVSYRLRFSGT
QVKFHHSRKLEKSMLDIFALFIQQPSAPLSFDRFAPRFFLATILCATITLENIYSGQLKS
MLTFPFYSAPVDTIEKWAQTGWKWSAPSIIWVHTVQSSDLETEQILARNFEVHDYSYLSN
VSFMPNYGFGIERLSSGSLSVGDYVSKEALENRIVLHDDLYFDYTRAVSIRGWILMPELN
KHIRTCQETGLYFHWELEFIDKYMDKKKQEVLMDLANGHKVKAAPRALDVRNIAGALFVL
AFGVAFAGCALVVELLIHRMDLSK
>DsecIR93a GM23153 
MQPLACLLLLAGLQLSILVPTEANDFSSFLSANASLAVVVDHEYMTVHGENILAHFEKIL
SDVIRENLRNGGINVKYFSWNAVRLKKDFLAAITVTDCDNTWNFYKSTQETSILLIAITD
SDCPRLPLNRALMQILNWKTAVVFVDQTILEENALLVKSIVHESITNHITPISLILYEIN
DTLRGQQKRVALRQALSQFAPNKHEEMRQQFLVISAFHEDIIEIAETLNMFHVGNQWMIF
VLDMVARDFDAGTVTINLDEGANIAFALNETEPNCQDSLNCTISEISLALVDAISKITVE
EESIYGEISDEEWEAIRFTKQEKQSEILGYMKEFLKTNAKCSSCARWRVETAITWGKSQE
NRKFRSTPQRDAKNRNFEFINIGYWTPVLGFVCQELAFPHIEHHFRNITMDILTVHNPPW
QILTKNSNGDIVEHKGIVMEIVKELSRALNFSYYLHEASSWKEEDSLSTSAGGNESDELV
GSMTFRIPYRVVEMVQGNQFFIAAVAATLEDPDQKPFNYTQPISVQKYSFITRKPDEVSR
IYLFTAPFTVETWFCLMGIILLTAPTLYAINRLAPLKEMRIVGLSTVKSCFWYIFGALLQ
QGGMYLPTADSGRLVVGFWWIVVIVLVTTYCGNLVAFLTFPKFQPGVDYLNQLEDHKDIV
QYGLRNGTFFERYVQSTTREDFKHYLERAKIYGSAQEEDIEAVKRGERINIDWRINLQLI
VQRHFERDKECRFALGRESFVDEQIAMIVPAQSAYLHLVNRHIKSMFRMGFIERWHQMNL
PSAGKCNGKSAQRQVTNHKVNMDDMLGCFLVLLLGFTFALLIVCGEFWYRRFPASRKRRQ
FTN
>DsecIR94a GM26403 frameshift mutation
MALPKQLKFINILLVLLIIYDSSDGTKNQHEIFLNRQLQAVHNERSVETLFLLHHSNLAN
CSLQDWNPPRIPTIRSNELNVFNLEKTFNHNALALVCLINNSYIGLLNTLVKSFDCMRQE
RIILLIHRKPDPSFIEDITHVLKDLQFLHLIVLIVQEKSNGQISASTLRLQSFPEPHFKW
IRNVFAIKKIFYRPINFRGKVLNAIPSDIRILFVALTEILTEYVRRYNSTLRIQNRTIKE
KIEITQLHNSKNFSHHINFAMDMNSNSLIILVPCGTELRGLDIFKELGVRTLTRLALIFY
IIFVLVEMLFVIISNRFNSRNFTMIYTNPLMNLRAIRSILCQISPISNRYSLSIQHFFVF
MSLFGTLFGGFFDCKLRSFLTKRPYYSQIENFSELRESGVTVVVDPPTRQFIEDEINANF
XFRDEVPNVLTTPAQELINIKNAIFSHHLRNFIINAADSGMSTCWFKMAGKIIRKQIKTS
LRESEQPSHLPLSFDHFKWLWAALCIAYVISFMVFVLEILWSKYQRRTRSQSIV
>DsecIR94b GM19375 frameshift mutation
METLVIVKHHLDYNCTLQNWNAHGMGIIRTNDQEKIRMKDTFNSRTLAIICIGENSHITL
LRNVFETFGKVRLQKIILWTQMELKEEFFHEISKKSTDLKLFDMLMLNVVAKDKLLTYRL
NPFSSPHFKRIKNIWTPNDYVFMDTKFNFHGMTAVVKHDYNLTIQMGNIKKFPIFRIEDK
EVFEFALKYNLTLQFFNDVDHFDIELRKRIMLTNNSTQPIDYGMPMSFSSLLIVVPCGNY
LSLQDVIIVFCIQKWIFYIILVYVIFVFFEITFLKVFILISRQSHRQEIPNSLVNLCAFR
AILGLPFPXRRSNLSLRQLFLAISLFGMIFSIFINCNLSSMLTKPGPRPQVNNFEELKTS
ELTVVMDEDAENFIEKEIGVDFISQYMPRKVTLTFTEKAKLLFSLEDIYAFTLFSEIVDI
IESYRRSKGLRAHCTSENSIIAERVPRIYILGNNSILDWPLRRFIMTMQESGIRNHWIKN
IPRGLDRNLKEITIPYDRERVHPLSIKQLTWLWCILILGYSISMIAFLFEMSLKRMKRNL
ENREPSVYIC
>DsecIR94c GM23668 
MSKVFKLLVLPLIYLSLTKGGKNPQLKFLRELISVIEEGREIRTIMVIKHSRDENCHLDQ
WNPSGSPILRANEMGSIRISGYFNDQTVILACMGENSDYGLLKSLANAMDNMRQERIILW
SQREPTKMLLDYISQQADRYNFVQMIIVAMNEDPDAVPSLQQLNPYPTPRCCQLTNISNI
KGPSFIGSGLSFHGRTAILKESVDSNIRFKVRSPSGPIPLSELKDYEIVQFAVKYNLSLK
LYDQNDTKSDNFDIQLGPRFITKDFPTQMPFVSPNTACSLIVIVPCSPKWRFMDVLHKLG
VLKLIGCFLIAYGVFVLIECVILWLTHRISGREVCLTSLNPLLNPRAFRGILGLPFPEFR
RSSISLRQLFLVISVFGLVYSNFVSCTLSALLMKPAQNPQVRNFKELRDSGMVTIMDKYT
HSYIENHIDSEFFDNVLPNYLILQKKETLRMLLNFNDSYSYIMYTTTWRSLKTLQKSLDE
RVFCEAESLTIAWNLPRMYVLGNNSVLKGMLTRYITYIPQTGIPEAWTKKLPKALKLLYN
VTYPRRIKEEAVPLSIQHLSWIWHLLVIGESIAIVVFILEILLQKRNQHTSNMRGRSRED
DDFV
>DsecIR94d GM26504 
MGQSHLLLVAFVLLCPGGDCSYHNLLHQLRRELNIEYVLLLGNFDPTWLDTLWQIPIPVL
QIKEHSRETYNLLENPSHNVLTIAFVNDSPEDILEILYRNLRMLNTQPVLLVIRKSTIRV
NSLLEWCWHHQLLNVVAIAQDFMESLIVYSYTPFPVLQFIERRLDNSTVLFEKRLENLHG
YELPIALGGSSPRLIVYRDSEGKLIFSGPVGNFMKSFEQRYNCRLVQPHPFDESAISPAR
DLIAAVRNGSVQIALGAIYPQHPYTGFSYPIELMSWCLMMPVPEQVPHSQLYSMVFSPMA
FGVTIVAMVLISLTLSMALRLHGYRVSFSEYFLHDSCLRGVLSQSFYEVLRAPALIKAMY
LVICLLGLLITSWYNSYFSTFVTSAPRFPQLTSYESIRHSKLKIVIWKPEYEMLLFLSEN
MEKYSSIFQLEEDYKEFLHLRDSFDTKYGYMMPMEKWSLMKEQQRVFSSPLFSLQDDLCV
FHTVPIVFPMVKNSIFKEPFDRLILDVTATGLLSRWRDMSFTEMIKAGQLALEDRGHPKE
FRAMKVEDLIQIWRFVGWMLGLATIVFLFELFCFWRHKMRQNIKYIFCCVKTKIFKLRI
>DsecIR94e GM26504 
MDCPKWILGGFCLISLVSGATVIELLGTMKLESDFEYVLLMKNRNFSLSDQVWNGTSLTK
DIMDEVQVPVLQFNENVSYFLHNSISRRLVTLCFMSDANLDEHRGLLTALVANLRHMTTS
GVIFLVQSEASTDFLYELFRNCWRKKLLNVIVVFQDFETTSTFYRYSHFPILQIEERIYE
PSLQPLPIFPDRLRNFHGYEMPVILGGTAPRMIAYRNKKGNVVYDGTVGHFMTAFQQKYN
VKFVQPLQAKNPLDFAPSMQTVGAVRNETVEISISLTFPTIPPFGFSYPYEQMNWCVMLP
VEADVPPFEYYTRVFELAAFLLTLGTLVMISCLLASALRFHGYATNISEFLLHDSCLRGV
LGQSFVEVFRAPTLVRGIYQEICVLGILITAWYNSYFSSYVTTAPKQPPLRTYDDILASK
LKVVAWKPEYAELVGRLLEFRKYETMFLVEPDFNRYLALRDTLDTRYGYMITTSRWVLIN
EQQKVFSRPLFQKRDDFCFFNNIPFGFPLHENSVFMEPVQKLIMELAETGLYFHWITTGF
SELIDAGEMHFVDLSPHREFRAMQIQDLQYVWYGYAFMVVLSLLVWLLENLAHTLKTKTI
FPTHFMQRNQK
>DsecIR94f GM26507 
MPNVVLLSWTFFNSATLYSYEMFPEFNVQKLVYQAYLTLFPYKLGNLKGHPIRTVPDNSE
PHTIVRKTLNGSISIDGPVWQFMIEFAKHINATLQLPIELHPKRSFKLVQILDLVRNQTV
DIAASLRPYSVNVQRSSTHIYGSPMMVGNWCMMLPTERIIGSHEALTRLMKSPWTWLILL
LFYSVHRFLAQKTRLRSSLIHLIKLLINLALICFLQAQLSAYFIGPQKVNHISNMQQIEE
SGLKIRGMRGEFMEYPIDMRSRYASSFLLHDIFFELAQYRNSFNTSYGYTVTSVKWQLYK
EAQRHFRRPLFRYSEEICVQKLSLFSLIQQSNCIYCYRSTIFILRMHEAGLIRMWYRRSY
YVMVTAGRFPIGDLSTVHRAQPIRWTEWQYVVLLHGVGLLFSVVVFVIELTVHYANVCLN
NL
>DsecIR94g GM26508 
MSTAVNSVHSKLVSLISRGQELTSIFFYAPAKEKCHLEDTISSATWGLPLVIWRTDRTVI
LNGFIGEGLLVLACLPGFHWRALLGSLSSSLKYLRQARILIELMEDRDEFLVSEVLQFCL
SQDMINVNAIFDDFPETENLSSFEAYPSFEVVNQTFTPDTQVSDLYPNKMLNLRGGVIRT
MPDYSEPNTILYQDKEGNKQILGYLWDLLEAYAHKHNAQLQVVNKYADDRPLNFIELLDA
AQSGIIDVGASIQPMSMGSLSRMHEMSYPVNQASWCTMLPVERQLHVSELLTRVMPYPTL
ILLLLVWIFYEVLRGRWRRHPRLQSSGWLVLATLVSSNYVGRLLNLFADPPSLPPVNSLS
ALMESPVRIISIRSEYSSIEFTQRTKYSAAFHLALQASILIGLRNAFNTSYGYTITSEKW
KIYEEQQKRSSKPVFRYSKDLCFYEMIPFGLVIPENSPHRAPLHSYTLLLREAGLHDFWV
NRGFSYMVKAGKINFTNVVERYQTKTLTITDLRNVFIIYVSVLLISLVLFTCELFVSWVN
YWLGF
>DsecIR94h GM26509 
MLSNISLSSAPELVDLYGLVLKFLVSSETTLFYFNPTGQKCSWETLPRTILSNHPQIIWF
REETYPGLYKRHSSNLFVMTCLSSTSYGGQLQLLAESLTRYRSVRVLIEVQDKGGSFLAS
QILLLCQQYSMLNVVLYFSRWTRSLNVFSYLAFPYFKLLKQRLLGSLRPRIFINQLKDLQ
GYKIRVQPDLSPPNSFSYRDRHGEYQVGGFLWRIVENFSKSLKGDTQVLYPTWVKAKVSA
AEYMIQFTRNGSSDIGVTTTMISFKHEERYRDYSYPIFDISWCTMLPVEKPLSVEILFLH
VLSPGSTLLLILAFILCFLIVPQLIKCWGITFRGRLIRMASSIFALVMLCSSSAQLLSLL
MSPPLHTRIKSFDDLLTSGLKIFGVSSEFYFLDGGFRAKYASVFHLTENSNELYDKRNYF
NTSWAYTITSVKWNVIEAQQRHFGHPVFRYSTDLCFSSETPWGLLIAPESFYREPLQHFN
LKINQAGLITHWMTQSFYEMVRAGRMTIKDYSRTNLMKPLRIQDLRKCWLIFAVGLGTST
VVFTIELLLIYTNVFLNSL
>DsecIR94i GM26402 internal stop codon
MDCKIQNWNYPEVPTLRFNELAIVEVRKSFNNVIMALVCICEDFEIILLESLAKDLNRMR
QARIILWIGGKLTRKMLNVIATQVEKYQLYQMIILEAKEHSMSNRLTIRLLNPFPSVHFD
KIDDILGLKGPIFHTPETNFKGKVINLLPDWDSALKINVTASPGMSIPIVRNRDYGVIEF
ALKYNLSLRVLNASYKLTVATSVFPDIQLKSQVHTNMDNLKNWNPHDISSLMVAVPCGKE
LRIEEVFKQLDVHSXLVYIFIVYGIFVVAEASILAISHRMTGRAYRLTSLIPFLNLRAFR
APISRRSTLSLRQLFLAINVLGLIFSSFFSCKLSALLMKHSDQPQVKNFEDLRDSGLPVI
VGPTMDAFPKSEAGSDFVKNNLIALKYVSQWDRVEMLLKANTSNAYLLYSEDWNILDNFW
KFYGHKMLCKSEHLTIIQALPITYIXILNNSMLDRSLFRFMMRLQEYGFVGHWIKQXPYP
LRKVINPTFQRNNIQREKPLXVRHFQWLWCVLGCGYGFATIVFIIELILGGKKKTPNGNI
CVV
>DsecIR100a GM16454 
MAATLQLIMLALVGGALGQANNTDYKRVLTSIVEQLEGGLELHLRSSEDGGNDLVQFLMV
QEKSSIKISVKKEEVPSRAEIMRHHFFIFAGVHQMQEIRTSLVNTDGFYLLALENYPIED
DVLLMEFAADVWLQHGHSRIYYVQLRKESVLLFNPFTRSLVVVQDSKTYSRIYKNLEGYH
LRIYIFDSVYSSVIGDGENKVLSVTGADAKLATTVARQLNFTADYLWPDDEFFGGRLANG
EYSGGVGRAHRGEVDIIFAGFFVKDYLTTHIQFSAAVYMDELCLYVKKAQRIPQSILPLF
AVHTDVWLCFLLVGLLGALVWLILRAVNLILCIERIPDGSRATRISYFGAARRIFIDTWV
VWVRVNVGRFPPFHSERIFVASLCLVSVIFGALLESSLATVYIRPLYYRDANTLRELDES
GQPIYIKHPAFKDDLFYGHDSEVYRRLDAKMMLVAEGEERLIEMVSKRGGFAGVTRSASL
QLSDIRYVMTKKVHKIPECPKNYHVAYVLPRPSPYLEEVNRIVLRLVAGGVVGLWTGEAK
ERAKWSIQRFPEYLAELDVGRWKVLTLSDVQLAFYALTIGCLLSAIVCMAEILLGRKRKL
HSPK
>DsecCG11155 GM13027 
VRKKRETIIKKNIQGRSYLKKICFSYIILSIFVIANALPPVIRVGAIFTEDERESSIESA
FKYAIYRINKEKSLLPNTQLVYDIEYVPRDDSFRTTKKVCSQLEAGVQAIFGPTDALLAS
HVQSICEAYDIPHIEGRIDLEYKSKEFSINLYPSHTLLTLAYRDIMAYLNWTKVAIIYEE
DYGLFNLMHSTTETKAEMYIRQASPDSYRQVLRAIRQKEIYKIIVDTNPSHIKSFFRSIL
QLQMNDHRYHYMFTTFDLETYDLEDFRYNSVNITAFRLVDVDSKRYLEVINQMQKLQHNG
LNIINGIPYIQTESALMFDSVYAFANGLHFLNLDNHQNFYIKNLSCTSDQTWNDGISLYN
QINAAITDGLTGTVHFMEGRRNIFKLDILKLKQEKIQKVGYWHPDDGVNISDPTAFYDSN
IANITLVVMTREERPYVMVKEDKNLTGNLRFEGFCIDLLKAIATQVGFQYKIELVPDNMY
GVYIPETNSWNGIVQELMERRADLAVASMTINYARESVIDFTKPFMNLGIGILFKVPTSQ
PTRLFSFMNPLAIEIWLYVLAAYILVSFALFVMARFSPYEWKNPHPCYKDTDIVENQFSI
LNSFWFITGTFLRQGSGLNPKATSTRIVGGCWFFFCLIIISSYTANLAAFLTVERMISPI
ESASDLAEQTEISYGTLEGGSTMTFFRDSKIGIYQKMWRYMENRKTAVFVKTYEDGIKRV
IEGSYAFLMESTMLDYAVQRDCNLTQIGGLLDSKGYGIATPKGSPWRDKISLAILELQEK
GIIQILYDKWWKNTGDVCNRDDKSKESKANALGVENIGGVFVVLLCGLALAVVVAIFEFC
WNSRKNLNTENQSLCSEMAEELRFAMHCHGSKSKHRPRKRNCLNCSSVPTYVPSNVSTSS
VGVYYNYFN
>DsecCG3822 GM23151 
MRSSGVLVLPLLLLQLILNCRKAQSLPDIIKIGGLFHPADDHQELAFRQAVDRINADRSI
LPRSKLVAQIERISPFDSFHAGKRVCGLLNIGVAAIFGPQSSHTASHVQSICDNMEIPHL
ENRWDYRLRRESCLVNLYPHPNTLSKAYVDIVRHWGWKTFTIIYENNDGIVRLQELLKAH
GMTPFPITVRQLSDSGDYRPLLKQIKNSAEAHIVLDCSTERIHEVLKQAQQIGMMSDYHS
YLVTSLDLHTVNLDEFRYGGTNITGFRLINEKIVSDVVRQWSIDEKGLLRSANLTTVRSE
TALMYDAVHLFAKALHDLDTSQQIDIHPISCDGQSTWQHGFSLINYMKIVEMKGLTNVIK
FDHQGFRTDFMLDIVELTPAGIRKIGTWNSTLPDGINFTRTFSQKQQEIEANLKNKTLVV
TTILSNPYCMRKESAIPLSGNDQFEGYAVDLIHEISKSLGFNYKIQLVPDGSYGSLNKLT
GEWNGMIRELLEQRADLAIADLTITFEREQAVDFTTPFMNLGVSILYRKPIKQPPNLFSF
LSPLSLDVWIYMATAYLGVSVLLFILAKFTPYEWPAYTDAHGEKVESQFTLLNCMWFAIG
SLMQQGCDFLPKALSTRMVAGIWWFFTLIMISSYTANLAAFLTVERMDSPIESAEDLAKQ
TRIKYGALKGGSTAAFFRDSKISTYQRMWSFMESARPSVFTASNGEGVERVAKGKGSYAF
LMESTSIEYVTERNCELTQVGGMLDTKSYGIATPPNSPYRTAINSVILKLQEEGKLHILK
TKWWKEKRGGGKCRVETSKSSSAANELGLANVGGVFVVLMGGMGVACVIAVCEFVWKSRK
VAVEERLSAILNE
>DsecCG5621 GM15053 
MWFVKMISTEASFPLGFILTSLLLAFPSCRGERTNVGLVYENTDPDLEKIFHLAISKANE
ENEDLQLHGVSVSIEPGNSFETSKKLCKMLRQNLVAVFGPTSNLAARHAMSICDAKELPF
LDTRWDFGAQLPTINLHPHPATLGVALRDMVVALGWESFTIIYESGEYLPTVRELLQMYG
TAGPTVTVRRYELDLNGNYRNVLRRIRNADDFSFVVVGSMATLPEFFKQAQQVGLVTSDY
RYIIGNLDWHTMDLEPYQHSGTNITGLRLVSPDSEQVQEVAKALYESEEPFQNVSCPLTN
SMALVYDGVQLLAETYKHVNFRPVALSCNDDSAWDKGYTLVNYMKSLTLNGLTGPIRFDY
EGLRTDFELEVIELAVSGMQKIGQWSGEDGFQENRPAPAHSLEPDMRSLVNKSFVVITAI
SEPYGMLKETSEKLEGNDQFEGFGIELIDELSKKLGFSYTWRLQEDNKYGGIDPKTGEWN
GMLREIIDSRADMGITDLTMTSERESGVDFTIPFMSLGIGILFRKPMKEPPKLFSFMSPF
SGEVWLWLGLAYMGVSISMFVLGRLSPEEWDNPYPCIEEPTELENQFSFANCLWFSIGAL
LQQGSELAPKAYSTRAVAASWWFFTLILVSSYTANLAAFLTVESLVTPINDADDLSKNKG
GVNYGAKIGGATFNFFKESNYPTYQRMYEFMRDNPQYMTNTNQEGVDRVENSNYAFLMES
TTIEYITERRCTLTQVGALLDEKGYGIAMRKNWPYRDTLSQAVLEMQEQGLLTKMKTKWW
QEKRGGGACSNSDEDSGAVALEISNLGGVFLVMGVGSFFGIFVSLLEMVLGVKERSDENQ
EAPDSDASSLGFANLGGVYLVMFVGSCFGSIYGLVNCVVSVYLRARENKVSFKTELLDEI
RFILQCSGNTKAVKYPKNSSRSNASSKSKGSSMSVDSLPEDTSEADASGKHNQDKK
>DsecCG9935 GM26773 
MFIASGLLLLQFLSYALGVPPLVRVGAIFSNQPGMYNSELAFRYAIHRLNMDKSLLPETT
VDYYVEYVNRFDSFETVQKVCKLIQVGVQAVFSPTDSVLATHINSICDALDIPNIGRSAH
DFSINVYPSKQYVNYAFNDVIQYLNWTRFGILHEKENGIINLHQLSRSFHGEVHMRQVSR
DSYVSALNEFKGKEIHNIIIDTNSNGISILLKTILQQQMNEYKYHYLFTSFDLETYDLED
FKYNFVNITSFRLVDTADVGVKQILKDIGLYSHHIFKKPYLNLHFTKSTVLESEPALMFD
SVYVFAIGLQTLEQSHSLTLSNISCEEENSWDGGLSLINYLNAVEWKGLTGPIQFKDGQR
VQFKLDLIKLKQHSIVKVGEWTPHGHLNITEPSMFFDAGSMNVTLVVITILETPYVMMHY
GKNFTGNERFYGFCVDILETISREVGFDYILDLVPDRKYGAKDPETGEWNGMVAQLMKYK
ADLAVGSMTITYARESVIDFTKPFMNLGISILFKVPTSEPTRLFSFMNPLAIEIWIYVLI
AYFLVSLCIYIVGKLSPIEWKCINACDLENISIGNQFSLTDSFWFTIGTFMQQSPDIYPR
AMSTRIISSTWGFFSLIIVASYTANLAAFLTTERMINPIENAEDLASQTEISYGTLDSGS
TMTFFRDSVIETYKKIWRSMDNKKPSAFTTTYEDGIKRVNQGNYAFLMESTMLDYIVQRD
CNLTQIGGLLDTKGYGIATPKGSPWRDKISLAILELQERGDIQMLYDKWWKNTDETCTRK
NTSKQSKANSLGLESIGGVFVVLIAGIIVAAVVAFFEFWYNFRYNHKATTSQSVVNTKYN
KDGILESDRNYTPPDRSFWIEISEELRYASWCMNKQKRPALRRTCSKCTIPKGQRINKL
>DsecClumsy GM23400 
MFFLFLTHFLLIALPVLAGIDRSQFMVGSIFTSDKDESEIAFRTAVDRANILERNVELVP
IVVYANTDDSFIMEKMVCNLISQGVIAIFGPSTGSSSDIIASICDTLDIPHIVYDWIPNE
SIPDREHSTMTLNVHPDNLLLSQGLAEIVQSFAWRSFTVVYETDKELQQLQDILQVGEPS
SNPTTVKQLGPDDDHRPFLKEIKLSTDNCLILHCAPDNLLKILQQANELKMLGEYQSVFI
PLLDTHSIDFGELSGVEANITTVRLMDPSDFHVKNVVHDWEEREKREGRYFKVDPNRVKS
QMILLNDAVWLFSKGLTELGIFEELTAPDLECRRKKPWPFGKRIIEFIKARSEETSTGRI
DFNENGQRSFFTLRFMELNSDGFLDLATWDPVNGLDVLNDDEESEKRVGQKLSNKTFIVS
SRLGAPFLTLREPQEGEVLTGNSRYEGYSIDLINEIAKMLNFKFEFRMSPDGKYGALNKV
TQTWDGIVRQLIDGNADLGICDLTMTSSRRQAVDFTPPFMTLGISILFSKPPTPPTDLFS
FLSPFSLDVWIYMGSAYLFISLLLFALARMAPDDWENPHPCKEPEEVENIWSIMNTTWLS
IGSLMGQGCDILPKAASTRLVTGMWWFFALMMLNSYTANLAAFLTNSRQANSINSAEDLA
AQSKIKYGAMAGGSTMGFFRDSNFSTYQKMWTAMESASPSVFTKTNDEGVERVQKGKNLY
AFLMESTTLEYNVERKCDLVQIGGWLDYKSYGIAMPFNSPYRKQISAAVLKLGELGQLAE
LKRKWWKEMHGGGNCEKSDEDGGDTPELGLENVGGVFLVLGLGLFAAMVLGCTEFLWNVK
SVAIEEKISLKEAFKSEALFAARIWITTKPVHTSSGSGSSTSSSSSSSRSKHSFKSQGLS
MKSLKSSGYQDVEASVHSKLKKIGSMFSLKSQTTVTPPPEIGWKLDKSTQIDAVPTSDGD
LELIPEVETHLPHRHHHHHHHRHHHHHHQPDQEHDGNPSPPE
>DsecGlu-R1 GM14793 
MHSRLKFLAYLHFICASSIFWPEFSSAQQQQLAASLTEKIPLGAIFEQGTDDVQSAFKYA
MLNHNLNVSSRRFELQAYVDVINTADAFKLSRLICNQFSRGVYSMLGAVSPDSFDTLHSY
SNTFQMPFVTPWFPEKVEIDGLSGEIRFDEDGRRINYTLHVVEMSVNSTLQQVARWRDDA
GLLPLHSHNYASSSRSASASTGDYDRNHTYIVSSLLEEPYLSLKQYTYGESLVGNDRFEG
YCKDLADMLAAQLGIKYEIRLVQDGNYGAENQYAPGGWDGMVGELVRKEADIAISAMTIT
AERERVIDFSKPFMTLGISIMIKKPVKQTPGVFSFLNPLSQEIWISVILSYVGVSFVLYF
VTRFPPYEWRIVRRPQADSTAQQPPGIIGGATLSEPQVHVPPVPPNEFTMLNSFWYSLAA
FMQQGCDITPPSIAGRIAAAVWWFFTIILISSYTANLAAFLTVERMVAPIKTPEDLAMQT
DVNYGTLLHGSTWEFFRRSQIGLHNKMWEYMNANQHHSVHTYDEGIRRLASNVRYQYSM
>DsecGlu-R1B GM25126 
MRFGLKLSCLWPSFLLWLTWSSGGGGGRWWGVSAQPSLTEKIPLGAIFEQGTDEVQSAFK
YAMLNHNLNVSSRRFELQAYVDVINTADAFKLSRLICNQFSRGVYSMLGAVSPDSFDTLH
SYSNTFQMPFVTPWFPEKVLTPSSGFLDFALSMRPDYHQAIIDTIQFYGWRKIIYLYDSH
DGLLRLQQIYQGLRPGNESFQVELVKRISNVSMAIEFLHTLEQIGRFENKHIVLDCPTEM
AKQILIQHVRDLRLGRRTYHYLLSGLVMDDRWESEIIEFGAINITGFRIVDTNRRLVREF
YDSWKRLDPQMSVGAGRESISAQAALMYDAVFVLVEAFNKILRKKPDQFRNNVQRRSQTL
MVAQAAASTSSDGYNYSASGGGGNGGAGGGFAGSDSGGPGGMASRALDCNTAKGWVNAWE
HGDKISRYLRKVEIEGLTGDIKFNDDGRRVNYTLHVVEMTVNSAMVKVAEWNDDAGLQPL
NAKYVRLRPHVELEKNRTYIVTTVLEEPYIMLKQVAFGEKLHGNNRFEGYCKDLADLLAK
ELGINYELRLVKDGNYGSEKSSAHGGWDGMVGELVRKEADIAIAAMTITAERERVIDFSK
PFMSLGISIMIKKPVKQTPGVFSFMNPLSQEIWVSVIFSYIGVSIVLFFVSRFSPHEWRL
VQQQPQQSQSPDPHAHHEQLANQQPPGIIGGAPLPAPPGPPTPGAQTAAGAAALQAALSA
GSPGSGGSSSAAVNEFSVWNSFWFALAAFMQQGSDLSPRSVSGRIAAASWFFFTLILISS
YTANLAAFLTVERMVTPINSPEDLAMQTEVQYGTLLHGSTWDFFRRSQIGLHNKMWENMN
SRKHVFVPTYDEGIKRVRNSKGKYALLVESPKNEYVNAREPCDTMKVGRNLDTKGFGIAT
PLGSALKDPINLAVLTLKENGELIKLRNKWWYEKAECSTHKDGETSHSELSLSNVAGIFY
ILIGGLLVSVFVAILEYCFRSRHSRSASSGSGMGLGMGLGGGISGGSLGKANGSMMLGPS
SAVPGGMPSSHQRSTLTDTMHAKAKLTIQASRDYDNGRVGYLNCASLQYYPPAQLSATPP
DAGDSLHMNAHGQV
>DsecGluRIIA GM18559 
MRLCPVVIYAFIIVIGFLEGIIALGGDDRNEITVGAIFYENEKEIELSFDQAFREVNNIK
FSELRFVTIKRYMPTNDSFLLQQITCELISDGVAAIFGPSSKAASDIVAQIANATGIPHI
EYDLKLEATRQEQLNHQMSVNVAPSLSVLSRAYFEIIKSNYEWRTFTLIYETPEGLARLQ
DLMNIQALNSDYVKLRNLADYADDYRILWKETDETFHEQRIILDCEPKTLKELLKVSIDF
KLQGPFRNWFLTHLDTHNSGLRDIYNEDFKANITSVRLKVVDANPFERKKTRLTKVDQIL
GNQTMLPILIYDAVVLFASSARNVIAAMQPFHPPNRHCGSPSPWMLGAFIVNEMKTISED
DVEPHFKTENMKLDENGQRIHFNLEIYKPTVNEPMMVWTPDNGIKKRRLNLELESAMTLA
FVFIARLSYREWLPPNPAIQDPDELENIWNVNNSTWLMVGSIMQQGCDILPRGPHMRILT
GMWWFFALMMLSTYTANLAAFLTSNKWQSSIKSLQDLIEQDEVHFGSMRGGSTSLFFSES
NDTDYQRAWNQMKDFNPSAFTSTNKEGVARVRKEKGGYAFLMETTSLTYNIERNCDLTQI
GEQIGEKHYGLAVPLGSDYRTNLSVSILQLSERGELQKMKNKWWKNHNVTCDSYHEVDGD
ELSIIELGGVFLVLAGGVLIGVILGIFEFLWNVQNVAVEERVTPWQAFKAELIFALKFWV
RKKPMRISSSSDKSSSRRSSGSRRSSKEKSRSKTVS
>DsecGluRIIB GM18562 
MHGLQFLVLLALAISSGANDLVVKIGAIFFDTEMKLADAFSAALEEVNAVNPALKLEAIK
RYVTVDDSIVLQDISCDLIGSGVAAIFGPSSKTNSDIVEVLCNMTGIPHLQFDWHPQQSS
RERMNHQLTVNVAPMELFLSAAFSDILASKTFDWKSFTIAYERSSHLIRLQHILAWKQLH
KAGIKMQEFERGDDYRILWKRINNAREKFVLLDCPSDILVDVINASIGYNMTGSFNHLFL
TNLDTHLSGIDGFYSRDFTVAVAAVRIRTYVPPPVHDEIDVFDNSVDTRFSSLGSQLVYD
SIVLFYNALLEISQLPGFYIPNFSCGRGFWQPGPRLVEQMKQITPKMVKPPFKTQRLQIN
ADGQRDDFNLEVYNPIIDRVTHIWNKEFQLVDFEKLRENSTQALKQKRLQNKEDFSQKPI
RYTVATRVGKPYFSWREEPEGVHFEGNERFEGYAVDLIYMLAQECKFDFNFEPVRDNKYG
SYDANTDEWDGIIRQLIDNNAQIGICDLTITQARRSVVDFTVPFMQLGISILSYKEPPPK
ADIYAFLNPYNAEVWLFVMIAMMITAFALIFTGRIDQYEWDQPVENVNREMERQNIWHLS
NALWLVLGSILNQGCDLLPRGLPMRLLTAFWWIFALLISQTYIAKLAAFITSSKIAGDIG
SLHDLVDQNKVQFGTIRGGATSVYFSESNDTDNRMAWNKMLSFKPDAFTKNNEEGVDRVK
LSKGTYAFLMETTNLQYYVQRNCELTQIGESFGEKHYGIAVPLNADFRSNLSVGILRLSE
RGELFKLRNKWFNSNESTCDSNVPTIDDGQFDMDSVGGLFVVLIVGVVVALVIGVAEFLW
HVQRISVKEKIPPMLALKAEFYFVIRFWLTRKPLHTYRQSRDSTSTGYSSLEQITSASSA
KKKKKSRRIEK
>DsecGluRIIC GM16780 
MWQRILLLGCMWSAFFVCRSRGQQINIGAFFYDDELELEKEFMTVVNAINGPESEQTVRF
YPLIKRLKPEDGSVTMQEQACDLIDNGVAAIFGPSSKAASDIVALVCNSTGIPHIEFDIS
DEGIQAEKPNHQLTLNLYPAQAILSKAYADIVQNFGWRKFTIVYDADDDRAAARLQDLLQ
LREVHNDVVRVRKFQKDDDFRVMWKSIRGERRVVLDCEPSMLVELLNSSTEFGLTGQYNH
IFLTNLETYTDHLEELAADNETFAVNITAARLLVNPDPPPYSLPYGYVTQRDSIVYESND
PPRTLLHDLIHDALQLFAQSWRNASFFYPDRMAVPRITCDFAASGGRTWAMGRYLARLMK
GTSGVNNTNFRTSILQFDEDGQRITFNIEVYDPLDGIGIAIWDPRGQITQLNVDVKAQKK
MIYRVATRIGPPYFSYNETARELNLTGNALYQGYAVDLIDAIARHAGFEYVFVPVADQQY
GKLDKETKQWNGIIGEIINNDAHMGICDLTITQARKTAVDFTVPFMQLGVSILAYKSPHV
EKTLDAYLAPFGGEVWIWILISVFVMTFLKTIVARISKMDWENPHPCNRDPEVLENQWHI
HNTGWLTVASIMTAGCDILPRSPQVRMFEATWWIFAIIIANSYTANLAAFLTSSKMEGSI
ANLKALSAQKKVKFGTIYGGSTYNLLADSNETVYRLAFNLMNNDDPSAYTKDNLEGVDRV
RKNRGDYMFLMETTTLEYHREQSCDLRSVGEKFGEKHYAIAVPFGAEYRSNLSVAILKLS
ERGELYDLKQKWWKNPNASCFEEPDPDATPDMTFEELRGIFYTLYAGILIAFLIGITEFL
VYVQQVALEERLTFKDAFKKEIRFVLCVWNNRKPIVAGTPISSVRTTPRRSLDKSLDRTP
KTSRRVVIGRSSEEMREMAHGSGSSSGSNNAGRGQKEARV
>DsecGluRIID GM23173 
MHFCWISLIILSLSRVQAQFYGGNAYEASSGQSIRLGLITDDVTDRMRQTFEHAISVVNN
ELAVPLVGETEQVVYGNSVQAFAQLCRLMQSGVGAVFGPAARHTASHLLNACDSKDIPFI
YPHLSWGSNPDGFNLHPSPEDIANALYDIVNQFEWSRFIFCYESGSTFITMEMALTYDAV
RVIAETTKHLPYQPQMLNCSERHDNVQPDGSTFRNYMRSLEIKEKTITGRIYFEGNVRKG
FTFDVIELQTSGLVKVGTWEEGKDFEFQRPPQAVNFNDIDDGSLVNKTFVVLISVATKPY
ASLVESIDTLIGNNQFQGYGVDLIKELADKLGFNFTFRDGGNDYGSFNKTTNSTSGMLKE
IVEGRADLAITDLTITSEREEVIDFSIPFMNLGIAILYVKPQKAPPALFSFMDPFSSEVW
LYLGIAYLGVSLCFFIIGRLSPIEWDNPYPCIEEPEELENQFTINNSLWFTTGALLQQGS
EIAPKALSTRTISAIWWFFTLIMVSSYTANLAAFLTIEIPTSPINSVKDLADNKDDVQYG
AKRTGSTRNFFSSSEEPIYIKMNEYLNAHPEMLMENNQQGVDKVKSGTKYAFLMESTSIE
FNTVRECNLTKVGDPLDEKGYGIAMVKNWPYRDKFNKALLELQEQGVLARLKNKWWNEVG
AGVCSAKSNKDGPSELGVDNLSGIYVVLVIGSIISIIISILCWCYFVYKKARNYEVPFCD
ALAEEFRIVIRFSENERLLKSAQSIYSRSRNSSQSIESLKTDSEENMPVED
>DsecGluRIIE GM23174 
MFFNHFVILWSIISIKISVNWAQYENFGGYDNYQNLGSVPIGLLTDQNTEKMNIVFDHAI
DVANQEVGTSLTSLKEEVNYGDAYQSYGKLCRMLETGIAGVFGPSSRHTAVHLMSICDAM
DIPHIYSYMSENAEGFNLHPHPADLAKALYSLITEFNWTRFIFLYESAEYLNILNELTMM
LGKSGTVITVLRYDMQLNGNYKQVLRRVRKSVDNRIVVVGSSETMPEFLNQAQQVGIINE
DYKYIIGNLDFHSFDLEEYKYSEANITGLRLFSPEKMAVKELLMKLGYPTDQDEFRNGSC
PITVEMALTYDAVQLFAQTLKNLPFKPMPQNCSQRTESVRDDGSSFKNYMRTLRLSDRLL
TGPIYFEGNVRKGYHLDVIELQPSGIVKVGTWDEDRQYRPQRLAPTTAQFDSVDNSLANK
TFIILLSVPNKPYAQLVETYKQLEGNSQYEGYGVDLIKELADKLGFNFTFVNGGNDYGSY
NKSTNESTGMLREIMTGRADLAITDLTITSEREQALDFTIPFMNLGIAILYLKPQKATPE
LFTFMDPFSEEVWWFLGFSFLGVSLSFFILGRLSPSEWDNPYPCIEEPEELENQFTIGNS
IWFTTGALLQQGSEIGPKALSTRTVASFWWFFTLIVVSSYTANLAAFLTIEKPQSLINSV
DDLADNKDGVVYGAKKTGSTRNFFMTSAEERYKKMNKFMSENPQYLTEDNMEGVNRVKTN
THYAFLMESTSIEYNTKRECNLKKIGDALDEKGYGIAMRKDWPHRGKFNNALLELQEQGV
LEKMKNKWWNEVGTGICATKEDAPDATPLDMNNLEGVFFVLLVGSCCALLYGIISWVLFV
MKKAHHYRVPLRDALKEEFQFVIDFNNYVRVLKNSASIYSRSRQSSMSVASVAQESQ
>DsecNmdar1 GM10627 
MAVAGFVFCRPLFGLAIVLLVAPIDAAQRHTASDNPSTYNIGGVLSNSDSEEHFSTTIKH
LNFDQQYVPRKVTYYDKTIRMDKNPIKTVFNVCDKLIENRVYAVVVSHEQTSGDLSPAAV
SYTSGFYSIPVIGISSRDAAFSDKNIHVSFLRTVPPYYHQADVWLEMLSHFAYTKVIIIH
SSDTDGRAILGRFQTTSQTYYDDVDVRATVELIVEFEPKLESFTEHLIDMKTAQSRVYLM
YASTEDAQVIFRDAGEYNMTGEGHVWIVTEQALFSNNTPDGVLGLQLEHAHSDKGHIRDS
VYVLASAIKEMISNETIAEAPKDCGDSAVNWESGKRLFQYLKSRNITGETGQVAFDDNGD
RIYAGYDVINIREQQKKHVVGKFSYDSMRAKMRMRINDSEIIWPGKQRRKPEGIMIPTHL
KLLTIEEKPFVYVRRMGDDEFRCEPDERPCPLFNNSDATANEFCCRGYCIDLLIELSKRI
NFTYDLALSPDGQFGHYILRNSTGAMTLRKEWTGLIGELVNERADMIVAPLTINPERAEY
IEFSKPFKYQGITILEKKPSRSSTLVSFLQPFSNTLWILVMVSVHVVALVLYLLDRFSPF
GRFKLSHSDSNEEKALNLSSAVWFAWGVLLNSGIGEGTPRSFSARVLGMVWAGFAMIIVA
SYTANLAAFLVLERPKTKLSGINDARLRNTMENLTCATVKGSSVDMYFRRQVELSNMYRT
MEANNYATAEQAIQDVKKGKLMAFIWDSSRLEYEASKDCELVTAGELFGRSGYGIGLQKG
SPWTDAVTLAILEFHESGFMEKLDKQWIFHGHVQQNCELFEKTPNTLGLKNMAGVFILVG
VGIAGGVGLIIIEVIYKKHQVKKQKRLDIARHAADKWRGTIEKRKTIRASLAMQRQYNVG
LNSTHAPGTISLAVDKRRYPRLGQRLGPERAWPGDAADVLRIRRPYELGKPGQSPKVMAA
NQPGMPMPMLGKTRPQQSVLPPRYSPGYTSDVSHLVV
>DsecNmdar2 GM18968 
MIPSRVKLKRGTDGPTPTATSAPMPITMPKQTPIATLNTASCQHNSTTSRRKPTLTPPSG
PISLLLFTVLTLLILDTRSCQGLRLTNGGGSLSKGAAAHKEQLNIGLIAPHTNFGKREYL
RSINNAVTGLTKTRGAKLTFLKDYSFEQKNIHFDMMSLTPSPTAILSTLCKEFLRVNVSA
ILYMMNNEQFGHSTASAQYFLQLAGYLGIPVISWNADNSGLERRASQSTLQLQLAPSIEH
QSAAMLSILERYKWHQFSVVTSQIAGHDDFVQAVRERVAEMQEHFKFTILNSIVVTRTSD
LMELVNSEARVMLLYATQTEAITILRAAEEMKLTGENYVWVVSQSVIEKKDAHSQFPVGM
LGVHFDTSSAALMNEISNAIKIYSYGVEAYLTDPANRDRRLTTQSLSCEDEGRGRWDNGE
IFFKYLRNVSIEGDLNKPNIEFTADGDLRSAELKIMNLRPSANNKNLVWEEIGVWKSWET
QKLDIRDIAWPGNSHAPPQGVPEKFHLKITFLEEAPYINLSPADPVSGKCLMDRGVLCRV
AADHEMAADIDVGQAHRNESFYQCCSGFCIDLLEKFAEELGFTYELVRVEDGKWGTLENG
KWNGLIADLVNRKTDMVLTSLMINTEREAVVDFSEPFMETGIAIVVAKRTGIISPTAFLE
PFDTASWMLVGIVAIQAATFMIFLFEWLSPSGYDMKLYLQNTNVTPYRFSLFRTYWLVWA
VLFQAAVHVDSPRGFTSRFMTNVWALFAVVFLAIYTANLAAFMITREEFHEFSGLNDSRL
VHPFSHKPSFKFGTIPYSHTDSTIHKYFNVMHNYMRQYNKTSVADGVAAVLNGNLDSFIY
DGTVLDYLVAQDEDCRLMTVGSWYAMTGYGLAFSRNSKYVQMFNKRLLEFRANGDLERLR
RYWMTGTCRPGKQEHKSSDPLALEQFLSAFLLLMAGILLAALLLLLEHVYFKYIRKRLAK
KDGGHCCALISLSMGKSLTFRGAVFEATEILKKHRCNDPICDTHLWKVKHELDMSRLRVR
QLEKVMDKHGIKAPQLRLASSSDLLNHHHLKERPPLLGNLSLAASAQDLYRWSYKTEIAE
METVL
>DsimIR7a GD16857 
MFHYLWLLMGLRSLAMGALHPPQPEVMTPLVAAALEILAEQVSPSQSTLAVMDLTQDAEH
RDDRQEQLMNIILRSVGSEMALRTFQKPPAEVPASFVVFLVNSAEAFNTLGFHFTDFHST
REFNFLILLTRRMSSRAERLEVLRDISRTCVRFHTSNVILITEKRDGVVLVYAYSLLNMD
CDLSVSLELIDIYENGLFRHGHEARSFNRGLSLSGCPLQVSWYPLAPFVSFIGNSSDPEE
RAQTWRLTGIDGELIKLLASIFHFRILLEEPCDKCLSHDIKDDCSGCFDQVIFSNSSILI
GAMSGSHQHRSHFSFTSSYHQSSLVFIMHMSSQFGAVAQLAVPFTVIVWLALVVSSLLVV
LVLWMRNRLVCGRSDLARHALQVLTTLMGNPLEARRLPRSGRVRILYAGWLLLVLVLRVV
YQGKLFDSFRLPYHKPLPTEISELIRSNYTLINQEYLDYYPRELTVLTRNGSKDRFDYIQ
GLGKEGKFTTTSLIATMAYYNMMHWSTSRLTHIKEHIFLYQMVIYLRRHSLLKFAFDRKI
KQLLSAGIIGYFVREFDASQYRKPFEEDYEVSPIPLDSFCGLYYVSSIWLSAAVVAFILE
LLSQRIVWLRRIFE
>DsimIR7b
MGRFKTLYIYTHTSSQSTGAHLEELLDHVLTILPNNFQARRLLLHQSMEYNPYVHAVLAL
VDGLPSLSAIYPRIRATQDLSHTLVYMSMPTDAYGEEIQATLRLMWRLSVLNVGVVLRPP
GNHILMVSYFPFRALHGCQVISANVINRYQVGTKRWVSPDYFPTKLGNFYGCLLTCTTWE
DMPYLVRHPYGNGSLVGIKGALLQFMAENLNFSVGLYWMNKEEVLATFDESGRIFDEIFG
HHADFSLGGFHFKPSAGSEIPYSQSTYYFMSHIMLVTNLQSAYSAYEKLSFPFSPLLWRA
IGLVLILACLLLMLAVRWCHHQELPRNPYYELLVLTMGGNLEDRWVPQRFPSRLILLTWL
FATLVLRSGYQSGMYQLLRQDTQRNPPQTISEVLAQHFTIQLAEVNEARILASLPELSPE
QLVYLEGSELQSFPDLAKQSGSSARVAILTPYEYFGYFRKVHPMSRRLHLVRERIYTQQL
AFYVRRHSHLVGVLNKQIQHAHAHGFLEHWTRQYVSAVDEKDESVARIASTSYSTLDGID
GDPSLSESEDQQVA
>DsimIR7c GD16867 
MLPSAVHNVSLVYALVWAIDNYYGMATSTPLAVVQFPTSRESRRLHNDLIDAALGRSSGT
GRIQFLLEDDRVGMTETDTDPPPPSGLTGRPIAIWFLDSLRSYFRLEMYLNQLGSPYKRN
GFFLVVYTGLEDQPMESLKIMFRRLLNMYVLNVNVFLQRDETVHLYTYYPYGPHHCQSSL
PVYYTAFQDLPAPATGFGLTKPLFPSKLANMHGCELVVATFEHRPYVIIEDDPKTPGGRS
IRGIEGLIFRSLAERMNFTIKIVERKDKNRGEILPDGNFTGILKMMVDGEVNLTFVCFMY
SKARSDLMLPSISYTSFPIVLVVPSGGSISPMGRLTRPFRYIIWSCILVSLICGFLLIFL
LKITAVPRLRNLVLGRRNRLPFMGMWASLLGGLALYNPQRNFARYILVMWLLQTLILRAA
YTGQLYLLLQDVDVRSPIKSLGEVQAKDYEFRILPALRTVFKDSMPNTNFHVVLSPEESL
YRLRDEDDPGIAVPLLQPTINQFDFRSGPNKRHLTVLPDPLMTAPLTFYMRPHSYFKRRI
DRLIMAMMSSGIVARYRKMYMDRIKQVGKRRNLEPKPLSIWRLSGIFVCCAGLYLLALIV
FILEILTRNHRRLRRALNVINRYAA
>DsimIR7d GD16143 
MDIRCVVALLLGLCKVQAVLWPHQHPLEEQLASQISATLQKIFINGLAVHNSSVFISTAY
EEMDRDRVILVQRVLYRNLYQPNTPVPVVLASKMNRKMSAQVFTQLLFVQNAEQAIAIAE
GVNRNGLCVIVLLTSQPERPIMTKIFTYFMQERYNINVVILVPRLQGVLAFNVRPYTPTS
CLSLDPVETDIKDGDLWDVFPSRLKNLHGCPLSVIVWDIPPYMRINWKSSDPMDGLDGLD
GRLLRIVARKMNFTLKLIPNEPNGLIGGSSFINGTFTGAYKMLRERRANITIGCAACTPE
RSTFLEATSPYSQMAYIIVLQARGGYSIYEVMLFPFEKYTWLLLSTILGLHWIVGSRWRM
PSPILAGWMLWIFVIRASYEASVFNFIHNSPVKPSPRTLEQALSGGFRFITDHATYRMTL
QIPSFQGKTSISAGQPVDVFDALLKSPWKTGAFTSRAFLADHLVRHRKHRNQLVILAEKI
VDNMLCMYFPHGSYFAWEINNLLFNMRSFGIFQHHSQILAWNNMPTTTDTNSPGKTIHSS
KESAATGFAESMSFVVAALNCLMGALCVSIVVFGLELLSQRRRWTGLAWLFERV
>DsimIR7e
LSPDPRGCLESSPPAMNGSSFDILFYPYRLHIWMGILGVVALSALIQLVVGRMLRERMGS
RFWLNLELVFVGMPLLECPRSHTARLYCVMLMMYTLIIRTIYQGLLYHLIRTHQLNRWPQ
TIESLVQKNFTVVLTPIVQEVLDEIPSVQHMRFRLLEGSSELDPLYFLEANHQLRQHVTA
SALDIFIHFNRLSAEKVHQRGEQGSGAHFEIVPEDIISMQLTMYLAKHSFLIDQLNEEIM
WMRSVGLLSVWSRWELTESYLRSEQSFQVLGTMELYAIFLMVMVGLIVGLLVFILEIVSM
RSIYLRTFT
>DsimIR7f
MPQVARDPDSIQSLDTPFDWDVLNVLTRNRNRKIFAVANQDVTLSFLHSSAHPNAFHVVK
QPVNVEYAGMYMPKHSFLYEKMDDNIRRLDSSGFIHAWRRASFASVHRRDQVHMTSRRYI
NHAKLSGIYMVMGGLYLLAGLVFAGELLLRQRN
>DsimIR7g GD24763 
MNVTSLLNFESMKYIGAQTQAASINHHVAQALRVFIEDFYQRIAPAFIVVLSCRRPSPMN
FYRNIMQLLYESVDTMIVQLVLVELGRPRRIAGPRTHNLLLVDSLDALLDIEIHTYTAQS
DTSEYYFIFLQQRDALIPHDMQGVFAYCWRHQLINCNVMTQSSGGQVLLHTYFPYAPGQC
NDSQPTRINMFLGESWQHRDYFPSKLHNLNGCPLVVLARKVSPFLDLDEGQRELRGLEGR
LLQELSRRMNFSIQFSGLQDQLKNRTTWTEKQLLQKLVQERIAHLAIGYVRKRIQYATNL
TPVFPHYSNRVVGCLLLNAHNLTSLEIWSFPFQALTWICLVAGDRLALVLAVYAASLGLP
IDLPERPSLQLLFASWLIFGLIVRSMYSALLFFILRYHLHQRLPESLQDLTHGDYAAVMG
RTMLQDLREVPSLQDLLGLKSVIVSSEREEEVLRTLDRCTLREGAGSHPLFFGLISQDAL
LHLTQRGHRAGAYHIIPQDVLEQQLAIYLQKHSHLASHLDHLVMSIRSVGLLHHWAGQMA
SERYFRSRFLYREKRIRQPDLWAVYILTAGLYLLSLVVFICELLASRRAGV
>DsimIR8a GD16073 
MELLLLVLLLALRFGGSEVLKITFWIEPVQRAEFDTDIAVVLKELDALRLDVKVDDTTLT
LTRSEDGLDMQRFCEILSTAGASAVIDLTYSHWEEGYNLVRTLGIGYVRLERIMRPFLDM
FGDFMRQKRANNVAMVFMNARDAGEAMQQMLIGYPFRTLIMDASQTDPGQHFLERIRSLR
PAPTYIAIFARAAAMNGIFEKVQKAGLFQRPLEWHFVFLDTRDRVFKYRRQAELCTRFTL
SPRAICRSMPMPDLYCGSGFTMQRAMLLNVLRSLINAAQVSPGYPTAIYQDCNATASSSE
VGDPLEKDDYNWLDMVHWSNFLAYATPSPQIQGQFQRPVPGLTFAVNISAGYYSSEHEAK
TDLAAWSSVGEMRLLNETISPARRFFRIGTAESIPWSYLRREERTGELIRDRSGSPIWEG
YCIDFIIRLSQKLNFEFEIVAPEVGHMGELNELGEWDGVVGDLVRGETDFAIAALKMYSE
REEVIDFLPPYYEQTGISIAIRKPVRRTSLFKFMTVLRLEVWLSIVAALVGTAIMIWFMD
KYSPYSSRNNRQAYPYACREFTLRESFWFALTSFTPQGGGEAPKAISGRMLVAAYWLFVV
LMLATFTANLAAFLTVERMQTPVQSLEQLARQSRINYTVVKDSDTHQYFVNMKFAEDTLY
RMWKELALNASKDFKKFRIWDYPIKEQYGHILLAINSSQPVADAKEGFANVDAHENADYA
FIHDSAEIKYEITRNCNLTEVGEVFAEQPYAVAVQQGSHLGDELSYAILELQKDRFFEEL
KAKYWNQSNLRNCPLSEDQEGITLESLGGVFIATLFGLVLAMMTLGMEVLYYKKKQNALE
ITQVRPVDDSSGSGGNSSTAPPTATSTTKQAWHIPVLQAEEKPAKVSPPPSFEAATFRGK
KLPARITLGDGKFKPRQGLYARRNLGASDSHSGYME
>DsimIR10a GD24536 
MAVLGSLFLLFMLDMKTLNLTRLDGLLVEPTRDLAQLELWLQAGSDHRDEENPYVQWFLQ
RTEIPLSIVTYQENRYWMDDPFGRRNLVLVMSLDQLLTNRGAAAPIQKAGTFFYILADQD
KDLSADEQLRLEGSCRLFWSQHKVYNRFFLTRDGVWIYDPFLL
>DsimIR11a GD15931 
MRLAILWLFSGCLLPGIQDGMWASVRAQQTGRDVLLSRMGNPQNELNTRRLANASSYLTR
NYIANRINTLVVRENCVECRYELTDRQRQLVDQILASLAPDLSVLLHKGTAEETTWEYTL
FVVNDHTAFTGQVFIFPDELLEREFFCIVVVSEIQSPQFVRQTVGSIVKSNLRMHFVNVV
VVAQLEDGTVGTYSYKLFKANCTPGITVRQINHFDRITGEPQQSMPDLYPVRNGHLGDCP
FNVGATHLPPHLIYKRYKDPPPASNESIPAEDLSGVDWDLLQLLAKALKFRIQLYMPQEP
SQIFGEGNVSGCFRQLADGTVSIAIGGLSGSDKRRSLFSKSTVYHQSHFVMVVRRDRYLG
RFGPLILPFRGKVWGMIIMILVLAVLSTCWLRSRLGLSHPMEDLFTVIVGNPIPNPRLPG
KGFLRYLLASWMLLTLVLRCAYQARLFDVLRLSRHRPLPEDLSGLIKDNYTMVANGYHDF
YPLELTCRQPLDFSARFERVQRAAPDERLTTIALISNLAYWNHKHPNISRLTFVRQPIYM
YHLVIYFPRRFFLRPAIDRKIKQLLSAGVMAHIERRYMQYEKKHKVASNDPVLLRRITKS
IMNGAYRIHGLVIVLATGMFILELLAGRSNGRLRRWMEWVHE
>DsimIR20a GD15493 
MLASLNRITGLPAELLDLYGLVVHFLLRGETTLVYYNPAGLDCSWGVLWQRNLTVHPQIV
WQRNYSYPDLYDQFNAELFVLACLPMDSTAAIQLETLANSLSHLRTVVRLLIEVAGPDQE
SLARQYLSFCLRRSMLHVELYFRDYHHSLILYSFQVFPSFELVMRRISGGQGVKLFLHKL
DDLRGHRLRVIPDLSPPNTFFYRDARGDNQVTGYLWDFVATFAGRVNAGLEVVRPSWRAG
SASDSSYMLEYSAKGLIDVGLTTTLITKRNHWAIPQYTYPLLVSSWCTMLPVEKPLATPD
LFGRIVCPALAMALLLIILVTWLVFRHLRCLARWKNSRPARIVPHLLALLLLTTCSAQLL
SLLIFPPYHVRIASFEDLLRGDQKILGMRNEFYDLDGAFRARYAGVFHLIDDPNELYDLR
NHFNTTWAYTMAYIKWLVIKTQQRHFSKPVFRWSKDLCFFDFMPTSVIVAPDSIYWESLK
DFTFRIHQAGLMKHWVRKSFYDMVKSGKMSIKDYSDLETIKPLNIRDLDIVWRVCGAAIA
VASAIFLMELLYFYINVFLNSL
>DsimIR21a GD22995 
MSYYWIALVLFTAQAFSIEGDTSASYQEKCVSRRLINHYQLNNEIFGVGMCDGNNENEFR
QKRRIVPTFHGNPRPRGELLASKFHVNSYNFKQTNSLVGLVNKIAQEYLNKCPPVIYYDS
FVEKSDGLILENLFKTIPITFYHGEINADYEAKNKRFTSHIDSNCKSYILFLSDPLMTRK
ILGPQTESRVVLVSRSTQWRLRDFLSSELSSNIVNLLVIGESLMADPMRERPYVLYTHKL
YADGLGSNTPVVLTSWIKGALSRPHINLFPSKFQFGFAGHRFQISAANQPPFIFRIRTLD
SSGMGQLRWDGVEFRLLTLISKRLNFSIDITETPTRSNTRGVVDAIQEQIIERTVDIGMS
GIYITQERLMDSAMSVGHSPDCAAFITLASKALPKYRAIMGPFQWPVWVALICVYLGGIF
PIVFTDRLTLSHLMGNWGEVENMFWYVFGMFTNAFSFTGKYSWSNTRKNSTRLLIGAYWL
FTIIITSCYTGSIIAFVTLPAFPDTVDSVLDLLGLFFRVGTLNNGGWETWFQNSTHIPTS
RLYKKMEFVGSIDEGIGNVTQSFFWNYAFLGSKAQLEYLVQSNFSDENISRRSALHLSEE
CFALFQIGFLFPRESVYKIKIDSMILLAQQSGLIAKINNEVSWAMQRSSSGRLLQASSSN
SLREIIQEERQLTTADTEGMFLLMALGYFLGATALVSEIVGGITNKCRQIIKRSRKSAAS
SWSSGSSGSMHRTNAEQLSHDKRKANRRQAAEVAQKMSFGMRELNLTRATLREIYGSYGA
PGIDHGQLDIVRAEFPSSSANLNSTEDEESQEAIESLQRLDEFMDRMDNDSNPSSHTFRI
DN
>DsimIR25a GD22688 
MILLNPKTSKILWLVGFLVLLSSFSLEIAAQTTQNINVLFINEVDNEPAAKAVDVVLTYL
KKNIRYGLSVQLDSIEANKSDAKVLLEAICNKYATSIEKKQTPHLILDTTKSGIASETVK
SFTQALGLPTISASYGQQGDLRQWRDLDEAKQKYLLQVMPPADIIPEAIRSIVIHMNITN
AAILYDDSFVMDHKYKSLLQNIQTRHVITAIAKDGKREREEQIEKLRNLDINNFFILGTL
QSIRMVLESVKPAYFERNFAWHAITQNEGEISSQRDNATIMFMKPMAYTQYRDRLGLLRT
TYNLNEEPQLSSAFYFDLALRSFLTIKEMLQSGAWPKDMEYLNCDDFQGGNTPQRNLDLR
DYFTKITEPTSYGTFDLVTQPTQPFNGHSFMKFEMDINVLQIRGGSSVNSKSIGKWISGL
NSELIVKDEEQMKNLTADTVYRIFTVVQAPFIMRDETAPKGYKGYCIDLINEIATIVHFD
YTIQEVEDGKFGNMDENGQWNGIVKKLMDKQADIGLGSMSVMAEREIVIDFTVPYYDLVG
ITIMMQRPSSPSSLFKFLTVLETNVWLCILAAYFFTSFLMWIFDRWSPYSYQNNREKYKD
DEEKREFNLKECLWFCMTSLTPQGGGEAPKNLSGRLVAATWWLFGFIIIASYTANLAAFL
TVSRLDTPVESLDDLAKQYKILYAPLNGSSAMTYFERMSNIEQMFYEIWKDLSLNDSLTA
VERSKLAVWDYPVSDKYTKMWQAMQEAKLPATLDEAVARVRNSTAATGFAFLGDATDIRY
LQLTNCDLQVVGEEFSRKPYAIAVQQGSHLKDQFNNAILTLLNKRQLEKLKEKWWKNDEA
LAKCDKPEDQSDGISIQNIGGVFIVIFVGIGMACITLVFEYWWYRYRKNPRIIDVAEANA
ERSNAADHPGKLVDGVILGNSGEKFEKSKAALRPRFNQYPATFKPRF
>DsimIR31a GD23694 
MNLLIGMFILILAAGEGEIIPSMEESVLTNFVASLVKTKQAIVFSCLFKDFREISLALMK
INQFVSVVNLNQSYSLTSILTRENYARTSVLVNARCSGSSDLLFEASENRYFNKTYQWFL
WGVDLEVRSLFPLNLNYVGPNAQITYVNETTDGYAYWDIHSKGRHLKSHLEINLIATLIN
DTLNIACDIFHLQSIDFRGQFNGLTLRGASVIDKEDIISNEQIESILSRPTKDAGVAAFI
KYHYELLGLLRERFNFTVNFRNSRGWAGRLGNTTFRLGLLGIVMRNEADIAASGAFNRIN
RFAEFDTIHQSWKFETAFLYRYTSDLDTHGKSGNFLSPFSDRVWLFCLLTLGAFSIIWVL
FEIIDCKILRRRVNSQKLEHLNQKRPVICIKTTCIERILQTFGACCQQGLDPNPVDRSVR
FLVMTLFLFSLVMYNYYTSSVVGGLLSSSDQGPSTVDEITASPLKISFEDIGYYKVLFRE
SQNRSITRLIEKKLSSSRSLNELPIFSHIEDAVPYLKAGGFAFHCEVVDAYPVISEYFDA
NEICDLREVSGLMEVEILNWILHKNSQYTEIFKTAMCNAQEKGFVERILRRRQIKKPACQ
SLYTVYPVSLSGVLPGFVILICKSITKFC
>DsimIR40a GD24353 
MHTFLALGLLSYLLGLLNSTRLTFIANDESDTAIALTQIIRGLQQPSLAILALPSLALSD
GVCQKERSVYLDDFLQRLHRSNYKSVVFSQTELFFQHIEENLQGANECISLILDEPNQLL
NSLHDRHLGHRLSLFIFYWGARWPPSSRVIRFREPLRAVVVTRPRKKAFRIYYNQARPCS
DSQLQLVNWYDGDNLGLQRIPLLPTALSVYANFKGRTFRVPVFHSPPWFWVTYCNNSFEE
DEELNSLDSIEKRKVRVTGGRDHRLLMLLSKHMNFRFKYIEAPGRTQGSMRSEDGKDSND
SFTGGIGLLQSGQAEFFLGDVGLSWERRKAIEFSFFTLADSGAFATHAPRRLNEALAIMR
PFKQDIWPHLILTIIFSGPIFYGIIALPYIWRRPWVNSDVEHLGELCIHMTYLKEITPRL
LKLKPRTVMSAYQMPHQLFQKCIWFTLRLFLKQSCNELHNGYRAKFLTIVYWIAATYVLA
DVYSAQLTSQFARPAREPPINTLQRLQAAMIHDGYRLYVEKESSSLEMLENGTELFRQLY
ALMRQQVIKDPQGFFIDSVEAGIKLIAEGGEDKAVLGGRETLFFNVQQYGSSNFQLSQKL
YTRYSAVAVQIGCPFLGSLNNV
>DsimIR41a GD15325 
MLIDLSWSLVLSAIIGTYLNESTICIFWNDKFEFHLLHKSDYISFVGINIKSFDDNRGHY
IVDKRLKEKDIQNKNLFLDDLVIKIIISIEVTHCETFVVFDKDIDRFVNAFTKASVYSIW
RSLHNKFVFAHIAYELPESHHHFFEDQPNILFVVRDHSSASSFDIKTNKFVGRKEEKPSQ
LILVDRYLASERRFQFGISLFADKLNNMQGREVIIAGFDYPPYTVIKHNMSTNAQDMGVS
GDSDFKNVYIDGTETRIILNFCEKFNCTIQIDSSAASDWGKVYPNMSGDGALGMLINRKA
DICIGAMYSWYEDYTYLDLSMYLVRSGITCLVPAPLRLTSWYLPLEPFKETLWAAILLCL
CAEATGLVLAFKSEQALYVLPSYREGWWTCISFGVCTTFKLFISQSGNSKAYSLTVRVLL
FACFLNDLIITSIYGGGLASILTIPSLDEAADTVPRLRFHRLQWAANSEAWVSAIRASDE
ALVKDILYNFHIYSDDELLRLAQDQHVRIGFTVERLPFGHFAIGNYLGPQAIDQLVIMKD
DIYFQYTVAFVPRLWPLLDKLNTLIYSWHSSGFDKYWEYRVVADNLNLKIQQQVQETMTG
SKDIGPVPLGMSNFAGFIIVWILGSAIATLTFLLELSLTYILKEMI
>DsimIR47a GD25991 
MRQIKLLVWLLVGGVVSSTEQLQFLKNFLEAVHKERSISTILLMQRKVHKHDFLHGLYPI
SWPIIRLDETKRVELVNNFNKDILALVYMEAEEDTLLLSALAADFNHIRDARIMIWLQMS
PSETFLENIVFQASKEKFLNLVVIENTLKTRRFYPFPQPTVQVIDKPFEEKEIYPALWRN
FMGKNAIAVPDLVPPRSFYSFNPKTGHRTQSGSVYKVFKAFTQRYNITMLLKWPLNTNTT
QEEIIERTVRGEIDLPLTGQLISFRHPNGSRAQPLLGMTALSIAVPCGPELPMFDRFFLV
YGLATPITIAGYYVLLNTIEIILVTLSDRVKRHPRHEKILNLVLNLRVFSCILSLPTPQG
NRLRSVKGQLTMVMSITGLILSCIVAAQTSTILTMKPQYRHIKNFQELRDSNITVVCNHL
NYMTIKQQMDPKFLAKFMQNIWIVSSIEQMKMIFDLNTSYAYQTFSYKRDPFTLLQMHTT
RKAFCRTPDLEVVSGLAYTAVLEKNSIYALPLQDYTLQVFSAGLVYYWAEEAIRDLISTV
RHSQLEKLPIVIGYQSLKLQDYKCCWMILLFGGALAFCVFIVEVVVGSKKRGI
>DsimIR47b GD25991 
MREAQIIIFLLASAAAVTVKQYEFLQSFLKAVEQEQTITTLLMMQSHVQKKNLFQGLYPL
PWPIIHMDETQRIELVNHYNKGIMALLYMDSEQDIFLLSSLAANLNHMREARIVIWLELE
PTEKFLGDMAKQADVHKFLNILLIERTLQLLRFFPFPQPKFERLEKPLGKSNIFPVLWYN
YMGKIALTLDHLVEPRSFYWTDPSTNVKRPTGYIYKLITNFAEQHNITLQLDSPPSEDMS
QIEIIERTLHGEIDLAITGQTINSRHASGSRIHCFLGMASMSIVVPCGQEMSAYERFHAA
YSFRAPIIFFGFYIFLSLVDFLLRTISDRIRRNPRRIPLLQTVLSLRVLCCILSMSVPNS
NRLRSVKGQFTMVMSLTGLIIFGIMAAQTSTLLSMNPQYRHISNFQELRDSNITVVFNHM
NFMTIKQQMNPDILSKFLTNIWVVKSQELMNMIVSFNTSYAYQTFIYNEGLIRALQSHSV
HKAFCSSPELRLISGLTYSLVLEPNSIYALALQDHALQVWSSGIINYWIDEAVRKIISSV
RNSRFVKLPFSTFRVLKLEDCRGGWQTLFCGFFIATCVFIVEVLIGFFRYRNQKK
>DsimIR48a GD25888 
MIFLPTFLALMHLLITETNLIIGKTLPDILNELNERLIISTNIIFCKQFDNLLPFEAQTS
RFVYSSLEAFNITSLWNHVGSDNKLFVIVGNEPPYELFTKLDLRFQLVDFLLIIGNEIEE
DIWKRFIKYAWRLGYVKILIYSTYTKLCYHQILFSSLRIRETNIADYTKFRGSFRNVNGY
QVRVAAYNNVPRSFIYSDKNGKRIYAGYYMRFARAFIQNINATFKPVYTPNDSPENCTQF
SLNNTVDICADALVKNSNAFSVSRELRIAPANVIVPHGKPLLSYRYLAAPFNTRVWIALG
TYVFLISGFLCLIHWLRSGKWDYSQNLLEVYSSLLFTGFHLKAINGIERYILFGVLFISG
FVYSTMYLGLLKSMLISETFEKQIQTFEELAESNIPLLIDPYDRMIFQHHHIPKSLWTAV
RTVSSETLLNHRNNFDQNYAYVMFPDRMDMFVYAQQYLRHPKFRRIPIDICFLFAGFPMS
KKWFLKHKLSRAWFHAFESGIVNKMAWDAYRESVGQGYLRFPITEHLEAKPLGLYYFMMP
TISLVLGYSVALLSFIMEVIACKLNCTSKYRCG
>DsimIR48b GD25887 
MIFQQSSNLLKLLLFLAISSIRSQGLNDIIIELNQRLLISNNLLYCNQSDKLNEYEIKYL
QHMPPISLMIFSSIESLNFTQVEYNLGADNKLFLIMGNEEPPYDFFHALNLHFQFAEYII
VIDEPVDLKRSTKWLDFVKHLWQQGYVQLLFYTSYNEKLYHKIIFPEIVIEETLVEHYIS
IRGTFNNLYGYPVRVAAYNNAPRSMLYVNRWGKQIFAGFYMRFLRAFIGARNGSFVPVLT
PSDSPGNCTLNLVNETVDVCADALAANPAAFSLTHGFRIASANVLVTHAKPLHSYRYLTA
PFQWSVWACLVIYVLLVVNFLSFIGWLRSGKWDFSKHLLEVFSSLLFSGFYLKEIRGRER
YILFGVLFIAGFVYSTEYLGLLKSMLISEVFEKQIDTFEALVESNITLMVDPYDKILFAK
YNMPEILSPIMELVSFETLLEHRNRFDQDYAYILFSDRMALYDYAQQFLKHPKLLRIPID
FSFLYTGIPMRKRWFIKHHLGRAWYWAFESGLTRKLALDADFEAVRVGYLSFLITEHVEA
QPLNVDYFVMPAIALAIGYILALLSFVIEMTAWRIREFLGCKKATMTSTGTGCPGGGHVD
VD
>DsimIR48c GD25885 
MSLLRIILIIIFLRIVWSIPDTIISHLSAELKIKIQIYFGLGTEPYDFSSLGDNYQKMII
SNNISEQFKTYHDEPVLIIIRLERDLNLNLATLDVLRSYLTDRQYNDILLINNDEENRNS
YVDICKAYWSAGFSQVLIYNSQEQLWSINPYPYLQIRPTNLKEYIENRNTRNLMGYPLRV
LVTNDPPHCFVDEDELPSSPNRYKGSIVTMLKIFADQLNVTFQATPFREFRRYSTAECVQ
MVSDDEIDACGSIFIRTYTYATSQPVRLNRVAIMAPFGNPIDKFYYFFRPFDLYVWIGTG
IIVVYIAVMGSLLHRWHFKEWNVGQYLLLAVQTLLNRELSLPQSSSGSKLMLLLLLFAIG
FILSNLYVALLSMMLTTKLYQRPIENLADLKAANVNILLQTHNIRPNSVYGSSEELRERF
LLVAESLHLQKRNGLDPSYAYVDSEDRMDFYLYQQKFLRRRRMKKLSNPVGYTWAVQVIK
QNWVLEKHYNDHVQRLFETGLQNKLVDDVHELAVKAGFLHFFPTQTQTIEPLRLEDIVMA
AMVLGGGHALAGICFLVELFA
>DsimIR51a GD11102 
MYNVLVLLLLLSTRAQMEPYRGGHNITLLRSVLTVIRGRENWKNTPIFLGGHSNSDDLNN
LMSWLQNTMEVTCHTVDTSTPPKNEHALGNFNINADNSLGLLFCQSSHELIWFNMDKRLR
RLRGIRLIVILSNKRSSSNKAIMGTFKRLWHFQFLKVLVLHRDQIYSYTPYPVIRFFKLD
TNVYPLFPPSVQNFQGYVVSTPVGNDIPRVFFVKDKKTGRKQIRGFGYRTFVEYLHRYNA
SLYVSNSHQEHAINSSVNMGRIINQIVDGQLEISLHPYVDVPENMGDNSYPLLIASNCLI
VPVRNEISRYMYLLLPLNQSSWILLLGSVIYISGVLYYIQPGLVHRTWDQRIGLNVLDSI
SRIINICSPSRIYNPSLRYFIVSVHLSILGFVVTNLYSIMLGSFFTTLVVGEQVDSMEQL
IQQQQKVLVKYYEVSTFLRHVEPDLVDGVAQLLVGVNASEQVSALLGFNRSYAYPFTLER
WEFFSLQQQYAFKPIFRFSSACLGSPIIGYPMRRDCHLQSSLNMFIMRIQAAGLLQHWVV
SDFNDAMRAGYVRLLENFLGFHSLDVDSLRLGWTVLLFGWLLSALIFLCERWRFYH
>DsimIR51b GD17900 
MCKVLTILVLNLLLALTNAAYNVTLLKSVLSLISTREPWINTPIFVGHNTQRGDLNDLII
WLHRTMEVTSLTMNSLLQPEHLRPLGHCKVTKYNGIALFFCHDRQDIMWLTLDRNLRKLR
RIRLIIILRTQRSGAQGAIKSIFNVLWQYQFLNVLVLHRDQLYSYSPYPVLRFFKLDVHT
EPLFPRAARNFHGYVVSTPAENDIPRVFHVHDPLTKSRKVLGYAYRTFVEYLDHYNASLR
LTNPDENLDPTTSVNMKHIVQLIIDGQLEISLHPYVFTPPTATKSYPLLIYPNCLIVPVR
NEIPRHMYLLRPFQLYSWYILLFAVFYITGILYWISPKLNKSSWVQRLGLNFLDAISKIL
FISPPITIYRPTWRHFIIFLLLSVLGFMSTSWYNIELDSFFTTIVVGEQVNSVDQLVKQQ
QRVLVKEYEINTFLRHVEPRLVEKVSRLLVPVNASEQVFALLSFNRSFAYPFTEERWQFF
AMQQQYAFKPIFRFSAACLGSPHIGYPMRVDSHLETSLNHFILNIQDTGLLNHWVVSDFN
DAMRAGYVRFVDNVLGYQDIDVDTLRLGWCVLGIGWILSALVFSCEYWHLYPWRCIA
>DsimIR52a GD11120 
MALGWSVIILGCIGQLSAQILNYTQPRDLELLEGRLLRVLSRLNLEEEYNTLLVYGKECV
FHSLLRKLEIPAVTVLSGSTDYDWSFSTATLVLSCGSDAENEENSYTLLKLQRTRRLIYL
DDNSEPESVCMRYSLKEQHNIAMVKSNFDQSDIFYSCRLFQTPNYVEGHFFKDQPIYIEN
FQNMRGATIRTVPDILVPRTIVYRDEKSGETKMLGYLAHMINTYAQKLNAKLQFIDTEKL
GVKKPSVLDIMNWVKEDIVDIGTTLASSLQFKNMDSVWYPYLLTGYCLMVPVPAKMPYNL
VYSMIVDPLVLSIIFVMLCLFSVLIIYTQQLSWKNLTLANILLNDKSLRGLLGQSFPFPA
NPSKHLKLIIFVLCFASVMITTMYEAYLQSYFTQPPSEPYIRSFQDIGNSSLKMAISRME
VNVLTSLNNSHFREISEDHLLIFDDLSEYLVLRDSFNTSFIFPVSVDRWNGYEEQQKLFA
EPAFYLATNLCFNQFMLFSPPLRRYLPHRHLFDDHMMRQHEFGLVTFWKSQSFIEMVRLG
LASMEDLSKKTNVGVSLLLDDISWILKLYLGAMFISSFCFLLEIFRCVERCKRLWRCKW
>DsimIR52b GD11121 
MTWMVIILCFLGYIAAHIADISVQNQSLMDNELLHLLLKLRKEEFYDTLLVYGKDCEFHS
LIRNVDVAVVLVSDSMNFDWNFSSLTLILSCGPDIENGGPYSTSLKLQRNRRLVLLKEDF
QPSNICNIYTQKEQYNIALVRENLHNSNVIYTCRYFQDPNVDEVNLSGMKPIFIEQFQNM
KGKAIRIVPDLLPPRVMVYQDAKDGELKMIGYVANLITNFAQKVNATLQLDFLKPSASIT
EISRMAKDDELDMGITLEASLYTANLETASYPYLLTSYCLMVQIPEKLPYNLVYALIVDP
LVLGIIFVLFLLLSVLLIYSQKMSWQDLSLANILLNDKSLRGLLGQSFPFPLNASKKLRL
IFTIICFASMMLTTMYEAYLQSFFTDPPSEPHIRSFKDIGKLRHKTIITEIEANVLIRTN
NTQFLEIPKKHLCIYEDWRDWLAMRDTFNLTYNYLVTEDRWSSYAEQQKLFKKPLFYYSN
DLCFSRMIFLSIPLRRHLPYRHLFDEHMMRQQEFGLVNYWKSHSFFDMVRLGLTPLKDLS
QPKMYNPSLLMEDISWIMKLYLVAISLSVFCFTSEIGWVKWKRWRDSRI
>DsimIR52c GD11121 
MVWLIIILLCLGNSRAHILDVTNNSHLDFEYRLFDLLQRLQFEKSYDTLLIYGEDCAIPS
LFERLQVPAVLVSSGSTNFDWNFSSLTLILSCNFQDEREENYRTLMKLQISRRLIILKGH
IKPESVCDFYSKKEQHNVAMVKENFYQLEVVYSCRLFQDQNYEKLNLFDGQSIYKDQFRN
MHGAPIRTLSDKEPPRTIPYIDSKTGEEKFKGYVGMLISQFVKKVNATMKIREDLIKDDE
EVSFVDITNFTSNDILDIGICEARTLEMSNYDAISYPYLMSSYCFMAPLPDSLPFSDVYM
AIVAPSILIMFLIMFCICSVLIIYIQERSYRSLSIRRVLMNDICLRGFLAQPFPFPRQSN
RKLKLIFMLVCFSSLISTTMYTAYLQAFLWGPPIEPRLTSFDDVKKSRYTMAINIYETEF
LEALNVSLDDVEIYDYGKFSKLRSTFNTNYLFPVTALQWFTINEEQKLFKYKIFYYCDAF
CLNQFDILSIPIRRHLPYRDIFEEHMQRQKEFGLTKYWIDQSYRDMIKANLTTFKDFSPP
LENDYIEVHNLYWVFTMYFVGMGMGLCFFIFEILRPLRYWRNCKIKCEYCYAFLKNLAK
>DsimIR52d GD11121 
MVRIIIILLCLGYTKARILDATNTNHTDLEERLLSLLLRLQQEQFFNTLLIYGEDCAFSS
LSRRLQVPTILVSSGSTSFEWNYSSLALILTCEFQAEREENYQTLKKLQMNRRLILLNGN
IRPDAVCDFYSKKDQYNIAMVKNNFHQVGIIYACRLFQERNYEKVYLFESNPIYVDQFRN
MQGAMLKSITFNLIPGSMAYRDPKTGQEKYIGYVANLLNNFVEKVNATLDMQVKLHETGK
KTSFYNITKWAAEDLVDIGMSYAAYFEMTNFDTISYPYLMTSTCFMVPLPDMMPYSEIYM
GIVDPPVLVVLIAIFCIFSVMLNYIKQSSWRSLSLVNVLMNDICLRGFLAQPFPFPRHSN
RKLKLISMLVCFFSVITTTMYTSYLQSFMWGPPIDPKMCSFADLENFRYKLAIRRYDIEL
LRPFNVSMDHVEIFDESNQLENLRDSFDDNYMYPMSALSWIAFKEQQKLFAFPLFYYSEK
LCLKPISFFSFPIRRHLPYRDLFEEHMMQQNEFGLSKYWIDRSFSDMVKLKLTTMKDFSP
PRLDDYIEVSDLSWVFGMYFTGLGISCCCFGLELLGLPSWTRRLRLTNWLRVRN
>DsimIR52e GD11121 
MAWLIILLLCAGNSSARYLDYIHKSNPHLEDRVFSLLVRLQLEEFYDTLLLYGEDCVFHS
SFRRLNVSTVLVSSGSYNFDWNFSSQTLILSCSPEDENETNYNTLAKLQRNRRLVYIRGN
IQPQSVCERYLQKEQYNIATITEDFDKSKTVYACRHFKDPNIEEISLLDSKPVFIEQFRN
MYGKSIRAVADFLSPRSMLYVDPKTGDMKTTGYVANLVNTFAERVNATLELEVLTNKLIV
KEILGLVEDEQLDIGITLESSFRMTFIEISSYPYILTSYCLMVQVPAKLPYNLVYAMIID
PIVLGMIFVLFLLLSVLLIYSQKMSWQDLSLANILLNDKSLRGLLGQSFPFPLNASKKLR
LIFTILCFASIMLTTMYEAYLQSFFTNPPSEPEICSFQDVGSYNRRIAMPALEINGLIKT
NNSHFREIDVDDLEIFDNLPECYEQRDAFNLSYNYVVTGDRWRSYAEQQTLFKEPVFYFA
RDLCFSRLIFLSVPLRRRLPYRHLFDEHMMQQHEFGFVNYWMSHSFFDMVRLGLTSLKDL
SRPLAYTPSLLMDDISWIMKIYLAAIVLCVFCFLLEIGVDKWKWKRWKKFRNLRILNTC
>DsimIR52f GD11121 
MDWLIILLLCTGSAWAKLSAVIGNSNRDLEDTILNLLLILQLEKFFDTLLVYGDNCTFSA
LSARFPVSSVLVSSGSSNFDWNYSSLTLILSCGLEVEREENYRTLIKLQTNRRLIFLHEN
NQPESVCDYYAKKEQYNIAMVRENFPQSGIIYSCRLFHDQKYEEVNIHHGKAIFIDQFRN
MQGAPIRTITDNLAPRSMATEDPITGEKKWIGFVANLLNNFIEKVNATLAMQSQLAEVEG
KIFFVNISKWTANDLLDIGMSVDTMWEMRNFDTFTYPYLMCSYCFMVPLPDKIPYNEVYG
VIIDPGVLTLLFLIFCTFSTLLIYIQKRSLSLTSVLMNDMCLRGFLCQPFPFPLQCSRKL
KLMCLLLCFASLMTTTMYGAYLKAFLYSPPPQPMMRTFSDLERSRYKIAMNWAEMDMLRF
ENNRILPHVSNERVEIIKDYHEFVKLRESFNSNYVFPVTSVRWGTYDEQQKLLFNPVFYY
SENICLSSDNILSFPIRRHLPYRNLFEEHILRQKEFGLLNHWIDHSFLDMLRLELTPHTD
MSEPSVELAIEVDDLYWILGLYALSLGICCCCFALEILGSSSRWNRFKLYISKIFTN
>DsimIR54a GD11311 
MWTVIAGIVLWAHVLVAGSAVDFIFRAAAEHSLSVIMIRTDYCPHSWAKDIFQNQTIPVV
ILSDSETSINIRMFSRPLHVACLPGHELQKDLELLDNFTKSLMDFPSQKKIVYISNNFSD
RTSMDYIFETCYHRRIWNIVGLLASDEHRYFYRYHLYPSFRTEYRSLESSTIFDKDFPNM
HGHPLIVMPDQWLPRSVLYVDRRTGKQILAGSVGRFFHVLSWKLNATLQLSKKVTTGRFL
NATALKELSESFSVDVPASLTIMERVEQLASTSYPMEVTHVCLMVPVARRIPIKDIYFIL
SSVSNMFLAIVIVFSYGMALNLLRNMTHRDVRLVDFVLNDKALRGILGQSFNLPLSRRFS
TRLIFLMLGIVGLNVSSIFGAGLDTLMAHPPRQFQARSFAGLRRTKIPLVTTEEDFPTWM
KLRVPMLVVNVSEYNHLRNGRNTSNAYFASRLYWNLFSEQQKRFTRELFIYSTDDCLWSL
ALLSFQWPQNSLFTEPVSQLILEVNANGLYDFWVGMHYYDMTAAGLSGLEDPSLQLKERE
HPTSLRIVDFQWMWQAYGTFMLMAILVFLLEVSWHGITSLFVSLVL
>DsimIR56a GD25339 
MGSRFFIRNLILFGLLASSNMQIPVGKLENKLELDVDFLLGVTEFMGHIHGLHSITVYSD
CIDIQPSIQQRIMDKFVVPVYTIGSYLRRTNYNKLNNANIRIVLFTGLNDTILVNLNKTD
VPYSDHFYMLAYASPFKNKSVELDFIEEVFILLWKMSIDNAILLVRGEFKMEMWAYFYMG
KIHKIELTKANSFLESLRKYNYRFALQVIDDPPAIFWYNSSEQADVTGGGNLSVSGPVGL
MIINFMRHLNVTTDIVPVSGKQNSQYEFFQQQEDWRAENGANMVGGALLKYSPLVTQSRM
CLLVSNRRMIPFSRFLDKLVSPGVHKLTFASSIGIFVVKYFSHRPRSFVDALFCTIRFFF
AIPLPSNILNRLPLVDKLIEVFIIIFVEILLSSNISMTTSALTTGFWEPPIRNVETMRAS
GLQIITEDPAIPQAFKENILPSSLADLVILVDKGTYFHHITTLNNTYVYVVQSHKWQIFR
LYQQQLTNEPFEIASEELCSKWRVLGMPLNPKSPLRFMLKDYFYRILESGLQEKWLHMGF
KKFCEFNNLQKLPVDSADSWQPLTIEFFLNFIRAYIIGLVIASLAFVGELLHNRYRRKNV
KKT
>DsimIR56b GD11464 
MLLDTDMASGVIRSPYSFDIPHAFIFNESQFVVPKFCGPYMEIVKHFAEVYHYQLFLDPL
ESLPKKSVVEQDIISGKYNLSLHGVIIRPEATSDFFNATQHSYPLELMTNCVMVPLAPEL
PKWMYMVWPLSKYIWTCLFLGTFYVALLLRYVHWREPGNATRSYTRNVLHAMALLMFSAN
MNMSVKLKHASIRVIIFYTLLYIFGFILTNYHLSHMTAFDMKPVFLRPIDTWSDLIHSRL
RIVIHDSLLDELRWLPVDYQALLASPSRSYAYVVTQDAWLFFNRQQKVLIQPYFHLSKVC
FGGLFNALPMASNASFAGSLNKFILNVWQAGLWNYWEELAFRHAEQAGYAKVFLDTYPVE
PLNLEFFSTAWIVLSAGIPISSLAFCLELFIHRRKQRRPQYERFECYDY
>DsimIR56c GD11465 
MWSSYRICVFLLTTYHTSYGWNMQYLLNLLSPFARLNVFQEIVWFVSPHQRFDQVDEFIM
RIDEAFEKTATQTVVNNNTEMRMIHSSARRNHLSFVFTTGAEDPIMQVFSKVLLGRHFYF
SMVIYVDKVGEMQPINDLLDFAYNQQFFNSMVHFESEEGINQLFGVSKFPVMSFDNRTDF
MRYIGKMWKQVQNARSDVGGFGFTTPLRQDLPHLFQSQGHYDGSTYRIIETFVSFINGSF
KELIMPPDDLGGQVINMKDALQLIRERKMEFCAHAYALFMPDEELEKTYPLLVVQWCLMV
PLYNSVSTYFYPLQPFAWNVWFFALGALLALVLLELMWLRMFGGWSGYQGAVLNSFCYII
NVPIEGQLQQPCLLRFLLLATVFFHGFFLSAHYTSNLGSILTVNLFHAQINTMNDIVSAQ
LPVMIIDYEMEFLLNLNKELPQEFLELLRPVDSAVFSEHQTSFNSSFAYFVTEDHWQFLD
EQQKHLKQRLFKLSSICFGSYHLAFPLQMDSSLWRDIEYFTFRIHSSGLLNFYARSSFGS
ALHAGLVQRMPDTQEYTSAGLQHLAIAFILLLVMSFLAGIVFVLETLSR
>DsimIR56d GD25315 
MDNRAAELILQERNIFPTNGSDNIALLNNMFVLEMFFRITQLYHFKNFIFYISERLDLNN
KDSQEFFHNFWTYFPMAPNLIITREHHLGIPMMQFISTPSLVMVFTTGKDDPIMELASHN
QQGIHWLKTIFVLFPSLQSRDFETNPESLAHFTAEIKDVYDWVWRKQFINTFLVTIKDNV
FILDPYPTPSIVNKTGVWRAEEFFHKYAKNMKGYLVRTPILYDMPRVFKSDRPTNRYEKN
FIHGTSGNLFLGFLEFVNATLVDTSANVTDDYLNMTNLLDLVSQGVYETLIHSFTEITTK
FVVSYSYPIGINDCCIMVPYRNQSPADQYMHEALQENVWVLISLFTLYITVAIYLCSPLR
PRDLSAAFLQSICTLTYSVPTFIIRTPTLRMRYLYILLAIWGIVTSNLYISRMTSYFTTA
PPVRQINTVQDVVEANLRIKMLAIEYDRMAKSPLQYPESYLHQVDLVDKHMLDLHRDPFN
TSFGYTVSSDRWRFLDLQQLHLRKPIFRLTEICEGPFYHVFPLHKDSHLRSVMTEYIMIA
QQAGLMSHWEREAFWEAVHLHRIKVHLFDDEPMALSLDFFSSLLRTWTLGLILAGLAFAG
EMKWHEHVTFKRRPAIRITRKPRSFLRRFMKL
>DsimIR56e GD11471 fragment
PNGELSRTGGLLFSAYVSHRSGALRLEPMSGSEIETAADFLATPLRLMLAETEVEMYFTA
GLLPSALKPRLLVVHKSTLLEHLNSLNSGYAYCIIAGQWQVAMMQQRRMYRPRLRQRNPP
FDRNFY
>DsimIR60a GD12872 
MWCNNPGVIIIIFLGQTFNLWQGIVNPSNETANTVIFMLPEKDLGPDVWQAGVSCLDSFA
QIFFFRKPTERFTRAYNLMLTHAFNLSSPADQIQEGFSKLINEAVTNPGPPDREELFQMR
VASDYNITNGTEDQGELILADNYVIVVDSVNRLKELMAKKIAKMRSWNPGARFLVLFHNA
SCRNYPLGVATSIFKDLMEMFYVHRVALLYANSSMNYNLLVNDYYSNVNCRILNVQSVGQ
CHDGQLYPNNAVVKASMQDYVSGFSPRNCTFFACSSISAPFVEADCILGLEMRILGFMKN
RLKFDVNQTCSLESRGEMDGPVNWTGLLGKVQNNECDFVFGGYYPDNEVADHFWGSDTYL
QDAHTWYIKMADRRPAWQAMVGIFEAYTWIGFILILIICWLFWFALVKILPEPKYYQQLS
LTAINALAVSISIAVQERPICETTRLFFMALTLYGLNVVATYTSKMIGTFQDPGYLHQLD
ELTEVLAAGIPFGGHEESRDWFENDDDMWIFNGYNISPEFIPQSKNLEAVKWGQRCILSN
RMYTMQSPLADVIYAFPYNVFSSPLQMIMKAGFPFLFEMNSIIRLMRDVGIFQKIDADFR
YNNTYLNRINKMRPQFPDTAIVLTTEHLKGPFFILVVGSCCAALTFLGELMIHSWRTQLV
STSEQQDRRRARRRRRRRKAAKDNRWQRQVQVAPVVRFTPVKRRKVFQGQTSQK
>DsimIR60b GD11865 
MRLSLYLIVAIGLVDAHCVSLRYILNALEEELQYRAILLVESSSESESCWEHRYLQGAVP
ILNFNSNQSLYLKDAFNTNILALVCLNENVESTMQALYENLEDMRDTPTILFVLSDSEVQ
NVFLECLSSKMLNVLAFKGLDRGFVYSFRAFPTFRVIERDVRDILQYFEHQLEDLGGHTL
TTLPDNIVPRTVVYRSPDGSRRLAGYLYPFMLNYVSTINATLKICWHLVPEDGMIQLGEV
VRLSEIHDVDFPLGIHGIEHGSTSQNVPLEVSSWFLMLPMEPSLPRAQFFIMLGFEKITP
VLLLLTILLSTAHRIELGLRPSWRCYVLGDRVLRGALAQAFFLPRRLSVKLMLVYSLILL
NGFTFSNYAITSLETWLVHPPSGHPIHSWEQMRTLNLKVLIVPSELDSMTKALGEEFTES
NSDLFELSKSGNFQDKRLAMDQSYAYPVTCTLWPLLEHAQIRLPKPEFRRSREMVLIPLL
IMAMPLPKNSMFHKSLSRYRARTHQSGLYEFWFKRSFNELVALRKIHYKVNDDHQTYRDF
EWQDFSYVWLGFVGGTIASSLVLLAEIGYHRWQLN
>DsimIR60c GD11867 
MRIALFFTFACLAGAHDGSLGSMLKSLEDELCYRTILLLEGDPNVECWQQSYFHDRVPVL
SFKANENVYLKDGFNSKILALVCLNKGDEDTMRSLYSYLENMRDTPTILFAPSDSHIRDI
FQECVTESMLNVLAFNDSSREFVYSFQAFPTLRVVRRRVKEVRRYFEPQLEDLGGCVLKV
VPDGVMPRTLVYQGEDGELQMGGYLSQFIRNYVSTINASLQIRWDLFPEDGDFDMDTLTG
SNHVDFPLGLNVLSIKTLQKDVAMEISSWFLMLPMEPSLPRARFFIKFGLSLYLIPMIII
LAIVLRNAHRFEAGLTPSWRCCSMGNTVLRGVLAQVFVLPKGLSPKLMFVYGLLLVSGFF
VSNYVIVYLTAWLIQPPTSDPVTDFEKMRCAKLKILMLPTEVDYLKSMRGAEYVDAHNDL
FQAADSMDFQTQRMSMELHFAFPVTGTLWPLLRQAQVKLHRPIFRRSKELVFLPFVIMVM
TMQNNSIFLSSLKRYRSRTSEAGLYLFWFKKSFSELVAIHKISYKEDWLYDSYSDLKWED
FLFAWLGFLGGATVSCLALLAEIGYHRWLWKRTHQ
>DsimIR60d GD11867 frameshift mutation
MRLAIYVAFLSSIGTQSAFLSSLLMSLGKELHYTTILLVGGSSSCWSLEPFETGVPIINL
RGEKNAYPQDTFNSQILALACLQNQSEKAAKSLYRSLEDMRDTPTLLFASSDEQIRNLFL
ECFRESMLNVLAVKGSSAEYIYSYQAFPTFRVIKRKLVEIRRYFAPQLKDLGGHIVTALP
GNIMPRTMCYRNAGGERQLAGYLHTFIRNYVESINGTLRISWDLVPEDGMRHFTISRLSK
IQHVDFPLGIIAIYNKTGRQHVPMEISSWFLMLPMEPPVPRAHLFVKLGLQRLLPIIVVV
GAVLGNAHRMEVGLGPSWRCYYLADRVLRGALAQPFVLPRRLSPKLMLIYWLLLLSGFFL
SNYYMASLTTWLVHPPANDPILEWDQLRCLELKILTIPEEFKYMSLILGTDFMKAYGNVF
QLTNSSDFQRRRISMDPSYAYPVTTSLWPFLELSQVRLRRPLFRXLGGTIVSFLALLLEL
AHYRWHLGNSSL
>DsimIR60e GD24943 
MLSFLLGSVLLSLVGAPDLEYIQVQVLQDLNMAFQTELNVFIDFECCAASEILHKLDTPR
ILLSSNSREARDLRIRGNFTESALIIVSVKESGLNPLVASLLPRLLDELHELHIVFLSNE
EPGFPKQDLYTYCFKEGFVNVILLSGTRLYSYLPYPRIQTISLSNVSDYFNRARIIRNFQ
GFPVRILRSTLAPRDFEYSNEQGDLVRAGYLFTAVKELTYRYNATIESVPMPDLPEYDVY
WAVGEMLHSKKLDIVCYFKDFSLEVAYTAPLSIIREYFMAPHARPLSSYLYYSKPFGWTL
WAVVISTVLYGTLMLHLAARGARVEMGKCLLYCLSHILYNCHQKIRVAGWRDVAIHGILT
IGGFILTNVYLATLSSILTSGLYDEEYNTLEDLARAPYPSLHDEYYRSQMKAKTFLPERF
RRNSLSLNATLLKAYRDGLNQSYIYVLYEDRLELILMQQYLLKTPRFNMIRQAVGFTLES
YCVSNSLPYLAMTSEFMRRLQEHGISIKMKADTFRELIQQGIYTLMRDDEPPAKAFDLDY
YFFAFVLWAVGLSSSLLVFFVEFVTGHL
>DsimIR60f GD11867 
MRFHLIILTVVCLGHTCAQPEVLNLNSILVSLRLELSFETLLILRGAGGNDVCWEHFDLD
RYPNLNFNANQSIYLKGRVSRKILALVCLDSAEETEVVMKALGENLMDMRGSPILLLVGL
ETNISSLFEGCFSHQMLNVLALSTLNPKYVYSYRAFPFFKVVWRRISQVDRFFEAQVKDL
QGYPIATVPYNLLPRSVIYRDGEGRRQMTGYLTHFYRNFARSLNASLLVRWDLVPKDETP
SIEATAALLRDGLVDFPLVLTTLAPEPFYPSHVGEITSWFLMLPVEPDVSPSSLYFNLKG
WQYFLGLMIILALLLVNAHRLESGQGLLTLRCGNILGDHVLRAILAQSFVMPSRLSFSRT
LLYSLLMMAGLIVSTFYSANLATLLVHPPAAFRILSYDDLRRTRGKILISQQELPTLNNS
VGREVLERNLDTFEVTPSVVDFLAHRNELNTSFAYPVTDTLWPFLQLKQIRMHRPLFRKS
NEISFTRFMPVTMPMARNSIYRDVFNTYLSRTLASGLYDLWFRRSYQEAVAVGKLNYTVD
PAPSLYHDLVWEDLYYVWIAYLGGTMVGIGMLAAEIACSKWGPLRRAPIEMH
>DsimIR62a
MYLQFLFALLMSRHQIVATENFDRAFELALFLDRIGRVHRLHAITIVNSVGSVDPSYLDD
LHRGLMCNSSNHFYLLPQMTATDKDSSHVRFSSLQDEETIYLVFARDSKDAVIYLQAERA
RGRRYTRTMFLLRNQESQKDMKYFFELLWKLQFRSALVVVAARNFYQMDPYPTVRVIRMR
RLSSYDPQHVFPPANRRNFRGYRMRLPVQQDVPNTFWYKNRRTKAWELAGLGGILINQLM
MHLNVTMDLFRFEVNGSTLLNMAALTDLIVEGKAELSPHLYDTLQSNTNVDYSYPTQVAP
RCFMIPLDNEISRSLYVFLPFSLPMWLCLLFVLLVVHFVYVRRLMPDGHFWAILGVPGAR
RVKYGHRKPGRGLSTFLILFGIFILVQMYSTKLTSSLTVTLIRRPANSLEELFLLPYRIL
VLPSDVYAIVDSLGHAKQFSKKFSFTDADNFSKKRISMDPNYIYPISTIRWRFFDLQQRF
LRKKRFYFSKICHGSFPYQYQLRVDSHLKDALHRFLLHVQQAGLDDLWLETSFRKAHRMG
YLKDFSTLAELEEKLRLRPLALNLLVPAFSLFLCGLLGSGIAFLVEIRHSFGCKQKPPSI
NRNPGD
>DsimIR64a GD13200 
MHWWLLLFLPLSCQGLPERELLELELDYGLAEPQRTSLLQSSLILQFSQDYKHIPRITYF
TCQKPHLQTPNQIPNAAEHRDAFAAKNFQLIKSLYESELFVRIVLLDVLAQAAAPSSGRP
NRPGSGPTGGFSQTPSQAQSNSEWLEGVLRMEALRQIAVVDLACGAVSRRFLELASAKML
YSEKFHWLLIEDFAWHGRTQTAEGSGKRDDGEMEEEEPPGQQIQATDDEDLPSIESFLGG
MNLYMNTELTLAKRMSEAAHYTLFDVWNPGLNYGGHVNLTEIGSFTPSEGIQLHTWFRTT
STVRRRMDMQHARVRCMVVVTNKNMTGTLMYYLTHTVSGHIDTMNRFNFNLLMAVRDMFN
WTFVLSRTTSWGYVKNGRFDGMIGALIRNETDIGGAPIFYWLERHKWIDVAGRSWSSRPC
FIFRHPRSTQKDRIVFLQPFTNDVWVLIVGCGVLTVFILWFLTTIEWKLVPHDGSALIKP
KGGAPPRHHYQQKQHQEQVEAPVRPITAVSVLVSKEKVEEKQEEYEDSTPIDAGTLWQRC
YQKLNKYIKDRKAKQKKAPERVGLFLESVLFFVGIICQQGLGFSTSFVSGRCIVITSLLF
SFCIYQFYSASIVGTLLMEKPKTIKTLSDLVHSSLKVGMEDILYNRDYFLHTKDPVSMEL
YAKKITSVPTTKENEADEDEPVDPNPASTDPAKSYRDIVHSHETGAHAKDNAASNWLDPE
TGLLRVKHERFAFHVDVAAAYKIIAETFSEQDICDLTEVSMFPPQKTVSIMQKNSPMRKV
ISYGLRRVTETGILTYHFNVWHSRKPPCVKKIETSDLHVDMDTVSSALLILLFSYGITLM
ILGTEILYSKWHNRIQLKWVGAT
>DsimIR67a GD12908 
MWPILVPVLLLFNETSWLNPILASIYKDRHHETVLLLQHSQHFDASGLERFPWPVFSFNE
QMDFYVRENYNSEMLVLIWQTGNSDWDLDLWQALDRSLLNMRKVRVLLLRKWEKIPTADV
AAAAEHLLFLHVAVIGQGNRIYRLQPYAPQSWLQVDATVSPIFIKVRNYFGRYIVTLPDQ
FPPRSIVYRNPKTGELQMTGYVYKFLLEFIRIYNFTFRWQRPIVQGERMNLILLRNMTLN
GTINLAISLCGFEAPSELGVFSHVYDMEDWYIMVPRAQEISIADVYVVMVGGKFLIVLII
FYLIFTILDTCFGPLLLKERVDWSNLLLNERMISGIMGQSFNMRARNTISSKVTNATLFL
LGLVLSTLYAAHLKTLLTKRPTSQQISNFKQLRDSPVTVFFEEAERFYLKNAWDRPIRYI
KDQLHFRETVEYNALRSGLNRSNAFSALTSEWLIVAKRQELFKQPIFTVQPELRVIQTSV
LLSLVMQSNSIYEDHINDLIHRVQSAGIVEYWKQQTLREMITMGMISQKDPFPYVAFREF
KVGDLLWIWILWASFLFMSSVIFLGELLVNCFISKP
>DsimIR67b GD12862 
MESLYLNTLQSLSLFDGNRLGQTVQELNNIYQTELNVFLEFGNGADILEAAQRSVVPTLW
LTNPQNQKVLKGNFSSCTLTILYLEDEHMDRGLHYLANWLWEYHHLQVLIFFNGGSYDKL
IQIFSRCFNEGFVNILVMLPDSDELYTFMPYQDLKILNLKSIKEFYNLSSNKMDFNGYNI
TSGLVTAGAPRWFSFRDRQNRLILSGYMLRMIVDFTNHFNGSVRLMDVLTVNDGLELLAN
RTIDFFPFLIRPLERFSMTNILYLENCGLIVPTSRPLPNWVYLIRPYAFNTWIAWLIMLT
YCSLALRIFSRGQISLSAAFLKVLRLVMYLSGSRDMGTRPTTRRLFLFVILTTSGFILTN
LYVAQLSSNSAAGLYEKQINTWEDLDKSDSIWPLIDVDIKTMEKLIPDRKKLLKRIVPTS
EADVDIYRRNLNASCIHSGFFDRLDFALYQQKFLRLPIFRKFPHILYQQPLQISAAFGRP
YLQLFNWFVRKIFESGIYLKMKDDAYRHGIQSGLLNLAFRDRHLEVKSNDVEYYYLIAGL
WFGGLTLATVCFLVELLIGYARIKVTISYKINIM
>DsimIR67c GD12862 
MSCWLIFLNIILLSGRSESWSAREVIHQFNHDQRLQLNIYLDCNDVGLQIGQEVPNLFVN
STAEKIKILGRFSSHSLIIACFKDSTRNRTLNGLKELLWGLQYLPMLFVVESHMDFYFQQ
ALNYGFIHVLALNLMNGSLYTYKPYPKVEVHQIKDMQKFYELTKLRNLQGQVVRTSVETM
TPRCFRYRNRHGQLVYAGYMYRMVKEFIKTYNGTEEHVFGYVDTIPYKEGLAALKNGEID
MMPRIIHALQWNYFYRSHILYNIKTYIMVPWAEPLPKSLYFIQPFRSTVWITIMVSFVYA
SIVIWWIRFRQQGNSSLSQSFMDVLQLLFLLPVSKIWHFNMGTHQVVSFIVLFVVGFMLT
NLYTAQLSSYLTTGLFKSQINTFDDLFREKRTLLVESFDAEVLHNMTKEKIIQKEFESII
LITSIEEVFKHRKSLNTSYAYEAYEDRIAFELSQQRYLRVPIFKILKEVYDQRPVFVALR
HGLPYVELFNNYLRRIYESGIWIKLQEDSFLEGIASGEISFRKSQSREIKIFDKDFYFFA
YILLGMGWCVSTIAFFLEKWRFKYSVTNK
>DsimIR68a GD12812 
MRCLGILIVANISLAMATSIPIPIANDSPLGGYEMHLKILLQKILWVANVKRCFAVITDD
LHYPIYDRRFFESVGRRVIPFFVMRTNESEDLQRPSKQVELFVKAIKSSDCELNVITILN
GWQVQRFLGYIYDNRSLNMQKKFVLLYDSRLFESDMIHIWSVFIGTIFLKRQLDNKYTIS
TIAFPGILSGVLVMKNIVNWELGKGVNGRILFADKTSNLFGTPLPVAISEHVPMVLWANA
TKSFQGVEVEIMNALGKALNFKPVYYKPNQTENMDWELDGTAYGGGNLDGFGQNGTHIDS
MLVDEVAAHSARFAIGDLHLFQVYLKLVELSAPHNFECLTFLTPESSTDNSWQTFILPFS
AGMWVGVLLSLFVVGTVFYAISFLNAIINGNVSSEFFRCLRPNRSVPMDPKIYRRISFRI
AISRYRPSKGDRMPRDLFDGYANCILLTYSMLLYVALPRMPRNWPLRVLTGWYWIYCILL
VATYRASFTAILANPAARVTIDTLEDLLRSHIPPSAGANENRQFFLDANDEVARKVGEKM
QVVGYSDDLTSRIAKGQCAYYDNEFYLRYLRVADESGSALHIMKECVLHMPVVLAMEKNS
ALKPRVDASIQHLAEGGLIAKWLKDAIEHLPAEALAQQEALMNIQKFWSSFVALLIGYVI
SLLTLLAERWHFKHIVMKHPMYDVYNPSLYYNFKRIYPQH
>DsimIR68b GD12748 
MKFLVGLLLQLYLPGIYALAGIACRIAVEQNVQVTYLYRCASCLASLDADYSALEVDLYR
CVGSRLPVITRNIEAHELEPFRRTDSLSIFQIPAAEKGDSLVRRILDMLNPRQRRKHLHK
YLFIWPDAGRHQLLRLFRGSWAKKMLYGLAITGRENGTFDFDPFAWGGLQVVQRLDGEVF
YPRKMKDLRGYPLRFSMFTDPLMAVPRSPVETAGYQAVDGVAARVIGEMLNASVTYVFPE
DNESYGRCLPDGNFTGVVSDIVGGHTHFAPNSRFVLDCIWPAVEVLYPYTRRNLHLVVPA
SEIQPEYLIFVRVFRRTVWCLLLVTLLVVVLVFWVMQRLQRRIPRLGVTQFQATWYEILE
MFGKTHVGEPAGRLSSFSSMRTFLMGWILFSYVLSTIYFAKLESGFVRPSYEEQVDRVED
LAHLDVHIYAVTTMYDAVRSALTEYQYGLLENRSRQLPLGLTTSYYQPVVRRRDRRAAFI
MRDFHARDFLAITYDSQAERPAYHIAREYLRSMICTYILPRGSPFLHRLESMYSGFLEHG
FFEHWRQMDLITRVGASPDAEEFLEDLGDQTDTDSGSNELAIRNKKVVLTLDILQGAFYL
WSVGIGISCFGFAVEHAHWFWRRQTLRDAAEARSDLRIHLR
>DsimIR75a GD12372 
MQLVQLANFVLDNLVQSRIGFIVLFHCWQSDESLKFAEQFMKPIHPILVYHQFVQMRGVH
NWSHLELNYMGHTQPTLAIYVDRKCDQAQDLLEEASREQIYNQHYHWLLVGNQSELEFND
LFALFNISIDADVSYVKEQIQDNNDSVAYAVYDVYNNGKIIGGQLNVTGSHEMSCDPFEC
RRTRYLSSLQKRSKYGNREQLTDVVLRVATVVTQRPLTLSDDELIRFLSQENDTHIDSLA
RFGFHLTLILRDLLHCKMKFIFSDSWSKSDVVGGSVGAVVDQTADLTATPSLATEGRLKY
LSAIIETGFFRSVCIFRTPHNAGLRGDVFLQPFSPLVWYLFGGVLSLIGVLLWITFYMEC
KRMQKRWRLDYLPSLLSTFLISFGAACIQSSSLIPRSAGGRLIYFALFLISFIMYNYYTS
VVVSSLLSSPVKSKIKTMQQLAESSLTVGLEPLPFTKSYLNYSRLPEIHLFIKRKIESQT
QNPELWLPAEQGVLRVRDNPGYVYVFETSSGYAYVERYFTAQEICDLNEVLFRPEQLFYT
HLHRNSTYKELFRLRFLRILETGVYRKQRSYWVHMKLHCVAQNFVITVGMEYVAPLLLML
ICADILVVVILLVELAWKRFFTRPLTFHP
>DsimIR75b GD12371 
MNFSELESHFKEAQIFVDADVTYVTHDPITRNFLLYDVYNKGRQLGGQLNITADREISCN
KTNCRVERYLSKLYTRSALQHRKSFTGLTMRATAVVTALPLNVSKKEIFDFMNSKYRIQL
DTYGRLGYQARQPLRDMLDCKFKYIFRDRWSDGNATGGMIGDLILDKADLAIAPFIYSFD
RALFLQPITKFSVFREICMFRNPRSVSAGLSATEFLQPFSGGVWLTFALILLLAGCLLWV
TFILERRKQWKPSLLTSCLLSFGAGCIQGAWLTPRSMGGRMAFFALMVTSFLMYNYYTSI
VVSKLLGQPIKSNIRTLQQLADSNLDVGIEPAIYTRIYVETSEEPDVRDLYRKKVLASKR
SPDLIWIPTEAGVLSVRDQEGFVYITGVATGYEFVRKHFLAHQICELNEIPLRDASHTHS
VLAKRSPYAELLKLSELRMLETGVHFKHERSWMETKLHCYQHNHTVAVGLEYAAPLFIIL
LGAIILCVGILGLEVIWHRHCTLH
>DsimIR75c GD12371 
MTSWPLYRLIVFNLLEINLSNLMVFHCWSIKEAFPLVEMLNQNGIFSQYIDLQNPDNLAN
VHKEYLDSDLVSLNADVTYVSRQDEERFILHDVYNKGSHLGGKLNITVDRTLQCNRSHCQ
VKEYLSELHLRPRLQHRMDLSSVTFRLAALVSVLPINSSEEELLEFLNSDRDSHMDSISR
IGNRLIMHTQEILGFNVQDAFGGAIGMLTNESAELCTTPFVPSWNRLHYVHPMTEQAQFR
AVCMFRTPHNAGIKAAVFLEPFMPSVWFAFAGLLIFAGVLLWMIFHLERHWMQRCLDFIP
SLLSSCLISFGAACIQGSYLMPKSAGGRLAFIAVMLTSFLMYNYYTSIVVSTLLGSPVRS
NIRTIQQLADSSLDVGFDTVPFTKTYLVSSPRPDIRSLYKQKVESKRDPNSVWLSPEEGV
IRVRDQPGFVYTSEASFMYHFVEKHYLPREISDLNEIILRPESAVYGMVHLNSTYRQLLT
QLQVRMLETGITSKQSRFFSKTKLHTFSNSFVIQVGMEYAAPLFISLLVAYFLALLILIL
EICWARYARKKFSTIIPQNQ
>DsimIR75d GD12319 
MKVQVAHWLPLIFFLLVSGTPPRVAGSWRSEYSRQDPDPKTRWGNQLPDMLVAYYRHHGV
HSLMLVVCHTDIADFRLWKLWQHFNLNNFYVQVSTESSLRDLQHVDALDEHKDAPPPKSF
HANNSTHWETSFLLPALPYKMGILLLEFSSECALNLLRWSAASEHNYLTTNRFWLLLTED
PGDIDLLEDPEIFIPPDSELRVLQYENVGNFSCSLIDLYKVAAWKPLKRTLVGHNIRNSR
HVIHALQHFGSAITYRQDLEGIVFNSAIVIAFPDLFTNIEDLSLRHIDTISKVNHRLMLE
LANRLNMSYNTYQTVNYGWRQPNGSFDGLMGRFQRYELDLAQLAIFMRLDRIALVDFVAE
TYRVRAGIMFRQPPLSAVANIFAMPFENDVWVSILMLLIITTVVLVLELFFSPHNHDMSY
MDTLNFVWGAMCQQGFYVEVRNRSARIIVFTTFVAALFLFTSFSANIVALLQSPSDAIQS
LSDLGQSPLEIGVQDTQYNKIYFTESTDPVTKNLYHKKIASKGENIYMRPLLGMEKMRTG
LFAYQVELQAGYQIVSDTFSEPEKCGLMELEPFQLPMLAIPTRKNFPYKELIRRQLRWQR
EVSLVNREERKWIPQKPKCEGGVGGFVSIGITECRYALGIFGCGAAVSFVLFLFEFIFRH
FKQVYRIIKGYREVQR
>DsimIR76a GD14827 
MENLLVESNYWSTVLSFFAQQFFADSHATCILWDPAFDFRLETVHPMPLIIMNWQGWANR
SDQDVYDFKIKEDEFDGKGIPYNDWTLRLTVAIEKSHCETFIAFQEQIPEFARYFYHASI
YSIWRSLRNRFMFVYTKEFEEKIGSYLSGYIFQDQPNILVITSQYLNSSTFEIKTNRFVG
SRNFNKNPEPVEFYILQRFDAQDTEATWETQSAMSSKMRNLKGREVVIGIFDYKPFMLLD
YEKTPLYYDRFKNTTEVTIDGTDIQLMLIFCQLYNCTIQVDTSEPYDWGDIYLNASGYGL
VGMILDRRNDYGVGGMYLWYEAYEYMDMTHFLGRSGVTCLVPAPNRLISWTLLLRPFQFV
LWMCVMLCLLLESLALGITRRWEHSSVSAGNSWISSLRFGCISTLKLFVNQSTNYVTSSY
ALRTVLVASYMIDIILTTVYSGGLAAILTLPTLEEAADSRQRLFDHKLIWAGTSQAWITT
IDERSADPVLLGLMEHYRVYDPNLISAFSHTEQMGFVVERLQFGHLGNTELIGNDALKRL
KLMVDDIYFAFTVAFVPRLWPHLNAYNDFILAWHSSGFDKFWEWKIAAEYMNAHRQNRIV
ASEKTNLDIGPVKLGIDNFIGLILLWCFGMICSLLTFVGELWRGQK
>DsimIR76b GD12224 
MATGIELLVAAALCVACPPLNDSPPTNLIQLGENGTYSPVTELPIDVEDSDAVFDPDAPV
ETLETINRKKPKLREMLDWIGGKHLRIATLEDYPLSYTEVLENGTRVGHGVSFQIIDFLK
KKFNFTYEVVVPQDNIIGSPNDFDRSLIEMVNSSTVDLAAAFIPSLSDQRSFVYYSTTTL
DEGEWIMVMQRPRESASGSGLLAPFEFWVWILILVSLLAVGPIIYLLIILRNRLTGDGQQ
TPYSLGHCAWFVYGALMKQGSTLSPIADSTRLLFATWWIFITILTSFYTANLTAFLTLSK
FTLPYNTVNDILTKNKHFVSMRGGGVEYAIRTTNESLSMLNRMIQNNYAVFSDETNDTYN
LQNYVEKNGYVFVRDRPAINIMLYRDYLYRKTVSFSDEKVHCPFAMAKEPFLKKKRTFAY
PIGSNLSQLFDPELLHLVESGIVKHLSKRNLPSAEICPQDLGGTERQLRNGDLMMTYYIM
LAGFATALAVFSTELVFRYVNSRQEANKWARHGIGRTPNGQSVAPSRWLRGWRRLNSGHG
QLLGASTHGQNVTPPPPYQSIFNGGSHGDPLNRWRRPLANGNALGNGVLLGGDSEGGVRR
LINGRDYMVFRNPNGQSQLVPVRSPSAALFQYSYTE
>DsimIR84a GD19935 
MIKLQVKVISWPLIILTAFLRVLQIESINTNILELAAFEDFLRSEHLSHVLVVRGDDADG
DWKIECHQKLLANYRVQFYRPEMSANFEDLMFYGSPRTAVLVLNSEHVLVRRQVFGVASE
AGFFNNSLAWFILGSGRESLPDEQMIDQLLSGYRMGIDADITVALRGPDNASMLFYDVYR
ISQQTNTPLIIEKKGLWTHSGGYQKFENFKNTWVIRRRNFLNVTLIGSTVLTEKPPGFGD
MEYLADDKQLQQLDPMQRKTYQLFQLVERMFNLSLAISLTDKWGELLENGSWSGVMGQVT
SREADFAVCPIRFVLDRQAYVQYSAVLHTQNIHFLFRHPRRSHIRNIFFEPLSNQVWWCV
LALVTGSTILLLFHMRLERMLSHMENRLSFVWFTMLETYLQQGPANEIFRLFSTRLLISL
SCIFSFMLMQFYGAFIVGSLLSESARSIVNLQALYESNLAIGMENISYNFQIFTNTSNQL
VKDVYGKKICKSGEHNIISLQQGAERIIQGRFAFHTAIDRMYRLLLELEMDEAEFCDLQE
VMFNLPYDSGSVMPKGSPWREHLAHALLHFRASGLLQYNDKKWMVRRPDCSLFKTSQAEV
DLEHFAPALFALALAMVASALVFLLELFLHWLPDFRRRLGTMST
>DsimIR85a GD18575 
MSVQWLKHILLLAILVNLAGARENRIPIDLKKNSIVMVKMSQILCQARIKVLFVYFENQT
SHEHTGQILKEVTKNQNTPLEAVKDDGILMYMVMIITNISQPLELSLIRKKSAAKHRSHV
FLLVRDADTVSDAWMRASFRQFWKIWLLNIVILYWRDGRLNAYRYNPFMDNYLIPVDNKP
NEVPTLEQLFPKTIPNMQRKPLRMCIYRDDVRAIFWRQGIILGTDGLLAAYVAERLNATM
MITRPHSYNNHNLSSDICFLEVAKEYVDVAMNIRFLVPDTFRKQAESTVSHTRDDLCVIV
PKAKTAPTFWNIFRSFGALVWALILVSVLVANVFCYILKSEVGRVPMQLFAGALTMPMTR
IPLNHSIRLFLIFWLYFGLLICSAFKGNLTSMMVFQPYLPDINQLGALARSHYHIIIRPK
HVKHIQHFLTLGHKHESRIREQMLEVSDTQMYEMMRNNDIRFAYLEKYHIARFQVNSRVH
MHLGRPLFHLMNSCLVPFHAVYIVPYGSPYLGFLNWLIRSSHEFGFERYWDRIMNSAFIK
SGVKVVNRRRGSGNDEPVVLKLQHFHAVFALWLVGIGMACIVLAWEHLTHNYNLAVTKRR
H
>DsimIR87a GD18908 
MSTPEQRFWLAALLFLLSQHSGVRGFGINLMKVQTEDKGQEACVLALLRKYFDSGDGLSG
SVLCINRNYQLPNIEEQLLRGMNNYENYPWSLLITNSREGPSPAKFLMNEKPQCYFLIVD
NLEDEDLDEVFEHWKGMVNWNPLAQFVVYLASLEETDEEMTDLMVELLLTFINKKIFNVN
VIGQSEENQFYYGKTVFPYHPDNNCGNRVISVELLDACDYPSEEPESEDENDGEEGDGAQ
EGGDDPQEEGNGDQEEEDGPQEQEDGDQAEADEGQGDEDQGQENDDGGPENKPEAIIEEF
FRAKFEDKFPRDLSGCPLTASFRPWEPYIFRNSEEQPVDDYYYGLQGDGDDYNDTSPNYG
ESEDESYADPGEDGDGGIPDTETQSGGKLKLSGIEYEMVQTIAERLHVSIEMQGENSNLY
HLFQQLIDGEIEMIVGGIDEDPSISQFVSSSIPYHQDELTWCVARAKRRHGFFNFVATFN
ADAGFLIGIFVVTCSLVVWLAQRVSGFQLRNLNGYFPTCLRVLGILLNQAIPAQDFPITL
RQLFALSFLMGFFFSNTYQSFLISTLTTPRSSYQIHTLQEIYSNKMTVMGTSEHVRHLNK
DGEIFKYIREKFQMCYNLVDCLNDAAQKEHIAVAVSRQHSFYNPRIQRDRLYCFDRRESL
YVYLVTMLLPKKYHLLHQINPVVQHIIESGHMQKWARDLDMRRMIHEEITRVREDPFKAL
TFDQFRGAIAFSGGLLLVASCVFAFELCFVKYVHRSENRNRKTKKSRKKVHNIKIQHD
>DsimIR92a GD19349 
MLLQPLVMHLSRLLRLIVGQYFAELPSILIVYNNSASTTPLQLEYLSALELVLRELSQPI
RLQWINVAFLTDLKDLEDQVMGALNSSVTEGFITILSQTQHFIHARYYATRNANVRLKDK
RYLFLCEDESPAELLYLDILQFYPHHLMVRPGTKTEAGAVPTGPTTGPQPEDPRRGGGAS
VNTRNKDDGEGGAGTKTISFYRDINFELWTQKFVGAVGNLDALLLDAFLPNETFANRVEL
YPNKLLNLQRRSLLVGSITYVPYTITNYVPAGEGDVDPIHRHLANRSLTFDGAEANVMKT
FCQVHNCHLRVEAYGADNWGGIYDNESSDGMLGDIYEQRVEMAIGCIYNWYDGITETSHT
IARSSVTILGPAPAPLPSWRTNIMPFNNRTWLMLISTLVICGTFLYFMKYVSYRLRFSGT
QVKFHHSRKLEKSMLDIFALFIQQPSAPLSFDRFAPRFFLATILCATITLENIYSGQLKS
MLTFPFYSAPVDTIEKWAQSGWKWSAPSIIWVHTVQSSDLETEQILARNFEVHDYSYLSN
VSFMPNYGFGIERLSSGSLSVGDYVSTEALENRIVLHDDLYFDYTRAVSIRGWILMPELN
KHIRTCQETGLYFHWELEFIDKYMDKKKQEVLMDLANGHKVKGAPRALDVRNIAGALFVL
AFGVAFAGCALVVELLIHRMDLSK
>DsimIR93a GD20027 
MQPLACLLLLAGLQLSILVPTEANDFSSFLSANASLAVVVDHEYMTVHGENILAHFEKIL
SDVIRENLRNGGINVKYFSWNAVRLKKDFLAAITVTDCDNTWNFYKSTQETSILLIAITD
SDCPRLPLNRALMQILNWKTAVVFVDQTILEENALLVKSIVHESITNHITPISLILYEIN
DTLRGQQKRVALRQALSQFAPNKHEEMRQQFLVISAFHEDIIEIAETLNMFHVGNQWMIF
VLDMVARDFDAGTVTINLDEGANIAFALNETEPNCQDSLNCTISEISLALVDAISKITVE
EESIYGEISDEEWEAIRFTKQEKQSEILGYMKEFLKTNAKCSSCARWRVETAITWGKSQE
NRKFRSTPQRDAKNRNFEFINIGYWTPVLGFVCQELAFPHIEHHFRNITMDILTVHNPPW
QILTKNSNGDIVEHKGIVMEIVKELSRALNFSYYLHEASSWKEEDSLSTSAGGNESDELV
GSMTFRIPYRVVEMVQGNQFFIAAVAATLDDPDQKPFNYTQPISVQKYSFITRKPDEVSR
IYLFTAPFTVETWFCLMGIILLTAPTLYAINRLAPLKEMRIVGLSTVKSCFWYIFGALLQ
QGGMYLPTADSGRLVVGFWWIVVIVLVTTYCGNLVAFLTFPKFQPGVDYLNQLEDHKDIV
QYGLRNGTFFERYVQSTTREDFKHYLERAKIYGSAQEEDIEAVKRGERINIDWRINLQLI
VQRHFERDKECRFALGRESFVDEQIAMIVPAQSAYLHLVNRHIKSMFRMGFIERWHQMNL
PSAGKCNGKSAQRQVTNHKVNMDDMQGCFLVLLLGFTFALLIVCGEFWYRRFRASRKRRQ
FTN
>DsimIR94a GD15174 
MALPKQLKFINIFLVLFIIYGSSDGTENQHEIFLNRLLQSVHNERSVETLFLLHHSNLAN
CSLQDWNPPRIPTVRSNELNVFNLEKTFNHNALALVCLINNSYIGLLNTLAKSFDCMRQE
RIILMIHRKPDPSFIEDITHELKDLQFLHLIVLIVQEKSNGQISASTLRLHSFPEPHFKR
IRNVLAIKKIFYRPMNFRGKVLNAIPSDIRILFVALTEMLIEYARRYNSTLRIQNRNIKE
EIEITEDNYDIDMKTQLHNSKNFSHHMNIAMDMNSNSLIILVPCATELRGLDIFKELGVR
TLTRLALIFYIIFVLVEMLFVFISNRFNSRNFTMRYTNPLMNLRAIRAILGQTSPISNRY
SLSIQHFFVFMSLFGTLFGGFFDCKLRSFLTKRPYYSQIENFSELRESGVTVVVDPPTRQ
FIEDEINANFFRDKVPNVLTTPAQELINLVYSYERKFAFVAHSIPWRTFKEEMRSLNQKI
LCESKNLTILENVPLTFSLRRNAIFSHHLRNFIINAADSGMGTYWFKMAGKIIRKQIKTS
LRESEQQPSHLPLSFDHFKWLWAVLCIAYVMSFMVFVIEILWSKYQRRTRSESIV
>DsimIR94b GD17955 
METLVIVKHHLDYNCTLQNWNVHGMGIIRTNDQGKIRMRDTFNSRTLAIICIGENSHISL
LRSVFETFGKVRQQKIILWTQMELKEEFFQEISKKSTDLKLFDMLMLNVVAKDKLLTYRL
SPFPSPHFKRIKNIWTPNDYVYMDTKLNFHGMTAVVKHDYNLTIQMGNIKKFPISRIEDK
EVFEFALKYNLTLQFFNDVDWYDIELRKRIILTNNSTQPIDYGMPMSFPSLLIVVPCGHY
LSIQDVIKVSGIQKWIFYIILVYVIFVLFEITFLKVSILISRQSHHQKIPNSLVNLCAFR
AILGLPFPETRRSSLSLRQLFLAIVLFGMIFSIFINCKLSSMLTKPSARPQVNNFEELKT
SELTVVMDEDAENFIEKEMGVDFISQYMPRKVTTTFTERAKLLFSLEANYAFTLFSESFA
IIEGYQRSKGLRAHCTSEDLIIAERVPRIYILGNNSILDWPLSRFIVTMQESGITNHWIK
NIPRGLARNLKEITIPYDRERVDPLSIKHLTWLWCILILGYSISMIAFLVEMSLKRMKRN
LENREPSVCTC
>DsimIR94c GD18479 
MSKVFKLLVLLLIYLSLTKGGKNPQHKFLRELISVIEEGREIRTIMVIKHSRDENCHLDQ
WNPRGSPILRANEMGSIRISGYFNDQAVILACMGENSDYGLLKTLANAMDNMRQERIILW
SQREPSKMLLDYISQQADMYNFIQMIIVVMNDDLDAVPSLRLLNPYPTSRCCQLTNISNI
KGPSFIGSGLSFHGRTAILKESVDSNIRFKVWSPSGPIPLSELKDYEIVQFAVKYNLSLK
LYDQNDTKSDNFDIQLGPRFITKDFPTQMAFVSPNTACSLIVIVPCSPKWRFMDVLHKLG
VLKLIGCFLIAYGVFVLIECVILWLTHRISGREVCLTSLNPLLNPRAFRGILGLPFPEFR
RSSISLRQLFLVISVFGLVYSNFVSCTLSALLMKPAQNPQVRNFKELRDSGMVTIMDKYT
HSYIENHIDSEFFDNVLPNYLILQKKETLRMLLNFNDSYSYIMYTTTWRSLKTLQKSLDE
RVFCEAESLTIAWNLPRMYVLGNNSVLKGMLTRYITYIPQTGIPEAWTKKLPKALKLLYN
VTYPRRIKEEAVPLSIQHLSWIWHLLVIGESIAIVVFILEILFQKRNQHTSNMRGRSSED
DDFV
>DsimIR94d GD21016 
MGQLHILLVALVLLCPGGDSSYHSLLHQLRRELNIEYVLLLGNFDPTWLDILWQLPIPVL
QIKEHSRDAYNLLENPSHNVLTIAFVNDSPEDILEILYRNLRMLNTQPVLLVIRKSTIRV
NSLLEWCWHHQLLNVVAIAQDFMESMIVYSYTPFPVLQFIERRLDNSTELFEKRLENLHG
YEVPIALGGSSPRLIVYRDSEGKLIFSGPVGNFMKSFEQRYNCRLVQPHPFDESAISPAR
DLIAAVRNGSVQIALGAIYPQHPYTGFSYPIELMSWCLMMPVPEEVPHSQLYSMVFSPMA
FGVTIVAMVLISFTLSMALRLHGYRVSFSEYFLHDSCLRGVLSQSFYEVLRAPALIKAMY
LVICLLGLLITSWYNSYFSTFVTSAPRFPQLTSYESIRHSKLKIVIWKPEYEMLLFFSEN
MEKYSSIFQLEEDYKEFLHLRDSFDTRYGYMMPMEKWSLMKEQQRVFSSPLFSLQDDLCV
FHTIPIVFPMVKNSIFKEPFDRLILDVTATGLLSRWRDMSFTEMIKAGQLGLEDRGHPKE
FRAMKVEDLIQIWRFVGWMLGLATIAFLLELICFWRHKMWQNIKNIFCCVKTKIFKLRK
>DsimIR94e GD21016 
MDCPKWILGGLCLISLVSGATVIELLGTMKLESEFEYVLLMKNRNFSLPDQVWNGTSLAK
DIMDEVQVPVLQFNENVSYFLHNSINRRLVTLGFMSDANLDEHRSLLTALVAILRHMTTS
GVIFLIQSEASTDFLYELFRNCWRKKLLNVIVVFQDFETTSTFYSYSHFPILQIEERIYE
PSLQTLPIFPDRLRNLHGYEMPVILGGTAPRMIAYRNKKGNVVYDGTVGHFMTAFQQKYN
VKFVQPLQAKNPLDFAPSMQTVGAVRNETVEISISLTFPTIPPFGFSYPYEQMNWCVMLP
VEADVPPFEYYTRVFELAAFLLTLGTLVMISCLLASTLRLHGYATNISEFLLHDSCLRGV
LGQSFVEVFRAPTLVRGIYLEICVLGILITAWYNSYFSSYVTSAPKQPPLRSYDDILASK
LKVVAWKPEYAELVGRLLEFRKYETMFLVEPDFNRYLALRDTLDTRYGYMITTNRWVLIN
EQQKVFSRPLFQKRDDFCFFNNIPFGFPLHENSVFMEPVQKLIMELAETGLYFHWITTGF
SELIDAGEMHFVDLSPHREFRAMQIQDLQYVWYGYAFMVVLSSLVWLLENLSHTLKTKTI
FPTHFMQRNQK
>DsimIR94f GD21017 
MPNVVLLSWTFFNSATLYSYEMFPEFNVQKLVYQAYLTLFPYKLGNLKGHPIRTVPDNSE
PHTIVRKTLNGSISIDGPVWQFMIEFAKHINATLQLPIELHPERSFKLVQILDLVRNQTV
DIAASLRPYSVNVQRSSTHIYGSPMMVGNWCMMLPTERVIGSHEALTRLMKSPWTWLILL
LFYSVHRILAQKTRLRSSLIHLIKLLINLALICFLQAQLSAYFIGPQKVNHISNMQQIEE
SGLKIRGMRGEFMEYPIDMRSRYASSFLLHDIFFELAQYRNSFNTSYGYTVTSVKWQLYK
EAQRHFRRPLFRYSEEICVQKLSLFSLIQQSNCIYCYRSTIFILRMHEAGLIRMWYRRSY
YVMVTAGRFPIGDLSTVHRAQPIRWTEWQYVVLLHGVGLLFSVVVFVIELTVHYANVCLN
NL
>DsimIR94g GD15180 
MPDYSEPNTILYQDKEGNKEILGYLWDLLEAYAHKHNAQLQVVNKYADDRPLNFIELLDA
AQSGIIDVGASIQPMSMGSLSRMHEISYPVNQASWCTMLPVERQLHVSELLTRVMPYPTL
ILLLLLWIFYEVLRGRWRRHPRLQSIGWLVLATLVGSNYVGRLLNLFTDPPSLSPVNSLS
ALMESPVRIISIRSEYSSIEFTQRTKYSAAFHLALQASILIGLRNAFNTSYGYTITSEKW
KIYEEQQKRSSKPVFRYSKDLCFYEMIPFGLVIPENSPHRAPLHTYTLLLRQAGLHDFWV
NRGFSYMVKAGKINFTAVGERYQAKTLTITDLRNVFIIYVSVLLISLVLFTCELFVSWVN
YWLGF
>DsimIR94h
MLSNISLSSAPELVDLYGLVLKFLVSSETTLFYFNPTGQKCSWETLPRTILSNHPQIIWF
REETYPGLYKRHSSNLFVMTCLSSTSYGGQLQLLAESLTRYRSVRVLIEVQDKGGSFLAS
QILLLCQQYSMLNVVLYFSRRTRNLNVFSYLAFPYFKLLKHRLLGSLRPRIYINQLKDLQ
GYKIRVQPDLSPPNSFSYRDRHGEYQVGGFLWRIVENFSKSLKGDTQVLYPTWVKAKVSA
AEYMIQFTRNGSSDIGVTTTMISFKHEERYRDYSYPIFDISWCTMLPVEKPLSVEILFLH
VLSPGSTLLLILAFILCFLIVPQLIKCWGITFRGRLIRMASRIFALVMLCSSSAQLLSLL
MSPPLHTRIKSFDDLVTSGLK
>DsimIR94i GD20921 
MDCKIQNWNYPEVPTLRFNELEIVEVRNSFNNVVLALVCICDDFGIILLESLAKDLNRMR
QARIILWIGGKLTPKMVNVIATQVEKYQMYQMIILEAKEHSMSNRLTIRLLDPFPSVHFD
KIDDILGLKGPIFYTPETNFKGKVINLLPDWDSALKINVTVSSGMSIPIVRNRDYGVIEF
ALKYNLSLRVLNASYKLTVATSVVPDIQLKSQVHTNMDNLKNWNPHDISSLMVAVPCGKE
LRIEEVFKQLDVHSWLVYIFIVYGIFVVAEASILAITHRMTGRAYRFTSLIPFLNLRAFR
AILGMSFPISRRSSLSLRQLFLAINVFGLIFSSFFSCKLSALLMKYSDQPHVKNFEDLRD
SGLPVIVGPTMDPFLKSEAGSDFVKNHLINLKYVSQWDRVQMLLKANTSNAYLLYSEDWN
ILDNFWKFYGHKMLCKSEHLTIIQALPITYILKNNSMLDRSLFRFMMRLQEYGFVGHWIK
QSPYPLRKVINPTFQRNNIQRESPLSVRHFQWLWCVLGCGYGFAIIVFIIELILGGKKKT
PNGNICVV
>DsimIR100a
MAATLQLIMLALVGGALGQANNTDYKRVLTSIVEQFEGGLELHLRSSEDGGNDLVQFLMV
QEKSSIKISVKQEEVPPRAEIMRHHFFIFAGVHQMQEIRTSLVNTDGFYILALENYSIED
DVLLMEFAADVWLQHGHSRIYYVQLRKESVLLFNPFTRSLVVVQDCKTYSRIYKNLEGYH
LRIYIFDSVYSSVIGDGENKVLSVTGADAKLAKTVARQLNFTADYLWPDDEFFGGRLANG
EYSGGVGRAHRGEVDIIFAGFFVKDYLTTHIQFSAAVYMDELCLYVKKAQRIPQSILPLF
AVHTDVWLCFLLVGLLGALVWLILRAVNLILCIERIPDGSRATRISYFGAARRIFIDTWV
VWVRVNVGRFPPFHSERIFVASLCLVSVIFGALLESSLATVYIRPLYYRDANTLRELDES
GQPIYIKHPAFKDDLFYGHDSEVYRRLDAKMMLVAEGEERLIEMVSKRGGFAGVTRSASL
QLSDIRYVMTKKVHKIPECPKNYHIAYVLPRPSPYLEEVNRIVLRLVAGGIVGLWTGEAK
ERAKWSIQRFPEYLSELDVGRWKVLTLSDVQLAFYALTIGCLLSAIVCMAEILLGRKRKL
HSPK
>DsimCG11155 GD24422 
MYSLSVRKKRESIIKKNIQGRSYLKKICCSYIILSIFVIANALPPVIRVGAIFTEDERES
SIESAFKYAIYRINKEKSLLPNTQLVYDIEYVPRDDSFRTTKKVCSQLEAGVQAIFGPTD
ALLASHVQSICEAYDIPHIEGRIDLEYNSKEFSINLYPSHTLLTLAYRDIMAYLNWTKVA
IIYEEDYGGVFVVLLCGLALAVVVAIFEFCWNSRKNLNTENQSLCSEMAEELRFAMHCHG
SKSKHRPRKRNCLNCSSVPTYVPSNVSTSSVGVYYNYFN
>DsimCG3822 GD20025 
MRSSGVLVLPLLLLQLILNCRKAQSLPDIIKIGGLFHPADDHQELAFRQAVDRINADRSI
LPRSKLVAQIERISPFDSFHAGKRVCGLLNIGVAAIFGPQSSHTASHVQSICDNMEIPHL
ENRWDYRLRRESCLVNLYPHPNTLSKAYVDIVRHWGWKTFTIIYENNDGIVRLQELLKAH
GMTPFPITVRQLSDSGDYRPLLKQIKNSAEAHIVLDCSTERIHEVLKQAQQIGMMSDYHS
YLVTSLDLHTVNLDEFRYGGTNITGFRLINEKIVSDVVRQWSIDEKGLLRSANLTTVRSE
TALMYDAVHLFAKALHDLDTSQQIDIHPISCDGQSTWQHGFSLINYMKIVEMKGLTNVIK
FDHQGFRTDFMLDIVELTPAGIRKIGTWNSTLPDGINFTRTFSQKQQEIEANLKNKTLVV
TTILSNPYCMRKESAIPLSGNDQFEGYAVDLIHEISKSLGFNYKIQLVPDGSYGSLNKLT
GEWNGMIRELLEQRADLAIADLTITFEREQAVDFTTPFMNLGVSILYRKPIKQPPNLFSF
LSPLSLDVWIYMATAYLGVSVLLFILAKFTPYEWPAYTDAHGEKVESQFTLLNCMWFAIG
SLMQQGCDFLPKALSTRMVAGIWWFFTLIMISSYTANLAAFLTVERMDSPIESAEDLAKQ
TRIKYGALKGGSTAAFFRDSKISTYQRMWSFMESARPSVFTASNGEGVERVAKGKGSYAF
LMESTSIEYVTERNCELTQVGGMLDTKSYGIATPPNSPYRTAINSVILKLQEEGKLHILK
TKWWKEKRGGGKCRVETSKSSSAANELGLANVGGVFVVLMGGMGVACVIAVCEFVWKSRK
VAVEERLSAILNE
>DsimCG5621 GD19386 
MISTEASFPLGFILTSLLLAFPSCRGERTNVGLVYENTDPDLEKIFHLAISKANEENEDL
QLHGVSVSIEPGNSFETSKKLCKMLRQNLVAVFGPTSNLAARHAMSICDAKELPFLDTRW
DFGAQLPTINLHPHPATLGGALRDMVVALGWESFTIIYESGEYLPTVRELLQMYGTAGPT
VTVRRYELDLNGNYRNVLRRIRNADDFSFVVVGSMATLPEFFKQAQQVGLVTSDYRYIIG
NLDWHTMDLEPYQHAGTNITGLRLVSPDSEQVQEVAKALYESEEPFQNVSCPLTNSMALV
YDGVQLLAETYKHVNFRPVALSCNDDSAWDKGYTLVNYMKSLTLNGLTGPIRFDYEGLRT
DFELEVIELAVSGMQKIGQWSGEDGFQENRPAPAHSLEPDMRSLVNKSFVVITAISEPYG
MLKETSEKLEGNDQFEGFGIELIDELSKKLGFSYTWRLQEDNKYGGIDPKTGEWNGMLRE
IIDSRADMGITDLTMTSERESGVDFTIPFMSLGIGILFRKPMKEPPKLFSFMSPFSGEVW
LWLGLAYMGVSISMFVLGRLSPAEWDNPYPCIEEPTELENQFSFANCLWFSIGALLQQGS
ELAPKAYSTRAVAASWWFFTLILVSSYTANLAAFLTVESLVTPINDADDLSKNKGGVNYG
AKIGGATFNFFKESNYPTYQRMYEFMRDNPQYMTNTNQEGVDRVENSNYAFLMESTTIEY
ITERRCTLTQVGALLDEKGYGIAMRKNWPYRDTLSQAVLEMQEQGLLTKMKTKWWQEKRG
GGACSDSDEDSGAVALEISNLGGVFLVMGVGSFFGIFVSLLEMVLGVKERSDENQEAPDS
DASSLGFANLGGVYLVMFVGSCFGSIYGLVNCVVSVYLRARENKVSFKTELLDEIRFILQ
CSGNTKAVKYPKNSSRSNASSKSKGSSMSVDSLPEDTSEADASGKHNHDKK
>DsimCG9935? GD24375 
MFIASGLLLLQFLSYALGVPPLVRVGAIFSNQPGMYNSELAFRYAIHRLNMDKSFLPETT
VDYYVEYVNRFDSFETVQKVCKLIQVGVQAVFSPTDSVLATHINSICDALDIPNIGRSAH
DFSINVYPSKQYVNYAFNDVIQYLNWTRFGILHEKENGIINLHQLSRSFHGEVHMRQVSR
DSYVSALNEFKGKEIHNIIIDTNSNGISILLKTILQQQMNEYKYHYLFTSFDLETYDLED
FKYNFVNITSFRLVDTADVGVKQILKDIGLYSHHIFKKPYLNLHFTKSTVLESEPALMFD
SVYVFAIGLQTLEQSHSLTLSNISCEDENSWDGGLSLINYLNAVEWKGLTGPIQFKDGQR
VQFKLDLIKLKQHSIVKVGEWTPHGHLNITEPSMFFDAGSMNVTLVVITILETPYVMMHY
GKNFTGNERFYGFCVDILETISREVGFDYILDLVPDRK
>DsimClumsy GD24311 
MELNSDGFLDLATWDPVNGLDVLNDDEESEKRVGQKLSNKTFIVSSRLGAPFLTLREPQE
GEVLTGNSRYEGYSIDLINEIAKMLNFKFEFRMSPDGKYGALNKVTQTWDGIVRQLIDGK
MWTAMESASPSVFTKTNDEGVERVQKGKNLYAFLMESTTLEYNVERKCDLVQIGGWLDYK
SYGIAMPFIPELRDLHIKLLRKTRKTVHEKSWESALSKFCFGYSVQDAWEIERFGYRNSS
LKVKLRIFRELLESQFERNAKFRAHILTLNADTLRSEPIGRDRLGHAYWLTQDAHCNLRI
YQEHLDEEIWQVVATNRDEFVNLISRLRGNEVVLPSKDIGEADEDTSSSNSCPPKPPPPE
QKEEEDEEEVGDEPVKTVPNLKIKLRSPDQEDQKSKKVKPLLISQAKLSSSASPAPTKKR
SIEDVDSSPTASQEEQQKKHRPTLLDTKRIKKPSRYESTKDEIEEESGEEDEEEEDEEDS
ELDEGEEEEDVDSAAADIEEDDDDEDTEEPIEDPTIGAHDDSSDGGIKPGVHRPDTPPEE
RQKFIQRQEEIKRMLAEKNAEGAKIAATPRLTPLKSGVTASEKRTPGKAAGSDSLSTVPL
SVIRQAKVLDIDYLQRKGETIGDLDDVDESELDDAELPDDLPEDMEDAIARMVEEEEQFS
AAVAARELPGAEEVLRTTPSKTKQTSRVIPESPAQNSAPSTSGLQEPHRKRLPMPTMHPP
LLRHQFPISAGPSHSPASLVPPHAAHGMHPMLQRHLSQTVPPPQAMHLLQNALSAPLGQP
LGCGNYGSGPNSTQHLPLVMSMPSAAAAAAHLMQSAVASATARPFETASGNPAPEPKPRG
RRKKVTPLRDQLQKQQTAAAVTAATSSTTPGSAPSDKEKAQPLFKPHEDAAPSAPASQAS
VITRMPSHLPPAHGRSHVPPGGVYPSSAELARFYGQVANQQPIPAVPGSRSPSSTSGPPR
HLLRPQMPPGLPPPHASLRPTYGPPPPLRGSGPPTSTPSTTSNSRPGYLHGAEHHGGPSG
SPMGGIFNSGPPPARHASPHLNPYRAPPIYGNPNYSPRLGGAPGTGGMRPGAVDYVTGPR
GYSPYGYYPPPPPLSTPSAHAATSSVIVSAPHTLTPTNHSVSTLTHGKTPQPTPTQSSGP
PPAAAPPPTITSETSSHKPPMASVITSKKLTTLEAYPIRKSPIAVVAEVSGPAEPAGSPA
PIAEEDSGSAHDTRAPPSATGTAVVGEFSGLLKSQRELCVTTNIQQQWVTVLVNLTSCHH
SKGCGVL
>DsimGlu-R1 GD13965 
MHSRLKFLAYLHFICASSIFWPEFSSAQQQQQAASLTEKIPLGAIFEQGTDDVQSAFKYA
MLNHNLNVSSRRFELQAYVDVINTADAFKLSRLICNQFSRGVYSMLGAVSPDSFDTLHSY
SNTFQMPFVTPWFPEKVLAPSSGLLDFAISMRPDYHQAIIDTIQYYGWQSIIYLYDSHDG
LLRLQQIYQELKPGNETFRVQMVKRIANVTMAIEFLHTLEDLGRFSKKRIVLDCPAEMAK
EIIVQHVRDIKLGRRTYHYLLSGLVMDNHWPSDVVEFGAINITGFRIVDSNRRAVRDFHD
SRKRLEPSGQSQSQNAGGPNSLPAISAQAALMYDAVFVLVEAFNRILRKKPDQFRSNHLQ
RRSHGGSSSSATGTNESSALLDCNTSKGWVTPWEQGEKISRVLRKVEIDGLSGEIRFDED
GRRINYTLHVVEMSVNSTLQQVAEWRDDAGLLPLHSHNYASSSRSASASTGDYDRNHTYI
VSSLLEEPYLSLKQYTYGESLVGNDRFEGYCKDLADMLAAQLGIKYEIRLVQDGNYGAEN
QYAPGGWDGMVGELVRKEADIAISAMTITAERERVIDFSKPFMTLGISIMIKKPVKQTPG
VFSFLNPLSQEIWISVILSYVGVSFVLYFVTRFPPYEWRIVRRPQADSTAQQPPGIIGGA
TLSEPQVHVPPVPPNEFTMLNSFWYSLAAFMQQGCDITPPSIAGRIAAAVWWFFTIILIS
SYTANLAAFLTVERMVAPIKTPEDLAMQTDVNYGTLLHGSTWEFFRRSQIGLHNKMWEYM
NANQHHSVHTYDEGIRRVRQSKGKYALLVESPKNEYVNARPPCDTMKVGRNIDTKGFGVA
TPIGSPLRKRLNEAVLTLKENGELLRIRNKWWFDKTECNLDQETSTPNELSLSNVAGIYY
ILIGGLLLAVIVAIVEFFCRNKTPQLKSPGSNGSAGGVPGMLGSSTYQRDSLSDAIMHSQ
AKLAMQASSEYDERLVGVELASNVRYQYSM
>DsimGlu-R1B GD14162 
MRFGLKLSCLWPSFLLWLTWSSGGGGGRWWGVSAQPSLTEKIPLGAIFEQGTDEVQSAFK
YAMLNHNLNVSSRRFELQAYVDVINTADAFKLSRLICNQFSRGVYSMLGAVSPDSFDTLH
SYSNTFQMPFVTPWFPEKVLTPSSGFLDFALSMRPDYHQAIIDTIQFYGWRKIIYLYDSH
DGLLRLQQIYQGLRPGNESFQVELVKRISNVSMAIEFLHTLEQIGRFENKHIVLDCPTEM
AKQILIQHVRDLRLGRRTYHYLLSGLVMDDRWESEIIEFGAINITGFRIVDTNRRLVREF
YDSWKRLDPQMSVGAGRESISAQAALMYDAVFVLVEAFNKILRKKPDQFRNNVQRRSQTL
MVAQAAASTSSDGYNYSASGGGGGNGGAGGGFAGSDSGGSGGMASRALDCNTAKGWVNAW
EHGDKISRYLRKVEIEGLTGDIKFNDDGRRVNYTLHVVEMTVNSAMVKVAEWNDDAGLQP
LNAKYVRLRPHVEFEKNRTYIVTTVLEEPYIMLKQVAFGEKLHGNNRFEGYCKDLADLLA
KELGINYELRLVKDGNYGSEKSSAHGGWDGMVGELVRKEADIAIAAMTITAERERVIDFS
KPFMSLGISIMIKKPVKQTPGVFSFMNPLSQEIWVSVIFSYIGVSIVLFFVSRFSPHEWR
LVQQQPQQSQSPDPHAHHEQLANQQPPGIIGGAPLPAPPGPPTPGAQTAAGAAALQAALS
AGSPGSGGSSSAAVNEFSVWNSFWFSLAAFMQQGCDLSPRSVSGRIAAASWFFFTLILIS
SYTANLAAFLTVERMVTPINSPEDLAMQTEVQYGTLLHGSTWDFFRRSQIGLHNKMWEYM
NSRKHVFVPTYDEGIKRVRNSKGKYALLVESPKNEYVNAREPCDTMKVGRNLDTKGFGIA
TPLGSALKDPINLAVLTLKENGELIKLRNKWWYEKAECSTHKDGETSHSELSLSNVAGIF
YILIGGLLVSVFVAILEYCFRSRDSRSASSGSGMGLGMGLGGGMSGGSLGKANGSMMLGP
SSAVPGGMPSSHQRSTLTDTMHAKAKLTIQASRDYDNGRVGYLNCASLQYYPPAQLSATP
PDAGDSLHMNAHGQV
>DsimGluRIIA GD23352 
MRLCPVVIYAFIIVIGFLEGIIALGGDDRNEITVGAIFYENEKEIELSFDQAFREVNNMK
FSELRFVTIKRYMPTNDSFLLQQITCELISNGVAAIFGPSSKAASDIVAQIANATGIPHI
EYDLKLEATRQEQLNHQMSVNVAPSLSVLSRAYFEIIKSNYEWRTFTLIYETPEGLARLQ
DLMNIQALNSDYVKLRNLADYADDYRILWKETDETFHEQRIILDCEPKTLKELLKVSIDF
KLQGPFRNWFLTHLDTHNSGLRDIYNEDFKANITSVRLKVVDANPFERKKTRLTKVDQIL
GNQTMLPILIYDAVVLFASSARNVIAAMQPFHPPNRHCGSPSPWMLGAFIVNEMKTISED
DVEPHFKTENMKLDENGQRIHFNLEIYKPTVNEPMMVWTPDNGIKKRRLNLELESAGTTQ
DFSEQRKVYTVVTHYEEPYFMMKEDHENFRGREKYEGYAVDLISKLSELLEFDYEFMIVN
GNGKYNPETKQWDGIIRKLIDHHAQIGVCDLTITQLRRSVVDFTVPFMQLGISILHYKSP
PEPKNQFAFLEPFAVEVWIYMIFAQLIMTLAFVFIARLSYREWLPPNPAIQDPDELENIW
NVNNSTWLMVGSIMQQGCDILPRGPHMRILTGMWWFFALMMLSTYTANLAAFLTSNKWQS
SIKSLQDLIEQDKVHFGSMRGGSTSLFFSESNDTDYQRAWNQMKDFNPSAFTSTNKEGVA
RVRKEKGGYAFLMETTSLTYNIERNCDLTQIGEQIGEKHYGLAVPLGSDYRTNLSVSILQ
LSERGELQKMKNKWWKNHNVTCDSYHEVDGDELSIIELGGVFLVLAGGVLIGVILGIFEF
LWNVQNVAVEERVTPWQAFKAELIFALKFWVRKKPMRISSSSDKSSSRRSSGSRRSSKEK
SRSKTVS
>DsimGluRIIB GD23353 
MHGLQFLVLLALAISSGANEDTLVVKIGAIFFDTEMKLADAFSAALEEVNAVNPALKLEA
IKRYVTVDDSIVLQDISCDLVGSGVAAIFGPSSKTNSDIVEVLCNMTGIPHLQFDWHPQQ
SSRERMNHQLTVNVAPMELFLSAAFSDILASKTFDWKSFTIAYERSSHLIRLQHILAWKQ
LHKAGIKMQEFERGDDYRILWKRINNAREKFVLLDCPSDILVDVINASIGYNMTGSFNHL
FLTNLDTHLSGIDGFYSRDFTVAVAAVRIRTYVPPPVHDEIDVFDNSVDTRFSSLGSQLV
YDSIVLFYNALLEISQLPGFYIPNFSCGRGFWQPGPRLVEQMKQITPKMVKPPFKTQRLQ
INADGQREDFNLEVYNPIIDRVTHIWNKEFQLVDFEKLRENSTQALKQKRLQNKEDFSQK
PIRYTVATRVGKPYFSWREEPEGVHYEGNERFEGYAVDLIYMLAQECKFDFNFEPVRDNK
YGSYDANTDEWDGIIRQLIDNNAQIGICDLTITQARRSVVDFTVPFMQLGISILSYKEPP
PKADIYAFLNPYNAEVWLFVMIAMMITAFALIFTGRIDQYEWDQPVENVNREMERQNIWH
LSNALWLVLGSILNQGCDLLPRGLPMRLLTAFWWIFALLISQTYIAKLAAFITSSKIAGD
IGSLHDLVDQNKVQFGTIRGGATSVYFSESNDTDNRMAWNKMLSFKPDAFTKNNEEGVDR
VKLSKGTYAFLMETTNLQYYVQRNCELTQIGESFGEKHYGIAVPLNADFRSNLSVGILRL
SERGELFKLRNKWFNSNESTCDSNVPTIDDGQFDMDSVGGLFVVLIVGVVVAVVIGVAEF
LWHVQRISVKEKIPPMLALKAEFYFVIRFWLTRKPLHTYRQSRDSTSTGYSSLEQITSAS
SAKKKKKSRRIEK
>DsimGluRIIC GD23060 
MWQRILLLGCMWSAFFVCSSRGQQINIGAFFYDDELELEKEFMTVVNAINGPESEQTVRF
YPLIKRLKPEDGSVTMQEQACDLIDNGVAAIFGPSSKAASDIVALVCNSTGIPHIEFDIS
DEGIQAEKPNHQLTLNLYPAQAILSKAYADIVQNFGWRKFTIVYDADDARAAARLQDLLQ
LREVHNDVVRVRKFQKDDDFRVMWKSIRGERRVVLDCEPSMLVDLLNSSTEFGLTGQYNH
IFLTNLETYTDHLEELAADNETFAVNITAARLLVNPDPPPYSLPYGYVTQRDSIVYESND
PPRTLLHDLIHDALQLFAQSWRNASFFYPDRMVVPRITCDFAASGGRTWAMGRYLARLMK
GTSGVNNTNFRTSILQFDEDGQRITFNIEVYDPLDGIGIAIWDPRGQITQLNVDVKAQKK
MIYRVATRIGPPYFSYNETARELNLTGNALYQGYAVDLIDAIARHVGFEYVFVPVADQQY
GKLDKETKQWNGIIGEIINNDAHMGICDLTITQARKTAVDFTVPFMQLGVSILAYKSPHV
EKTLDAYLAPFGGEVWIWILISVFVMTFLKTIVARISKMDWENPHPCNRDPEVLENQWHI
HNTGWLTVACIMTAGCDILPRSPQVRMFEATWWIFAIIIANSYTANLAAFLTSSKMEGSI
TNLKDLSAQKKVKFGTIYGGSTYNLLADSNETVYRLAFNLMNNDDPSAYTKDNLEGVDRV
RKNRGDYMFLMETTTLEYHREQNCDLRSVGEKFGEKHYAIAVPFGAEYRSNLSVAILKLS
ERGELYDLKQKWWKNPNASCFEEPDPDATPDMTFEELRGIFYTLYAGILIAFLIGITEFL
VYVQQVALEERLTLKDAFKKEIRFVLCVWNNRKPIVAGTPISSVRTTPRRSLDKSLERTP
KSSRRVVIGRSSEEMREMAHGSGSSSGSNNAGRGQKEARV
>DsimGluRIID GD20046 
MHFCWISLIILSLSRVQAQFYGGNAYEASSGQSIRLGLITDDATDRMRQTFEHAISVVNN
ELGVPLAGETEQVAYGNSVQAFAQLCRLMQSGVGAVFGPAARHTASHLLNACDSKDIPFI
YPHLSWGSNPDGFNLHPSPEDIANALYDIVNQFEWSRFIFCYESAEYLKILDHLMTRYGI
KGPVIKVMRYDLNLNGNYKSVLRRIRKSEDSRIVVVGSTTGVAELLRQAQQVGIMNEDYT
YIIGNLNLHTFDLEEYKYSEANITGIRMFSPDQEEVRDLMEKLHQELGESEPVNSGSTFI
TMEMALTYDAVRVIAETTKHLLYQPQMLNCSERHDNVQPDGSTFRNYMRSLEIKEKTITG
RIYFEGNVRKGFTFEVIELQTSGLVKVGTWEEGKDFEFQRPPQAVNFNDIDDGSLVNKTF
VVLISVATKPYASLVESIDTLIGNNQFQGYGVDLIKELADKLGFNFTFRDGGNDYGSFNK
TTNSTSGMLKEIVEGRADLAITDLTITSEREEVIDFSIPFMNLGIAILYVKPQKAPPALF
SFMDPFSSEVWLYLGIAYLGVSLCFFIIGRLSPIEWDNPYPCIEEPEELENQFTINNSLW
FTTGALLQQGSEIAPKALSTRTISAIWWFFTLIMVSSYTANLAAFLTIENPTSPINSVKD
LADNKDDVQYGAKRTGSTRNFFSTSEEPIYIKMNEYLNAHPEMLMENNQQGVDKVKSGTK
YAFLMESTSIEFNTVRECNLTKVGDPLDEKGYGIAMVKNWPYRDKFNKALLELQEQGVLA
RLKNKWWNEVGAGVCSAKSDNDGPSELGVDNLSGIYVVLVIGSIISIIISILCWCYFVYK
KARNYEVPFCDALAEEFRIVIRFSENERPLKSAQSIYSRSRNSSQSIESLKTDSEENMPV
ED
>DsimGluRIIE GD20047 
MFFNHFVILWSIISIHVSVNWAQYENFGGYDNYQSSGSVPIGLLTDQNTEQMNIVFDHAI
DVANQEVGTSLTSLKEEVNYGDAYQSYGKLCRMLETGIAGVFGPSSRHTAVHLMSICDAM
DIPHIYSYMSENAEGFNLHPHPADLAKALYSLITEFNWTRFIFLYESAEYLNILNELTMM
LGKSGTVITVLRYDMQLNGNYKQVLRRVRKSVDNRIVVVGSSETMPEFLNQAQQVGIINE
DYKYIIGNLDFHSFDLEEYKYSEANITGLRLFSPEKMAVKELLMKLGYPTDQDEFRNGSC
PITVEMALTYDAVQLFAQTLKNLPFKPMPQNCSQRTESVRDDGSSFKNYMRTLRLTDRLL
TGPIYFEGNVRKGYHLDVIELQPSGIVKVGTWDEDRQYRPQRLAPTTAQFDSVDNSLANK
TFIILLSVPNKPYAQLVETYKQLEGNSQYEGYGVDLIKELADKLGFNFTFVNGGNDYGSY
NKSTNESTGMLREIMTGRADLAITDLTITSEREQALDFTIPFMNLGIAILYLKPQKAKPE
LFTFMDPFSEEVWWFLGFSFLGVSLSFFILGRLSPSEWDNPYPCIEEPEELENQFTIGNS
IWFTTGALLQQGSEIGPKALSTRTVASFWWFFTLIVVSSYTANLAAFLTIENPQSLINSV
DDLADNKDGVVYGAKKTGSTRNFFMTSAEERYKKMNKFMSENPQYLTEDNMEGVNRVKTN
THYAFLMESTSIEYNIKRECNLKKIGDALDEKGYGIAMRKDWPHRGKFNNALLELQEQGV
LEKMKNKWWNEVGTGICATKEEAPDATPLDMNNLEGVFFVLLVGSCCALLYGIISWVLFV
MKKAHHYRVPLRDALKEEFQFVIDFNNYVRVLKNSASIYSRSRQSSMSVASVAQESQ
>DsimNmdar1 GD19612 
MAVAGFVFCRPLFGLAIVLLVAPIDAAQRHTASDNPSTYNIGGVLSNSDSEEHFSTTIKH
LNFDQQYVPRKVTYYDKTIRMDKNPIKTVFNVCDKLIENRVYAVVVSHEQTSGDLSPAAV
SYTSGFYSIPVIGISSRDAAFSDKNIHVSFLRTVPPYYHQADVWLEMLSHFAYTKVIIIH
SSDTDGRAILGRFQTTSQTYYDDVDVRATVELIVEFEPKLESFTEHLIDMKTAQSRVYLM
YASTEDAQVIFRDAGEYNMTGEGHVWIVTEQALFSNNTPDGVLGLQLEHAHSDKGHIRDS
VYVLASAIKEMISNETIAEAPKDCGDSAVNWESGKRLFQYLKSRNITGETGQVAFDDNGD
RIYAGYDVINIREQQKKHVVGKFSYDSMRAKMRMRINDSEIIWPGKQRRKPEGIMIPTHL
KLLTIEEKPFVYVRRMGDDEFRCEPDERPCPLFNNSDATANEFCCRGYCIDLLIELSKRI
NFTYDLALSPDGQFGHYILRNSTGAMTLRKEWTGLIGELVNERADMIVAPLTINPERAEY
IEFSKPFKYQGITILEKKPSRSSTLVSFLQPFSNTLWILVMVSVHVVALVLYLLDRFSPF
GRFKLSHSDSNEEKALNLSSAVWFAWGVLLNSGIGEGTPRSFSARVLGMVWAGFAMIIVA
SYTANLAAFLVLERPKTKLSGINDARLRNTMENLTCATVKGSSVDMYFRRQVELSNMYRT
MEANNYATAEQAIQDVKKGKLMAFIWDSSRLEYEASKDCELVTAGELFGRSGYGIGLQKG
SPWTDAVTLAILEFHESGFMEKLDKQWIFHGHVQQNCELFEKTPNTLGLKNMAGVFILVG
VGIAGGVGLIIIEVIYKKHQVKKQKRLDIARHAADKWRGTIEKRKTIRASLAMQRQYNVG
LNSTHAPGTISLAVDKRRYPRLGQRLGPERAWPGDAADVLRIRRPYELGKPGQSPKVMAA
NQPGMPMPMLGKTRPQQSVLPPRYSPGYTSDVSHLVV
>DsimNmdar2 GD16419 
MELELESGSAAGSEAVFGGFGRSAILSTLCKEFLRVNVSAILYMMNNEQFGHSTASAQYF
LQLAGYLGIPVISWNADNSGLERRASQSTLQLQLAPSIEHQSAAMLSILERYKWHQFSVV
TSQIAGHDDFVQAVRERVAEMQEHFKFTILNSIVVTRTSDLMELVNSEARVMLLYATQTE
AITILRAAEEMKLTGENYVWVVSQSVIEKKDAHSQFPVGMLGVHFDTSSAALMNEISNAI
KIYSYGVEAYLTDPANRDRRLTTQSLSCEDEGRGRWDNGEIFFKYLRNVSIEGDLNKPNI
EFTADGDLRSAELKIMNLRPSANNKNLVWEEIGVWKSWETQKLDIRDIAWPGNSHAPPQG
RHPISICRLRTHIEGKCLMDRGVLCRVAADHEMAADIDVGQAHRNESFYQCCSGFCIDLL
EKFAEELGFTYELVRVEDGKWGTLENGKWNGLIADLVNRKTDMVLTSLMINTEREAVVDF
SEPFMETGIAIVVAKRTGIISPTAFLEPFDTASWMLVGIVAIQAATFMIFLFEWLSPSGY
DMKLYLQNTNVTPYRFSLFRTYWLVWAVLFQAAVHVDSPRGFTSRFMTNVWALFAVVFLA
IYTANLAAFMITREEFHEFSGLNDSRLVHPFSHKPSFKFGTIPYSHTDSTIHKYFNVMHN
YMRQYNKTSVADGVAAVLNGNLDSFIYDGTVLDYLVAQDEDCRLMTVGSWYAMTGYGLAF
SRNSKYVQMFNKRLLEFRANGDLERLRRYWMTGTCRPGKQEHKSSDPLALEQFLSAFLLL
MAGILLAALLLLLEHVYFKYIRKRLAKKDGGHCCALISLSMGKSLTFRGAVFEATEILKK
HRCNDPICDTHLWKVKHELDMSRLRVRQLEKVMDKHGIKAPQLRLASSSDLLNHHHLKER
PPLLGNLSLAASAQDLYRWSYKTEIAEMETVL
>DereIR7a GG19658 
MFHYLWLLLGLRSLAMGALHPPQPEVVTPLVAAALEILADQVSPSQSTLAVMDLTQDAEH
RDHRQEQLMTIMLRTLGSEMALRTFQKPPAEVPAKYVVFLVNSAQAFNTLGFHFTDIHST
REFNFLILLTRRMSSRAERLQVLRDISRTCVRFHTSNVILLTEKKAGVVLVYAYRLFNMD
CDLSVSLELIDVYENGLFRHGHQARSFNRGLSLSGCPLQVSWYPLAPYVSFIGNSSDAEE
RAQTWRLTGIDGELIKLLAEIFHFRILLEEPCDKCLSPDIKDDCSGCFDQVICSNSSILI
GAMSGSHQHRSRFSFTSSYHQSSMVFVMHMSSQFGAVAQLAVPFSIIVWLALVVSSVLLV
LVIWMRHRLVCGQTDLARHALQVLTTLIGNPLEASSLPRSGRVRIFYAGWLLLVLVLRVV
YQGKLFDSFRLPYHKPLPTEISDLIRANYTLINQEYLDYYPRELTVLTRNGSKDRFDYIQ
GLGKEGKFTTTSLIAPMASYNMMHWSTSRLTHIKEHIFLYQMVIYLRRHSLLKFPFDRKI
KQLLSAGIIGYMVREFDASQYRKPFEEDYEVSPIPLDSFCGLYYVSAIWLSAAVVAFILE
LLSQRISWLRRIFE
>DereIR7b GG17609 
MESRSDSDLAEALAQVVANSVMGRFKTLYIYAHTSSQSTGGHLEELLDQVLMMLPNNLQA
RRLFLHQSMEYKPYVHAVLALVDDLQSLSAIYARIRATQDLSHTLIYMSMPTDAYGEEMQ
AVLRLLWRLSVLNVGVVLRTPGEHILMVSYFPFSELHGCQVISANVVNRYQVGTRRWASQ
EYFPSKLGNFNGCLLTCATWEDMPYLVWRRDGSGSFVGIEGALLQFMAANLNFSVGLYWM
NKEEVLATFDESGRIFDEIFGHHADFSLGGFHFKPSTGNEIPYSQSTYYFMSHIMLVTNL
QSAYSAYEKLSFPFSPLLWRATGLVLILACMFVMMVVRWCRHHELPRNPYYELLVLTSGG
NLEDRWLPQRFPGRLVLLTWLFASLVLRSGYQSGMYQLLRQDTQRNPPQTISEVLAQRFT
IQLAEVNEARILASLPELRPEQLVYLEGSELQSFPALAQQSGSSARVAILTPYEYFGYFR
KVHPVSRRLHLVRERIYTQQLAFYVRRHSHLVGVLNKQIQHAHTHGFLEHWTRQYVSAVD
EKDESVARIASTSYITLDGIDGDPSLSESEEQQVAPVRQNVLSMRELAALFWLILWANLG
ASRRESVPTPTPTSTQAAPSTVKDIPFSCEDGFQDSWPKCSLLVSDSRGLTRIPGWLLQR
KLARRSSNLAITIAITIIAIDIDMDIDIGNIR
>DereIR7c GG19663 
MLASAVHNVSLVYALVWAIDNYYGMATSTPLAVVQFPTSRESRSLHNDLIDAALFRSSGT
GRIQFLLEDDRVEMTEANAETELPPPSGLSGRPTAIWFLDSLRSYFRLEMYLNQLGSPYK
RNGYFLVVYTGLEDQPMESLKIMFRRLLNMYVLNVNVFLQRDGTVHLYTYYPYGPHHCQS
SLPVYYTAFQDLPAPAAGFGLTKPLFPTKLANMHGCQLVVATFEHRPYVIIEDDPETPGG
RRVHGIEGLIFRTLAERMNFSVKLVERQDRNRGEILPDGNFTGILKMMVDGDVNLTFVCF
MYSKARADLMLPSISYASFPIDLVIPSGGSMSPMGRLTRPFRYIIWSCLLASLIFGFLLI
GLLRITAVPGLRNLVLGRHNHRPCLGMWGSLLGGLAIHNPQRNFARYILVMWLLQTLILR
AAYTGQLYLLLRDVERRSPIKSLGEVLAKDYEFRILPALRTVFKDSMPRTNFRVVASQEE
SLYRLRDEDDPGIAVPLLQPTIHQFDFRSGPNERHLTILPDPLMTAPLTFYMRPHSYFKR
RVDRLLMAMMSSGIVARYRMMYLDRIKPVAQRRNMEPKPLSIWRLGGIFVCCGWLYLLAF
VVFVLEISTRNHPRLRRVFNLINRYAA
>DereIR7d GG17607 
MELRCAVAVLLSASLCGVRAMLWPQQLALEEQLADQIAATLQKIFTNGLAAHNCSVFISS
AYEEMDADRVILVQRVLHRSLYQPNAPVPVVLATEMNRKITAHVFTQLLFVQSAEQAIAI
AEGVNRNRMCLIVLLTSQPKRPIMARIFTYFMQERYNINVVILVPGVQRVQAFNVRPYTP
TSCTSVEPVEIDINEGDLWDVFPSRLKNLHGCPLSAVVWDIPPYMRIDWKSSDPMDGLDG
LDGKLLRIVARKMNFTLRLIPNEPEGLIGGFSFMNGTFTGAYKMLRERRANITIGCAACT
PERSTFLEATSPYSQMAYIIVMRARGGYSIYEVMLFPFEKYTWLLLSTVLGLHWIVGSRW
RMPSPILAGWMLWIFVIRASYEASVFNFIHNSPVKPSPRTLEQALNGGFRFITDHATYRM
TLQIPSFQGKTSISAGQPVDVFDALMKAPWKTGAFTSRAFLADHLVRHRKHRNRLVILAE
KIIDNMLCVYFPYGSYFAWEINNLLFKMRSFGIFQHHSQILAWNSMPTTTDTDSPGQTIH
SSTESAVTGFAESMSFVLAALNCLMGALCVSIVVFGLELLSQRRRWTGLAWLFERV
>DereIR7e GG17605 
MNHINEFVARAVLHVVHHYILSVTPSLVLTLCCRSNHTCNFYNEMMSTLFREWGLAPLQI
VNVLRGVPWHPVPGRRHYNVIFTDSFAAFEEIRMEYYAREYNYNEHYFIFLQARDRLLQG
EMRLIFDYCWRYQLIHCSIQVQKSNGDILFYSYYPFGEHGCSDMEPQLINRYNGSMLVEP
DLFPPKLRNFFGCPLRCALWNVPPFLTLAEQPEEVLLVNGGYEGRLLLALAEKMNFTIAV
RKVHANMRDEALEMLQRGEADLTLGGIRQTVGRGLVATSTHNYHQTREVFAVLASSYELN
SFDIFLYPYRLQIWMGIFGVVALSALIQLVVGRLLRERLRTRSWLNLELVFVGMPLLECP
RSHTARLYCILLMMYTLIIRTIYQGLLYHLIRTHQLNRWPQTIESLVQKNFTVVLTPIVQ
EVMDEIPSVQHMRFHLLEASSELDPLYFLEANHQLRQHVTASALDIFIHFNRLSADKVHQ
RGEQGSGAHFEIVPEDIISMQLTMYLAKHSYLIDQLNEEIMWMRSVGLLSVWARWELSES
YLRNEQSFKVFGTLELYAIFLMVLVGLIAGLLVFILELVSMRSLFLRKLFT
>DereIR7f GG17604 
MQGEDANLYVARALRLVIENVLAQLSTTLVVAISTRHLGTARWFDYMMNNLMDSWRMVSV
QLLRIRPEIVAHPVLGRKHVSLLMVDSYQGLLDTNITASNADFDEPDYYFIFLQARDHLI
PKQLQLILDHCLAHFWLHCNVMIQTAQVEVLVYTYYPYTAGGCQEAHPVPVNAFDGRKWK
ASQMFPDKLSQMHGCPLTVLTWHQPPFVELVWDPKHNRSRGAGFEIQLVEHLARRMNFSL
ELVNISLLRPNAYRLAEGSIEGPIELLQQRSVNISLGYFRKTARRSQLLTTPMSYYSANL
VAVLQLERYRIGSLALLVFPFDLSVWMLLLLALLIHLGIHLPSGGRGNQEGGGGGLQVVG
LLLGAALARLPRPWRHRFIAAHWLWASIPLRISYQSLLFHLIRLQLYSTPSLSLDQLLAE
GFQGICTANTHRLLLEMPQVARDPYSIQSLDTPYDWDILNVLTRNSNRKIFAVANQDVTL
SFLHASAHPDALHVVKQPVNVEYAGMYMPKHSFLYEKVDEDIRRLDASGFIHAWRRASLS
SVRLVEQVPATSRRYVNHAKLSGIYMVMAGLYLLAALVFAGELLLRQRN
>DereIR7g GG19664 
MNVTSLLHFESMKYIGAQTQAASINHHVAQALRVFIEDFYQRIAPAFIVVLSCRRPSPMN
FYRNIMQLLYESVDTMIVQLVLVELGHPRRIAGPRTHNLLLVDSLDALLDIEMHTYTAQS
DTSEYYFIFLQQRDALIPHDMQGVFAYCWRHQLINCNVMTQSSGGQVLLHTYFPYVAPGQ
CNDSQPTRINAFLGESWQHHDYFPSKLHNLNGCPLVVLARRVSPFLDLDEGQRELRGLEG
RLLQELSHRMNFSIQFAGLQDQLQSRTTWSEKQLLQKLVQERIAHLAIGYVRKRIQYATN
LTPVFPHYSNRLVGCLLLNAHNLTSLEIWSFPFQALTWICLVAGDRLALVLAVYAAALGL
PVDPPECPSLQLLFASWLIFGLIVRSMYSALLFFILRYHLHQRLPGSLQDLAHGDYAAVM
GRTTLQDLREVPSLHDLLGLRSVMVSSEREEEVLRTLDRCSVREGAGSHPLFFGLISQDA
LLHLTQRGHRAGAYHIIPQEVLEQQLAIYLQKHSHLAAHLDHLVMSIRSVGLLHHWAGQM
ASERYFRSRFLYREKRIRQPDLWAVYILTAGLYLLSLVVFVCELLATRRAAV
>DereIR8a GG18989 
MELLLLALLLALHLAGSEVLKITFWIEPVQRPEFDTDIAMVLKQLDALHLDVKVADTTLT
LTRAEDGLDMQRFCEIMSTAGTSAVIDLTYTHWEEGYNLVRSLGIGYVRLERILRPFLNM
FSDFMRQKRANNVAMVFMNARDASEAMQQMLVGYPFRTLILDASQTSPGQNFLERIRSLR
PAPSYIALFARAAAMNGIFEKVEKAGLFQRPLEWHFVFLDTRDRVFKYRRQAELCTRFTL
SPRAICRSMPMPDLYCGTGFTMQRAMLLNVLRSLINAAQVNAVYPMAIYQDCNATATSSE
VGDPLEKDDYNWLDMVHWSNFLAYATPWPQMQEQSQSPMPGLTFAVNISAGYYSSEHEAK
TDLAVWSSVGGMRLLNETISPARRFFRIGTAESPPWSYLRREEQTGELMRDRSGSPIWEG
YCIDFITRLSEKLNFEYEIVAPEVGHMGEMNERGEWDGVVGDLVRGETDFAVAALKMYSE
REEVIDFLPPYYEQTGISIAIRKPVRRTSLFKFMTVLRVEVWLSIVAALVGTALMIWFMD
KYSPYSSRNNRQAYPYACREFSLRESFWFALTSFTPQGGGEAPKAISGRMLVAAYWLFVV
LMLATFTANLAAFLTVERMQTPVQSLEQLARQSRINYTVVKDSDTHQYFVNMKFAEDTLY
RMWKELALNASKDFKKFRIWDYPIKEQYGHILLAINSSQPVADAKEGFANVDSHENADYA
FIHDSAEIKYEITRNCNLTEVGEVFAEQPYAVAVQQGSHLGDELSYAILELQKDRFFEEL
KAKYWNQSNLRNCPLSEDQEGITLESLGGVFIATLFGLILAMITLGMEVLYYKKKQNAPE
ITQVRPVDESSGSVGNSLTAPPTATSTTKQAWHIPVPEAEEKPPKVSPPPSFEAATFRGK
KLPARITLGDGKFKPRQGLYSRRNLGTSDSQSGYME
>DereIR10a GG18865 
MAVLGSLFLLFMLDKTLNVTQLNGLLVEPTRDLSHLELWLRAGKDHQDEQNPYVRWFLHR
MEMPLTIITYQENRYWMDEPFGRKNLVLVMSLDQLLSNRGAAAPIQKAGTYFYILTDQDK
DLSLDEQLQLEDSCRQLWMQHKVYNRFFLTRDGIWIYDPFKHRDSAFGRLVRYFGSETLD
KLLFRDMAGYPLRVQMFKSVYTRPEFDKESGLLTSVSGVDFLVAQMLRERLNFTMLLQQP
EKNYFGERYANGSYNGAIGSIINDGLDICLTGFFVKDYLVQQYMDFTVAVYDDELCIYVP
KASRIPQSILPIFAVGYDIWLGFVLTAFACALIWLTLRVINLKLRIVSLGNKRLLGQALG
IMVDTWVVWVRLNLSHLPASYAERMFIGTLCLVSVIFGAIFESSLATVYIHPLYYRDINT
MQELDESGLKVVYKYSSMADDLFFSETSPLFASLNNKLTWNRDLHADVIDEVANFRKKAG
VSRYTSLVLESSRFMLLHQIWVVPECPKYYTISYVMPRDSPWEDAINALLLRFLNAGLIV
KWIQDEKSRVDIKMRLSILQADAESELVRVLTIEDLQLAFYVVIGGNLLAFLGFLAEHFR
RKLQKKGL
>DereIR11a GG19556 
MRLAILWLFSSCLLPAAQIGLWVWVRAEDSGRDLLLSRLGSAQYGLNTRRLANASSYLTR
NYIADRINTLVVRQSCVQCSQELNDRQRQLVDHILASLAPDLSVLMHRGTAKESSWEYTL
FVVNDHAAYRGQVFMFPDELLEREFFYIVVVSAVQSARFVNQTVESIVNFNLQMHFVNVV
VLAQLEDGTVAAYSYKLFKPNCRPGVRVLRINHFDRITGEPQQSMPDLYPVRKGHLGDCP
FNVGATHLPPHLIYKRHKGPPPASNESVPAEDLSGIDWDLLQLLAQALRFRIQLYMPQEP
SQIFGEGNVSGCFKQLADGAVSIAIGGLSGSDKRRSLFSKSTVYHQSHFVMVVRRDRYLG
RFGPLILPFRGKVWGAIIAILLLAVLSTCALRSRLRLSHPMENLLVVIVGNPIAERRLPG
TGFLRYLLASWLLLTLVLRCAYQARLFDVLRLSRHRPLPEDLSGLVRDNYTMVANGYHDF
YPVELTSRQPLDFAARFERVQGAAAGERLTTIALVSNLAYWNHKHRNTSRLTFVRQPIYM
YHLVLYFPRGFFLRPAVDRKIKQLLSAGVMAHIERRYMQYEDKRSVASNDPVLLRRITRS
IMNGAYRIHGLLTLLATGVFLLEFLAGRSNGRLRRCLDWMHQP
>DereIR20a GG17533 
MLASWKPSTGPPAELLELYGLVVHLLLREERTLVYYNPAGLDCSWEVLWPRNLSAHPQIV
WHSHPDLHDQLNGQLLVLACLPMDSSAVLQLEELAHSLSHLRTLARVLIEVAGADQAALA
SRYLSVCLQRSMLRVELYFRDYQHSLMLYAFRAFPSFELVRRRVSGGQGVQLFAHKLDNL
RGHRLRVMPDLSPPNTFSYRDARGDDQVAGYLWDFMATFASRVNAGLEVVRPSWRAGSSS
ESTYMLEYAAKGFIDVGLTTTLITKRNLWAIHQYSYPLLASSWCTMLPVEEPLPTPYLFG
RIVCPALAMTLLPVILVTWLLFRHLRCLTRLKNSRPARILPHLLALLLLTTCSAQLLALL
ISPPYPDRIASFEDLLRGDRKIMGIRHEFYDMDAALRARYAGIFHLIDDPDELFDLRNHF
NTTWAYTMPYIKWLVIKTQQRHFAKPVFRWASDLCFCDFMPTSAVLAPDSIYWESLKDFT
FSIHQAGLMRHWIRKSFYDMVQAGRMSIKDYSQLEILRPLSIGDLEFVWRVCGASIAVAA
AVFLVELLYFYGNVFLSSL
>DereIR21a GG24689 
MSYHWILVVLFTTQAFSIEGDTTANYQGKCISRRLINHYQLNKEIFAVGMCNDKNKYAFR
QKRRIDPTFHGNPKPRGELLASKFHVNSYNFDQTNSLVGLVNKIAQEYLNKCPPVIYYDS
FVEKSDGLILENLFKTIPITFYHGEINAGYEAKNERFTSHIDSNCKSYILFLSDPLMTRK
ILGPQTESRVVLVSRSTQWKLRDFLSSELSSNIVNLLVIGESLMADPMRERPYVLYTHKL
YADGLGSNTPVVLTSWIKGALSRPHINLFPSKFQYGFAGHRFQISAANQPPFIFRIRTLD
SSGMGQLRWDGVEFRLLTMISKRLNFSIDITEAPTRSNTRGIVDTIQEQIIERTVDIGMS
GIYITQERLMNSAMSVGHSRDCAAFITLASKALPKYRAIMGPFQWPVWVALICVYLGGIF
PIVFTDRLTLSHLMGNWGEVENMFWYVFGMFTNAFSFTGKYSWSNTRKNSTRLLIGAYWL
FTIIITSCYTGSIIAFVTLPAFPDTVDSVLDLLGLFFRVGTLNNGGWETWFQNSTHLPTS
KLYKKMEFVGSLDEGIGNVTQSFFWNYAFLGSKAQLEYLVQSNFSDENISRRSALHLSEE
CFALFQIGFLFPRESVYKIKIDSMILLAQQSGLIAKINNEVSWVMQRSSSGRLLQASSSN
SLREIIQEERQLTTADTEGMFLLMALGYLLGATALVSEIVGGITNKCRQIIKRSRKSASS
WSSASSGSMHRTKAEQLSHDKRKATRREAAEVAQKMSFGMRELNLTRTTLREIYGSCGIT
DKDYGQQVVVHTEFPNSSGKLNNIEDEESQEAIESLQGLDDFMDQMDDDGDPPSQTFTIE
N
>DereIR25a GG24350 
MILVKPKTSKILWLVGFLALLSSLSLKIAAQTTQNINVLFINEVDNEPAAKAVDVVLTYL
KKNIRYGLSVQLDSIEANKSDAKILLEAICNKYATSIERKQTPHLILDTTKSGIASETVK
SFTQALGLPTISASYGQQGDLRQWRDLDEAKQKYLLQVMPPADIIPEVIRSIVIHLNITN
AAILYDDSFVMDHKYKSLLQNIQTRHVITAIAKDGKREREEQIEKLRNLDINNFFILGTL
QSIRMVLESVKPEYFERNFAWHAITQNEGEISSQRDNATIMFMKPMAYTQYRDRLGLLRT
TYNLNEEPQLSSAFYFDLALRSFLTIKEMLQSGAWPKDMEYLNCDDFQGGNTPQRNLDLR
DFFTKITEPTSYGTFDLVTQSTQTFNGHSFMKFEMDINVLQIRGGSSVNSKSIGKWVSGL
DSELIVKDEEQMKNLTADTVYRIFTVVQAPFIIRDETAPKGYKGYCIDLINEIAAIVHFD
YTIQEVEDGKFGNMDDNGQWNGIVKKLMDKQADIGLGSMSVMAEREIVIDFTVPYYDLVG
ITIMMQRPSSPSSLFKFLTVLETNVWLCILAAYFFTSFLMWIFDRWSPYSYQNNREKYKD
DEEKREFNLKECLWFCMTSLTPQGGGEAPKNLSGRLVAATWWLFGFIIIASYTANLAAFL
TVSRLDAPVESLDDLAKQYKILYAPLNGSSAMTYFERMANIEQMFYEIWKDLSLNDSLTP
LERSKLAVWDYPVSDKYTKMWQAMQEAHLPATLDEAVARVRNSTAATGFAFLGDATDIRY
LQLTNCDLQVVGEEFSRKPYAIAVQQGSHLKDQFNNAILTLLNKRQLEKLKEKWWKNDEA
QAKCDKPEDQSDGISIQNIGGVFIVIFVGIGMACITLVFEYWWYRYRKNPRIIDVVEANA
DRSNATDHPGKLVDGVILGNSGEKFEKSKAALRPRFNQYPATFKPRF
>DereIR31a GG10125 
MNLSICVFLLILAAGDAEIIQSMEVSVLTNFVASLVKTKQAIVFSCSLKDFKEISLGLMG
FNQFVSIVNLNQTYSLTSILTRNNYARTSVLVNARCSGSSELLFKASETRYFNKTYQWFL
WGVDLEVQSLFPLTLNYVGPNAQITYVNETADGYAYWDIHSKGRHLKSHLEIHLIATLIN
DTLNIVCDIFLLQSIDFRGQFNGITLRGASVIDKEDIISNEQIESILSRPTKDSGVAAFI
KYHYELLGLLRERFNFTVNFRNSRGWAGRLGNTTFRLGLLGIVMRNEADIAASGAFNRIN
RFAEFDTIHQSWRFETAFLYRYTSDLDTHGKSGNFLSPFSDRVWFFCLLTLGAFSIIWVL
FEIIDCKILRKQDNCQKQEHSNQKNSGYDIKTTCIERILQIFGACCQQGLDPNPVDRSVR
FLVMTLFLFSLVMYNYYTSSVVGGLLSSSDQGPSTVDEITISPLKISFEDIGYYKVLFRE
SQNRSITRLIEKKLSSSRRLNELPIFSHIEDAVPFLKSGGFAFHCEVVDAYPVIAEFFDA
NEICDLREVSGLMEVEIMNWILHKNSQYTEIFKTAMCNAQEKGFVERILRRRQIKKPTCQ
SLYTVYPVSLSGVLPGFVILICKNINKFY
>DereIR40a GG21364 
MYKFLALGLLPYLLGLLNSTRLTFIANDESDTAIALTQIIRGLQPPSIAILALPSLALSD
GVFQIDPSVYLDDFLQRLHRSNYNSVVFSKTELFFQHIEKNLQGANECISLILAEPKQLL
NSLHDRHLAHRLSLFIFYWGARWPPSSRVIRFREPLRAVVLTRPRKKAFRIYYNQARPCS
DSHLLLVNWYDGDNLGLQRIPLLPTALSVYANFQGRIFRVPVFHSPPWFWVTYCNNSFEE
DDELNSLDSIKNRKLRVTGGRDHRLLKLLSKQMNFRFKYIEAPGRTQGSMRSEDGRDSND
SFTGGIGLLQSGQQADFFLGDVGLSWERRKAIEFSFFTLADSGAFATHAPRRLNEALAIM
RPFKQDIWPHLILTIIFSGPIFYGIIALPYIWRRRRVNSDVEHLGKLYYHITYLKEITPR
LLNFNPRTVLSAQQMPHQLFQKCIWFAIRLFLKQSCNELHNGYRAKFLTIVYWIAATYVL
ADVYSAQLTSQFARPAREPPINNLQSLQSAMIHDGYRLYVEKESSSLEMLENGTELFRQL
YALMKQQVLRDPQGFFIDSVEAGIKLIAEGGEDKAVLGGRETLFFNVQQYGSNNFQLSQK
LYTRYSAVAVQIGCPFLGSLNNVLMQLFESGILDKMTAAEYAKQYQEVAATRIHKDSVQA
KSSEAYSHTESYDSTVISPLNLRMLQGAFIALGVGAFAA
>DereIR41a GG23131 
MLIDLSWSLVLSAIIGTYLNESTICIFWNDKFEFQLLHNAEYISYVGINIDSLNKKRGRY
IVDTGLKKKELENKHLSLDDLVNKIIISIEVTHCETFVVFDKDIDQFVDAFTKASVYSIW
RSLHNKFLFAHIANELQESRKHFFEDQPNILFVVRDHRSAISFDIKTNKYVGPKAEKPSQ
MILLDRYFATEKRFQLGKSLFADKLKNLQGREVIIAGFDYPPYSVIKHNSRSNAQDMGVS
KESDFKNVYIDGTETRIVLSFCEKFNCTIQIDSSDADDWGKVYPNLSGDGALGMLINRKA
DICIGAMYSWSEDYKYLDLSMYLVRSGITCLVPAPLRLTSWYLPLKPFKEILWVAILLCL
CMEAVGLVLAYKSEQALYVVPSYREGWWTCIRFGVFTTFKLFISQSENSKAYSLTVRVLL
FACFVNDLIITSIYGGGLASILTIPSLDEAADTVQRLRLHQLQWAANSEAWVSAIRASDE
PLVKDILHNFHIYSDDELLRLAQEQHIRIGFTVERLPFGHFAIGNYLGPQAISQLVIMKD
DLYFQYTVAFVPRIWPLLEKFNTLIYSWHSSGFDKYWEYRVVADNLNLKIQQQVQDTMTG
IKDIGPVTLGMSNFAGFIIIWILGSAIATFIFLVELIFTNIL
>DereIR47a GG25214 
MRQIKVLVCLLVGGVVSSTEQLQFIRNFLEAVHKDRSISTILLMQSKDHKNDFLHGLYPI
PWPIIRLDETKKMKLVNYFNKDFLALVYMESNEDALLLSALAANFNHIRETRIMIWLQMS
PSEVFIENIAFEAANHKFLNLVVIENTLRTRRFYPFPQPMVQVIENLFEEKEIYPAHWRN
FMGKKAYTIPDMVPPRSFYSFDPKTGLKREAGSIYKVIKVFTQRYNITMRLKWPPNINTT
QEEIIERTVRGEIDLPLTGQLINFRHPNGSRTQPLLGMTTLSITVPCGPELPMFDRFFLV
FGLATPITIAGYYVLLSIIDVLLGTLSDRVKRHLRREKFLNLVVNLRVFGCILSLSTPQG
NRLRSVKGQLTMVMSFTGLILSCIVAAQTSTILTMKPQYRHINNFQELRDSNITVICNQL
NYKTIKQQMNPQFVSNFLPNIRIVTSIQQMKMIVDLNTSYAYQTFSYKKDPFTVLQIHTT
RRALCRSPDLDLVSGLAYTAVLEKNSIYALPLQHYTLQVFSAGLVFHWGDEAIRDLISTL
KHTQLEKLPIVIGYQALKLQDYKICWMILFIGGAVAFCVFIGEVVAGCINRGILKI
>DereIR47b GG25214 internal deletion
KQLSRNKRLLLFXXCKVTFLLDRRSSSENN
>DereIR48b GG22633 
MILRHSTNLLNLLLFLAISSTRTQVLNDIIIELNQRLLVSNNFLYCNQSDKLNEYETKFL
KHMAPISLMIFTSIESLNFTQVEYDFGADNKIFLIMSKDEPPYEFFQALNLHFQFAEYII
VIDEPLDLKLSAKWLDFVNHLWHQGYVQLLFYTAFDEKLYHKIILPDTMIVETSVEDYIS
FRGSFKNLHGYPVRVAAYNNAPRSMLYLNHWGHQIFGGFYMRFIRAFIASKNGSFVPVLT
PSDSPGNCTLNLINETVDVCADALAANPEAFSLTHGFRIASANVLVTHAKPLHSYRYLTA
PFQWSVWACLVIYVLLVVNFLAFIGWLRSGKWDFSKHLLEVFSSLLFSGFYLKEIRGREK
YILFGVLFIAGFVYSTEYLGLLKSMLISEVFEKQIDTFEALVESNLTLMVDPYDKMLFTK
YNMPEILSPIMELVSFETLLEHRNHFDQDYAYILFSDRMALYDYAQQFLKHPKLLRIPID
FSFLYTGIPMRKRWFMKHHLGRAWYWAFESGLTRKLALDADFEAIRVGYLSFLFTEHVEA
QPLNVDYFVMPAIALAIGYILALFSFVIEMTAWRIREFLGCKKAAMTSTGCPGGGHVDVD
>DereIR48c GG22631 
MSLLRIIPIIILMRIVLCIPDTTILQLSAELNIKIQIYIGFGKESNDFPGSDDNYPKLVI
LRNISEEFKTYHDEPVLLIIRLERDLDSNLATLDVLRSYLMDRQYNDILLIDKDKENVHS
YMDICKAYWNAGFSHLLIYNSQDQLWSINPYPYLQIRPTNLKEYIKNRYNRNLMGYPLRV
LVTNDPPHCFVDEDELPNSPSRYKGSIVTMLKLFADQLNATFQANPFRGFQRYSTAQCVQ
MVSNDEIDACGSIFIRTYMYATSQPVRLNRVVIMAPFGNAIEKFYYFFRPFDLYVWIGTG
IIVVYIALMGSLLHRLHFGAWDVGQYLLLAVQTLLNRALSLPQSPRGSKLLLLLLLFAIG
FVLSNLYVALLSMMLTTKLYQRPIENVADLKAANVSILLQTHNIRPNSVYGSSEELRERF
LLVEESLHLEKRNGLDPSYAYVDSEDRMDFYLYQQKFLRRRRMQKLSNPVGYTWAVQVIK
QNWVLEKHYNDHVQRLFETGLQNKLVDDVHELAVKAGFLHFLPTQTQTIEPLRLEDIVMA
AMVLGGGHALAGICFLVELFA
>DereIR51a GG20502 
MYNVLVLLLLLSTRAQVGTSTRGRYNITFLRSVLTVIRGRENWKNTPIFMGSHTNSDDLN
NLMIWLQYRMEVTCHTVETSTAAQNDSALAHLSINADNSVSLLFCQSSHELIWFHMDKRL
RRLRSIRLIVVLSNKRSPSYNAIMGIFKMLWHLQFLKVLVLHRDRIYSYNPYPRIRFFKL
DPNFYPLFPPSVQNFQGYVVSTPVENDIPRVFFVQDQKTGRKQIRGFGYRTFVEYLHRHN
ASLHVTNPHQEHAINSSVNMGRIMNQIVDGQLEISLHPYVDVPENKGDHSYPLLIARNCL
IVPVRNEISRYMYLLLPLNQSSWILLLGSVIYISGVLYYIQPGLEHRTWDLRIGLNILDS
ISRIIYICSPSRIYNPSLRYFIVSVHLSILGFVVTNLYSIMLGSFFTTLVVGEQVDSMEQ
LIRLQQKVLVKYYEVPTFLRHVEPDLVDGVAQLLVGVNASEQVSALLGFNRSYAYPFTLE
RWEFFSLQQQYAFKPIFRFSSACLGSPIIGYPMRRDCHLQSTLNIFIMRIQDAGLLQHWI
VSDFNDAMRAGYVRLLENFLGFHSLDVDSLRLGWAVLLCGWLLSTMVFLCERWRFWY
>DereIR51b GG20503 
MCKVLTILVLVLLLTLTSDAYNVTLLKSLLSLIANREPWINTPIFVGHHTQSGNLNDLII
WLHQTMGVTSLTMNSFLQAEHLRPLGNFKVTRNNAIVLFFCYDRQDVLWLTLDRNLRQLR
RIRLIIILRSQRSGSQKAIKSIFNTLWQYQFLNVLVLHRDQLYSYTPYPALSFFKLDIYS
EPLFPPAARNFQGYVVSTPAENDIPRVFHVHDASTKSRKVLGYAYRTFVEYINHYNASLR
LTNPDEDLDPTTSVNMNRIVQLIIDGQLEISLHPYVFTPPTAAKSYPLMIYPNCLIVPMR
NEIPRHMYLLRPFQLYSWYLLLFAVIYITGVLYWISPKLDKRTRTQRLGLHFLDAISKIL
FISSPTTIHRPTWRHIIIFLQLCILGFISTSWYNIELDSFFTTIVVGEQVNSMDQLVRQQ
QKVLVKEYEFNTLLRHVEPRLVDKVSRLLVAVNASEQVSALLSFNRSFAYPFTEERWQFF
AMQQQYAFKPIFRFSSACLGSPHIGYPMRVDSHLESSLNHFILMIQDTGLLNHWVVSDFN
DAMRAGYVRFLDNVLGYQGIDVDTLRLGWCVLGIGWMLSALVFSCEYWHIYPWRFTA
>DereIR52a GG20524 
MTLGWLVIVLGCIGQLSAQILINTQTTDLELLEGRLLGVLSRLNLEEEYNTVLVYGKECV
FHSLLRKLEIPAVTVPSGSTDYDWNFSTATLVLSCGSDADNEENSYTLLKLQRTRRLIYL
EGNSEPESVCMKYALKEQHNIAMVNSDFDQSDAFYSCRFFQTPSYVEGHIFKDQPIYIEN
FKNMRGATIRTAPDSLVPRTIVYRDERSGETKMLGYLAHMINTYVQRLNAKLQFIDTMEF
GVKKASVLDVMKWAKEDIVDIGTALASSLQFKDMDTVWYPYLLTGYCLMVPVPAKIPYNL
VYSKIVDPLVLSIIFVMLCLFSVLIIYTQHLSWKNLTLANVLLNDKSLRGLLGQSFPFPP
NPSKHLKLIIFVLCFASLMITTMYEAYLQSYFTQPPSEPYIRSFRDIGNSPLRIALTRME
VNVLTSLNNSHFREIGEDHLMIVEDISEYLVLRDSFNTSFIFPVSVDRWTSYEEQQKLFA
EPAFYLATDLCFNQFMLFSPPLRRYLPHRHLFENHMMQQHEFGLVNFWKSQSVIEMIRLG
LASMEDLSKKRNVEDSLLLDDISWILKLYLGAMLISSCCFILEILRCGERCKQLWQCRLY
KKAKHYIHK
>DereIR52b GG20525 
MTWLVITLCFLGYFAAHMADISVQNQNIMDYELLRLLIKLRQEEFYDTLLVYGEDCEFHS
LIRSLDVAVVLVTDSMNFDWNFSRLTLILSCGPDLEKGGPNGTTFKLQRNRRLVLLNGDI
QPSNMCNIYTQKDIYNIAFVKENFAKSNVIYSCRYFQDPNIEDVHLLEARPIFTEQFQNM
MGNAIRIVPDLLPPRAMLYQDASDGETKMIGYVANLITNFAQKVNATLQLHILETSTSIT
EISRMAKDDELDMGVTLEASLYSPNLETASYPYLLTSYCLMVQVPAKLPYNLVYAIIVDP
LVLGIIFLLFCLLSVLLVYSQKMSWQDLSLANIVLNDKSLRGLLGQSFPFPLNASKKLRL
IFTILCFASILLNTMYEAYLQSFFTNPPSEPHIRSFKDIGKLRHKTAITAIEANVLISTN
NTQFLEIPKKHLCIYESWRESLALRDAFNLSYNYFVTEDRWSSYAEQQKLFKETLFYYSN
DLCFSRMIFFSIPLRRHLPYRHLFDEHMMRQQEFGLVNYWKGHSFFDMVRLGLTTLEDLS
QPKSFNPSLLMEDISWIMKLYLVAISLSVFCFLSEVGWEKWKRWRDTRN
>DereIR52c GG20528 
MVWLIIILLCLGNLTAQFLDFTNTSYVDFEDRLHILLIKLQFDNFYNTLLVYGEDCVIPS
LFTKLEVPAVLVSSGSTNFDWNFSSLTLILSCNFQAEREENNRTLQKLQINRRLVLLKGD
IKPESVCEFYFEKEQHNVAMVKENFYHFGVIYSCRLFQDQNYVKLNLSDVNHPIYIDQFR
NMHGAVIRSVSDNETPLTIPYLDQVTGKVKYRGYVGMLINHFVEKVNATLEMQEKLMDLE
PSALNITDWAKDNYLDIGMCEAKTIEMSNYDTISYPYLISSYCFMVPFPDTMPYNEVYFA
IIEPTVLIMVLIVFCICSVLIIYIKEKSCRSLSFSSVLLNDICFRGFIAQPFPFPRQCNR
KLKLIFMLICFSSLVSTTMYTTYLHAFLYGTPNGAFLMSFDDWKKSKYKMAINIYDEDYL
KFKNLSLDGVEIFEYDEFVELRKTFNSDYIFPVTTLQWFTLREQQKFVEDDLFYYTDEFC
LNHFDILSIPIRRHLPYRDIFEEHMQRQKEFGFTKHWIDESSNDISISENLTSVEDLSPP
LVDDYIEAHNFFWVFTIYVVGMGMGLCCFILELLTPMRYWRNCKVR
>DereIR52d GG20528 internal deletion
MVRFIIIFLCVGYSEAQILDATTSHPNAEGRLLKKIALLVSCQGDICLRGFFTQPFPFPR
QFNRKLKLIFMLVCFIGVIITTMYGLPEDLYVGSTIISECMFLRRSXMELLRPWNVSMEH
VVVFDDANQLEHLRDSFDDNYMYPVTAWIWVAFKEQQKLFAFALFYYSEKLCLNPVCFFS
FPIRRHFLQQNESGLSMYWIDRSFSDVVRLKLKSVEDLSPPRLCDYIEVEDLF
>DereIR52e GG20527 
MAWLIILLLCAGNSSARYIRDYIHKSSPHLEDRVFSLLVRLQLEEFYDTLLLYGEDCVFH
SPSRRLNVSTVLVSSGSSNFDWNFSSLTLILSCSPEDENETNYQTLAKLQRNRRLVYLRE
VTNPHSVCERYSQKEQYNVATIAEDFDRSRTVYACRHFRDPSIEEVSLLERNPVFIEQFR
NMHGKPIRAVADLLSPRSMLYVDAKTGDMKTTGYVANLVNTFAERVNATLELEVLANKLI
VKEILSMVENEQLDIGITLESSFRMTFIDISSYPYILTSYCLMVQVPAKLPYNLVYAMII
DPLVLGIIFLLFCLLSVLLVYSQKMSWQDLSLANIVLNDKSLRGLLGQSFPFPLNASKKL
RLIFTILCFASIMLTTMYEAYLQSFFTNPPSEPEIRSFQDIGSYNRRIAMPALEINGLIK
TNNSHFRGIRVDDLEIFDNMPECYEQRDAFNLSYNYVVTGDRWRSYAEQQTLFKEPVFYY
ARDLCFSRLIFLSVPLRRHLPYRHLFDEHMMQQHEFGLVNYWMSHSFFDMVRLGLTPLED
LSRPIAYTPSLLMDDISWILKIYLAAMVLCVLCLLLEIGVDMWKRRVKFRNLQILNTF
>DereIR52f GG20526 
MAWYIILLLCTGSAWAQLSALVGNSNRDLEDTMLSLLRRLQSENAYDTLLVYGDNCSFPA
LSARLPVSSVLVSSGSTNFDWNYSSLTLILSCGFEVEREQNHRTLIKLQTNRRLILLHED
IQPGSVCDYYSKKEQYNIAMVRKNCSTSGIIYSCRLFRDQNYEEVDIHDGKAIFIDQFRN
MHGAPIRTITDNLAPRSMVTEDPITGEKKWIGFVANLLNNFIEKVNATLAMQSELAEVEG
TIFFVNISKWTANDLLDIGMSVDTTGEMTNFDTFTYPYLMCSYCFMVPLPDKIPYNEVYG
VIIDPGVLALIFLIFCAFSVLLIHIQGRSLSLTSVLMNDMCLRGFLCLPFPFPRQCSRKL
KLMCLLLCFASLMTTTMYGAYLKAFLYSPPPQPMMHSFSDLEGSQYKIAMIAEMDMLRFD
NNRILPHVSNERVEIFKDYHEFVRLRESFNNNYVFPVTSVRWGTYDERQKLLFNPVFYYS
DEICLSRDNILSFPIRRHLPYRNLFEEHILRQKEFGLLQHWIDHSFLDMLRLQLTPHTDL
REPPVELAIDVDDLYWILGLYALALGICCCCFALEILGALNHWNRLKIYISKRFTN
>DereIR54a GG21817 
MWTVLTAIVYWTPFLAAGSAVDFIFRAAADHSLSVIIIRTNYCPHTWEKEIFKNQTIPVV
VLSDSETFINIRQFSRPLHVVCLPGHELQKDLELMENFTNSLNDFPSQKKIVYISNRFSN
RSRMDHIFETCYHRRIWNVVGLLAADEHLYFYRYNLYPSFRMEHRALESSTIFDNGFPNM
QGHPLIVMPDQWLPRSVLYVDRRTGKQVLAGSVGRFFHVLSWKLNATLQLSKKVTIGRFL
NASALKELSESFSVDVPASLTIMERVEQLASTSYPMEVTHVCLMVPVARKIPIKDIYFIL
SSVSNMLLAIVIVFSYGLALNLFRKLTHRDVHLVDFLLNDKALRGILGQSFNLPMSRSFS
TRFIFLMLGIVGLNVSSIFGAALDTLMAHPPRQFQARSFADLRRTKIPLVTTEEDFPTWM
NLHVPMLVVNVSEYNHLRNGRNSSNSYFASRLYWNLFSEQQKRFTRELFIYSTDDCLWSL
ALLSFQWPQNSLFTEPVSQLILEVNANGLYDFWVGMHYYDMSAAGLSSLEDPSLQLKERV
HPTSLRIGDLQWMWQAYGTFMVIAMLVFLLEVSWHSITH
>DereIR56a GG20923 
MGSRFFIRNFILFGLLASGNMQIPVGELDNNLDLEMAFLLEVTRFLGTILGLQSVTVYTG
CIDINPSIQRSLMDRYIPVNTVGSNLKRVDNHKLANEKIRIVIFTGLHDPILSTLNATKV
RYSNNMYILVYASPNKNKSVELDFIEEVFTLLWNMSIDYTFLLVHGEFKMEIWNYFYLGK
IHKYKVTRFNTFLASIRKYNFKFVLQVIDDPPSIFWYNSSDQADVTGGGNISVSGPIGLL
IINFMRHLNVTTDIIPVPGKQNFQFESFQQPDDWREDNATHIVGSAILKYSPVVMHSRLC
LLVSNRRMVPFSRFLDKLVRRGVYRLILVSSVGILVIKYFSHHHRSFTDAFFSTIRFFLG
IPLPNNVLNRLPRVDRWTEVFIILLVNILLSSNISITSSALTTGFWEPPITNVETMRASG
LRIMTEDPSIPQAFKENILPSSLADLVLLVDEATFYHHVTTLNNSYVYVVHTHNWAVFRL
YQEQLAKEPFQIAGKELCSKWRILGLPLNPKSPLRFLLKEYSRRVLESGLWRKWIHMGFK
KFCDFHNLNKLPVDSVDSWQPLSIEFFSNFLRAYILGSVLATLAFVFELVHNRYRRRNE
>DereIR56b GG21983 
MLVDTDLATGVIRSPYSFDIPHAFIFNESQFVKPVFCGPYMEIVRLFAEVYHYQLFLDPL
ESLPKKSVMEQDIISGKYNLSLHGVIIRPETTSNVSHATQHSYPLELMTNCVMVPLAPEL
PKWMYMVWPLGRYIWTCLFFGTFYVALLLRYVHWREPGNATRSFTRNVLQAMALLMFSPN
MNMSVKLKHASLRVITFYTLLYIVGFILTNYHLSHMTAFDMKPVFLRPIDTWSDLIHSRL
RIVIHDSLLEELRWLPVDYQALLASPSRSYAYVVTQDAWLFFNRQQRVLIQPYFHLSKVC
FGGLFNALPMASNASFADSLDNFILNVWQAGLWNYWEELAFRYAKQADYANVFLDTYPVE
SLNLEFFTTAWIVISAGIPISSLVFCLELFVYRRKERRAQYDRFECYDY
>DereIR56c GG21985 
MRSSFRIWLFLLTTCHPSHGWSMQYMLNVLSPFAQMNVFQELVWFVSPHQRLDQVDEFIM
RIDEAFGKSATQTVVNTNTEMRMSHSSARRNHISLVFTTGAEDPIMKVFSTVLLGRHFYF
SMVIYVDKVGDMQPIHELLAFAYNQQFINSLVYFQSEEGINQLFGVSKFPVMTFENRTDI
LRYFGVMWKRVQDARSDVEGFRFATPLRQDLPHLFQSQGHYEGSTYRIIETFVRFINGSI
TELVMPPDGLGGQVINMKDALQLIRERKVEFCAHAYALFMPDEELDKTYPLLVVQWCLMV
PLYNSVSTYFYPLQPFAWDVWLFALGALLALVLLELMWLRMFGGWSGYHGAVLNSFCYII
NVPIEGQLQQPCLLRFLLLATVFFHGFFLSAYYTSNLGSILTVNLFHAQINTMNDIVSAQ
LPVMIIDYEMDFLLHLNKELPPEFLELLRPVDSAIFSQHQTSFNSSFAYFVTDDHWQFLD
EQQKHLKQRLFKLSGICFGSYHLAFPLQMDSSLWRDLEYFTFRIHSSGLLNFYARSSFGS
ALHAGLVQRMPENQEYTSAGLQHLAIAFILLLVMSFLAGIVFVLEKLSS
>DereIR56d GG20900 
MDSRAAELILRESSIFPASGSDNIALLNNMFVLEMFYRITQLYHFKNFVFYVSESLDLNN
KASQEFFHNFWTYFPMAPNLIITREHHLGIPMMQFISTPSLVMVFTTGKDDPIMEVAAHY
QQGIRWLKTIFVLFPSLESRNFETNPESLAHFTAEIKDVYDWVWRQQFINTLLVTIKDNV
FILDPYPTPSIVNRTGAWRAEEFFQKYAKNMKGYLVRTPILYDMPRVFKSDRPSNRYERN
FIHGTSGNLFLGFLEFVNATLVDTSATVTDDYLNMTNLLDLVSHGVYETLIHSFTEITTK
HVVSYSYPIGINDCCIMVPYRNQSPADQYMHEALQENVWILICLFTLYITAAIYLCSPLR
PRDLSAAFLQSICTLTYSVPTFIIRTPTLRMRYLYILLAIWGIVTSNLYISRMTSYFTAA
PPVRQINSVADVVAANLRLKMLGNEYERMARSPLQYPENYMQQVDLVDKHMLDLHRDPFN
TSFGYTVSSDRWRFLNQQQLHLRRPIFRLTDICEGPFYHVFPLHKDSHMRSVMTEYIMIA
QHAGLMSHWEREAFWEAVHLHRIHVHLFDEEPMALSLDFFSSVLRTWTLGLILAGLAFAA
EMKWHEHVTFRRRPVIGITRKPRSFLRRFMKL
>DereIR56e fragment
MSGSEIETAEDFRLGLMLSEAEVEMYFAVGLLPSSLKPHLLAVNKTTPVEHLNSLNGGYA
YWPTAVHWQVAMLQERRMCRPRFR
>DereIR60a GG19943 
MWCNNTGVIIIIFLMQVFSPVQGIVNPSNETANTVIFMLPEKDLGPEVWKAGMSCLDSFS
QIFFYRKPTERFTRAYNLMLVHAYHLSSPADQIQEGFSQLINEAATSPGPPHREELFQMR
VASDYSRSNETDGQGELILADNYVIVVDSVNRLKKLMKYKMVRMRSWNPGARFLVLFHNA
TLRDRPLGVATDIFKDLMHLFYVHRVALLYANSSMNYNLLVNDYYSNVNCRILNVQSVGQ
CHDGQLYPNTAVVKASMVDYVSGFSPRNCTFFVCSSISAPFVEADCILGLEMRILGFMKN
RLNFDVNHTCSLESRGEMEGPTNWTGLLGKVQNNECDFVFGGYYPDNEVADHFWGSDTYL
QDAHTWYIKLADRRPAWQAMVGIFEAYTWIGIILILIISWLCWFTLVEILPEPRYYQQLS
LTAINALAVSISIAVQERPICETTRLFFMALTLYGLNVVATYTSKMIATFQDPGHLHQLD
ELTEVLEAGIPFGGHEESRDWFENDDDMWIFNRYNTSPDFAPQTNNLEAVRWGQRCILSN
RMYTMQSPLADDIFAFPYNVFSSPLQMIMKAGFPFLFEMNTIIRLMRDVGIFQKIDADFR
YNNTYLNRISKMRHQSSDTAIVLTTEHLKGPFFILVVGSCCAALTFLGELLIRGRSELEV
SRRARRTVRRTRQRRWRKPPKDNRWQRQVQVAPVVRFTPVERRKVFQGQTQTSQK
>DereIR60b GG22973 
MRLSLYLLIAFGVVHSHSVSVRYILNALAGELHYEAILLVESSRESESCWKHKDVQGAVP
ILSFNGNQSLYLKDDFSTNILALVCLDGSEGSNMQALYQNLEDMRDTPTILFVPSDSELQ
DVFLECLRRKMLNVLAFKGSDWGFVYSFRAFPEFRVIERNVRDVLQYFEPQLEDLGGHTL
STLPDNIIPRTAVYRSPDGSRQLAGYLYPFVRNYVSTINATLKICWHLVPEDGMTQLGEV
VRLSEIHDVDLPLGIHGIEHGTTSQNVPLEISSWFLMLPMEPCLPRAKLFVMLGFEKLAP
VLLLLTILLGNAHRIESGLGPSWRCYILVDRVLRGALAQPFFLPRRLSVRLMLVYFVILL
NGFTFSNCALTILETWLVHPPPGHPIRSWEQLRTLKLKVLTIPADLDTITKALGKQFAQR
NSDLFELSDAVNFQNRRLAMDQSYAYPVTGTLWPLLKHVQTRLRQPAFRRSRELVLIPLL
ILAMPLPKNSMFHKSLNRYRGLTQQSGLYQYWSRRSFGELAALRKIHYKVKGGQQTYRDF
EWQDFGYVWLGFVAGAAVSVLVLLGEIGYHSWQLGRN
>DereIR60c GG22973 
MRLALYFTFACWAGAHGGSLRNVLKSLENELGYRTMLLLESNSQPECWKQSHLRDGVPVL
SFRANENVHLKDTFNSKILVLVCLNKGEEDTLRSLYSYLENMRDTPTILFASSERHIGDI
FLECFSEGMLNVLAFNDSGMEFLYSFRAFPTLRVMKRRVREVRRYFEPQLEDLGGCVLKG
VPDGIMPRTMVYRGADGELQMGGYLSHFIRNYVSTINASLQIRWDLFPEDFDFDLDTFTG
SNHIDFPLGLGVLSAETLQQDIAMELSSWFLMLPMEPALPRARFFMKFGLSLYLIPVIAL
LVLVLSNAHRLEAGLPPSWRCCSVGNTVLRGVLAQPFVLPQRLCAKLMFVYWLLLVSGFF
VSNYVVVYLTAWLVQPPSSDPVTDFDQMRRAQLKILMVPSEVDYLKSIRGKEYVEKRSDV
FQAADSSDFQTKRMSMELHFAFPVTGTLWPLLRQAQVKLHRPVFRQSKELVFLPFIIMGM
TMPKNSIFLSSLKRYRTRTSEGGLYRLWFTKSFSELEAIHMISYKEDWVHDSYSDLKWED
FQFAWLGFLGGTVLGCLVLLVEIGCHRWLCRRTHQKTPTVTVF
>DereIR60d GG22973 
MRLAIILVFLSPIGTQSASLSGILVALRKELRYTTILVVGGSPSCWGLEPFRSDVPIINM
RGMSNAHPKGIFNTRMLALACLQNQSGDAVKSLYGNLDGMRDTPTLLVASSDEEMRDLFL
GCFSEHMLNVLALAGSDTEFIYSYQAFPALRVIRRKVAEVQRYFAPQLKDLGGHTVTALP
SNIMPCTIWYRDAEGKCKLSGYLHTFLWNYVDNINATLKIWDVVPEEGKLHFTVSRLSKV
QHVDFPLEIVSLYNKSGSQQVPMEISSWFLMLPMEDPVPRAHLFVKLGLERLLAIIIVVG
VVLGNAHRLEMGLSPSWRCYYVADRVLRGALAQTIILPRRLSPKLMFIYCLLLLSGFFLS
NYYLANLTTWLVHPPASDPVLKWKEFRLRQLKVLITPEKLDYLSLIWGTDFTKAYSDIFR
LTNSTDFQRRRIALDPSYAYPVSTSLWPFLEQSQVRLWRPLFRRSKELVFQPFQIMSMPL
PRNSIFYKSVLRYAALTRETGLYVFWFRRSYYELVALRKISYKEDEGNPYCDLKWTDFLL
VWLGFLGGTCMNVLVLLLEVAHYKWHARNAAL
>DereIR60e GG19919 
MFSFLLGSVLLGLVGAPDLESVQVQVLQDLNKALQTELNVFIDFECSECSSEILRKLDTP
RVLLSSNSSQARDLRLRGNFTERALIIVSVKESGPELNQLVAILLPRLLHELHELHIVFL
GNEEPGFAQQNLYAYCFKEGFVNVILLRGKRLHSYLPYPRIQPMSLSNVSEYLNRARIIR
NFQGYPVRTLRSTLAPRDFEYFNDQGDLVRAGYLFTAVKELAYRYNATIESVPIPDLPEY
EVYTAVSDMLRTKRLDIVCYFKDFNLNVAYTAPLSIIDEYFMAPHARPISSYLYYSKPFA
WTLWVVVISTVLYGTLMLHLTARRARIEIGTCLLYSLSHILYNCHQRIRVAGWRDMAIHA
ILTIGGFILTNVYLATLSSILTSGLYDEEYNTLEDLVRAPYPSLHDDYYKSQMQKKTFLP
ERFRMNSMTLNATLLNAYRDGLNQSYIYMLYEDRLELILMQQYLLKTPRFNMIRQGVGYT
LESYCVSTSLPYLELTSEFMRRLQEHGITIKIKADTFRELIQQGIYTLMRDDEPPAKAFD
LDYYLFAFVLWAAGLGLSLLVFFVEFVSSCLPR
>DereIR60f GG22974 
MWFNLNTLTLVSLGFICAQKEVLNGVLMSLRRELSFQTLLLLKGAGRTDVCWQHFDLDRY
PYPCLNFDSTQSIYLKGRVSRRILALVCLDAAEEIEGVMRALGENLMDMRGTPVLLVLRL
ETNISSLFRGCFALQMLNVLALSSLHPESVYSYRAFPFLKVVRRRVDQVDRFFEPQVNDL
QGYPIATVPYNLLPRSVIYRDEEGRRQMTGYLTHFYRNFARSLNASLRVRWDLVPQDETP
RTEATAALLRDGLVDFPLVLTTLAPEPFYPSHVGEITSWFLMLPVEPAVPPSSLYLSLRG
WQYFLGLMIVLALLLVNAQRLEAGQGLLTLRCGNIFGDEVLRAILAQSFVMPSRLSFSRT
LLYSLLMMAGLIVSTFYSANLATLLVHPPAAFRILSYDDLRSARGKILISQQELPTLNDS
VGKEVLERNLDTFEVTPSVVDFLAHRHELNTSFAYPVTNTLWPLLQLKQIRMHRPLFRRS
HEITFTRFMPVTMPMARNSIYRDVFNRYLSRTLASGLYDLWFRRSFQEVIAVGKLNYTTD
PPPSPYHDLVWADLYYVWMAYLGGTGVSILVLTLELSCSKWAPLNRVLGS
>DereIR62a
MYLQFLLALFMSRYHMGATENFARPNELALFLNRIGRVHRLHAITIVHSLGSVDPSYLDA
LHCGLMCNSSNHFYLLPQMTATDKDSTHARFGSLQHEKAIYLVFARNSKDAVVQLQAEKA
RGRRYTKTMFLLKKQESQKDIKYFFELLWKLQFRSALVVVAAKYFYRMDPYPTIRVIRMR
RLSTYDPDHIFPPPNRKNLRGYRIRLPVQQDVPNTFWYKNRRTKALELAGLGGILINNLM
KHLNVTMDLFSFEVNGSRLLNMAALTDLIVEGKVELSPHLYTTLQANSKVDYSYPTQVAP
RCFMIPLNNEISRSLYVFLPFTLPLWLCLLIALLVVHFLYVRRLMPDGHFWAILGVPGAD
PVRYGSCKPGRSLCNFLILGGIFILVQTYSTKLTSFLTVTLIRRPVGSLDELLLLPYRIL
VLPTDAYAIVGSLGHAEQFRTQFSFTDAENFSHKRISMDADYIYPISTIRWRFFDMQQRF
LRKKRFYFSTICHGSFPYQYQLRVDSHLKDALHRFLLHVQQAGLHDLWLETCHRKAHRMG
YLKDFSTLAELEEKLRLRPLALNLLMPAFSLFLCGLLGSGIAFLVEIRHSFGCRQKPPPI
NRNPRE
>DereIR64a GG14133 
MHWLLLLFFPLSCQGLPERELELELELDYGLAEPQRTSLLQSSLILQFSQSYKHIPRITY
FTCQKPQRQTPNQIPHAAEVRDAFAAKNFQLIKSLYDSELFVRIVLLDVLAQPTPSSGRP
NRPGSGPTGGFSQAPSQAQTNSEWLEGVLRMEALRQIAVVDLACGALSRRFLELASAKML
YSEKFHWLLMEDFAWHGRMQTAEASARREEGQLEEEAPGQQLQATSDEDLPSIESFLGGM
NLYMNTELTLAKRMSEAAHYTLFDVWNPGLNYGGHVNLTEIGSFTPSEGIQLHTWFRTTS
TVRRRMDMQHARVRCMVVVTNKNMTGTLMYYLTHTVSAHIDTMNRFNFNLLMAVRDMFNW
TFVLSRTTSWGYVKNGRFDGMIGALIRNETDIGGAPIFYWLERHKWIDVAGRSWSSRPCF
IFRHPRSTQKDRIVFLQPFTNDVWVLIVGCGVLTVFILWFLTTIEWKLVPHDGSALIKPK
GGAPPRHHYQHQHHQPPVEAPARPITAVSVVASREKVGEEHATPIDAETLWQRCYQKLNK
YIKDRKARQKKAPERVGLFLESVLFFVGIICQQGLGFSTSFVSGRCIVITSLLFSFCIYQ
FYSASIVGTLLMEKPKTIKTLSDLVHSSLKVGMEDILYNRDYFLHTKDPVSMELYAKKIT
SVPTTKENEADEDEPVDPNPASTDPAKSYRDIVHSHETGAHAKDNAASNWLDPETGLLRV
KHERFAFHVDVAAAYKIIAETFSEQDICDLTEVSMFPPQKTVSIMQKNSPMRKVISYGLR
RVTETGILTYHFNVWHSRKPPCVKKIETSDLHVDMDTVSSALLILLFSYGITLMILAIEI
VYSKWHNRIQLKWVGGS
>DereIR67a GG14021 
MWPILVPVLLLFNETSWLNPILSSIYQDRHHESVLLLQHSQHGNASDVDRFPWPVFSFNE
QMDFYVRGSYNSEMLVLIWQTGNSDWDLDLWQALDRSLLNMRRVRVLLLRKWEKVPTADV
AKDAQHLRFLHVAVIGQGNRIYRLQPYAPQQWLEVNPTESPIFIKVRNYFGINIVTLPDQ
FPPRSIVFRNAKTGELQMTGYVYKFLLEFIRRYNFTFRWQRPIIPGERMNLILLRNMTLN
GTINMAISLCGFETPSELGVFSHIYDMENWYIMVPRAQEISTADVYVVMVRGNFLIVLII
FYSIFTILDTCFGPLLLKERVDWSNLMLNERMISGIMGQSFNMRARNTISSKITNATLFL
LGLVLSTLYAAHLKTLLTKRPTSQQISNFRQLRDSPVTVFFEEAERFYLNNVFDRPIHYI
KDQLHFRETVEYNALRNGLNRSNAFSTLSSEWMIMAKRQELFKQPLFTVQPGLRIIETSV
LLSLVMQSNSIYEDHINDLIHRVQSAGIVEYWKQQTLREMITIGMISQKDPLPYVAFREF
KVGDLLWIWILWASFLLLSFVIFLCELLANCLISNP
>DereIR67b GG13975 
MELLYLNTLQSLSLFEGNRLGRTVQELNNIYQTELNVFLEFGNGTDILEAAQRTSVPTLW
IRNPQDPKVLKGNFCSCTLTILYLEDEHLNRGLNYLANWLWEYHHLQVLIFFNGGSADKL
IQIFRRCFNEGLVNILVMLLDSKGLYSFLPYQSLTILNFKSVKEFYDHSRIKMDLNGYNI
TNGLIRAGAPRCFAFRDRQNRLILSGYMLRMIVDFTHHFNGSVQLIDVVTVNDAIKLLAN
RTIDFFPFLIRPLESFSMTNILYLENAGLIVPTSRPLPNWVYLIRPYALDTWIAWLIMLV
YCSLALRIFSRGQISLSDAFLKVLRLVMFLSGSRDMGTRPTTRRLLLFLILTTTGFILTN
LYLAQLSSNLAAGLHEKQINTWEDLDKFDGIWPLIDVDITSMEKLIPDRTKLLKIIVPTS
EANVDLYRRNLNRSCIHFGYFDRIEFALFQQKLLRIPIFRKFPHILYQQPLQISAAFGRP
YLQLFNWFVGKIFESGIYLKMKDDAYQHGIQSGLLNLTFSDRHLEVKSNDVEYYYLIAGL
WFGGLTLATICFLAELLIGSATIKVTIYRVKSNSKLVIK
>DereIR67c GG13973 
MSRWLIFLYIIPFCGRCNSWSAREVIHQLNHDQRLQLNIYLDCKDVELQIGQEVSNLLVN
SAEEQMKILGRFSSHSLIIACFKNSTRDQTLNGVKELLWGLQYLPMLFVVETNMDFYFQQ
AISQGFIHVLALNLGNGSLYTYKPYPKVEIHKIEDMSKFYELTKLRNLQGQVVRISVETM
TPRCFRYRNRQGELVYAGYMYRMVKEFIETYNGTEEHVFGNVDTIPYKEGLTALKNGEID
MMPRIIHDLQWYYFYRSRILYNIKTYIMVPWAEPLSKSLYFIQPFRSTVWVTIMVSFVYA
SIVIWWIRYRLLGNSSLSRSFMDVLQLLFQLPGSSIWHFNMGTHQVLSFMILFIVGFMLT
NLYTAQLSSYLTTGLFKSQINTFDDLFREKRTLLVESFDAEVLHNMTTSKIIQKEFESII
LVTSIEEVFKHRKSLNTSYAYEAYEDRIAFELSQQMYLRVPIFKTLEEVYDQRPVFVALR
HGLPYVELFNKYLRRIYESGIWIKLQEDSFLEGITSGEISFRKSQSREIKIFDKDFYFFA
YILLGMGWCVSTIAFFSERWRFKCSVSIDLKK
>DereIR68a GG13927 
MRWLGILIGAYISLAMAILIPNPNQPPLNGYEMHLKILLQKILWVANVKRCFGVITDDLH
YPIYDRIFFESVGRQVKPIFVMRSNASEDLQRPSKQVELFVGAIKSSDCDLTIITILNGW
QVQRFLGYIYENRSLNMQKKLVLLHDSRLFESDMIHLWSVFIGAIFLKRQLDNKYTISTI
AFPGILSGVLVTKNIVNWELGKGVNGSILFADKTSNLFGTPLPVAISEHVPMVLWANATN
SFQGVEVEIMNALGKALNFRPVYYKPNQTENMDWELDGAADGNADPDAYGQNGTHIDSML
VNEVADHSARFAIGDLHPFQVYLKLVELSAPHNFECLTFLTPESSTDNSWQTFILPFSAG
MWAGVLLSLFVVGTVFYAISFLNAIINGNVSSEFFRCLRQKRTLPMDPKIYRRISFRIAI
SRYRPSREDRIPRDLFDGYANCILLTYSMLLYVALPRMPRNWPLRVLTGWYWIYCILLVA
TYRASFTAILANPAARVTIDTLEDLLRSHIPPSAGANENRQFFLGANDEIARKVGEKMEV
IGYSDDLTSRIAKGQCAYYDNEFYLRYLRVTDESGSALHIMKECVLHMPVVLAMEKNSAL
KPRIDGSIQHLAEGGLISKWLKDAIQHLPAEAVAQQEALMNIQKFWSSFVALCVGYVISI
LTLLAERWHFKHIVMKHPMYDVYNPSLYYNFKRMYPQH
>DereIR68b GG13855 
MRSLVGFLLQLYLPGIYSLAGTACRIAVAQNVQVTYLYRCASCPASLEADYSALELELYR
CVGSRLPVITRNIEAHELEPLRQTDSLSIFHIPAGKKGDSLIRRILDMLNPRQRRKHLHK
YLFIWPDARRHQLLRLFRASWAKNLLYGLAITGSENGTFDFDPFAWGGLQVVQRMDGNVH
YPRKMNDLRGYPLRFSMFTDPLMAVPRNPVETAGYMAVDGVAARVVGEILNATVTYVLPV
DNESYGRCLPDGNFTGVVRDIIAGHTHFAPNSRFVLDCIWPAVEVFYPYTRRNLHLVVPA
SEIQPEYLIFVRVFRRTVWYLLLVTLLVVVLVFWLMQRLERMIPRRGVTQFQATWYEILE
MLGKTHVGEPVGRLSSFSSMRTCLMGWILFSYVLSTIYFAKLESGFVRPSYEEQVDRVED
LAHLDVHIYAVTTMYDAVKIALTEQQYNLLENRSHQLPLEISTSYYQPLVRRRDRRAAFI
MRDSHARDFLALTYDSQEERPAYHIAREYLRSMICTYILPIGSPFLHRLEFLYSSFLEHG
FFEHWRQMDMITRVGASPDAEEFLEDLGDQTDTPSEVAARNKKVVLTLDILQGAFYLWSV
GIGISCIGFALEQAHWFWSRQTLRDLAESRNDLQIYYN
>DereIR75a GG15778 
MQLVQLANFVLDNLVQSRIGFIVLFHCWQSDESLKFAQQFIKPMHPILVYHQFVQLRGVL
DWSHLELNYMGHTQPTLAVYVDIKCQEAQDLLEEASREQIYNQHYHWLLVGNQSELKFYD
CFALFNLSIDADVSYVKEEFQDNNDSVVYAVYDVYNNGKIIGGQLNVTASHEMSCDPFEC
RRTRYLSSLQKRSKYGNREQLTDVVLRVATVVTQRSLTLSDDELIRFLSQENDTHIDSLA
RFGFHLTLILRDLLHCKMKFIFSDSWSKSDVVGGSVGAVVDQSADLTATPSLATEGRLKY
LSAIIETGFFRSVCIFRTPHNAGLRGDVFLQPFSPLVWYLFGAVLSLIGILLWITFYMEC
RRMRKRWRLDYLPSLLSTFLISFGAACIQSSSLIPRSAGGRLIYFALFLISFIMYNYYTS
VVVSSLLSSPVKSKIKTMQQLAESSLTVGLEPLPFTKSYLNYSRLPEIHLFIKRKMESQA
QNPELWLPAEQGVLRVRDNPGYVYVFETSSGYAYVERYFTAQQICDLNEVLFRPEQLFYT
HLHRNSTYKELFRLRFLRILETGVYRKQRSYWVHMKLHCVAQNFVITVGMEYVAPLLLML
ICADILVVVILLVELAWKRFFTRPLTFHP
>DereIR75b GG15777 
MNFSELEAHFKEAQIFVDADVTYVTYDHITTNFLLYDVYNKGRQLGGDLNITADREISCN
KTSCRNERYLSDLYTRSALQHRKSLTGLTIRATAVVTALPLNVSTKEIFDFMNSKDRIHL
DTYSRLGYQARQPLRDMLDCKFKYIFRDRWSDGNATGGMIGDLILDKADLAIAPFIYSFD
RALFLQPITKFSAFREICMFRNPRSVSAGLSATEFLQPFSGGVWLTFALLLFLAGCLLWV
TFILERRNQWKPSLLTSCLLSFGAGCIQGAWLTPRSMGGRMAFFALMVTSFLMYNYYTSI
VVSKLLGQPIKSNIRTLQQLADSNLDIGIEPAIYTRIYVETSEEPDVRDLYRKKVLGSRR
SPDRIWMPTEAGVKAVRDQEGFVYITGVATAYEFVRKHFLPHQICELNEIPLRDASHTHT
VLAKRSPYAELLKLSELRMLETGVHFKHERSWMETKLHCYQHNHTVSVGLEYAAPLFIIL
LGAIILCVGILGLEVIWHRHCTLHS
>DereIR75c GG15777 
MTSWPLYRLIVFNLLEINLSNLMVFHCWSIEETFPLAEMLNQNGIYSQYIDLQNPENLAS
VHKEYLDSDLVSLNADVTYVSRQDEQLFVLHDVYNKGSHLGGKLNITLDRTLRCNRSHCQ
VKDYLSELHLRPRLQHRMDLSSVTFRLAALVSVLPINSSEEELLEFLNNDRDSHMDSISR
IGYRLILHTQEILGFSVQDAFGGAIGMLTNESAELCTSPFVPSWNRLHYVHPMTEQAQFR
AVCMFRTPHNAGIKAAVFLEPFMPSVWFAFAGLLIFAGVLLWMIFLLERHWMQRCLDFIP
SLLSSCLISFGAACIQGSYLMPKSTGGRLAFIAVMLTSFLMYNYYTSIVVSTLLGSPVRS
NIRTIQQLADSSLDVGFDTVPFTKTYLVSSPRPDIRSLYKQKVESKRDPNSVWLSPEEGV
IRVRDQPGFVYTSEASFMYHFVEKHYLPREISDLNEIILRPESAVYGMVHLNSTYRQLLT
QLQVRMLETGIISKQSRFFSKTKLHTFSNSFVIQVGMEYAAPLFISLLVAYFLALLILIL
EICWARYAKKKLITIIPQNQ
>DereIR75d GG13443 
MKVQVARWLPLIFFLLVSGTPRVAGSWRSENSRQDPDPKTRWGNQLPDMLVAYYRHHGVH
SLMLVVCHTDIADFRLWTLWQHFNLNNFYVQVSTETSLRDLQHVDALDEHKDAPPPKSFR
ANNSTHWETSFLLPTLPYKVGILLLEFSSECALNLLRWSAASEHNYFTTNRFWLLLTDEP
GDIDLLEDPEIFIPPDSELRVLHCENDGNFSSSLIDLYKVAAWKPLKKTLVGHSIRNSRH
VIHALQHFGSAISYRQDLEGIVFNSAIVIAFPDLFTNIEDLSLRHIDTISKINHRLMLEL
ANRLNMSYNTYQTVNYGWRQPNGSFDGLMGRFQRYELDLAQLAIFMRLDRIALVDFVAET
YRVRAGIMFRQPPLSAVANIFAMPFENDVWVSILMLLIITTVVLVLELFFSPHNHDMSYM
DTLNFVWGAMCQQGFYVEVRNRSARIIVFTTFVAALFLFTSFSANIVALLQSPSDAIQSL
SDLGQSPLEIGVQDTQYNKIYFTESTDPVTKNLYHKKIASKGENIYMRPLLGMEKMRTGL
FAYQVELQAGYQIVSDTFSEPEKCGLMELEPFQLPMLAIPTRKNFPYKELIRRQLRWQRE
VSLVNREERKWIPQKPKCEGGVGGFVSIGITECRYALGIFGCGAAVSFGLFLLEFIFKYF
KQVYRIIKGYREMQR
>DereIR76a GG16057 
MRNLVVEPNYWSAVLSFFAQQFFADSHVTCIMWHPAFDFRLNTVYPLPLIIMDWQRWANH
SHQDVYDYNIKADEFEAKGISYNDWTLRLTVAIEKSHCETFIAFQEQIPEFARHFYHASI
YSIWRSLRNRFIFVYTEELVNKKDSYLCGYIFQDQPNILIVTSQYLNSSNFEIKTNRFVG
PRNFNKTPEPVDFYLLQRYDAKEAQVTWKTKSAMSSKVRNLKGREVVIGIFDYKPFMLLD
FEKPPFYYDRFKNTTEVTIDGTDIQLMLVFCELYNCTIQVDTSEPYDWGDIYLNGSGYGL
VGMILDRRNDYGVGGMYLWYEAYEYMDMTHFLGRSGVTCLVPAPNRLISWTLLLRPFQFV
LWMCVMLCLLLESLALCVTRYWEHSSCSGSNSWISSLRFGCISTLKLFVNQSTNYVTSSY
ALRTVLVASYMIDIILTTVYSGGLAAILTLPTLEEAADSRQRLFDHKLIWTGTSQAWITT
IDERSADPVLLGLMEHYRVYDANLISDFSHTEQMGFVVERLQFGHLGNTELIENDALNRL
KLMVDDIYFAFTVAFVPRLWPHLNAYNDFILAWHSSGFDKFWEWKIAAEYMNAHRQNRIV
ASEKTNLDIGPVKLGIDNFIGLILLWCFGMICSLLTFVGEVWRGQKQPV
>DereIR76b GG13346 
MATGIELLVAAALCAACPPLNEQLPTNLLQLGQNDSLYPATEGPIDVEATDAEPVAHPPE
DSLANIISKNPKLRAMHDWIGGKHLRIATLEDFPLSYTQLLENGTRIGLGVSFQIINFLK
KKFNFTYEVVVPQDNIIGSPSDYDRSLIEMVNSSTVDLAAAFIPSLADQRSSVFYSTTSL
DEGEWIMVMQRPRESASGSGLLAPFEFWVWILILVSLLAVGPIIYMLIILRNRLTGDGQQ
TPYSLGHCAWFVYGALMKQGSTLSPIADSTRLLFATWWIFITILTSFYTANLTAFLTLSK
FTLPYNTVNDILTKNKHFVSMRGGGVEYAIRTTNESLSMLNRMIQNNYAVFSDETNDTYN
LQNYVEKNGYVFVRDRPAIQVMLYRDYLYRKTVSFSDEKVHCPFAMAKEPFLKKIRTFAY
PIGSNLSLLFDPELLKLVESGIVKHLSSSELPSAEICPQDLGGTERQLRNGDLMMTYYIM
LAGFATALVVFTTELLFRYVNSRQEANKWARHGVGRTPNGQSVAPSRWLRGWRRLNSGHG
QLLGASTHGQNVTPPPPYQSIFNGGSHGDPLNRWRRPLAHGNAIGNGVLLGGDSEGGVRR
LINGRDYMVFRNPNGQSQLVPVRSPSAALFQYSYTE
>DereIR84a GG14063 
MIKLQVKVISWPLIILTAFLRVLQIESINTNFLELAAFEDFLRSQHLSQVLVVPGDDADG
DWKIECHQKLLANYRVQFYRPEMSVNFEDLMFYGAPRTAVLVLNFEHVLVRRQVFGVASE
AGYFNNSLAWFILGSGRESLPAEQLIDQLLSGYEMGIDADVTVALRGADNASLLLYDVYR
IGRRAFTPLIIEKKGSWSHSGGWQLFENFKTTWVIRRRNFLNVTLIGSTVLTEKPPGLGD
MEYLADDKQFQQLDPMQRKTYQLFQLVERMFNLSLAISLTDKWGELLENGSWSGVMGQVT
SRAADLAVCPIRFVLDRQPYVQYSAVLHTQNIHFLFRHPRRSHIRNIFFEPLSNQVWWCV
LVLVTGSTVLLLCHMKQERELSLMENRWSFVWFTMLETYLQQGPATEIFRLFSTRLLISL
SCIFSFMLMQFYGAFIVGSLLSEGARSIVNLQALYDSNLAIGMENISYNFPIFTNTSNQL
VRDVYGKKICRSGEHNILSLQQGAERIIQGRFAFHTAIDRMYRLLLELRMDEAEFCDLQE
VMFNLPYDSGSVMPKGSPWREHLAHALLHLRATGLLQYNDKKWMVRRPDCSLFKTSLAEV
DLEHFAPALFALVLAMLASALVFLLELLLHWLPDFRRRLGTMST
>DereIR85a GG13102 
MHIQWPSILLLAILANLAGTGENRISVDMKKSSNLMVKMSQILCQARIKVLFVYFENQTF
HEHTGQILREVTKCDISYIALRNQNSPLEAVKDDGILMYMVMIITNISQPLELSLIRKKS
AAKHRSHVFLLVRDADTVSDAWMRASFRQFWKIWLLNIVILYWRDGRLNAYRYNPFMDNY
LIPVDNKPHEVPTLEQLFPKAIPNMQRKPLRMCIYKDDVRAIFSRQGIILGTDGLLAAYV
AERLNATMMITRPHSYNNHNLSSDICFLEVAKEYVDVAMNIRFLVPDTFMKQAESTVSHM
RDDLCVIVPKAKTAPTFWNIFRSFGSLVWALILVSVLVANVFCYILKSGVGRVPMQLFAG
ALTMPMTRIPLNHSLRLFLIFWLYFGLLICSAFKGNLTSMMVFQPYLPDINQLGALARSH
YHIIIRPRHVKHIQHFLTLGHKHESRIREQMLEVSDTQMYQMMRNNDIRFAYLEKYHIAR
FQVNSRVHMHLGRPFFHLMNSCLVPFHAVYIVPYGSPYLGFLDSLIRSSHEFGFERYWDR
IMNSAFIKSGVKVVNRRRGSGNDEPVVLKLQHFHAVFALWLVGIGMACVVLAWEHLTHNY
NLAVTKRRH
>DereIR87a GG19677 
MSTPEQRFWLAALLLLSSQHSGVHGFGINLMKVPTEDKGLEACTLALLRKYFDSGDGLSG
SVLCFNRNYQLPNIEGQFLRGMNNYEKYPWSLVITNSREGPSTSNFLMNEKPQCYFLIVE
SLEDEDLDEVFEHWKGMVNWNPLAQFVVYLASLEETDEEMTDLMVELLLTFINKRIFNVN
VIGQSEENQVYYGKTVFPYHPDNNCGNRVISVELLDACDYPSEETEIEDENDGEEGDGYQ
EEGDGDQESGEQFEESSQANTSHEVKENNINTGETVTVENMSPSQENYDENVDATRFYKS
IKTIENLVRKYVTPTNDYSENALVSTSVSPESNYDSRNDSNNKDNADESPNNTTDVDELE
NDLSFNFSKPAATIEEFFQAKFEDKFPRDLSGCPLTASFRPWEPYIFRNSEEQPVDYYYG
LHGDGDDYNDTSPNYGEADDESYADPEEDGDGAILGTETESGEKFKLSGIEYQMVQTIAE
RLHVTIELQGENSNLYHLFQQLIDGEIEMLIGGIDEDPSISQFVSSSIPYHQDELTWCVA
RAKRRHGFFNFVATFNADAGFLIGIFVVTCSLVVWLAQRVSDFKLRNLNGYFPICLRVLG
ILLNQAIPAQDFPFTLRQLFAISFLMGFFFSNTYQSFLISTLTTPRSSYQIHTLQEIYSN
KMTVMGTSENVRHLNKDGEIFKYIREKFQMCYNLVDCLNDAAQHEHIAVAVSRQHSFYNP
RVQRDRLYCFDRRESLYVYLVTMLLPKKYHLLHQINPVVQHIIESGHMQKWARDLDMRRM
IHEEITRVREDPFKALTFDQFRGAIAFSGGLLLVACCVFAFELCYFKCVYRSKKKEKKRK
ISRKKVHNIKVVHD
>DereIR92a GG23878 
MLLQPLVLHLSQLLRLIVGQYFAQLPSILIVYNNSASATPLQLEYLSALELVLRELSQPI
RLQWINVAFLRDLTDLEDQVMGALNSSVTEGFITILSQTHHFIHARYYATRNANVRLKDK
RYLFLCEDESPAELLHMDILQFYPHHLMVRPGTETEAGAAPTGPKTGPQPDPGRREGASV
NTRNKDEGEGGAGTKTTSPYRDINFELWTQKFVGAFGNLDALLLDAFLPNETFANRVELY
PNKLLNLQRRSLLVGSITYVPYTITNYVPAGQGDVDPIHPQKANRSLTFDGAEANVLKTF
CQVHNCHLRVEAYGADNWGGIYDNESSDGMLGDIYEQRVEVAIGCIYNWYDGITETSDTI
ARSSVTILGPAPAPLPSWRTNIMPFNNRTWLLLIATLVTCGTFLYFMKYVSYCLRLSGTQ
ARFHHSRKLEKSMLDIFALFIQQPSAPLGFDRFAPRFFLATLLCATITLENIYSGQLKSM
LTFPFYSAPVDTIEKWAHSDWKWSAPSIIWVHTVESSDLQTEQILARNFEVHDYSYLSNV
SFMPNYGLGIERLSSGSLSVGDYVSTEALENRIVLHDDLYFDYTRAVSIRGWILMPELNK
HIRTCQETGLYFHWELEFIDKYMDKKKQEVLMDLATGHQVKGAPQALDVHNIAGALFVLA
FGVAFAACALLVELLIHRMDISK
>DereIR93a GG15081 
MRPSTWLLFLVGLQLSILVPTEANDFSSFLSANASLAVVVDHEYMTTHGENILAHFEKIL
SDIIRENLRNGGINVKYFSWNAVRLKKDFLAAITVTDCENTWNFYKSTQETSILLIAITD
SDCPRLPLNRALMQILNWKTAVIFVDQTILDENVVLVKSIVHESITNHITPISLILYKIN
DSLRGQQKRVALRQALSQFAPHKHEEMRQQFLVISAFHEDIIEIAETLNMFHVGNQWMIF
VLDMVGRDFDAGTATINLDEGANIAFALNETDPNCQDSLNCTISEISLALVTSISKITVE
EESIYGEISDEEWEAIRFTKQEKQAEILEYMKESLKTNAKCSSCARWRVETAITWGKSQE
NRKFRSIPSRDAKNRNFEFINIGYWTPLLGFVCQELAFPHIEHHFRNITMDILTVHNPPW
QILTKNSHGVIVEHKGIVMEIVKELSRALNFSYYLHEASSWKEEYSVSTSAGSNESDELV
GSMTFRIPYRVVEMVQGNQFFIAAVAATVEDFDQKPFNYTVPISVQKYSFITRKPDEVSR
IYLFTAPFTMETWFCLMGIILLTAPTLYAINRLAPLKEMRIVGLSTVKSCFWYIFGALLQ
QGGMYLPTADSGRLVVGFWWIVVIVLVTTYCGNLVAFLTFPKFQPGVDYLNQLEHHKDIV
QYGLRNGTFFERYVQSSTREDFKRYLERARIYGSAQEEDIEAVKRGERINIDWRINLQLI
VQRHFERDKECRFALGKESFVDEQIAMIVPAQSAYLHLVNRHINSMFRMGFIERWHQMNL
PSAGKCNGKSAQRQVTNHKVNMDDMQGCFLVLLLGFTVALLIVCGEFWYRRFRASRKQRQ
FTN
>DereIR94a GG11108 
MALPKQLKFLNVLLVLLLVYKQSGEAENPHEAFLDTLLQAVYNERSVETLFLLHHNKEAN
CSLPNWNPPRIPTLRSNELTAFSLERNFNHNALALVCLTKNSFRELLNTLAKTFDCMRQE
RIILMIHRKPDTSFIEEIAHELRDLQFLHLIVLIMQEKSNGKVSASTLRLKPFPETHFER
IRNIFAIKTIFHHSINFHGRVLNAVPSDVRILFAALTELFVEFARRHNSTLQIQNSTMKA
EIQISEDNYDIDMKTQPHNSKTFSHHNNIAMDMNTNSLIIVVPCGTELRGLDILKELGVR
TLSWLALIFYIIFVLAEMTFVFISNRFSRRNFRMRYTNPLVNLRAFRAILGQTFPISNRS
SLSIQHFFVFMSLFGTLFVGFFDCKLRSFLTRKPYYSQIENFSELRQSGLTAVVDPPTRQ
FIEQEINADFFRVEVPNVRTITSRELMNLIYSFDKKWAFVSHSIPWRAFKEEMKSLDLKI
LCESKNLTILENVPLTFSLRRNSIFSQHLRHFIINSADTGMSTYWFKIAGKNIRKHMKTS
LRRFEERPSHLPLSFEHFKWLWASLCIAYVISFMVFIMEILWAKYQAKAYTLSKV
>DereIR94c GG12539 
MESPQLKFLRELIDVFEQVQEIRTIMLIKHSQDRNCHLEQWNPRASLILRADEMGSIRIS
GYSNDQAVSLVCIGNDSDYGLLHSLANAMDNMRQERIILWSQSEPTKILLDYISQQANRY
HFVQLTIVAMNDSASAVPALLRMNPYPTAQFCQLKNIADINEANLFERGLSFQGRTAILR
ESVNSNIRFNVRSPSGFIPLSELKDYEIVQFAIKYNLSLKLYEQNDTKSDHFDIQLGPRF
ITQDFPTQMAFVSPNTACSLIVIVPCSQKWRLMDVLHKLGVLKLICCLLIAYVLFVLIET
LILWLTHRISDRGSRLTSLSPLLNPRAFRGILGLPFPEFRRSSVSLRQLFLVISVFGLVF
SNFVSCKLSALLMKPAQNPQVRNFEELRDSGLITITDEYTHYFIKTHIDTEFFNRVLPHY
LIAKKKETLRMLMSFNDSYSYIMYTPTWKLLNTLQRSLDERVFCESESLSIAWNLPRMYV
LENNSALKWMLTRFINYIPQTGIPDAWNGVLPNIVKLLYNVTFPPKIAGTVPLSIHHLSW
IWHLLVIGESIATLVFVVEILLRKRNRSTSNLSERPSYIA
>DereIR94d GG11204 
MGQLHLLLAALVLLSPGRQSSYHNLLHHLSRELEFEYALLLGNSDPTWLEILWQLPVSVL
QIEEHSSPNYNLLENQSYNVLTIAFVNDAPEAVLGNLYRHLRMLNTRPVLLAIKNMTVRV
NLLLQWCWNHQLLNVVAIGPDFEESLIVYSYTPFPILQFIERSLDNSSVIFEQRLENLHG
YRIPIALGGSSPRLIVYRGLDGKLIFSGPVGNFMKSFEQRYNCRLVQPYPFDESAIPPAR
DLIAAVRNGSVQIALGAIHPQLPYTGFSYPFELMSWCLMMPVPEEVPPSQLYSMVFSPLA
FGVTIVAMVLISLILSIALRLHGYRVSFSEYVLHDSCLRGVLSQSFYEVLRPPALIRAMY
LVICLLGLLITSWYNSYFSTFVTRAPRLPRLSSYESIKQSSLKVVIWKPEYEMLLLLSEN
MQKYSSIFQLHEDYQEFLHLRDSFDSRYGYMMPMEKWSLMKEQQRVFSSPLFSLQDDLCV
FHTVPIVFPIVSNSIFRKPFDRHILEVAATGLLSRWRDMSFTEMIKAGKLSLEDRGHPKE
FRAMKVEDLLQIWRFVGWMFGLATMVFILELVCFWRHRMWQNMKYIFCFGKPKKNLS
>DereIR94e GG11204 
MDCPKWILGGLCLISLVGAATVIELLGRMKLESDFEYVLLMKNRNFSLSDQVWNGTSLAR
DIMDELQVPVLQLNEDVSYFLHNSISRRLVSLGFISDANLDEHRGLLTALVANLRHMTTS
RVMFLIQAEVSTDFLYELFRDCWRKKLLNVIVIFQDFETTSTFYSYSQFPVLQIEERIYD
ISLQPLPIFPDRLRNFHGYEMPVILGGTAPRMIAYRNKKGDVVYDGTVGHFMTAFQQKYN
VKFVQPLLAKNPLDFAPSMQTVSAVRNESVELSISLTFPTIPPFGFSYPYEQMNWCLMLP
VEADVPPFEYYTRVFELAAFLLTLGTLVIISCLLASALRLHGYPTNISEFLLHDSCLRGV
LGQSFVEVFRAPALVRGIYLEICVLGILITAWYNSYFSSYVTSAPKQSALRTYDDIFASN
LKVVAWKPEYAELVGRLLEFRKYESMFLVEPDFNRYLALRDTLDTRYGYMITTNRWVLIN
EQQKVFSRPLFQKRDDFCFFNNIPFGFPLHENSVFMEPVQMLIMELAERGLYFHWMATGF
SELIEAGEMHFVDLSPHREFRAMQIQDLQYVWYGYAFMVVFSSLVWLLEILVHKVKWKII
MKRNKI
>DereIR94f GG11206 
MWQQVLLAETPNWSRSDVLQRFWTHLRLEVRYRTLLHYRVGSCECWFDDVMGSADSTALM
WNNQTYPHYLRQRQDSDMLSVSCLRFHQYQEVLLALSVMLDQILYIPVVLQLCGDEDSNQ
ELNSARLILKQSQDLKMINVVLLSSKFFTSGTLYSYEMFPEFKVKTLVYQAYLKLFPYKL
GNLKGHPIRTIPDNSEPHTIVQKISNGSITIEGPVWQLMVEFVKHINGTLQLPMEPHPDR
TIKLVQVLDLVRNETVDIAASLRPYTVNVKRSSSHVYGFPMMVGNWCSMLPTERVIRSHE
ALARLMKSPWTWLILLVLYGVHRFLVLKTRLRISLVHLIKLLINLALICFLEAQLSAYFI
GPQKVNHISNMQQLEESGLKIRGMRAEFMEYPIEMRSRYASSFLLHDVFFDLAQDRNNFN
TSYGYTVSSVKWNLYKEAQRHFRRPLFRYSEDICVQKLSLFSLILQSNCLYRHENRNFIL
RMHEAGLISLWYRRSYYVMVAAGRFPKGDLSTVRQAQPIRWSEWQYVELLHVAGLLFSVV
VFVIELTVHYVNVCLNNL
>DereIR94g GG11207 
MSTGGNSLHSKLVSLISRGQELTSIFFYAPVNEKCHLEDTIASATWGLPLVVWRTDRTVI
LNGFIGEGLLVLACLPGFHWRSLLGSLSRSLKYLRQARILIELMEDRDEFLVGEVLHFCL
TQDMINVNAIFADFSETENLSSFEAYPSFEVVNQTFTPDTQASDLYPNKMLNLREGVIRT
MPDYSEPNTILYQDKEGNKEILGYLWDLLEAYAQKHNAQLQVVNKYADDRPLNFIELLDA
AQSGIIDLGASIQPMSVGSLNRMHEISYPVNQASWCTMLPVERQLHVSELLSRVMPYSTF
AVLLLFWIFYEALRGRWRRHSRLKSIGWLVLATLVSSNYVGRLLYLFTDPPSLPPINSLS
VLMESPVRIISIRSEYSSIEFTQRTKYSAAFHLALQTSILLGLRNAFNTSYGYTITSEKW
KIYEEQQKRSAKPVFRYSKDLCFYDMIPFGLVIPENSPHKAPFHSYILRIREAGLHDLWV
NRGFSYMVKAGKINFTAIGKRYQAETLNITDLRNVFITYVSVLLISMVLFTCELFVSWVN
YWLGF
>DereIR94h GG11209 
MLSNISVTPAPELVDLYGLVLKFLLSSEATLFYFNPTGQKCSWETLLRTNLSSHPQIIWY
REETYPGLYQRHSNNLFVMACLSSISYDGQLKLLAQSLTRYRLVRVLIEVEAKGGSFLAS
QILLLCQQYSMLNVALYFSRWKRTLSVFSYLAFPYFKVLKQRLLGSFRPNIFINQLADLQ
GYKIRIQPDLSPPNSFLYRDRHGEYRLGGYLWRIVENFSRSLRGDTQILYPTWKKGKVLA
AEYMIQFTRNGSSDIGVTAAMITFKHEERYYDYSYPLFDLSWCTMLPVDKPLGVKVIFFR
ILSPGLALLLLLAFILCFLVVPQLMKLLGITFRGRLIRVASRIFALVMLCSSSAQLLSLL
MSPPLQTRIKNFDDLLSSGLKIFGINREFYFLDGGFRAKYASVFHLTENPNELYDNRNYF
NTSWAYTITSIKWLVIEAQQRHFAHPVFRYSQDMCFSSNQPWGLLIAPESLYREPLQHFT
LNMNQAGLMTNWMTQSFYEMVRAGRMTIKDYSRARVRKRLRLKDLRMCWLILAVGLGTAT
GVFTIELLLFYTNVFLNSL
>DereIR100a GG11834 
MATTLQLIMLALVGGAFGQANNTDYKLLLSSIVQQLEGGLELHLRSPEDGDLDLVQFLMV
QEKSSIKISVKKEEAPTGAEVLRHNFFVFEDAHQMQEILTRLVNTDGFYILALENNTIED
DVILRDFAADVWLQHGHSRIYYVQISQQSVLLYNPFKQSVVVVQDAKTYRRIYKDLEGYH
LRIYIFDSVYSSATGDGENKKVLSVSGADANLAKTVARQLNFTAEYLWPDDEFFGGRLPN
GEYSGGVGRAHRGEVDIIFAGFFIKDYLTTHIQFSAAVYMDDLCLYVKKAQRIPQSILPL
FAVHADVWLCFLLVGLLGTLVWLILRALNLILRIERIPDGARITKTSYFGAARRIFIDTW
VVWVRVNVGRFPPFHSERIFVASLCLVSVIFGALLESSLATVYIRPLYYRDANTLRELDE
SGQPIYIKHPAFKDDLFYGHDSAVYRRLDAKMMLVAEGEERLIEMVSKRGGFAGVTRSAS
LQLNDIRYVMTKKVHKIPECPKNYHIAYVLPRPSPYLEEVNRIVLRLVAGGIVNLWTGEA
KERAKWSIQRFPEYLAQLDVGRWKVLTLSDVQLAFYALFIGCLLAAIVCMAEVLLRRKRA
TVNKI
>DereCG11155 GG16408 
VRRKRKTIIKENLQGQRYLKEICFSYIIFSTLVIANALPPVIRVGAIFTDDERESSIESA
FKYAIYRINKEKTLLPNTQLVYDIEYVPRDDSFRTTKKVCSQLETGVQAIFGPTDALLAS
HVQSICEAYDIPHIEGRIDLEYNSKEFSVNLYPSHTLLTLAYRDIMVYLNWTKVAIIYEE
DYGLFNLMHSSTEAKAEMYIRQASPDSYRQVLRAIRQKEIYKIIVDTNPSHIKTFFRSIL
QLQMNDHRYHYMFTTFDLETYDLEDFRYNSVNITAFRLVDVDSKRYLEVINQMQKLQHNG
LEIINGIPYIQTESALMFDSVYAFATGLHFLNLDNRQNLYIKNLSCTSDQTWNDGISLYN
QINAAITDGLTGNVNFVEGRRNIFKLDILKLKQEKIQKVGYWQPDGGVNISDPTAFYDSN
IANITLVVMTREERPYVMVKEDKNLTGNIRFEGFCIDLLKAIATQVGFQYKIELVPDNMY
GVYIPETNSWNGIVQELMERRADLAVASMTINYARESVIDFTKPFMNLGIGILFKVPTSQ
PTRLFSFMNPLAIEIWLYVLAAYILVSFALFVMARFSPYEWKNPHPCYKDTDIVENQFSI
SNSFWFITGTFLRQGSGLNPKATSTRIVGGCWFFFCLIIISSYTANLAAFLTVERMISPI
ESASDLAEQTEISYGTLEGGSTMTFFRDSKIGIYQKMWRYMENRKTTVFVKTYDDGIKRV
MEGSYAFLMESTMLDYAVQRDCNLTQIGGLLDSKGYGIATPKGSPWRDKISLAILELQEK
GIIQILYDKWWKNTGDVCNRDDKSKESKANALGVENIGGVFVVLLCGLALAVVVAIFEFC
WNSRKNLNTENQSLCSEMAEELRFAMHCHGSKSRHRPRKRNCLKCSSGPTYVPSNISSSN
VGVHYNYFN
>DereCG3822 GG15059 
MRTSAVLVLPLLLLQLILNCRKAQSLPDIIKIGGLFHPADDHQELAFRQAVDRINADRSI
LPRSKLVAQIERISPFDSFHAGKRVCGLLNIGVAAIFGPQSSHTASHVQSICDNMEIPHL
ENRWDYRLRRESCLVNLYPHPNTLSKAYVDIVRHWGWKTFTIIYENNDGIVRLQELLKAH
GMTPFPITVRQLSDSGDYRPLLKQIKNSAEAHIVLDCSTERIHEVLKQAQQIGMMSDYHS
YLVTSLDLHTVNLDEFRYGGTNITGFRLINEKIVSDVVRQWSIDEKGLLRSANLTTVRSE
TALMYDAVHLFAKALHDLDTSQQIDIHPISCDGQSTWQHGFSLINYMKIVEMKGLTNVIK
FDHQGFRTDFMLDIVELTPAGIRKIGTWNSTLPDGINFTRTFSQKQQEIEANLKNKTLVV
TTILSNPYCMRKESAIPLSGNDQFEGYAVDLIHEISKSLGFNYKIQLVPDGSYGSLNKLT
GEWNGMIRELLEQRADLAIADLTITFEREQAVDFTTPFMNLGVSILYRKPIKQPPNLFSF
LSPLSLDVWIYMATAYLGVSVLLFILAKFTPYEWPAYTDAHGEKIESQFTLLNCMWFAIG
SLMQQGCDFLPKALSTRMVAGIWWFFTLIMISSYTANLAAFLTVERMDSPIESAEDLAKQ
TRIKYGALKGGSTAAFFRDSKISTYQRMWSFMESARPSVFTASNGEGVERVAKGKGSYAF
LMESTSIEYVTERNCELTQVGGMLDTKSYGIATPPNSPYRTAINSVILKLQEEGKLHILK
TKWWKEKRGGGKCRVETSKSSSAANELGLANVGGVFVVLMGGMGVACVIAVCEFVWKSRK
VAVEERLSAILNE
>DereCG5621 GG24232 
MRFGKTISADASFPLGFILTSLLLGFLGCQGERTNVGLVYEITEPDLEKIFHLAISKANE
ENEDLQLHGVSVSIEPGNSFETSKKLCKMLKQNLVAVFGPTSNLAARHAMSICDAKELPF
LDTRWDFGAQLPTINLHPHPATLGVALRDMVVALGWESFTIIYESGEYLATVRELLQMYG
TAGPTVTVRRYELDLNGNYRNVLRRIRNADDFSFVVVGSMATLPELFKQAQQVGLVTSDY
RYIIGNLDWHTMDLEPYQHAGTNITGLRVVSPDNEQVQEVAKALYESEEPFQNVSCPLTN
SMALVYDGVQLLAETYKHVNFRPVALSCNDDSAWDKGYTLVNYMKSLTLNGLTGPIRFDY
EGLRTDFELEVIELAVSGMQKIGQWSGEDGFQENRPAPAHSLEPDMRSLVNKSFVVITAI
SEPYGMLKETSEKLEGNDQFEGFGIELIDELSKKLGFSYTWRLQEDNKYGGIDPKTGEWN
GMLREIIDSRADMGITDLTMTSERESGVDFTIPFMSLGIGILFRKPMKEPPKLFSFMSPF
SGEVWLWLGLAYMGVSISMFVLGRLSPAEWDNPYPCIEEPTELENQFSFANCLWFSIGAL
LQQGSELAPKAYSTRAVAASWWFFTLILVSSYTANLAAFLTVESLVTPINDADDLSKNKG
GVNYGAKIGGATFNFFKESNYPTYQRMYEFMRDNPQYMTNTNQEGVDRVENSNYAFLMES
TTIEYITERRCTLTQVGALLDEKGYGIAMRKNWPYRDTLSQAVLEMQEQGLLTKMKTKWW
QEKRGGGACSDSDEDSGAVALEISNLGGVFLVMGVGSFFGIFVSLLEMVLGVKERSDENQ
EAPDSDASSLGFANLGGVYLVMFVGSCFGSIYGLVNCVVSVYLRARENKVSFKTELLDEI
RFILQCSGNTKAVKYPKNSSRSNASSKSKGSSMSVDSLPEDPSEADASGKQSHAKK
>DereCG9935 GG16440 
MFIANGLLLLQFISYASGVPPLVRVGAIFSNHPGMYNSEMAFRYAIHRLNMDKSLLPETT
VDYYIEYVNRFDSFETVQKVCKLIRVGVQAIFSPTDSVLATHINSVCDALDIPNIGRSAH
DFSINVYPSQKYVNYAFNDVIQYLNWTRFGILHEKENGILNLHQLSRSFHGEVHMRQVSR
GSYLSALNEFKGKEIHNIIIDTNSNGISILLKNILQQQMNEYKYHYLFTSFDLEAYDLED
FKYNFVNITSFRLVDTGDVGVKQILKDIGFYSHHMLKKPFFNLHVQKSTILESEPALMFD
SVYVFAIGLQTLEQSHSLTFSNISCDEEIPWNGGLSLINYLNAVEWKGLTGPIQFKDGQR
VQFKLDLIKLKQHSIVKVGEWTPHGHLNITEPSMFFDAGSMNVTLVVITILETPYVMMHY
GKNFTGNERFYGFCVDILETISREVGFDYILDLVPDRKYGAKDPETGQWNGMVAQLMKYK
ADLAVGSMTITYARESVIDFTKPFMNLGISILFKVPASEPTRLFSFMNPLAIEIWLYVLI
AYFLVSICIYVVGKLSPLEWKCIHPCDLDNISIGNQFSLTDSFWFTIETLMQQSTDIYPR
AMSTRIISSIWGFFSLIIVASYTANLAAFLTTERMINPIENADDLASQTEISYGTLDSGS
TMTFFRDSMIETYKKIWRSMDNKKPSAFTTTYEDGIKRVNQGKYAFLMESTMLDYIVQRD
CNLTQIGGLLDTKGYGIATPKGSPWRDKISLAILELQERGDIQMLYDKWWKNTDETCTRK
NTSKQSKANALGLESIGGVFVVLITGIIAAAIVAFFEFWFKFRYHHKATPTQSVVNNIST
KGEILESENTYLQPDRCFWIEIYEELRYASCCMNKQKRPALSRTCSECTIPKGQRIDNTI
S
>DereClumsy GG21289 
MYSLFLTYFLLNALPVLADRSQFMVGSIFTSDKDESEIAFRTAVDRANILERNVELVPIV
VYANTDDSFIMEKMVCNLISQGVIAIFGPSTGSSSDIIASICDTLDIPHIVYDWIPNESI
PDREHSTMTLNVHPDNLLLSQGLAEIVQSFSWRSFTVVYETDKELQQLQDILQVGEPSSN
PTTLKQLGPDDDHRPFLKEIKLSTDNCLILHCAPDKLLKILQQASELKMLGEYQSIFIPL
LDTHSMDFGELSGVDANITTVRLMDPTDFHVKNVVHDWEEREKREGRYFKVDPNKVKSQM
ILLNDAVWLFAKGLTELGIFEELTAPDLECRRKKPWPFGKRIIEFIKARSEETSTGRIDF
NENGQRSFFTLRFMELNSDGFLDLATWDPVNGLDVLNDDEESEKRVGQKLSNKTFIVSSR
LGAPFLTLREPEEGQILTGNSRYEGYSIDLIDEIAKMLNFKFEFRMSPDGKYGALNKVTQ
TWDGIVRQLIDGNADLGICDLTMTSSRRQAVDFTPPFMTLGISILFSKPPTPPTDLFSFL
SPFSLDVWIYMGSAYLFISLLLFALARMAPDDWENPHPCKEPEEVENIWSIMNTTWLSIG
SLMGQGCDILPKAASTRLVTGMWWFFALMMLNSYTANLAAFLTNSRQANSINSAEDLAAQ
SKIKYGAMAGGSTIGFFRDSNFSTYQKMWTAMESASPSVFTKTNDEGVERVQKGKNLYAF
LMESTTLEYNVERKCDLVQIGGWLDYKSYGIAMPFNSPYRKQISAAVLKLGELGQLAELK
RKWWKEMHGGGNCEKSDDDGGDTPELGLENVGGVFLVLGLGLFAAMVLGCTEFLWNVKSV
AIEEKISLKDAFKSEALFAARIWITTKPVHTSSGSGSSSSSSSTSSRSKHSFKSQGLSMK
SLKSSGDQDVEASVHSKLKKIGSMFSLKSQKTVTPPPEIGWKSDKSTQIDEVLTTQDDLE
LMPEIEAHPPQRHHHHHHARHHHHHHQPDHAHDRNSLSQE
>DereGlu-R1 GG15353 
MHSRLKFFAYLHLICASSIFWPEFSSAQQQQQAASLTEKIPLGAIFEQGTDDVQSAFKYA
MLNHNLNVSSRRFELQAYVDVINTADAFKLSRLICNQFSRGVYSMLGAVSPDSFDTLHSY
SNTFQMPFVTPWFPEKVLTPSSGLLDFAISMRPDYHQAIIDTIQYYGWQSIIYLYDSHDG
LLRLQQIYQELKPGNETFRVQMVKRIANVTMAIEFLHTLEDLGRFSKKRIVLDCPAEMAK
EIIVQHVRDIKLGRRTYHYLLSGLVMDNHWPSDVVEFGAINITGFRIVDSNRRAVRDFHD
SRKRLEPTGQSQSQNAGGANSMPAISAQAALMYDAVFVLVEAFNRILRKKPDQFRSNHLQ
RRSHGGSSSSSATGTNESSALLDCNTSKGWVTPWEQGEKISRVLRKVEIDGLSGEIRFDE
DGRRINYTLHVVEMSVNSTLQQVAEWRDDAGLLPLHSHNYATSSRSASANTGDYDRNHTY
IVSSLLEEPYLSLKQYAFGESLVGNDRFEGYCKDLADMLAAQLGIKYEIRLVQDGNYGAE
NQYAPGGWDGMVGELVRKEADIAISAMTITAERERVIDFSKPFMTLGISIMIKKPVKQTP
GVFSFLNPLSQEIWISVILSYLGVSFVLYFVTRFPPYEWRIVRRPQADSTAQQPPGIIGG
ATLSEPQSHTPPVPPNEFTMLNSFWYSLAAFMQQGCDITPPSIAGRIAAAVWWFFTIILI
SSYTANLAAFLTVERMVAPIKTPEDLAMQTEVNYGTLLHGSTWEFFSRSQIGLHNKMWEY
MNANQDQSVHTYDEGIRRVRQSKGKYALLVESPKNEYVNARPPCDTMKVGRNIDTKGFGV
ATPIGSPLRKRLNEAVLTLKENGELFRIRNKWWFDRTECNLEQETSTPNELSLSNVAGIY
YILIGGLLLAVIVAIVEFFCRNKSTQVKSPGSNGSAGGVPGMLGSSTYQRDSLSDAIMHS
QAKLAMQASSEYDERLVGVELASNVRYQYSM
>DereGlu-R1B GG14383 
MRFGLKLSCLWPSFLLWLTWSSGGGHGRGVSAQPSLTEKIPLGAIFEQGTDEVQSAFKYA
MLNHNLNVSSRRFELQAYVDVINTADAFKLSRLICNQFSRGVYSMLGAVSPDSFDTLHSY
SNTFQMPFVTPWFPEKVLTPSSGFLDFALSMRPDYHQAIIDTIQFYGWRKIIYLYDSHDG
LLRLQQIYQGLRPGNESFQVELVKRISNVSMAIEFLHTLEQIGRFENKHIVLDCPTEMAK
QILIQHVRDLRLGRRTYHYLLSGLVMDDRWESEIIEFGAINITGFRIVDTNRRLVREFYD
SWKRLDPQMSVGAGRESISAQAALMYDAVFVLVEAFNKILRKKPDQFRNNVQRRSQTLMV
AQAAASTSSDGYNYSASGGGGGGNGGAAGGYAGSDAGGSGGMASRALDCNTAKGWVNAWE
HGDKISRYLRKVEIEGLTGDIKFNDDGRRVNYTLHVVEMTVNSAMVKVAEWNDDAGLQPL
NAKYVRLRPHVEFEKNRTYIVTTVLEEPYIMQKQVAFGEKLHGNNRFEGYCKDLADQLAK
ELGINYELRVVKDGNYGSEKSSAHGGWDGMVGELVRKEADIAIAAMTITAERERVIDFSK
PFMSLGISIMIKKPVKQTPGVFSFMNPLSQEIWVSVIFSYIGVSIVLFFVSRFSPHEWRL
VQQPPQQSQSPDPHAHHEQLANQQPPGIIGGAPLPPPPGPPTPGAQTAAGAAALQAALSA
GTPGSGGSSSAAVNEFSVWNSFWFSLAAFMQQGCDLSPRSVSGRIAAASWFFFTLILISS
YTANLAAFLTVERMVTPINSPEDLAMQTEVQYGTLLHGSTWDFFRRSQIGLHNKMWEYMN
SRKQVFVPTYDEGIKRVRNSKGKYALLVESPKNEYVNAREPCDTMKVGRNLDTKGFGIAT
PLGSALKDPINLAVLKLTENGELIKLRNKWWYEKAECGTHKDGEASHSALSLSNVAGIFY
ILIGGLLVSVFVAILEYCFRSRDSRSASSGSGMGMGMGMGLGGVGSGSLGKANGSMMLGP
SSAVPGGMPSSHQRSTLTDTMHAKAKLTIQASRDYDNGRVGYLNCASLQYYPPAQLSATP
PDGGDSLHMNAHGQV
>DereGluRIIA GG25084 
MRLCPVVIYALVIIIGFLEASIALGGDARNEITVGAIFYENEKDIELSFDQAFREVNNLK
FSELRFVTIKRFMPTNDSFLLQQIACELISNGVAAIFGPSSKAASDIVAQIANATGIPHI
EYDLKLEATRQEHLNHQMSVNVAPSLSVLSRAYFEIIKTNYEWRTFTLIYETPEGLARLQ
DLMNIQALNSDYVKLRSLADYADDYRVLWKETDETFHEQRLILDCEPKTLKELLKVSIDF
KLQGPFRNWFLTHLDTHSSGLRDIYNEDFKANITAVRMKVVDANPFERKKTRLTNVDQIL
GNQTMLPILIYDAVVLFATSARNVIAAMQPFHPPNRHCGSPSPWMLGPFIVNEMKTISED
DVEPHFKTENMKLNENGQRTHFNLEIYKPTVNEPMMVWTPDSGIKKRRINLELESSSGTQ
DFSVQRKVYTVVTHYEEPYFMMKEDHENFRGKEKYEGYAVDLIIKLSEMLEFDYEFMIVD
GNGKYNPETKQWDGIIRKLIDHHAQIGVCDLTITQMRRSVVDFTVPFMQLGISILHYKSP
PAPENQFAFLQPFALEVWIYMIFAQLIMTLAFVFIARLSYREWLPPNPAIQDPDELENIW
NVNNSTWLMVGSIMQQGCDILPRGPHMRILTGMWWFFALMMLSTYTANLAAFLTSNKWQS
SIKSLQDLIEQDKVHYGSMRGGSTSLFFSESNDTDYQRAWNQMKDFNPSAFTSTNKEGVA
RVRKEKGEYAFLMETTSLTYNVERNCDLTQIGEQIGEKHYGLAVPLGSDYRTNLSVSILQ
LSERGELQKMKNKWWKNHNVTCDSYREVDGDELSIIELGGVFLVLAGGVLTGVILGIFEF
LWNVQNVAVEERVTPWQAFKAELIFALKFWVRRKPMRISSSSDKSSSRRSSGSRRSSKEK
SRSKTVS
>DereGluRIIB GG25085 
MHGLQFLVLLALAVSSGANEDTLVVKIGAIFFDTEIKLADAFSVALEEVNAVNPTLKLEA
IKRYVTVDDSIVLQDISCDLIGSGVAAIFGPSSKTNSDIVEVLCNMTGIPHLQFDWHAQQ
SARERMNHQLTVNVAPMELFLSAAFSDILASKSFDWKSFTIAYERSSHLIRLQHILAWKQ
LHKAGIKMQEFDRGDDYRILWKRINDAREKFVLLDCPSDILVDVINASIRYNMTGSFNHL
FLTNLDTHLSGIDQFYSRDFTLSVAAVRIRTYVPPPVHDEIDVFDNSVDTRFSSLGSQLL
YDCVVLFYNALLEISQVSGFHIPNFSCGRGFWQPGPRLVEQMKQISPKMAKPPFKTQRLQ
INADGQREDFNLEVYNPIIDRVTHIWNKEFQLVDFEKLRENSTQAIKQKRLQNKEDFSQK
PIKYTVATRVGKPYFSWREEPEGVHFEGNERFEGYAVDLIYLLAQECKFDFNFEPVRDNK
YGSYDANTDEWDGIIRQLIDNNAQIGICDLTITQARRSVVDFTVPFMQLGISILSYKEPP
PKTDIYAFLNPYNAEVWLFVMIAMMITAFALIFAGRIDQFEWEQPVENENGELERQNIWH
LSNTLWLVLGSILTQGCDLLPRGVPMRLLTALWWIFALLVSQTYVAKLAAFITSSKIAGV
IGSLHDLVDQNKVQFGTIRGGATSVYFSESNDTENRMAWNKMLSFKPDAFTKNNEEGVDR
VKLSKGTYAFLMETTNLQYYVERNCELTQIGESFGEKHYGIAVPLNADFRSNLSVGILRL
SERGELFKLRNKWFNSNESICDSNVPDIDDGQFDMDSVGGLFVVLIVGVIVGLVIGVAEF
LWHVQRISVKEKIPRMVALKAEFYFVIRFWLTRKPLHTYRQSRDSTSTGYSSLEQISSAS
SAKKKKKSRRIEK
>DereGluRIIC GG24758 
MWQRMLVLCCMWSAFFVCRSRGQQVNIGAFFYDDELELEREFMAVVSAINGPEDEQTARF
YPLIKRLKPEDGSVTLQEQACDLIDNGVAAIFGPSSKAASDIVALVCNSTGIPHIEFDIA
DEGVQAEKPNHQLTLNLYPAQAILSKAYADIVQNFGWRKFTIVYDADDAKAAARLQDLLQ
LREVHNDVVRVRKFQRDDDYRVMWKSIRGERRVVLDCEPSMLVELLNSSTEFGLTGQYNH
IFLTNLETYTDHLEELAADNETFAVNITAARLLVSPDPPAYSLPYGYVTQRDGIVYESSE
PPRTLLHDLIHDALQLFAQSWRNASFFYPDRMAVPRVTCDFAASGGRTWAMGRYLARLMK
GTSGVNSTSFRTSILQFDDDGQRITFNIEVYDALDGIGRAIWDPRGQITQLNVDVKTQKK
MVYRVATRIGPPYFSYNETALELNLTGNALYQGYAVDLIDAIARYVGFEYEFVPVADQQY
GKLDKETKQWNGIIGEIINNDAHMGICDLTITQARKTAVDFTVPFMQLGVSILAYKSPHV
EKTLDAYLEPFGGEVWIWILISVFVMTVLKTIVARISKMDWENPHPCNRDPEVLENQWHI
HNTGWLTVASIMTAGCDILPRSPQVRMFEATWWIFAIIIANSYTANLAAFLTSSKMEGSI
TNLKDLSAQKKVKFGTIYGGSTYNLLADSNETVYRLAFNLMNNDDPSAYTKDNLEGVDRV
RKNRGDYMFLMETTTLEYHREQNCDLRSVGEKFGEKHYAIAVPFGAEYRSNLSVAILKLS
ERGELYDLKQKWWKNPNTSCFEEPDPDATPDMTFEQLRGIFYTLYAGILIAFLIGITEFL
LYVQQVALEERLTFKDAFKKEIRFVLCVWNNRKPIVAGTPMSSVRTTPRRSLEKSLDRTP
KSSRRVVIGRSSEEMREMAQGSGSSSGSNNAGREQKEARV
>DereGluRIID GG15269 
MHFCWIYLIILSLGKVQAQFYGGNAYEASSGQSIRLGLITDDATDRIRQTFEHAISVVNN
ELGVPLVGETEQVAYGNSIQAFSQLCRLMQSGVGAVFGPAARHTASHLLNACDSKDIPFI
YPHLSWGPNPDGFNLHPSPEDIGNALYDIINKFEWSRFIFCYESAEYLKILDHLMTRYGI
KGPVIKLMRYDLNLNGNYKSVLRRIRKSEDSRIVVVGSTAGVAELLRQAQQVGIMNEDYT
YIIGNLNLHTFDLEEYKYSEANITGIRMFSPDQEEVRDLMEKLHQELGESEPVNSGSTFI
TMDMALTYDAVRVIGETTKHLPYQPQMLNCSERHDNVQPDGSTFRNYMRSLEITEKTITG
RIYFEGNIRKGFTFDVIELQTSGLVKVGTWEEGKNFEFQRPPQAVSFNDIDDGSLVNKTF
IVLISVATQPYASLVESIDTLIGNNQFQGYGVDLIKELADKLGFNFTFRDGGNDYGSFNK
STNSTSGMLKEIVEGRADLAITDLTITSEREEVIDFSIPFMNLGIAILYVKPQKAPPALF
SFMDPFSSEVWLYLGIAYLGVSLCFFIIGRLSPIEWDNPYPCIEEPEELENQFTINNSLW
FTTGALLQQGSEIAPKALSTRTISAIWWFFTLIMVSSYTANLAAFLTIEYPTSPINSVKD
LADNKDDVQYGAKRTGSTRNFFSTSEEPIYIKMNEYLNAHPEMLMENNQQGVDKVKSGTK
YAYLMESTSIEFNTVRECNLTKVGDPLDEKGYGIAMVKNWPYRDKFNKALLELQEQGVLA
RLKNKWWNEVGAGVCSAKSENNGPSELGVDNLSGIYVVLIIGSIISMIISILCWCFFVYK
KAKNYEVPFCDALAEEFKIVIRFSENERPLKSAQSIYSRSRNSSQSIESLKTDSEENMPA
ED
>DereGluRIIE GG15279 
MFCNHFVILSTIISIKISVNKAQYENIGGYDNYQSLGSVPIGLLTDQNTEQMNIVFDHAI
DVANQEVGTTLTALKEEVNYGDAYQSYGKLCRMLETGIAGVFGPSSRHTAVHLMSICDAM
DIPHIYSYMSENAEGFNLHPHPADLAKALYSLITNFNWTRFIFLYESAEYLNILNELTTM
LGKSGTVITVLRYDMQLNGNYKQVLRRVRKSADNRIVVVGSSETMPEFLNQAQQVGIINE
DYKYIIGNLDFHSFDLEEYKYSEANITGLRLFSPEKMAVKELLMKLGYPTDQDEFRNGSC
PITVEMALTYDAVQLFAETLKHLPFKPVPQNCSQRTESVRDDGSSFKNYMRTLRLTDRLL
TGPIYFEGNVRKGYHLDVIELQPSGIVKVGTWDEDRQYRPQRLAPTTAEFDSVDNSLANK
TFIILLSVPNKPYAQLVETYKQLEGNSQYEGYGVDLIKELADKLGFNFTFVNGGNDYGSY
NKSTNESTGMLREIMTGRADLAITDLTITSEREQALDFTIPFMNLGIAILYLKPQKATPE
LFTFMDPFSEEVWWFLGFSFLGVSLSFFILGRLSPSEWDNPYPCIEEPEELENQFTIGNS
IWFTTGALLQQGSEIGPKALSTRTVASFWWFFTLIVVSSYTANLAAFLTIENPQSLINSV
DDLADNKDGVVYGAKKTGSTRNFFMTSAEERYKKMNKFMTENPQYLTEDNMEGVNRVKTN
THYAFLMESTSIEYNTKRECNLKKIGDALDEKGYGIAMRKNWPHRGKFNNALLELQEQGV
LEKMKNKWWNEVGTGICATKKEAPDATPLDMNNLEGVFFVLLVGSCCALLYGIISWVLFV
MKKAHHYRVPLRDALKEEFQFVIDFNNYVRVLKNSASIYSRSRQSSMSVASVAQESQ
>DereNmdar1 GG10981 
MAVAEFVFCWPLFELAIVLLVAPIHAAQRHTASDNPSTYNIGGVLSNSDSEEHFSTTIKH
LNFDQQYVPRKVTYYDKTIRMDKNPIKTVFNVCDKLIENRVYAVVVSHEQTSGDLSPAAV
SYTSGFYSIPVIGISSRDAAFSDKNIHVSFLRTVPPYYHQADVWLEMLSHFAYTKVIIIH
SSDTDGRAILGRFQTTSQTYYDDVDVRATVELIVEFEPKLESFTEHLIDMKTAQSRVYLM
YASTEDAQVIFRDAGEYNMTGEGHVWIVTEQALFSNNTPDGVLGLQLEHAHSDKGHIRDS
VYVLASAIKEMISNETIAEAPKDCGDSAVNWESGKRLFQYLKSRNITGETGQVAFDDNGD
RIYAGYDVINIREQQKKHVVGKFSYDSMRAKMRMRINDSEIIWPGKQRRKPEGIMIPTHL
KLLTIEEKPFVYVRRMGDDEFRCEPDERPCPLFNNSDATANEFCCRGYCIDLLIELSKRI
NFTYDLALSPDGQFGHYILRNSTGAMTLRKEWTGLIGELVNERADMIVAPLTINPERAEY
IEFSKPFKYQGITILEKKPSRSSTLVSFLQPFSNTLWILVMVSVHVVALVLYLLDRFSPF
GRFKLSHSDSNEEKALNLSSAVWFAWGVLLNSGIGEGTPRSFSARVLGMVWAGFAMIIVA
SYTANLAAFLVLERPKTKLSGINDARLRNTMENLTCATVKGSSVDMYFRRQVELSNMYRT
MEANNYATAEQAIQDVKKGKLMAFIWDSSRLEYEASKDCELVTAGELFGRSGYGIGLQKG
SPWTDAVTLAILEFHESGFMEKLDKQWIFHGHVQQNCELFEKTPNTLGLKNMAGVFILVG
VGIAGGVGLIIIEVIYKKHQVKKQKRLDIARHAADKWRGTIEKRKTIRASLAMQRQYNVG
LNSTHAPGTISLAVDKRRYPRLGQRLGPERAWPGDAADVLRIRRPYELGKPGQSPKVMSA
NQPGMPMPMLGKTRPQQSVLPPRYSPGYTSDVSHLVV
>DereNmdar2 GG12692 
MMPSRVKLKRGMDGPTPMPTPTTMPMPMQTPIATLNTASSQHNSTTSRRKPTLTPPSGPI
PLLLLTVLTLLVLDTRSCQGLRLTNGGGSLSKGAAANKEQLNIGLIAPHTNFGKREYLRS
INNAVTGLTKTRGAKLTFLKDYSFEQKNIHFDMMSLTPSPTAILSTLCKEFLRVNVSAIL
YMMNNEQFGHSTASAQYFLQLAGYLGIPVISWNADNSGLERRASQSTLQLQLAPSIEHQS
AAMLSILERYKWHQFSVVTSQIAGHDDFVQAVRERVAEMQEHFKFTILNSIVVTRTSDLM
ELVNSEARVMLLYATQTEAITILRAAEEMKLTGENYVWVVSQSVIEKKDAHSQFPVGMLG
VHFDTSSAALMNEISNAIKIYSYGVEAYLTDPANRDRRLTTQSLSCEDEGRGRWDNGEIF
FKYLRNVSIEGDLNKPNIEFTADGDLRSAELKIMNLRPSANNKNLVWEEIGVWKSWETQK
LDIRDIAWPGNSHAPPQGVPEKFHLKITFLEEAPYINLSPADPVSGKCLMDRGVLCRVAA
DHEMAADIDVGQAHRNESFYQCCSGFCIDLLEKFAEELGFTYELVRVEDGKWGTLENGKW
NGLIADLVNRKTDMVLTSLMINTEREAVVDFSEPFMETGIAIVVAKRTGIISPTAFLEPF
DTASWMLVGIVAIQAATFMIFLFEWLSPSGYDMKLYLQNTNVTPYRFSLFRTYWLVWAVL
FQAAVHVDSPRGFTSRFMTNVWALFAVVFLAIYTANLAAFMITREEFHEFSGLNDSRLVH
PFSHKPSFKFGTIPYSHTDSTIHKYFNVMHNYMRQYNKTSVADGVAAVLNGNLDSFIYDG
TVLDYLVAQDEDCRLMTVGSWYAMTGYGLAFSRNSKYVQMFNKRLLEFRANGDLERLRRY
WMTGTCRPGKQEHKSSDPLALEQFLSAFLLLMAGILLAALLLLLEHVYFKYIRKRLAKKD
GGHCCALISLSMGKSLTFRGAVFEATEILKKHRCNDPICDTHLWKVKHELDMSRLRVRQL
EKVMDKHGIKAPQLRLASSSDLLNHHHLKERPPLLGNLSLAASAQDLYRWSYKTEIAEME
TVL
>DyakIR7a GE15732 
MLQHLWLLLALRCLAMGALHPPQPEAMTPLVAATLQILAEQVSPSQSTLAVMDLTPDAGH
RDHRQEQLMSTILRTMGSEMALRTFQKPPDAIPASYVVFLVNSAQAFNTLSFHFTDVHST
REFSFLILLTRRMSSRAERLQVLRDISRNCVRFHTANVVMLTEKSDGVVLVYGYRMFNMN
CDLSVNLELIDVYENGLFRHGHEARSFNRGLSLSGCPLRVSWYPLAPFVFFNGNASDPEE
RAEIERLSGIDGELIKLLAHIFHFRILLDEPCDKCLSLDIKDDCSGCFDQVIYSNSSILI
GAMSGSHQHRSHFSFTSSYHQSSLVFIMHMSSQFGAVAQLVVPFSLPVWLALVASSLLLI
LVIWLRNRLVCRQTVSTCHALHVLTTLMGNPLEARSLPRSGRSRILYAGWLLLVLVLRVV
YQGKLFDSFRLPYHKALPTEISELIRANYTLINQEYLDYYPRELTVLTRNGSKDRFDYIQ
GSGKEGKFTTTSLIATMASYNMMHWSTSRLTHIKEHIFLYQMVIYLRRYSLLKFAFDRKI
KQLLSAGIIGYFVREFDASQYRKPLEEDYEVSPIPLDSFCGLYYVSAIWLSAAVLAFILE
LLSQRISWLRRFFE
>DyakIR7b GE17509 
MRYRYWLYTLWCCSLVASTLESSSDRHLAEALAQVVANSEMGRLKTLYIYTHTSSPSTGG
HLEELLDQVLMTLPSNLQARRLLLQQSMEYKPYVHAVLALVDGLASLTAIYAGIRATQDL
SHTLIYMSLATDAYGAEMQAVLRLLWHLSVLNVGVVLRPPGEHILMVSYFPFSAWHGCQV
ISPNVVNRYQVGTGQWASRDYFPSKLGNFYGCLLTCATWEDMPYLVWRRSGSFVGIEGAL
LQFMATNLNFSVGLYWMNKEEVLATFDESGTIFDEIFGHHADFSLGGFHFKPSAGSEIPY
SQSTYYFMSHIMLVTNLQSAYSAYEKLSFPFAPLLWRAIGVVLILACLLLMLVLRWWHHH
ELPVNPYYELWVLTSGGNLQDRLLPQRFPGRLVLLTWLFATLVLRSGYQSGMYQLLRQDT
QRNPPQTIAEVLAQRYTIQLGEVNEARILASLPELRPEQLVYLAGSELQSFPALARQSGS
SARLAILTPYEYFGYFRKVHPMSRRLHLVRERIYTQQLAFYVRRHSHLVGVLNKQIQHAH
AHGFLEHWTRQYVSAVDEKDESVARIASTSYSTLDGIDGDPSLSAMEEQQVATVRQNVLS
MRELAALFWLILWANLAAVVVFLLELLLPKIKFGKLLGKMNSRISKCISNLVRD
>DyakIR7c GE15740 
MLPSAVHNVSLVYALVWAIDNYYGMATSTPLAVVQFPTSRESRRLHNDMIDAALFRSSAT
GRIQFLLEDDRVEMTEQNNTELPPPSGLTGRPIAIWFLDSLRSYFRLEMYLNQLGSPYKR
NGFFLVVYTGLEEQPVESLKIMFRRLLNIYVINVIVFLQRDDTVHLYTYYPYGPHHCQSS
LPVYYTAFQDLPAPATGFGLTKPLFPSKLGNLHGCQLVVATFEHRPYVHIEDDPKTPGGR
IILGIEGLIFRSLAERMNFTVKLLERQDKNRGEILPDGNVTGILKMMVDGEVNLTFVCFM
YNKARSDLMLPSISHASFPIVLVIPSGGSISPMGRLTRPFRYIIWSCIAVSLLLGFLLIS
HLRITAAPELRHLVLGRHNHRPCLGMWSSLLGGLAIYNPQRNFARFILVMWLLQALILRA
AYTGQLYLLLQDVEMRSPIKTLGEAQAKGYEFRILPALRTVFKDSMPSTNFQVVFSQEES
LLRLRDEDDAGIAVALLQPTIYQFDYRSGPNARHLTVLPDPLMTAPLTFYMRPHSYFKRR
IDRLLMAMMSSGIVARYRRMYLDRIKPVAKRRRLEPKPLSMWRLGGVFVCSAGLYLLALL
VFILELLSRQHSRLRRILDVINRYAA
>DyakIR7d GE17505 
MELRCIVAVLLGLCEVRAMWWPHQHPLEEQLATQISATLRKIFTNGLAVENLSVFISTGY
EQMDRDRVILVHRVLYRSLYQPNAPVPVVLAAKMNRKISAHIFSQLLFVQNAEQAIAIAE
GVDRNVLCIIVLLTCQPQRPIMTRIFTYFMQQRYNINVVILVPGVHGVRAFNVRPYTASS
CTSVEPVETDIKDGDVWDVFPSRLKNLHGCPLSVIVWDIPPYMRVNWQSSDPMDGLAGLD
GLLLRIVARKMNFTLKLMANEPNGLIGGSSYINGTFTGAYKMLRERRANITIGCAACTPE
RSTYLESTSPYSQMAYIIVMRARSGYSIYEVMLFPFEKGTWLVVSTVLGLHWLVGSRWRM
PSPILAGWMLWIFVIRASYEASVFNYIHNSPVKPSPRTLEQALNGGFRFITDHATYRMTL
QIPSFQGKTSISAGQPVDVFDALLKAPWKTGAFTSRAFLAAHLVGHRHHRNQLLILGEKI
IDNMLCVYFPQGSYFAWEINNLLFNMRSFGIFQHHSQILAWNSMPTTTTDTDTPGKSIHS
SKESAARGFAESMSFVLAALNCLMGALCFSIAVFGLELLSRRRRWTGLAWLFERV
>DyakIR7e GE17504 
MNHINEFVARAVLHVVHHYILSVTPSLVLTLCCRSNHTCNFYNEMMSTLFREWGLAPLQI
VNVLRGVPWHPVPGRRHYNVIFTDSFAAFEEIRMEYYAREYNYNEHYFIFLQARDRLLQG
EMRLIFDYCWRYRLIHCSIQVQKSNGDILFYSYYPFGEHGCADMEPQLINRYNGSMLVEP
DLFPRKLRNFFGCPLRCALWNVPPFVTLAEDQEQLLLVSGGYEGRLLLALAEKMNFTIAV
RQLHANMRDEALEMLQHDEADLTLGGIRQTVGRGMVATSTNNYHQTREVFGVLASSYELS
SFDILFYPYRLQIWMGILGVVALSALVQLLVGRMLRERLRSRFWLNLELVFVGMPLLECP
RSHTARLYCVMLMMYTLIIRTIYQGLLYHLIRTHQLNRWPQTIESLVQRNFTVVLTPIVQ
EVLDEIPSVQHMRFRLLEAANSELEPLYFLEANHQLRQHATATALDIFIHFNRLSADKMH
QRGEQGTGAHFEIVPEDIISMQLTMYLAKHSFLIDQLNEEIMWMRSVGLLSVWARWELSE
SYLRNEQSYKILGTMELYAIFLMVMVGLIVGLLVFVLELVSMRSIYLRKLFT
>DyakIR7f GE17504 
MQGEEANLYVARALRLVIENVLAQLSTTLVVAISTRHLGTAHWFEYMMNSLMDSWRMVAV
QLIRIRPDLVANPVVGRKRVSLLMVDSYQGLLDTNITANNADFDDPDYYFIFLQARDHLI
PKQLQLILDHCLAHFWLHCNVMIQTAQVEVLVYTYYPYTANACQAAHPIPVNTFDGRQWK
VAQMFPDKLSQMHGCPLTVLTWPQPPFVELHWDPQRNRSRGSGFEIQLVEQLARRMNFSL
ELVNMALLRPDAYRLAEGSSEGPIERLLQRSVNISMGYFRSTARRNQLLTTPMSYYSANL
VAVLQLERYRIGSLALLVFPFQLSVWMLLLLALLIHLGIHLPCGRRRGNGVGGGGLQVVA
LLLGAALARLPRPWRHRFIAAHWLWASIPLRISYQSLLFHLIRLQLYSTPSFSLDQLLAE
GFQGICTANTQRLLLEMPQVARDPDSFQSLDTPSDWDVLNVLTRNRNRKIFAVANQDVTI
SFLHSSAHPNAFHVVKQPVNVEYTGMYMPKHSFLYEKLDDDIRRLDASGFIHAWRRASFA
TVHRMEQQVRLTSRRYINHAKLSGIYVVMAGLYLLAGLVFAGELLLERRVRN
>DyakIR7g GE15741 
MNVTSLLHFESMKYIGAQTQAASINHHVAAALRVFIEDFYQRIAPAFIVVLSCRRPSPMN
FYRNIMQLLYESVDTMIVQLVLVELGRPRRIAGPRTHNLLLVDSLDALLDIEIHTYTAQS
DNSEYYFIFLQQRDALIPHDMQGVFAYCWRHQLINCNVMTQSSGGQVLLHTYYPYAAGQC
NDSQPTRINRFLGASWQHRDYFPSKLHNLNGCPLVVLARRVSPFLDLDEGQRGLLGLRGL
EGRLLQELSHRMNFSIQFAGLQDQLRNRTTWSEKQLLQKLVQERRAHLAIGYVRKRIQYA
TNLTPVFPHYSNRVVGCLLLNAHNLTSLEIWSFPFQALTWICLVAGDRLALVLAVYAAAL
GLPIDPPECPSLQLLFASWLIFGLIVRSMYSALLFFILRYHLHQRLPGSLPDLTHGDYAA
VMGRTTWQDLREVPSLQDLLGLKSVIVSSEREEEVLRTLDRCTQREGAGSHPLFFGLISQ
DALLHLTQRGHRAGAYHIIPQDVLEQQLAIYLQKHSHLAAHLDHLVMSIRTVGLLHHWAG
QVASERYFRSRFLYREKRIRQPDLWAVYILTAGLYLLSLVVFVCELLATRQAGI
>DyakIR8a GE15462 
MELLLLVLLLALRLAGSEVLKITFWIEPVQRTEFENDIAVVLKELDALRLDVKVADTTLT
LTRSEDGLDMQRFCEILSSAGTSAVIDLTYSHWEEGYNLVRSLGIGYVRLERILRPFLDM
FGDFMRQKRANNVAMVFMNARDAGEAMQQMLVGYAFRTLILDASQTDPGQNFLNRIRSLR
PAPSYIALFARAAAMNGIFEKVQKAGLFQRPLEWHFVFLDTRDRVFKYRRQAELCTRFTL
SPRAICRSMPMPELYCGSGFTMQRAMLLNVLRSLINAAQVSPVYPIAIYQDCNATASYTE
VGDPLEKDDYNWLDMVHWSNFLAYATPLPQIQDKSQSPVPGLSFAVNISVGYYSSEHEAK
TDLAAWSSVGEMRLLNETISPARRFFRIGTAESIPWSYMRREERTGELMRDRSGSPIWEG
YCIDFMIRLSQKLNFEFEIVAPEVGHMGEMNERGEWDGVVGDLVRGETDFAVAALKMYSE
REEVIDFLPPYYEQTGISIAIRKPVRRTSLFKFMTVLRVEVWLSIVAALVGTAIMIWFMD
KYSPYSSRNNRQAYPYACRDFTLRESFWFALTSFTPQGGGEAPKAISGRMLVAAYWLFVV
LMLATFTANLAAFLTVERMQTPVQSLEQLARQSRINYTVVKDSDTHQYFMNMKFAEDTLY
RMWKELALNASKDFKKFRIWDYPIKEQYGHILLAINSSQPVADAKEGFANVDAHENADYA
FIHDSAEIKYEITRNCNLTEVGEVFAEQPYAVAVQQGSHLGDELSYAILELQKDRFFEEL
KAKYWNQSNLRNCPLSEDQEGITLESLGGVFIATLFGLVLAMMTLGMEVLYYKKKQNTLE
ITQVRPVDELSASGGDSSTAPPTATSNTKQAWHIPVPEADEKPAKVSPPPSFETATFRGK
KLPARITLGDGKFKPRQGLYSRRILGTSDTQSGYME
>DyakIR10a GE17306 
MAVLGSLLLLLILDKGLNLTQLDGLLVEPTRDLHQLELWLRAGFDHHDVENPYVRWFLHR
MEMPLSIVTYQENRYWMDVPFGGKNLVMVMSLDLLLTNRGAAAPIQKASTFFYILANQDK
DLSLDEQLRLEGSCRELWMQHKIYNRFFLTRDGIWIYDPFKRHDSAFGRLVRYFGSETLD
KLLFRDMAGYPLRIQMFKSVYTRPEFDAKSGLLTSVTGVDFQVAQMLRERLNFTMLLQQP
EKNYFGERYANGSYNGAIGSIINDGLDICLTGFFVKDYLVQQYMDFTVAVYDDELCIYVP
KASRIPQSILPIFAVGYDIWLGFVLTAFACALIWLTLRLINLKLRIVSLGNQHLLGQALG
IMVDTWVVWVRLNLSHLPASYAERMFIGTLCLVSVIFGAIFESSLATVYIHPLYYRDINT
MQELDESGLRVVYKYSSMADDLFFSETSPLFASLNNKLTWNRNLRADVIDEVAKFRNKAG
VSRYTSLILESSRFTLLHQIWVVPECPKYYTISYVMPRDSPWEDAINALLLRFLNAGLIV
KWIQDEKSRVDIKMRLSILQADAESELVRVLTIGDLQLAFYVVIGGNLLAFLGFLGEHFR
RKWQKKEL
>DyakIR11a GE16218 
MRLAILWLWLSCGCLLLGFPARMWSWVRAQDTGRRLLLSQMGNPQLELDTRRLANASSYL
TRNYIADRINTLVVRQSCVECSEELTHRQRQLVDQILASLAPELSVLLHKGTAEEITWEY
TLLVANNHTTFRGQGLSFPDELLEREFFCIVVVSEIQSRRFVKQTVESIVRYNLQMQFVN
VVVLAQLEDGTVATYSYKLFKGKCRPGITVRQINHFDRITGEPQRHMKDLYPVRNGHLGD
CPINVSATHLPPHLIYKRYRDQPAPRGNESIPAEDLSGIDWDLLQLLAKVLRFRIQLYMP
QEPSQIFGEGNVTGCFKQLADGVVSIAIGGLSGSDKRRSLFSKSTVYHQSHFVMVVRRDR
YLGRFGPLILPFRGKVWGVIIAILLLAVLSTCALRSRLGLRHPMENLFVVIVGNPIPEPR
LPARGFLRYLVASWMLLTLVLRCAYQARLFDVLRLSRHRPLPEDLSGLIRDNYTMVANGY
HDFYPLELTNRQPLDFAARFERVQRAAPGERLTTISLISNLAFWNHQHRNISCLTFVRQP
IYMYHLVIYFPRRYFLRPAVDRKIKQLLSAGVMAHIERRYMQYEGKQQLASNDPILLPKI
TRRIMNGAYRIHALVLLVATGIFILEFLARRGNGRLRRWMEWMHQP
>DyakIR20a GE15295 
MLASLDRSTGLSAELQELYGMVVHFLLRGETTLVTLVYYNPAGLDCSWGILWQRNLTAHP
QIVWQRSSSYLNLYDRLNSPLLVLACLPMDSSAAMQLETLANSLKHLRTVVRLLIEVAGP
DQESLARQYLSYCVRQSMLHVELYFRNYRPSLILYTFQAFPSFELVKRRISGGQAVQLFT
HKLDNLRGHRLRVMPDLSPPNTFFYRDARGDDQITGYLWDFLATFAGSVNAGLEVVRPSW
RAGSASDSSYMLEYSAKGFIDVGLTTTLITKRNLWGIHQYSYPLLISNWCTMLPVEQPLP
TSDLFGRIVCPALAILLLLIILAARLLFTHLSCLTRLQNSRPARIVPHLLALLLLTTCSA
QLLSLLIYPPYQDRIASFEDLLRGDRKILGIRSEFYDMDEAFRARYAGIFHLIDDPNELI
DLRNHFNTTWAYTMPYLKWMVIKIQQRHFSKPVFRWSWDLCFCEFMPTSVVMAPDSIYWE
PLKDFTFSVHQAGLMDHWIRKSFYDMVKAGKMSIKDYSKLEILKPLKLGDLEIVWWLSGA
FIAVASAVFLMELVYFYINVFLNGL
>DyakIR21a GE16516 
MSYYWVVLVLFTTQAFLIEEDKSAYNQEKCISQRLINHYQLNKEIFGVGKCDGKNENKLR
QKRRIDPTFHGNPKPRGELLASKFHVNSYNFDQTNSLVGLVNKIAQEYLNKCPPVIYYDS
FVEKSDGLILENLFKTIPITFYHGEINSGYEAKNRRFTTHIDSNCKSYILFLSDPLMTRK
ILGPQTESRVVLVSRSTQWKLRDFLSSELSSNIVNLLVIGESLMADPMRERPYVLYTHKL
YADGLGSNTPVVLTSWIKGALSRPHINLFPSKFQYGFAGHRFQVSAANQPPFIFRIRTLD
SSGMGQLRWDGVEFRLLTMISKRLNFSIDITEAPTRSHSRGIVDTIQEQIIERTVDIGMS
GIYITQERLMDSAMSVGHSRDCAAFITLASKALPKYRAIMGPFQWPVWVALICVYLGGIF
PIVFTDRLTLSHLMGNWGEVENMFWYVFGMFTNAFSFTGKYSWSNTRKISTRLLIGAYWL
FTIIITSCYTGSIIAFVTLPAFPDTVDSVLDLLGLFFRVGTLNNGGWETWFQNSTHIPTS
RLYKKMEFVGSLDEGIGNVTQSFFWNYAFLGSKAQLEYLVQSNFSDENISRRSALHLSEE
CFALFQIGFLFPRESVYKMKIDSMILLAQQSGLIAKINNEVSWVMQRSSSGRLLQASSSN
SLREIIQEERQLTTADTEGMFLLMALGYFLGATALVSEIVGGITNKCRQIIKRSRKSASS
WSSASSGSMHRTKVEQLSHDKRKATRREAAEVAQKMSFGMRELNLTRTTLREIYGSYGIS
EKDHGQQAIVHAEFPNSSEKLNNIEDVESQEAMESLQRLDEFMDQMDNDGDPPSQTFSID
N
>DyakIR25a GE14671 
MILVKPKTSKILWLVGFLSLLSSFSLEIAAQTTQNINVLFINEVDNEPAAKAVDVVLTYL
KKNIRYGLSVQLDSIEANKSDAKVLLEAICNKYATSIEKKQTPHLILDTTKSGIASETVK
SFTQALGLPTISASYGQQGDLRQWRDLDEAKQKYLLQVMPPADIIPEVIRSIVTHLNITN
AAILYDDSFVMDHKYKSLLQNIQTRHVITAIAKDGTQERAEQIEKLRNLDINNFFILGTL
QSIRLVLESVKPAYFERNFAWHAITQNEGEISSQGDNATIMFLKPMADSNNRDRLGLLRT
TYNLNEEPLLSSAFYFDLALRSFLTIKEMLQSGAWPKDMEYLNCDDFQGGNTPARNLDLR
DYFTKITESTSYGTFDLVTQSTQPFNGHSFMKFDMDISVLQIRGGSSVNSKSIGKWVSGL
NSELIVKDEEQMKNLTADTVYRIFTVVQAPFIIRDETAPKGYKGYCIDLINEIAAIVHFD
YTIQEVEDGKFGNMNENAEWNGIVKKLIDKQADIGLGSMSVMAEREIVIDFTVPYYDLVG
ITIMMQRPSSPSSLFKFLTVLETNVWLCILAAYFFTSFLMWIFDRWSPYSYQNNREKYKD
DEEKREFNLKECLWFCMTSLTPQGGGEAPKNLSGRLVAATWWLFGFIIIASYTANLAAFL
TVSRLDTPVESLDDLAKQYKILYAPLNGSSAMTYFERMANIEQMFYEIWKDLSLNDSLTP
LQRSKLAVWDYPVSDKYTKMWQAMQEAHLPATLDEAVARVRNSTAATGFAFLGDATDIRY
LQLTNCDLQVVGEEFSRKPYAIAVQQGSHLKDQFNNAILTLLNKRQLEKLKEKWWKNDEA
QAKCDKPEDQSDGISIQNIGGVFIVIFVGIGMACITLVFEYWWYRYRKNPRIIDVAEANA
ERSNATDHPGKLADGVILGNSGEKFEKSKAALRPRFNQYPATFKPRF
>DyakIR31a
MNLPICVFILILLAAGDGEIIQSMEVSVLTKFVASLVKTKQAIVFSCSLKDFKEISVALM
GINQFVSVVNLNQTYSLKSILTRENYARTSVLVNARCSGSSELLLEASENRYFNKTYQWF
LWGVDLQVQSLFPLTLNYIGPNAQITYVNKTADGYAYWDVHSKGRHLKSHLEINLIATLY
NHTLNIVCDIFHLQSIDFRGQFNGITLRGPSVIDKEDIISNEQIESILSRPTKDAGVAAF
IKYHYELLGLLRERFNFTVNFRNSRGWAGRLGNTTFRLGLLGIVTRNEADIAASGAFNRI
NRFAEFDTIHQSWRFETAFLYRYTSDLDTHGKSGNFLSPFSDRVWFFCLLTLGVFSIIWV
LFEIIDCKILHRRNNCQMPENLNQRTTVNGIKTTCIERILQTFGACCQQGLDPNPVDRSV
RFLVMTLFLFSLVMYNYYTSSVVGGLLSSSDQGPSTVDEITASPLKISFEDIGYYKVLFR
ESQNRSITRLIEKKLSSSRGLNELPIFSHIEEAVPYLKAGGFAFHCEVVDAYPVIAEFFD
ANEICDLREVSGLMEVEIMNWILHKNSQYTEIFKTAMCNAHEKGFVERILRRRQIKKPAC
QSLYTVYPVSLAGVLPGFVILICKNKLTILTRIYIFKYICMQ
>DyakIR40a GE12960 
MHKFLALGLLPYLLGSLNGTRLTFIANDESDTAIALTQIIRGLQPHSLAILALPSKDLSD
GVCQKDRSVYLDDFLHRLHRSSYKSVVFSKAELFFQYIEENLQGANECISLILEEPKQLL
NSLHDRHLAHRLSLFIFFWGARFPPSPRVISFKEPLRAVVLTRPRKKAFRIYYNQARPCS
DSQLQLVNWYDGDNLGLQRIPLLPTALSVYANFQGRIFRVPVFHSPPWFWVTYCNYSSEE
DEELNNLDSIEKRKVWVTGGRDHRLLTLLSKEMNFRFKYIEAPGRTQGSIRSENDRDLND
SFTGGIGLLQSGQLADFFLGDVGLSWERRKAIEFSFFTLADSGAFATHAPRRLNEALAIM
RPFKQDIWPHLILTIIFSGPIFYVIIALPYIWRRRRVNSDVEHLGELYFHITYLKEITPH
LLKFKPRTVLAAYQMPHQLFQKCIWFALRLFLKQSCNELHNGYRAKFLTIVYWIAATYVL
ADVYSAQLTSQFARPAREPPINTLQSLQAAMIHDGYRLYVEKESSSLEMLENGTELFRQL
YALMRQQELNDPQGFFIDSVEAGIKLIAEGGEDKAVLGGRETLFFNVQQYGSKNFQLSQK
LYTRYSAVAVQIGCPFLGSLNKVLMQLFESGILDKMTAAEYAKQYQEAAATTIDKGKVQA
KSSEAYSRTESYDSTVISPLNLRMLQGAFIALGVGALAA
>DyakIR41a GE10986 
MLIDLSWSLVLSAIIGTYLNESTICIFWNDKFEFQLLHNAKYISYVGINIDRLNANKGRY
IVDTGLKKKELQDKHLTLDDLVIKLILSIEVTHCETFVVFDKDIDRFVDAFTKASVYSIW
RSLHNKFVFAHITNELQESRNHFFEDQPNILFVVRDNSSALSFDLKTNKYVGPKAEKPSQ
MILLDRYFASEQRFQLGKSLFADKLKNLQGREVIIAGFDYPPYSVIKHNSSTNAQDMGVS
EESDFKNVYIDGTETRIVLSFCEKFNCTIQIDSSDADDWGKVYPNMSGDGALGMLINRKA
DICIGAMYSWSEDYTYLDLSMYLVRSGITCLVPAPLRLTSWYLPLKPFKESLWATILLCL
CVEAVGLVLAYKSEQALYEQPSYRVGWWTCIRFGVFTTFKLFISQSENSKAYSLTVRVLL
FACFLNDLIITSIYDGGLASILTIPSLGEAADTVHRLRLHRLQWAANSEAWVSAIRASDE
PLVKEILNNFHIYSDDELLLLAQGEDIRIGFSVERLPFGHFAIGNYLGPEAVGQLVIMKD
DLYFQYTVAFVPRLWPLLEKFNTLIYSWHSSGFDKYWEFRVVADNLNLKIQQQVQETMTG
SKDIGPITLGMSNFAGFIIVWILGSAIATCIFLVELFTNIL
>DyakIR47a GE21601 
MRQIKLLVWLLVGGVVSAREQHTFLRNFLEAVHKERSISTILLMQRKDNKNDFLHGLYPT
SWPLICMDETKRIELVNHFNKDFLALVYMESDEDALLLSALADDLNHIRETRILIWLQMS
PSEAFLKNIVFEASKYKFLNLALIERTLTTRRLYPFPQPMVQVIDKPFEEKKIYPALWRN
FMGKNAFTVPDMVPPRNFDCFDPKTGFRRPAGSLYNSFKEFTQRYNITMLLKWPIDTYNT
QEEIIARTVRGEIDLALTGQLISFRHPNGSRTQPLLGVTALSITVPCGPELPMFDRFFLV
FGLATPITIGGYYVLLSIMEVILGTLSDRVKGHPRREKFLNMVLNLRVFSCILSLSTPQG
NRLRSVKGQLTMVMSVTGLILSCYVAAQTSTVLTMKPQYRHINNFQELRDSNITVTCNHL
NYMTMKQQMNPAFLSKFIPNIWIVSSREQMKMIVDLNTSYAYQTFSYNKDLFTVLQMHTT
RRALCRSQDLNVVSGIAYTAVLEKNSIYALPLHDYTLQVLSAGLVYHWGDEAIRELISTQ
KYTQLEKLPIVIGYQALKLPDYKVCWVILLIGGALAFCVFIGEVVVGWIKRERLSK
>DyakIR47b GE21601 internal deletion
EGSLKSYFLVGXCSNSDRKTKLISLKYSESSWARTNNYYYSDTASHVHKKKNLLQGLSVI
VAHYAFGSNSMKXVKXLQXENHGSALMNPQYRHISYFQELCDRNVSVVFNHFXXLFVFSY
WKYXWAFLQYRNQK
>DyakIR48a GE13503 
MIFFPTFLALMHLVISHKNFITGKSLPDIINELNERLTISTNIIFCKQFDNLIPFEAPTS
RFVYSSLEAFNITSLRNHVGNDNKLFIIVGNEPPYELLAQLELSFQQVDFLLVIDNHIEE
DKWKRFINYAWRLGYVKILIYSTCTRLAYEKILFPSLRIRETNIEDYMKVRGTIHNVNGY
QVRVAAYNNVPRSFIYSDRNGKTIYAGYFMRFARAFMKNINATFKPVHTPNDSPLNCTQF
ILNNTVDMCADALVQNSKVFAISREVRIAPANVVVPHGKPLHSYRYLTAPFNTKVWIVLA
TYVLLISLFLCLIHWLRSGKWDFSGNLLEVYSSLLFNGFHLKAIKGTVRYILFGVLFISG
FVYSTMYLGLLKSMLISETFEKQIQTFEELAASNIPLLIDPYDRMIFQQHHIPKSLWTAV
RTVPSETLLSHRNNFDQKYAYVLFPDRMDMFIYAQQYLRHPKFRRIPIDICFLFAGFPMS
KKWFLKHHLSRAWFHAFESGIIDKMASDSYRESVGQGYLSFPITEPLEAKPLGLYYFVMP
AISLVLGYSMALLSFIIEVIARKLHFTFKYT
>DyakIR48b GE13502 
MILQHSTNLLKLLLFLAISSVRTQVLNDIIIELNQRLLISNNLLYCNQSDKLSEYEVKYL
KHMAPISLMIFTSVEMLNFTQVEYNLGADNKIFLIMGQDEPPYDFFHALNLHFQFAEYVI
VIDEPVDLKISTKWLDFVKHLWQQGYVQLLFYTSFDEQLYHKIIFPETIIVETLIEDYIS
NRGSFNNLHGYPVRVAAYNNAPRSMLYVNHWGEQVFAGFYMRFIRAFIGSRNGSFVPVLT
PSDSPGNCTLNLVNETVDVCADALAANPAAFSLTHGFRIASANVLVTHAKPLHSYRYLTA
PFQWSVWVCLVVYVLLVVSFLSFIGWLRSGKWDFSKHLLEVFSSLLFSGFYLKEISGKER
YILFGVLFIAGFVYSTEYLGLLKSMLISEVFEKQIDTFEALVESNITLMVDPYDKILFAK
YNMPQILAPIMELVSFETLLEHRNRFDQDYAYILFSDRMALYDYAQQFLKHPKLLRIPID
FSFLYTGIPMRKRWFLKHHLGRAWYWAFESGLTRKLALDADFEAVRVGYLSFLITEHVEA
QPLDVDYFVMPAIALAIGYILALVSFVIEMTAWRMREFLGCKKATMTSTGCPGGGHVDVD
>DyakIR48c GE13500 
MSLLRILLIIIILRIVLSIPDTIIAQLSAELKIKSQIYIGFGKESLDFPSSDDNYPKLVI
FKNISEEFKNYHDEPVLLIIRLEKDFDWNLATLDVLRSYLTDRQYNDILLIDEDKENTNS
YLDICKAYWNAGFSHLLIYNSRNELWSIKPYPYLQIRPTNLREYIKNRNNRNLMGYPMRV
LVTNDPPHCFVDEDELPNSPNRYKGSIATMLKIFADQLNATFQANPFPQFQRYSTGECLQ
MVRNDEVDACGSIFIRTYEYATSQPVRLNRVVIMAPFGNPIEKFYYFFRPFDMYVWIGTG
IIVVYIAVMGSLLHRLHFKEWDVGQYLLLAVQTLLNRELSLPQSSRGSKLMLLLLLFGIG
FILCNLYVALLSMMLTTKLYQRPIENLADLKAANVSILLQKHNIKPNSVYGSSEELRERF
QLVEESLHLEKRNNLDPSYAYVDSEDRMDFYLYQQKFLRRRRMKKLPNPVGYTWAVQVIK
QNWVLEKHYNDHVQRLFETGLQNKLVDDVHELAVKAGFLHFFPTQPQAIEPLRLEDIVMA
AMVLGGGHALAGICFLVELFA
>DyakIR51a GE13635 
MYNVLVSLLLLSTRAQMGTSTRGSYNITLLRSVLTVIRGREHWKNTPIFLGSHTNSDDLN
TLMIWLQYSMEVTCHTVDTSTAAHYEKPLGHFNIIADNSVSLLFCQSSQELIWFNMDKRL
RRLRSIRLIVILSNKRSESYKAIMGIFKRLWHFQFLKVIVLHRDRVYSYTPYPVIRFFKL
DPNYYPLFPQTTNNFQGYVVSTPVENDIPRVFFVHDQKTGSKQIRGFGYRTFVEYLHRHN
GSLHVINAQQEHAINSSVNMGRIMKQIVEGQLEISLHPYVDVPENEGDHSYPLLIATNCL
IVPVRNEISRYMYLLLPLNQSSWILLLGSVVYISGVLYYIQPGLEHRSWGQRIGLNILDS
ISRIIYICSPSRTYNPPLRYFIVSVHLSILGFVVTNLYSIMLGSFFTTLVVGEQVDSMEQ
LIRQQQKVLVKYYEVSTLLRHVEPDLVDGVAQLLVGVNASEQVSALLGFNRSYAYPFTLE
RWEFFSLQQQYAFKPIFRFSSACLGSPIIGYPMRRDCHLQPTLNIFIMRIQDAGLLQHWK
VSDFNDAMRAGYVRLLENFLGFHALDVDSLRLGWAVLICGWLLSTVIFLCERRRICH
>DyakIR51b GE13636 
MCNVLTILVFILLLALTGGSYNVTLLKSILSLISTREPWINTPIFVGHHTQRADFNDLII
WLHQTMGVTSLTVNSFLQPENLRPLGHFKVTRYNAITLFFCHDRQDILWLTLDTNLRKLR
RIRLIIILRSQRSGSQRAIKAIFNTLWQYQFLNVLVLHRDQLYSYTPYPTLRFFKLDIHS
KPLFPPAARNFQGYVVSTPAENDIPRVFHVYDPSTKRRKVLGYAYRTFVEYLDHYNASLR
LTNPDENLDPTTSVNMNRILELITDGQLEISLHPYVFTPPTAAKSYPLLIYPNCLIVPMR
NEIPRHMYLLRPFQLYSWYILLFALIYITGILYWISPKLDTNTWAQRLGLNFLDAICKIL
FISSPTTIYRPTWRHIIIFLQLSVLGFISTSWYNIELDSFFTTIVVGEQVNTMDQLVHQQ
QKVLVKEYEFNTLLRHVEPRLVDKVSRLLVAVNASEQVSALLSFNRSFAYPFTEERWQFF
AMQQQYAFKPIFRFSSACLGSPHIGYPMRADSHLEPSLNYFILMIQETGLLNHWLVSDFN
DAMRAGYVRFLDNVLGYQDIDVDTLRLGWSVLGIGWMLSALVFSCEYWHLYLWRVTA
>DyakIR52a GE11707 
MTPGWLVIVLGCVGQLSAQILNITHSRDLKLLEGRLLRVLSRLNQEEEFNTLLVYGKECV
FHSLLRNLEIPAVTVQSGSTDYDWNFSTATLVLSCGYDAENEQNSYTLLKLQMARRLIYL
DGNSEPEAVCMKYSLKEQHNIAMVKWDFDQSDTFYSCRFFQAPNYVEGHFFKDQPIYIEN
FKNMRGATIRTAPDSVVPRTMVYRDKRSGETKMFGHLAHMMNTYAQRLNAKLQFINITEF
GVKKASVMDIMKWAKEDVVDIGTALASSLQFRNLDTIWYPYLLTGYCLMVPVPAKMPYNL
VYSMIVDPLVLSIIFVMLCLFSVLIIYTQHLSWKNLTLANVLLNDKSLRGLLGQSFPFPP
NPSKHLKLIIFVLCFASVMITTMYEAYLQSYFTQPPSEPNIQSFRDIGNSSLKMAISRME
VDVLTSLNNSDFREIAEDHLLIFDDISEQLTLRDSFNTSFIFPVSVDRWHGYEEQQKLFA
EPAFYLASDLCFNQFMLFSPPLRRYLPHRHLFEDHMMQQHEFGLVKFWKSQSVIEMVKLG
LASMEDLSKQRNVEESLLLDDISWILKLYLGAMLISSGCFLLEILRCGERCKRLWQCRL
>DyakIR52b GE11708 
MTWLVIILCFRGYFAVQMANISVQDQSLMDYELLRLLLKLRQEEFYDTLLVYGEDCEFHS
LTRNLDVAVVLLSDTMNFDWIFSSLTLILSCGLGIEKGGSNSTTFKLQRNRRLVVLKGDV
QPSNICDIYTQKDQYNIAFVKENFGESNVIYSCRYFQEPNIEEVHLSEARPIFIEQFRNM
KGKAIRIVPDLLPPRSMQYQDANETKMIGYVANLINNFAQKLNATLQLHILNPSTSITEI
SRMARDDELDMGVFLEASLFSTNLDTASYPYLLTSYCLMVQVPEKVPYNWVYAIIVDPLV
LGIIFVMFCLLSLLLIYSQKMSWQKLSLSNILLNDKSLRGLLGQSFPFPLNASKKLRLIF
TILCFASIMLNTMYDAYLQSYFTDPPSEPYIRSFKDIGKLRHKTVITATEANVLTSTNNT
KFLEIPKKHLRIYESARELLALRDTFNLSYNYLVTEDRWSSYAEQHKLFKEPMFYYSNDL
CFSRMIFFSIPLRRQLPYRHLFNEHMMRQQEFGLVKYWKGHSFFDMVRLGLTTLEDLSQP
KPYSPSLVMEDISWIVKLYLIATLLCVFCFMSELGWEKWKRWRELRN
>DyakIR52c GE11712 
MAWLIIILLCLGNSRAQLLDVTNTSYLDFEDRLFGLLVRLQLEKFYDTLLVYGKDCAIPS
LFERLQVPAVLVSSGSTNFDWNFSSLTLILSCSFQAEREENYRTLMKLQINRRLILLKGD
IRPESVCDFYSRKEQHNIAMVKENFYQFGVVYSCRLFQHQNYEKLNLIDGKSIYIDQFRN
MHGSVIRTLTDKKTPRTIPYRDDETGEQKYKGYVAMLINHFVEKVNATIEMQEDLIQEGN
LSFVDITDLISKDLLDIGICEARTLKMSNYDSISYPYLMSSYCFMVPMPDEMAFGDVYLA
IMAPTVLIMLFVIFCICSVLIIYMKERSWRSLSFSSVLMNDICLRGFLAQPFPFPRQSNR
KLKLIFMLVCFSSLISTTMYVAYLQSFMWGLPIEPYLTSFDDWKKSRYKMAINIYEREIL
ESLNVSLEGVEIFQHDDFARLRKSFNTEYLFPVTALQWFTFSEQQKFFSTKMFTYTEDFC
LNHFDILSIPIRRHLPYRDIFEEHMLRQKEFGFTKNWIDESFNDMVKANLTSVEDLSPPP
KDDTIEVHNLYWAFTMYFVGMGMGLCCFIFELLGPKRYWRN
>DyakIR52d GE11713 
MVRFIIILLCLGYSEAQILDATTSHSHLEERLLSLLLRLQQEQFIDTLLIYGEDCAFSSL
SRRLQVPTVLVSSGSTAFEWNYSSLTLILSCKFHAEREENYRTLMKLQMNRRLILLKGNI
TPNSVCEFYSRKDQHNVAMVNNNFHLFGIVYACRLFQERNYEKVYLYEGKPIYVNQFRNM
QGASIKSVTYNLVPGSMAHQDPKSGKLKYIGYVANLLNNFVEKVNATLEMQDKLNEEGKK
TSFYNITKWASENLVDIGMSYAAYFAMDNFDTISYPYMMSSNCFMVPLPDMMPYSEIYMG
IVDPPVLIMFFATFYIFSVLLIYIKERSWRSLSLVNVLLNDICLRGFLAQPFPFPRQSNR
KLKLIIMLVCFSSLISTTMYTAYLQSFMWGPPFDPKISSFADLENSRFKLAIRGYDIELL
RLLDVSMEHVVIFDDPGQLEELRDSFDDSYMYPMTALSWVAVKEQQKLFTFPLFYYSEEV
CLNPIGIFSFPIRRHLPYRDIFEEHMRQQNEFGLSKYWIDESFSDMVRLKLRTMEDIIPP
QLDDYIEVEDLSWVFGMYFTGLGISCCCFGLELLGFPSWMQRLRLTNWFRVRN
>DyakIR52e GE11711 
MAWLIILLLCAGNSSARYLDYIHNSSPHLGDRVFSLLVRLQLEEFYDTLLLYGDDCVFHS
TSRLLNVSTVLVSSGSCNFDWNFSSLTLILSCGPEAENEANYETLVKLQINRRLVYLRGG
SKPHSVCERYSQKEQYNVAAIAEDFDRSKTIYACRHFKNPNIEEVSLLDSNPVFIEQFRN
MHGKPIRTAADLLSPRSMIYMDAKTGERKTTGYVANLVNTFAERVNATLELEVLANKLIV
KEILGMVENEQLDIGITLESSFRMTFIDISSYPYILTSYCLMVQVPAKLPYNLVYAMIID
PLVLGIILVLFCLLSVLLIYSQKMSWQDLSLANILLNDKSLRGLLGQSFPFPLNASKKLR
LIFTILCFASIMLNTMYDAYLQSFFTNPPSEPEIGSFEDIGSYNRRIAMSALEVNGLIKT
NNSHFREIRVDDLEIFDNMPEVYKLRDAFNLSYNYVVTGDRWRSYAELQTIFKEPVFYYA
RDLCFSRLIFLSVPLRRHLPYRHLFDEHMMQQHEFGFVNYWMSHSLFDMVRLGLTPLKDL
SRPLAYTPSLLMDDISWILKIYLAAVVLCVLCFLLEIGVDMWKRRVKFRNLQF
>DyakIR52f GE11709 frameshift mutation
MAWLIILLLCTGSAWAQLSALVGNSNRDLEDAILSLLQRLQSESFYDTLLVYGENCTFPALSTRLPVSSVLVSSGSTNYDWNYSSLTLILSCGFKVEREQNYRTLIKLQTNRRLIFLHDDIQPGSVCEYYSKKEQYNIAMVRENFPQSGIIHSCRMXEEVSIHDGKAIFIDQFRDMHGAPIRTITDNLAPRSMVTKDPKTGEKKWIGFVANLLNNFIEKVNATLAMQSEVGEVEGKIFFVNISKWTANDLLDIGMSVDTTGEMTNFDTFTYPYLMCSYCFMVPLPERIPYNEVYGVIIDPGVLALIFLKFCIFSVLLIYIQGRSLSLASVLMNDMCLRGFLCQPFPFPRQCCRKLKLMCLLLCFASLMTTTMYGAYLKTFLYSPPPQPMMRTFGDLEGSRYKIAINWAEMDMLRFENNRILPHVSNERVEIFEDYHEFVRLRESFNSSYAFPVNSVRWGTYDEQQKLLFNPVFYYSDEICLSRDNILSFPIRRHLPYRHLFEEHILQQKEFGLLNHWIDHSFLDMLRLELTPHTDLREPSDELAIDVDDLYWILGLYALALVICCCCFAVEILGASNTWSRFKLYISQIFTN
>DyakIR54a GE11894 
MWTLPTVIVFWAPVLVAESAVDFIFRAVVEHSLSLIIIRTDYCPNTWTKEIFKNQAIPVV
VLSDSEAFINLRQFSRPLHVACLPGHELQKDLQLLKNFTNSLENFPSQKKIVHISNRFSN
RTRMDHIFKMCYHLRIWNIVGLLAADEHRYFYRYHLYPSFQTEYRSLESSPIFDSDFPNM
HGHPLIVMPDQWLPRSVLYVDRRTGKQILAGSVGRFFHVLSWKLNATLQLSKKVTTGRFL
NATALKELSKSFSVDVPASLTLMERVEQLPSTSYPMEVTHICLMVPVARRIPIKDIYFIL
SSVSNMLLALVVVFSYGLALNLFRMLTHHDVRLVDFLLNDKAFRGILGQSFNLPLSWSCS
TRFIFLMLGIVGLNVSSLFGAALDTLMAHPPRQFQARSFADLWRTKTPLVTTKEDFPSWM
NLHVPMLVVNVSEYNHLRNGRNSSHSYLASRLYWKLFSEQQKRFTRELFIYSTDDCLWSL
ALLSFQWPQNSLFTDPVSQLILEVNANGLYDFWVGMHYYDMTAAGLSNLEDPSLQWKERV
HPSSLRIADFQWMWQAYGTLMVISMLVFCLEVFWHRITSLFVSLVR
>DyakIR56a GE13861 
MGSRFFIRNFILFGLLASSNMQIPVGELKNNLDLAVPYLLEVTQFLGTILGLESVTIFSS
CINISHSIQRSLMDRYIPVNTVGSNLERAKYHKLANADIRIVLFSGLDDPIFNILNATES
RYSDSMYILVYASPYTNKSVEMDFIEEVFVLLWNMSIDCTFLMVRGEFKMEIWNYFYLEK
IQKFKVLSSNTFLDNIRHSNFKLVLRVMDDSPSLFCYNSSEQADVTGGGNISLSGPIGLL
IINFMRHINMTTEIVPVPGRQTSKFENYQQTDNWLSGNGTYMVGTALMKQSTFTLSRICL
LVSNHRMVPLSRFLDKLISPGVHRLTTLSSVGIFVIKYFSHRPRLFWVAFFGTLRFFFGI
PLPNNVLQRLPMVERWIEVFIFLFVNILLSSNISITSSALTTGFFEAPIRNVEAMRASGL
QIMTADPTIPQAFKENIMPSSLADLVVLVDEATYLHHVTTLNDSYVYVVQSHNWDVFHLY
QQQLTKQPFEIGGEELCSKWRILGIPLNPTTPFRFMFKNFFDRVVESGLGQTWVHEGFKK
FCDIHNLNKLPVDITIWKPLSIKFFSNFIMVYILGLVLATLAFVGELVQNRYRRRN
>DyakIR56b GE12062 
MLLDTDLASGVIRSPYSFDIPHAFIFNESQFVEPKFCGPYMEIVKHFAQVYHYKLFLDTL
DSLPKKSVVEQDIIHGKYNLSLHGVIIRPETTTDFTTDATKHSYPLELMTNCVMVPLAPE
LPKWMYLVWPLGRYIWSCLFLGTFYVALLLRYVHWREPGKATRSYTRNVLHAMALLMFSP
NMNMSVKLKHASLRVITFYTLLYVFGFILTNYHISHMTAFDMKPVFLRPIDTWSDLIHSR
LRIVIHDSLLEELRWLPVEYQALLASPSRSYAYVVTQDAWLFFNRQQRVLIQPYFHLSKV
CFGGLFNALPMASNASFADSLNNFILNVFQAGLWNYWEELAFRYAKQAGYARVFLDTYPV
ESLNLEFFTTAWIVMTAGIPISSLVFCLELYVHRRKERRLQYDRFECYDY
>DyakIR56c GE12063 
MRSSFRICLLLLTTTYHPSHGWNMQYLLNLLSPFAQLNVFQEIVWFVSPHQRLDHVDEFI
MRMDKAFGKTATQTVVSNNSEMRMIHSSARRNHLSFVFTTGAEDPIMKVFSKVLLGRHFY
FSIVIYAEKVADMQPINDILIFAYNQQFFNSMVYFESEEGINQLFGVSKFPVMTFENRTD
FLRYIGKIWKRVLNARSDVGGFAFTTPLRQDLPHLFQSQGHYDGSTYRIIETFVRFINGS
FAELMMPPDGLGGQVINMKDALQLIRERKMEFCAHAYALFMPDEELEKTYPLLVVQWCLM
VPLYNSVSTYFYPLQPFAWNVWFFALGALLALVLLEVMWLRMFGGWSGYQVAVLNSFCYI
INVPIEGQLQQPCLLRFLLLTTVFFHGFFLSAYYTSNLGSILTVNLFHAQINTMDDIVSA
QLPVMIIDYEMEFLLNLNKELPPEFLELLRPVDSAIFAAHQTSFNSSFAYFITEDHWQFL
DEQQQHLKQRIFKLSGICFGSYHLAFPLQMDSSLWRDIEYFTFRIHSSGLLNFYARSSFG
SALHAGLVQRWPENQEYTSAGLQHLAIAFILLLVMSFLAGIVFVLETLSRRRFPL
>DyakIR56d GE13839 
MDNRAAELILRERNIFPTSGSDNITLLNNMFVLEMFYRITQLYHFKNFVFYISERLDLNN
KDSQEFFHDFWTYFPLAPNLIITREHHLGIPMMQFISTPSLVMVFTTGKDDPIMELASHN
QQGIHWLKTIFVLFPSLESRDFETNPQSLAHFKAEITDVYDWVWKKQFINTLLITIKDNV
FILEPYPTPSIVNKTGVWRAEEFFQKYAKNMKGYVIRTPIMYDMPRVFKSDRPSNSYEKN
FIHGTSGNLFLGFLEFVNATLLDASANVTDDYLNMTNLLDLVSLGVYETLIHSFTEITTK
YVVSYSYPIGINDCCIMVPYRNQSPADQYMHEALQENVWILICLFTLYITVAIYLCSPLR
PRDLSAAFLQSICTLTYSAPTFIIRTPTLRMRYLYFLLAIWGIVTSNLYISRMTSYFTTA
PPVRQINTVADVVEANLRIKMLAVEHERMAKSPLQYPPSYMQQVDLVDKHMLDLHRDPFN
TSFGYTVSSDRWRFLDLQQLHLRKPIFRLSDICEGPFYHVFPLHKDSHMRSVMTEYIMIA
QQAGLMSHWEREAFWEAVHLHRIQVHLFDEEPMALSLDFFSSLLRTWTLGLILAGLAFAA
EMKWHEHVTSRHRPVLGISRKPRSFLRRFMKL
>DyakIR56e fragment
IKAHADGSGSHASWXSTRRCWWSTCLVXMAVTPTAPPRRTGRWQCCSNDGCTAH
>DyakIR60a GE11472 
MRCHNPGVIITIFLVLIFQPVQGIVNPANETANTVIFMLPEKDLGPEVWKAGVSCLDRFS
QIFFYRKPTERFTRAYNLMLVNAFNLSSPADQIVAGFSKLINEAATNPTNDREELFQMRV
ATDYNRTKATKDRVGGELILADNYVIVVDSVNRLRVLMNNTVIKMRSWNPGARFLVLFHN
ATLRNRALDVATNIFKDLMHLFYVHRVALLYANSSMNYHLLVNDYYSNVNCRILNVQSVG
QCHDGELYPNLAVVKASMVDYVSGFSPRNCTFFVCSSISAPFVEADCILGLEMRILGFMK
NRLNFDVNQTCSLESRGEMEDHTNWTGLLGKVQNNECDFVFGGYYPDNEVADHFWGSDTY
LQDAHTWYIKLADKRPAWQAMVGIFEAYTWLGFILILIISWLFWFTLVEILPEPKYYQQL
SLTAINALAVSISIAVQERPICETTRVFFMGLTLYGLNVVATYTSKMIATFQDPGHLHQL
DELTEVLEAGIPFGGHEESRDWFENDDDMWIFNRYNTSPEFIPQTENLEAVKWGQRCILS
NRMYTMQSPLADVIYAFPYNVFSSPLQMIMKAGFPFLFEMNSIIRLMRDVGIFQKIDADF
RYNNTYLNRINKMRPQSTDTAIVLTTEHLKGPFFILVVGSCCAALTFLGELLIRSWRSHL
VSRSSEQQNKRRRRRRQRRGRKQAKDNRWQRQVQVAPVVRFTPVKRRKVFQGQTSQK
>DyakIR60b GE14412 
MRLSLYLLVAIGLAEAHCVSVRYILNALQQELHYRAILLVESASESEPCWEHKYVQGAVP
VLSFNANQSLYLKNAINTNILALVCLNGNEGRTMQAFYENLQDMRDTPTILFVLSDSEVQ
DVFLECLSRKMLNVLAFKGSNKEIVYSFRAFPEFQIIKRNVKDILRYFEPQLKDLGGFSL
STLPDNIIPRTVVSRSPDGSRQLAGYLYPFLRNYVSTINATLRICWRLVPEDGPIQLGEV
VRLSENHKVDFPLGIHGLEHGSTSQNVPLEISSWFLMLPMEPSLPRAQFFIMLGFEKLTP
MLLMLTILLSSAHRIEMGLRPSWRCYVLADRVLRGALAQAFFLPRRLSFNLMLVYALILL
NGFTYSNYATSLLETWFVHPPWGQQICSWEQMRALNLKVLIVPSELNTMTKALGREFVES
NSDLFELSDSARFQDKRLAMDQSYAYPVTFTLWPMLEHAQIRLPKPEFRRSREMVLIPLL
IMAMPLPKNSVFHKSLNRYRALTQQSGLYEFWFKRSFGELVALRKLHYKVDDGRQSYRDL
EWQDFSYVWLGLVAGSIASILVLLGEMGYHRWQSGRIQH
>DyakIR60c GE14412 
MRLALYFTFACLAGAHDGSLRHMLRSLEGELGYRTLLLLESSPQLGCWEQANFHDGVPLL
SFTANENVQLKDTFNAKILVLVCLDKGEEDTMRSLYSYLDNMRDTPTILFASSDRHISDI
FVECFGESMLNVLAFNDSEMEFIYSFRAFPALRVVKRRVEQVRRYFEPQLEDLGGCVLQG
VPDGIMPRTLVHRGADGEMRMGGYLSHFIRNYVSTINASLQIRWDLFPEDGDFDMDTLTG
RNHVDFPLELGVISSETLQQDIPMEISSWFLMLPMEPTLPRARFFTKFGLSLYLIPIIIL
LAMVLSNAHRFEAGLPPSWRCCSVGSTVLRGVLAQPFILPQRLAVKLMFVYWLLLVSGFF
VSNYVMVYLTAWLVQPPTRDLVTSFDQMRKAQLKILMLPQEVDFLKSIRGKEYVESLSDL
FLPADPADFQTKRMSMELHFAFPITGTLWPLLKQAQVKLHRPIFRRSKELVFLPFIIMGM
TMPNNSIFLSSMKRFRLRTSEGGLYLLWFQNSFSELVAINKISYKEDWVHDSYSDLQWQD
FHFAWLGFLAGTTVNCLVFLGEIGYHRWLCKRTHH
>DyakIR60d GE14412 
MRLTLYLVLLSSIGTRSAFLSDILRSLKKELHFPTMLVVGDSTACWNLEPYENDVPIISW
RGMRSAYLKDTFNSEMLALACLQNNSEDALKSLYSSLEGIRDTPTVLFASSEEQIPDLLL
RCFRENMLNVLALVGSSTEFIYSYQPFPAFRVVKRKVEEVHRYFVPQLEDLGGHTVTAVP
GNVIPRTMWYRNAEGERQLAGYVHTFIRNYVDTINATLKISWDLVPEQGMRHFTVFRLSK
IQHVDIPMGIMALYNETGSQEVPMEISSWFLMLPMESPVPRAELFVKLGLERLLAIMIVV
GLVLGNAHRIELGLRPTWRCYYLADKMLRGALAQPIVLPRRLSPKLMFIYSLLLLSGFFL
SNYYMAYLTMGLVHPPAVDRILDWDQFRLLQLKVLVVREEFDYMSLLMGADFMKAYGDIF
QVSNETDFQRRRLSMDPSYAYPVSNTLWPFLELSQVRLWRPLFRRSYDMVLQPFQIMNMP
LPRNSIFRKSLVRYAALTRETGLYPFWFRRSFDELVALRKISYKEDAGNPYCDLKWTDFQ
FVWLGFLAGSGFSTLVLLLEVAHYKWHSRNAAL
>DyakIR60e GE11443 
MFSFLLGSVLLSLVGASDLESIQVQVLHELNEALQTELNVFIDFEGFDDSQILHQLDTPR
ILLSSNSSAARDLRVRGNFTERALIIVSLMESGRDVNQLVLRLLPRMLDELHELHIVFLA
TEESRFSQDDLYAYCFKEGFVNVILLRGKSLYSYLPYPRIQPMSLTNVSEYFNRARIIRD
FQGYPVRILRSAMTPRDFEYFNDQGDLVRAGYLFAAVKELANRYNATIISVAKPVLPDYE
VYLAISDMLRTKRIDIVCYFKEFSIKVAYTAPLSIVREYFIAPHARPISSYLYYSKPFSW
TLWVVVISTVLYGTLMLHLAARQARVEIGKCLLYSLSHILYNCHQTISVAGWRDMAIHGI
LTIGGFILTNVYLATLSSILTSGLYDGEYNTLEDLVSAPYPSLHDEYYKSQLLAKTFLPE
RLRRNSLTLNVSLLNAYRDGLNQSYIYMLYEDRLELILMQQYLLKTPRFNMIRQGVGYAL
ESYCVSMSLPYLELTSEFMRRLQEHGIGIKMKADTFRELIQQEIYTLMRDDEPPAKAFDL
DYYLFAFALWAAGLGLSLLVFCAEFVGRRLLCR
>DyakIR62a
MYLQFLLALFISRYHMGATESFERPHELALFLDRIGRVHRLNAITIVSSLGSVEPSYLDA
LHRGLTCNSSNHFYLLPQMTATDKDISHVRFSSLQDEEAIYLVFARDSKDMVVYLHAERA
RGRRYAKTMFLLRKQESQKDIENFFEFLWKLQFRSALVVVAAKKFYQMDPYPSVRVIRMR
RLSTYDPHHIFPPANRRNFRGYTLRMPVQQDVPNTFWYKTLRTNVWELSGLGGILINHLM
KHLNVTMDLFSFEVKGSTLLNMAALTDLIVEGKAELSPHLYDSLQANTNVDYSYPTQVAR
RCFMIPLDNEISRSLYVFLPFSLPLWLCLLVALLVVHFVYVRRLMPDGHFWAILGVPGAD
PVRYGSRKPGRTFCTFLILGGIFILAQTYSTKLTSSLTVTLTRRPVDSLDELFLLPYRIL
VLPTDVYAIVGSLGHAEQFSTKFSVTDAESFSEKRISMNPDYIYPISTIRWRFFDLQQRF
LRKKRFYFSTICHGSFPYQYQLRVDSHLKDALHQFLLHVQQAGLHDLWLETCYRMAHRMG
YLKDFSTLAELEEKLRLRPLALNLLVPAFSLFLCGLLGSGIAFLVEIRHSFGCRQKPPPI
NRNPRD
>DyakIR64a GE20562 
MYWWLLLFLPLSCQGLPERELLELELDYGLAEPQRTSLLQSSLILRFAQDYKHIPRITYF
TCQKPHLQAPNQIPNAAELRVAFAAKNFQLIKSLYDSELFVRIVLLDVLAQAAPSSGRPN
RPGSGPTGGFSQTPSQAQSNSEWLEGVLRMEALRQIAVVDLACGALSRRFLELASAKMLY
SEKFHWLLMEDFAWHGRTQTAEATAKRDEGELEEEEQPPGQQIQATDDEDLPSIESFLGG
MNLYMNTELTLAKRMSEAAHYTLFDVWNPGLNYGGHVNLTEIGSFTPSEGIQLHTWFRTT
STVRRRMDMQHARVRCMVVVTNKNMTGTLMYYLTHTVSGHIDTMNRFNFNLLMAVRDMFN
WTFVLSRTTSWGYVKNGRFDGMIGALIRNETDIGGAPIFYWLERHKWIDVAGRSWSSRPC
FIFRHPRSTQKDRIVFLQPFTNDVWVLIVGCGVLTVFILWFLTTIEWKLVPHDGSALIKP
KGGAPPRHHYHQQQHQQPVEAPVRPITAVSVVVSKEKVEEKQEDYEDVTPIDAGTLWQRC
YQKLNKYIKDRKAKQKKAPERVGLFLESVLFFVGIICQQGLGFSTSFVSGRCIVITSLLF
SFCIYQFYSASIVGTLLMEKPKTIKTLSDLVHSSLKVGMEDILYNRDYFLHTKDPVSMEL
YAKKITSLPTTKENEADEDEPVDPNPASADSAKSYRDIVHSHETGAHAKDNAASNWLDPE
TGLLRVKHERFAFHVDVAAAYKIIAETFSEQDICDLTEVSMFPPQKTVSIMQKNSPMRKV
ISYGLRRVTETGILTYHFNVWHSRKPPCVKKIETSDLHVDMDTVSSALLILLFSYGITLM
ILAIEILYSKWHNRIQLKWVGGT
>DyakIR67a GE21224 
MWPILVPVLLLFNETSWLNPILSSINKDRRHESVLLLQHSQHSQHGNASGLERFPWPVFS
FNEQMDFYVRGSYNSEMLVLIWQTGNSDWDLDLWQALDRSLLNMRKVRVLLLRKWQGIPT
ADVAKVAEHLCFLHVAVIGQENRIYRLQPYAPQRWLEVHPTDSPIFIKVRNYFGRYIVTL
PDQFPPRSIVYRNSKTGKLQMTGYVYKFVLEFIRMHNFTFRWQRPIVQGERMNLILLRNM
TLNGTINMAISLCGFETPSELGVFSYIYDMEDWYIVVPRAREISIADVYVVMVSGHFLIV
LVIFYSIFTILDTCFGPLLLKQRIDWSNLMLNERMISGIMGQSFNMRARNTISSKVTNAS
LFLLGLVLSTLYAAHLKTLLTKRPASQQISNFKQLRDSPVTVFFEEAERFYLQNVFDRPI
NYIKDQLNFKETVEYNALRNGLNKSTAFSALTSEWMIVAKRQELFKQPIFTVQPNLRVIQ
TSVLLSLVMQSNSIYEDHINDLIHRVQSAGIVEYWKQQTLREMITIGLISQKDPFPYVAF
REFKVGDLLWIWILWASFLFMSFVLFLCELLVNFFITKP
>DyakIR67b GE20273 
MELLYLNTLQSFLLVEGNRLGQTVQELNNIYQTELNVFLEFGNGADILEPAQRTSVPTLW
IRNPENQKVLKGNFSSSSLTILYLEDEHLDRGLHYLVNWLWEYNHLQVLIFFNGGSYDKL
IQIFRRCFNEGLVNILVMLLDSEALYTFMPYQGLTILNFKSVKEFYDHSQKKIDFNGYNI
TSGLIIAGAPRCFSFRDRQNRLILSGYMLRMIVDFTNHFNGSLKLINVVTVNDALELLAN
RTIDLFPFLIRPLESFSMTNILYLENAGLLVPTSRPLPNWVYLIRPYAFDTWIAWLIMLV
YCSVALRIFSRGQISLSDAFLKVLRLVMFLSGSRDMGTRPTTRRLFFFLILTASGFILNN
LYLAQLSGNSAAGLHEKQINSWKDLDKFDGVWPLIDVDITTTEKLIPDRTELLKRMVLTS
EANVDLYRRNLNTSCIHSAYFDRLEFSLYQQKFLRLPILRKFPHILYQQPLQTSAAFGRP
YLQLFNRFVRKIFESGIHLKMKDDAYRHGIQSGLLNFAFRDRHLEVKSNDVEYYYLIAGL
WFCGLTLATVCFLAELLIGSIKIDVTIYHVKRNS
>DyakIR67c GE20272 
MSRWLTFLYIILLCGRSKSWSAREVIHQLNHDQRLQLNIYLDCNDVELQIGQEVANLLVN
STEEQKKLLGRFSSHSLIIACFKNSTRNRTLNGVKELLWGLQYLPMLFVVESNMDSYFQQ
ALSQGFLHVLALNLSNGSLYTYKPYPKVEIHKIEDMKKFYKLTKLRNLQGQVVRTSVETM
TPRCFRYRNRNGELVYAGYMYRMVKEFIEKYNGTEEHVFDEVDTIPYKEGLKALINGEID
MMPRIIHDLEWCYFYRSHILYNIKTYIMVPWAEPLPKSLYFIKPFRSTVWITIMVSFVYA
SIVIWWIRYRQLGNSSLSRSFMDVLELFFQLPVNKIWHFTMGTQQVISFIVLFIVGFMLT
NLYTAQLSSYLTTGLFKSQINTFDDLFREKRRLLVESFDAEVLRNMTKSKIIQKEFQSII
LVTSIEEVFKHRKSLNTSYAYEAYEDRIAFELSQQRYLRVPIFKTLEEVYDQRPVFVALR
HGLPYVELFNNYLRRIYESGIWIKLQEDSFLEGIASGEISFRISQSREIKIFDKEFYFFA
YILLGMGWCASTIAFLLERWRFKYSVANILQER
>DyakIR68a GE20226 
MRCLGILIVASISLAMATLMPMPKHPPLNGYEMHLKVLLQKILWAANVKRCFGVITDDLH
YPIYDRVFFESVGRQVIPFFVMRANASEDLQRPTKQVELYKAIKSSDCELNVITILNGWQ
VQRFLNYIYDSRALNMQKKFVLLHDSRFFESEMIHLWSVFIGAIFLKRQLDNKYTISTIA
FPGILSGVLVTKNIADWELGKGVNGRILFADKTSNLFGTSLPVAISEHVPMVLWANATKS
FQGVEVEIMNSLGKALNFKPVYYKPNQTETTNWELDAAAYGAGNPEQNGTHIDSMLVDEV
ADHSARFAIGDLHQFQVYLKLVELSAPHNFECLTFLTPESSTDNSWQTFILPFSAGMWAG
VLLSLFVVGTVFYAISFLNALINGNVSAEFFRCLRRNRTVPMDPQIYRRISFRIAISRYR
PSKGDRMPRDLFDGYANCILLTYSMLLYVALPRMPRNWPLRVLTGWYWIYCILLVATYRA
SFTAILANPAARVTIDTLEDLLRSHIPPSAGANENRQFFLDANDEIARKVGKKMEVIGYS
DDLTSRIAKGQCAYYDNEFYLRYLRVTDESGSALHIMKECVLHMPVVLAMEKNSALKPRV
DGSIQHLAEGGLISKWLKDATQHLPAEALAQQEALMNIQKFWSSFVALFIGYVIAILTLL
AERWHFRHIVMKHPMYDVYNPVLYYNFKRIYPQH
>DyakIR68b GE20149 
MKSLVGFLLQLYLPGIYSLAEIACRIAVEQNVQVTYLYRCASCPASSEADYSALERELYR
CVASRLPVITRNIEAHELEPLRRTDSLSIFHIPAAEKGNALVRRILDMLNPRQRRKHLHK
YLFIWPAAGRHQLLRLFRGCWAKKLLYGLAITGGANGTFDFDPFAWGGLQVVQRLDGDVP
YPRKMKNLRGYPLRFSMFTDPLMAVPRHPVETAGYMSVDGVAARVVGEMLNASVTYVLPA
DNESYGRCLPNGNFTGVVTDIMGGHTHFAPNSRFVLDCIWPAVEVLYPYTRRNLYLVVPA
SEIQPEYLIFVRVFRRTVWYLLLVTLLVVVLVFWLMQRLQRRIPRRGVTQFQATWYEILE
MLGKTHVGEPVSRLSSFSSMRTFLMGWILFSYVLSTIYFAKLESGFVRPSYEEQVDRVDD
LAHLDVHIYAVTTIYEAVKHSLTEHQYNLLENRSRQLPLGITTLYYQPLVRRRDRRAAFI
MRDFHARDFLAITYDSQADRPAYHIAREYLRSMICTYILPMGSPFLHRFESLYSGFLEHG
FFEHWRQMDLITRVGASPNAEEFLEDLGDQTDTDSGFNEVAARNKKVVLTLDILQGAFYL
WAMGIGISCIGFALEQAHWFWRRQILSRNNF
>DyakIR75a GE22114 
MQLVQLANFVLDNLVQSRIGFIVLFHCWQSDESLKFAQQFIKPIHPILVYHQFVQIRGVP
NWPHLELNYMGHTQPTLAIYVDIKCEQAQELVKEASREQIYNQHYHWLLVGNQSELEFYD
LFALFNISIDADVSYVKEEYRNNNDSVVYAVYDVYNNGKMIGGQLNVTASHEMSCDPFEC
RRTRYLSSLLKRSKYGNREQLTDVVLRVATVVTQRSLTLSDNELIRFLSQENDTHIDSLA
RFGFHLTLILRDLLHCKMKFIFSDSWSKSDVVGGSVGAVVDQTADLTATPSLATEGRLKY
LSAIIETGFFRSVCIFRTPHNAGLRGDVFLQPFSPLVWYLFGGVLSLIGVLLWITFYTEC
KRMQERWRLDYLPSLLSTFMISFGAACIQSSSLIPRSAGGRLIYFALFLISFIMYNYYTS
VVVSSLLSSPVKSKIKTMQELAESSLTVGLEPLPFTKSYLNYSRLPEIHLFIKRKIETQT
QNPELWLPAEQGVLRVRDNPGYVYVFETSSGYAYVERYFTAQQICDLNEVLFRPEQLFYT
HLHRNSTYKELFRLRFLRILETGVYRKQRSYWVHMKLHCVAQNFVITVGMEYVAPLLLML
ICADILVVVILLVELAWKRFLTRPPLTFHP
>DyakIR75b GE22113 
LNFSELESHFKEAQIFIDTDVTYVTNNPITKNFLLYDVYNKGRQLGGDLNITADREISCN
KTSCRDERYLSDLYTRSALQHRKSLTGLTIRATAVVNALPLNVSTKEIFDFMNSKDRIQL
DTYSRLGYQARQPLRDMLDCKFKYIFRDRWSDGNVTGGMIGDLILEKADLAIAPFVYSFD
RALFLKPITKFSVFREICMFRNPRSVSAGLSATEFLQPFSGGVWLTFALLLFLAGCLLWV
TFSLERRKQWKPSLLTSCLLSFGAGCIQGAWLTPRSMGGRMAFFALMVTSFLMYNYYTSI
VVSKLLGQPIKSNIRTLQQLADSNLDVGIEPTVYTRMYLETSEDRNVRDLYRKKVLGSKR
SPDRIYMPTEAGVKSVRDQEGFVYITGVATAYEFVRKQFLPHQICELNEIPLRDASHTHT
LLAKTSPYAELIKLSELRMLETGVHFKHERSWMETKLHCYQHNHTVSVGLEYAAPLFIIL
LGAIILCMGILGLEVIWHRHCTLH
>DyakIR75c GE22113 
MTSSWPLYRLIVFNLLEINLSNLMVFHCWSIKEAFPLVEMLNQNGIYSQYINLQNPENLA
NVHKKYLDSDLVRMGVFLDLGCDQAELVTNQSSRARLYNQNLHWLLYDEAGNFTKLRQLF
GGANLSLNADLTYVSRQDEELFMLHDVYNKGSHLGGKLNITVDQTLHCNRSHCQVKDYLS
ELHLRPRLQHRMDLSSVTFRLAALVSVLPINSSEEELLEFLNSDRDSHMDSISRIGNRLI
MHTQEILGFNVQDAFGGAIGMLTNESAELSTSPFVPSWNRLHYVHPMTEQAQFRAVCMFR
TPHNAGIKAAVFLEPFMPSVWFAFAGLLIFAGVLLWMIFHLERHWMQRCLDFIPSLLSSC
LISFGAACIQGSYLMPKSAGGRLAFIAVMLTSFLMYNYYTSIVVSTLLGSPVRSNIRTIQ
QLADSSLDVGFDTVPFTKTYLVSSARPDIRSLYKQKVESKRDPNSVWFSPEEGVIRVRDQ
PGFVYTSEASFMYHFVEKHYLPREISDLNEIILRPESAVYGMVHLNSTYRQLLTQLQVRM
LETGITSKQSRFFSKTKLHTFSNSFVIQVGMEYAAPLFISLLVAYFLALVILILEIFWAR
NSKKKLITVIP
>DyakIR75d GE22541 
MKVQVARWLPLLFFLLVSGTPRVAGSWRSENSRQDPDPKTRWGNQLPDMLVAYYRHHGVH
SLMLVVCHTDIADFRLWTLWQHFNLNNFYVQVSSETSLRDLQHVDALGEHKDAPPPKSFH
ANNSTHWETSFLLPTLPYKLGIVLLEFSSECALNLLRWSAASEHNYFTTNRFWLLLTDDP
GDIDLLEDPEIFIPPDSELRVLHYENDGNFSSSLIDLYKVAAWKPLKKTFVGHSIRNSRH
VIHALQHFGSAITYRQDLEGIVFNSAIVIAFPDLFTNIEDLSLRHIDTISKVNHRLMLEL
ANRLNMSYNTYQTVNYGWRQPNGSFDGLMGRFQRYELDLAQLAIFMRLDRIALVDFVAET
YRVRAGIMFRQPPLSAVANIFAMPFENDVWVSILMLLIITTVVLVLELFFSPHTHDMSYM
DTLNFVWGAMCQQGFYVEVRNRSARIIVFTTFVAALFLFTSFSANIVALLQSPSDAIQSL
SDLGQSPLEIGVQDTQYNKIYFTESTDPVTKNLYHKKIASKGENIYMRPLLGMEKMRTGL
FAYQVELQAGYQIVSDTFSEPEKCGLMELEPFQLPMLAIPTRKNFPYKELIRRQLRWQRE
VSLVNREERKWIPQKPKCEGGVGGFVSIGITECRYALGIFGCGAAASFGLFLLEFIFKYF
KQVYRIIKGYREMQR
>DyakIR76a GE19623 
MENLLVEPYYWSTVLSYFAQQFFVDSHATCILWHPAFDFRLNTICPLPLIIMDWQGWANH
SDQDVYDYKIKEDAFEGKGIPYNDWILRLTVAIERSHCETFIAFQEQIPEFARHFYHASI
YSIWRSLRNRFIFVYTEELVVNKKDSYLRGYIFQDQPNILVVSSQYLNSSTFEIKTNLFV
GPRNFNKIPEPVEFYLLQRYDAENTDVIWETKSALSNKARNLKGREVVVGIFDYKPFMLL
DYEKLPFYYDRFKNTTDVTIDGTDIQLLLVFCELYNCSIQVDTSEPYDWGDIYLNGSGYG
LVGMILDRRNDYGVGGMYLWYEAYEYMDMTHFLGRSGVTCLVPAPNRLISWTLLLRPFQF
VLWMCVMLCLLLESLALCVTRRWEHSSWSGSNSWIGSLRFGCVSTLKLFVNQGTNYVTSS
YALRTVLVACYMIDIILTTVYSGGLAAILTLPTLEEAADSRQRLFDHKLIWTGTSQAWIT
TIDERSADPVLLGLMEHYRVYDANLISDFSHTEQMGFVVERLQFGHLGNTELIENDALNR
LKLMVDDIYFAFTVAFVPRLWPHLNAYNDFILAWHSSGFDKFWEWKIAAEYMNSHRQNRI
VASEKTNLDIGPVKLGIDNFIGLILLWCFGMICSLLTFVGEVWRGQN
>DyakIR76b GE22436 
MATGIELLVAAALCVACPPQNESLPPNLYQLRENGVLSLTTEPPIDVEPTDAGPGAGPSE
ETLQDITNKNDKLRAMHEWIGGKHLRIATLEDFPLSYTQVLENNTRIGLGVSFQIIDFLK
KKFNFTYEVVVPQANIIGSPNDYERSLIEMVNKSEVDLAAAFIPSLSGQRSVVYYSTTTL
DEGEWIMVMQRPRESASGSGLLAPFEFWVWILILVSLLAVGPIIYGLIILRNRLTGDGQQ
TPYSLGHCAWFVYGALMKQGSTLSPIADSTRLLFATWWIFITILTSFYTANLTAFLTLSK
FTLPYNTVNDILTKNKHFVSMRGGGVEYAIRTTNESLSMLNRMIQNNYAVFSEETNDTYN
LQNYVEKNGYVFVRDRPAINIMLYQDYLYRKTVSFSDEKVHCPFAMAKEPFLKKIRTFAY
PIGSNLSQLFDPELLKLVESGIVKHLSNGDIPSAEICPQDLGGTERQLRNGDLMMTYYIM
LAGFATALAVFSTELLFRYINSRHEANKWARHGIGRTPNGQSVAPSRWLRGWRRLNSGHG
QLLGASTHGQNVTPPPPYQSIFNGGSHGEPLNRWRRPLVNGNALGNGVLLGGDSEGGVRR
LINGRDYMVFRSPNGQSQLVPVRSPSAALFQYSYTE
>DyakIR84a GE11181 
MIKLQMKVISWPLIILTAFLRVLQIESINTNFLELAAFEDFLRSQHLSQVLVVLGDDADG
EWKIECHQKLLANYRVQFYRPEMSVNFKDLMYHGSPRTAVLVLNFEHVLVRRQVFGVASE
AGYFNNSLAWFILGSVRESLPDEHLIDQLLSGYKMGIDADITVVLRGADNASLLFYDVYR
ISRRAHTPLIIEKKGSWSHLGGFQLSENFKNSWVIRRRNFLNVTWIGSTVLTEKPPGFGD
MEYLADDKQFQQLDPMQRKTYQLFQLVERMLNLSLAISLTDKWGELLENGSWSGVMGQVT
SRAADLAVCPIRFVLDRQPYVQYSAVLHTQNIHFLFRHPRRGHIRNIFFEPLSNQVWWCV
LVLVTGSTILLLFHMKQERKLSLMENGLSFVWFTMLETYLQQGPATEIFRLFSTRLLISL
SCIFSFMLMQFYGAFIVGSLLSESARTIVSLQALYDSNLAIGMENISYNFPIFTNTSNQL
VKDVYGKKICKPGEHNILTLQQGAERVIQGRFAFHTAIDRLYRLLLDLQMDEAEFCDLQE
VMFNLPYDSGSVMPKGSPWREHLAHALLHLRATGLLQYNDKKWMVRRPDCSLFKTSQAEV
DLEHFAPAIFALVLAMVASALVFLLELFLHWLADFRRRLGTMST
>DyakIR85a GE25908 
MFIQWQKHLLLLTILVNLAGARENHISLDMKESSNLMVKMSEILCKARIKVLFVYFENKT
FHEHTGQILREVTKCDISYIALRNQNSPLEAVKDDGILMYMVMIITNISQPLELSLIRKK
SAAKHRSHVFLLVRDSDTVSDAWMRASFRQFWKLWLLNIVILYWRDGRLNAYRYNPFMDN
YLIPVDNRPNDVPTLEQLFPKAIPNMQRKPLRMCIYKDDVRAIFSRQGIILGTDGLLAAY
VAERLNATMMITRPHSYNNHNLSSDICFLEVAKEYVDVSMNIRFLVPDTFKKLAESTVSH
TRDDLCVIVPKAKTAPTFWNIFRSFGSLVWILILVSVLVANVFCYILKTEVGRVPMELFA
GALTMPMTRIPLNHALRLFLIFWLYFGLLICSAFRGNLTSMMVFQPYLPDINQLGALARS
HYHIIIRPRHVKHIQHFLSLGHQHESRIREQMLEVSDTQMYEMMRNNDIRFAYLEKYHIA
RFQVNSRVHMHLGRPFFHLMNSCLVPFHAVYIVPYGSPYLGFLDSLIRSSHEFGFERYWD
RIMNSAFIKSGIKVVNRRRGSGNDEPVVLKLQHFHAVFALWLVGIGMACIVLAWEHLTHN
YNLAVTKRRH
>DyakIR87a GE26272 
MSTPEQRFWLAALLFLLSQHSGVHGFGINLMKVSAEDKGLEACILALLRKYFDSGDGLSG
SVLCFNRNYQLPNVEEQFLRGMNNYEKYPWSLVITNSREGPSTSNFLMNEKPQCYFLIVE
SLDDEDLDEVFEHWKSMVNWNPLAQFVVYLGSLEETDEEMTDLMVELLLTFINKKIFNVN
VIGQSEENQFYYGKTVFPYHPDNNCGNRVISVELLDACDYPSDETESEDESDGEEGDGDQ
EEQDGDQEEGGEGQENDEENDFQIGERDDDELENDLSSNSSEPVATIEEFFRAKFEDKFP
RDLSGCPLTASFRPWEPYIFRNSEEQPVEDYYYGLQGDGDDYNDTSPSYGEADDESYADP
EEDGDGAIPEPETQSGKLKLSGIEYEMVQTIAERLHVSIEMQGENSNLYHLFQQLIDGEI
EMLIGGIDEDPSISQFVSSSIPYHQDELTWCVARAKRRHGFFNFVATFNADAGFLIGIFV
VTCSLVVWLAQRVSDFKLRSLNGYFPICLRVLGILLNQAIPAQDFPFTLRQLFALSFLMG
FFFSNTYQSFLISTLTTPRSSYQIHTLQEIYSNKMTVMGTSEHVRHLNKDGEVFKYIREK
FQMCYNLVECLNDAAQNENIAVAVSRQHSFYNPRIQRDRLYCFDRRESMYVYLVTMLLPK
KYHLLHQINPVVQHIIESGHMQKWARDLDMRRMIHEEITRVREDPFKALTFDQFRGAIAF
SGGLLLVASCVFAFELCFFRK
>DyakIR92a
MLLQPLVTNLSQMLRLIVGQYFAGLPSVLIVYNNSESTTPLQLEYLSALELVLRELSQPI
RLQWINVAFLRDLKDLEDQVMAALNSSVTEGFITILSQTHHFIHARYYATRNANMRLKDK
RYLFLCEDESPAQLLRMDILQFYPHHLMVRPGTAAPTGPKTGPQPNPRRRGDASVNTRNK
DEEGECGGGGGAGTKTTSPYRDINFELWTQKFVGAVGNLDALLLDAFLPNETFANRVELY
PNKLLNLQRRSLLVGSITYVPYTITNYVPAGQGDVDPIHPQKANRSLTFDGAEANVMKTF
CQVHNCHLRVEAYGADNWGGIYDNESSDGMLGDIYEQRVEMAIGCIYNWYDGITETSHPI
ARSSVTILGPAPAPLPSWRTNIMPFNNRTWLVLISTLVICGTCLYLMKYVSYRLRLSGTQ
VNFQHSQKFEKSMLDIFALFIQQPSAPMSFDRFAPRFFLATILCATITLENIYSGQLKSM
LTFPFYSAPVDTIEKWAQSEWKWSAPSIIWVHTVQSSDLETEQILARNFEVHDYSYLSNV
SFMPNYGLGIERLSSGSLSVGDYVSTEALENRIVLHDDLYFDYTRAVSIRGWILMPELNK
HIRTCQETGLYFHWELEFIDKYMDKKKQEVLMDLANGHKVKGAPQALDVHNIAGALFVLA
FGVAFAGCALVVELLIHRMGISK
>DyakIR93a GE25033 
MRPSACLLLLVGLQLSIPVPSEANDFSSFLSANASLAVVVDHEYMTIHGENILAHFEKIL
SDIVRENLRNGGINVKYFSWNAVRLKKDFLAAITVTDCENTWNFYKNTQETSILLIAITD
SDCPRLPLNRALMQILNWKTAVIFVDQTILDENAVLVKSIVHESITNHITPISLILYKIN
DSLRGQQKRVALRQALSQFAPSKHEEMRQQFLVISAFHEDIIEIAETLNMFHVGNQWMIF
VLGMVGRDFDVGAATINLDEGANIAFALNETDPNCQDSLNCTISELSLALVTSISKITVE
EESIYGEISDEEWEAIRFTKQEKQAEILEYMKDYLKNNAKCSSCARWRVETATTWGKSQE
NRKFRSTPLRDAKNRNFEFINIGYWSPVLGFVCQELAFPHIEHHFRNITMDILTVHNPPW
QILTKNSHGVIVEHKGIVMEIVKELSRALNFSYYLHEASSWKEEYSLSTSAGSNESDELV
GSMTFRIPYRVVEMVQGNQFFIAAVAATVEDSEQKPFNYTLPISVQKYSFITRKPDEVSR
IYLFTAPFTVETWFCLMGIILLTAPTLYAINRLAPLKEMRIVGLSTVKSCFWYIFGALLQ
QGGMYLPTADSARLVVGFWWIVVIVLVTTYCGNLVAFLTFPKFQPGVDYLNQLANHKDIV
QYGLRNGTFFERYVQSSTREDFKHYLERARIYGSAQEEDIEAVKRGERINIDWRINLQLI
VQRHFERDKECRFALGKESFVDEQIAMIVPAKSAYLHLVNRHINSMFRMGFIERWHQMNL
PSAGKCNGKSAQRQVTNHKVNMDDMQGCFLVLLLGFTVALLIVCGEFWCRRFRASRERRQ
FIN
>DyakIR94a GE10272 
MALPGQLKCFNVFLLLLLIYKPCEGMNQHEIFLSTLLQTVHSDRPVDTLFLLHQSNCFNG
SLQDWNPSGIPTLRSNELTAFDLEQNFNHNALALVCLTRNSFRELLNTLAKTFDGLRQER
IILMIHQKPDPSFIEDISHELKDLQFLHLIVLVVREKWNGTISASTLRLQPFPAPHFKQI
GNIFEIKKIFYHSINFHGRVLNVIPSDIRVLFVALTELFVEFAHRHNSTLQIQNSTIKEE
DNYDIDMNTHLHNSKSFSDHKHIAMDMNSNSLIILVPCGTELRGLDIFKELGLRTLTWLA
LVFYIIFVVVESTFVFVSNRFNRRNFSMRYTNPLVNLRAIRAILGQAFPISHRSSLSIKH
FFVFMSLFGTLFVGFFDCKLRSFLTKKPYYSQIENFAELRQNGLTVVVDPHTRQFIEQEI
NADFFRVEVPNVKTATSRDLMNLVYSFDMKWAFVSHSIPWRAFKEEMKSLNLKILCESKN
LTILENVPLTFSLRRNSIFSRHLRHFIIKSADTGMSTYWFKVAGKKMRKFIKTSLRGFEE
QLSYQPLSFEHFKWLWTSLCIAYVISFMVFMMEILWAKYQRRTRSVSIV
>DyakIR94b GE24059 
MTLVFNLLFILLLSQAVSEETEFPQLKYLNKVVRLMIKLHKMETLVIVQHHLHHNCNLQH
WNSHGMPTIRSDDQGKISMKDTFNSRTLAIVCMGESAHISLLRNVFETFGKMRQQRLILW
TQMEPKEDFLKEISNRATEFKLLHLLVLQAGPEGPLSFYRQIPFPSAHFKRIENIWHLND
SEFVNNELNFHGKTAIVKHDYNWTIEMGNIRNCPISRLEDIEVFEFAKKYNLNLQFFNDV
DRFDIELRKRIIYLNNVSQPIDFGTPMSFSSLLIVVPCDTYLSLQDVIKQYGIQKWILYI
ILVYVIFVLIEITFLKVTFRFSTQPHHQEFLNPLVNLYAFRAILGLPFPLPRRSSLSLHQ
LFLAIVMFGMIISIFINCKLSSMLTKPYPRTQVTNFKELQASGLTVVMDEDANNFIEEKF
ALEDTKQYMPRKAVLTYAERVKLLISQKDGYAFALFSDNFFAIRNYQRSRGVRAHCSSVD
LVIARNVPRVYILGNNSILEWPLMRFTSIMEESGIINHWRKNIPRSNVKNLKEITISNDR
VPAVLPLSMEHLTWLWCLLILGYSISMIVFLVEISLKRRKKILKNREHNAFMC
>DyakIR94c GE24057 
MSKVLVLLVVPLMYLSLAQGMESASLKFLRELINAIDEVRQIRTIMAIRHSQDKNCLLDQ
WNPRRWVILRANEMAPIRISGYCNEQAVSLACIGNDSDYGLLDSLANAMDNMRQERIILW
SQSEPTKFLLHYISQQANRYNFVQLTIVAMNDDPNAVTALYRMHPYPTPQFNRLNNISDI
TGATLFENGLSFQGRTAIVKQSVNSNISIQVWSPSGPIPLSELKDYEIIQFAIKYNLSLK
LYDPNDTNSGHFDIQLGPRFITKDFPTQMAFVSPNTACSLIVIVPCSQKWRLMDVLQKLG
VLKLICCLSIAYVIFVSMETLILWLTHRICNRGIRLTCLSPLLNPRAFRGILGLPFPELR
RSSISLRQLFLVISVFGLIFSNIVSCKLSALLMKPAQNPQVRNFNELRDSGLITITDAYT
HSFIKTHIDTEFFDRVLPNYLIVEKKETLTMLLSLNDSYSYIMYTTTWKLLSAIQRSLDE
RVFCESESLTIAWNLPRMYVLENNSALKWMLARFINYIPQTGISNAWNEQLPYAVKKLYN
VTFSPKKNTGPVPLSIENLSWIWHLLIIGESIATLVFIVEILVENRNRFICNMRERSSED
DDIA
>DyakIR94d GE10371 
MGQLQLLLAALVLLSPGSEGFQQYLLHHLSRELKFDYALLLGNLDPTWLEILWQLPVPVI
QIEEHSRENYNLLDNPSQNVLTIAFLNDSPKDMLENLSRNLRMLNTRPVLLVIKNRTLRV
NWLLEWCWNHQLLNVVAIGRDFKESLIVYSYTPFPILQFIERRLDNSTIIFEQRLENLHG
YKIPIALGGSSPRLIVYRGSDGKRIFSGPVGNFMKSFEQRYNCRLVQPYPFDETAISPAR
DLLAAVRNGSVQVALGAIYPLRPYTGYSYPIELMSWCLMMPVPEEVPHSQLYSMVFSPMA
FGVTILVMVLISLTLSIALRLHGYRVSISEYFLHDNCLRGVLSQSFYEVLRPPALIRAVY
LVICLLGLLITSWYNSYFSTFVTSAPRLPQLSSYESIKHSNLKVVIWKPEYEMLLHLSEN
MEKYSSIFQLEADYKEFLHLRDSFDTRYGYMMPMEKWSLMKEQQRVFSSPLFSLQDELCV
FHTVPIVFPIVSNSIFREPFDRLIMEVSASGLLSHWKDMSFTEMIKAGQLSLEDRGHPKE
FRAMKVEDLMQIWRFVGWMLGLATMVFLLELVSFWRHKMWQHMKYIFSFGQTKIFKSRK
>DyakIR94e GE10371 
MDCPKWILGGLCLISLVDGATVIQLLAGMKLESDFEYVLLMKNRNFSLSAEVWNGTSLTK
DVMDEVQVSVLQLNENRSYFLHNTISRRLVSLVFMRDAKLEEHRGLLTALVANLRHMTTS
RVIFLVQSEASTDFLYELFRDCWRKKLLNVIVIFQDFETSSSFYSYSHFPILQIEERIFE
TSLQLLHIFPDRLRNFHGYQMPVILGGTAPRMIAYRNKKGDVVYDGTVGHFMTAFQQKYN
VKFVQPLQAKNPLDFAPSIQTVGAVRNESVEISISLTYPTIPPFGFSYPYEQMNWCVMLP
VEADVPPFEYYTRVFELTAFLLTLGILVIISCLLASALRLHGYATNISEFLLHDSCLRGV
LGQSFVEVFRAPTLVRGIYLEICVLGILITAWYNSYFSSYVTSAPKQPAFRKYDDILASN
LKVVAWKPEYAELVGRLLQFRKYESMFLVEPDFNRYLALRDTLDTRYGYMITTNRWVLIN
EQQKVFSRPLFRKRDDFCFFNNIPFGFPLHENSVYMEPVQKLIMELAETGLYFHWMATGF
SELIDAGEMHFVDLSPRREFRAMQIQDLQYVWYGYAFMVVLSSLVWLLESLVHKLKSKTI
FPRHFMHRNKK
>DyakIR94f GE10372 
MSGMWQQVLLAETPNWSHLDVLQQFWTHLRMEVGYRTLLHYRLGSCDCWFDDVLGTDNST
ALMWNNQTYPHYLRHRQDADILAVSCLRFQQYQEVLLALSAMLDQIRSTPVVLQLCGDED
SNRELNSARLMLKQSQDLKMPNVVLLSWKFVTSGTLYSYEMFPEFKLQTLVYQAYRTLFP
YKLGNLQGYPIRTIPDNSEPHTIVQKMWNGSITIKGPVWQLMVEFVKHLNGTLQLPIQPH
PERSFKLVEILDLVRNQTVDIAASLRPYSVHVQRSSTHIYGFPMMVGNWCAMLPTERVIG
SHEALTRLMESPWTWLVLLLLYGLHRFLVLKTRLRSSLVHLTKLLINLALICFLQAQLSA
YFIGPQKVNHIANMQQLEESGLKIRGMRSEFMEYPIDMRIRHASSFLLHDVFFDLAQYRN
SFNTSYGYTVTSAKWQLYKEAQRHFRRPLFRYSEDICVQKLSLFSLILQDNCLYRHENKR
FILRLHEAGLIYLWYRRSYYVMVTAGRFPIGDLSTVHQAQPIRWSEWQYVVLLYGVGLLF
SVLVFVIELTVHYVNVCLNNL
>DyakIR94g GE10373 
MSTGVNSLHSKLVSLISRGQELTSIFFYAPAKEKCHLEDTIASATWGLPLVIWRTDRAVI
LNGFIGEGLLVLACLPGFHWRALLGSLSRSLKYLRQARILIEFVEDRDEFLVSEVLQFCL
SHDMINVNAIFADFSETENLSSFEAYPSFEVVNQTFTPDTQVADLYPNKMLDLRESFIRT
MPDYSVPNTILYQDTEGNKEILGYLWDLLKAYAQKHNAQLQVVNKNADDRPLNYIELLEA
AQSGIVDLCASIQPMSMGSISRMHEMSYPVNQASWCTMLPVERQLHGSELLSRVLPYPTF
ALLLILWILYELLRGRWRRHSRLQSIGWLVLATLVSTNYVGRLLNLFTDPPSLPPINSLS
ALMESPVRIISERSEYSAIEFTQRTKYSAAFHLALQASILIGLRNAFNTSYGYTITSEKW
KIYEEQQKRSSKPVFRYSKDLCFYEMIPFGLVIPENSPHRAPLHSYTLLIRQSGLHDFWV
NRGFSYMVKAGKINFTAIGKRYQAETLKFTDLRHVFIVYVSVVLISMVLFTCELFVSWVN
YWLGF
>DyakIR94h GE10374 
MLSNISFSPASELVDLYGLVVKFLVSSETTLFYFNPTGQKCSWETLLSTNLSSHPQIIWY
REEPYPGLYKRHSSNLFVMSCLSSMSYAGQLKLLAESLTRFRFVKVLIEVQDKEGSFLAS
QILLLCQQHSMLNVVLYFSRWSRTLNVFSYLAFPYFKLLQQRLLGIFPPNIFIDQLADLQ
GYKIRVQPDLSPPNTFPYWDERGEYRIGGFLWRIVKNFSKSLRGDIQVLYPTWPKAKVSA
AEYMIQFTRNGSSDIGVTTTMITFKHEERYRDYSYPVFDISWCTLLPVEKPLSVEVLFFR
ILSPGLAVLLLLAFILFFLIVPQLIKYWGITFRGRLLRMASRIFALLMLCSSAAQLLSLL
MSPPFHTKIKSFDDLLSSGLKIFGISSEFYFLDGGFRAKYASAFHLTDNPNELYDNRNYF
NTSWAYTITSVKWHVIEAQQRHFAHPVFRYSKDMCFCSDSPWGLLLAPESFYRERLHRFT
LNINQAGLMTHWMTNSFYEMVRAGRMTLKDYSSTNLMEPLRIKDLRMCWLILAVGLGTAT
IVFTIELLLFYTNVFLNSL
>DyakIR94i GE10271 
MECEIQDWNYPEIPTLRLNEFNIIEVRRHFNSVIMALVCICNDYGMTLLESLAKDLNRMR
QARIILWMDKKLTHNLLNVIAAQVEKHEFYQMIILEATQHPMDTIPIRRLDFFPSIKFDK
IVDILDLKGPIFYTPEENFKGKVFNLLPDWEATLCINVTLSPGVSIPIVRNSDYGIIQFA
FIYNLSLRVLNASYKLPVDGTSLVPDIQLKTQVHTNMQNLKNWNPHDISSLMVAVPCGKE
LSIEEVFKQLDVNSWLRHIFFVYIIFVVAEAFILVITHRISGRSYHFCNLIPVLNLRAFR
AILGMSFPISRRSSLSLRQLFLAINIFGLISSSFFNCKLKALLMKHSDQPHIKNFEDLRD
SGLNVFAGPAMDPFLNSETGAEFVRNNVINLKSVSQWELIEMLLKANTYNAYLMFSENWE
VLNKFHKFYGRSTLCRSKNLTIIEALPMTYILKNNSMLDRSLFRFMMRLHEHGFVDHWLK
QSPYILGKAVNTTIQRNYVEREKALSLHHFKWLWCILVCGYGSAIIVFIIEIVFGGQRKT
RHSDISHV
>DyakIR100a GE10968 
MATTLQLIMLALVGGTLVQANDTDYKLLLTSIVEELEGGLELHLRSSEDGGNDLVQFLME
QEKSSFQISVEQEEIPTRAEIMRHHFFVFEDVHQMQEILTSLVNTDGFYILTLEKIPAED
DVTLKDFAADVWVQHGHSRIYYVQISKESILLYNPFTQSLVVVRDSKTYARIYKDLEGYP
LRIYIFDSVYSSVIGDGENNKVLSVTGADAKLAKTVARQLNFTADFLWPDDEFFGGRLPN
GEYSGGVGRAHRGEVDIIFAGFFIKDYLTTHIQFSAAVYMDDLCLYVKKAQRIPQSILPL
FAVHTDVWLCFLLVGLLGTLVWLILRAVNLVLCIERIPDGSRTTGISYFGAALRIFIDTW
VVWVRVNVGRFPPFHSERIFVASLCLVSVIFGALLESSLATVYIRPLYYRDANTLRELDE
SGQPIYIKHPAFKDDLFYGHDSQVYRRLDAKMKLVAEGEERLIEMVSKRGGFAGVTRSAS
LQLSDIRYVMTKKVHKIPECPKNYHIAYLLPRPSPYLEEVNRIVLRLVAGGIVNLWTGEA
KERAKWSIQRFPEYLAELDVGRWKVLTLSDVQLAFYALTIGCLLSAVVCMAEILLGRKRS
ALNKIK
>DyakCG11155 GE14568 
VRKKRQTIININVRGRSYLKEICFSYIIFSILVIANALPPVIRVGAIFTDDERESSIESA
FKYAIYRINKEKNLLPNTQLVYDIEYVPRDDSFRTTKKVCSQLEAGVQAIFGPTDALLAS
HVQSICEAYDIPHIEGRIDLEYNSKEFSINLYPSHTLLTLAYRDIMVYLNWTKVAIIYEE
DYGLFNLMHSSTEAKAEMYIRQASPDSYRQVLRAIRQKEIYKIIVDTNPSHIKTFFRSIL
QLQMNDHRYHYMFTTFDLETYDLEDFRYNSVNITAFRLVDVDSKRYLEVINQMQKLQNNG
LDIINGIPYIQTESALMFDSVYAFATGLHFLHLDNRQNLYIKNLSCTSDQTWNDGISLYN
QINGAITDGLTGNVNFVEGRRSIFKLDILKLKQEKIQKVGYWQPDGGVNISDPTAFYDSN
IANITLVVMTREERPYVMVKEDQNLTGNIRFEGFCIDLLKAIATQVGFQYKIELVPDNMY
GVYIPETNSWNGIVQELMERRADLAVASMTINYARESVIDFTKPFMNLGIGILFKVPTSQ
PTRLFSFMNPLAIEIWLYVLAAYILVSFALFVMARFSPYEWKNPHPCYKETDIVENQFTI
SNSFWFITGTFLRQGSGLNPKATSTRIVGGCWFFFCLIIISSYTANLAAFLTVERMISPI
ESASDLAEQTEISYGTLEGGSTMTFFRDSKIGIYQKMWRYMENRKTAVFVKTYEDGIRRV
MEGSYAFLMESTMLDYAVQRDCNLTQIGGLLDSKGYGIATPKGSPWRDKISLAILELQEK
GIIQILYDKWWKNTGDVCNRDDKSKESKANALGVENIGGVFVVLLCGLALAVVVAIFEFC
WNSRKNLNTENQSLCSEMAEELRFAMHCHGSKSKHRPRKRKCLKCSSGPTYVPSNISTSN
VGVHYNYFN
>DyakCG3822 GE25031 
MRSSAVLILPLLLLQLILNCRKAHSLPDIIKIGGLFHPADDHQELAFRQAVDRINADRSI
LPRSKLVAQIERISPFDSFHAGKRVCGLLNIGVAAIFGPQSSHTASHVQSICDNMEIPHL
ENRWDYRLRRESCLVNLYPHPNTLSKAYVDIVRHWGWKTFTIIYENNDGIVRLQELLKAH
GMTPFPITVRQLSDSGDYRPLLKQIKNSAEAHIVLDCSTERIHEVLKQAQQIGMMSDYHS
YLVTSLDLHTVNLDEFRYGGTNITGFRLINEKIVSDVVRQWSIDEKGLLRSANLTTVRSE
TALMYDAVHLFAKALHDLDTSQQIDIHPISCDGQSTWQHGFSLINYMKIVEMKGLTNVIK
FDHQGFRTDFMLDIVELTPAGIRKIGTWNSTLPDGINFTRTFSQKQQEIEANLKNKTLVV
TTILSNPYCMRKESAIPLSGNDQFEGYAVDLIHEISKSLGFNYKIQLVPDGSYGSLNKLT
GEWNGMIRELLEQRADLAIADLTITFEREQAVDFTTPFMNLGVSILYRKPIKQPPNLFSF
LSPLSLDVWIYMATAYLGVSVLLFILAKFTPYEWPAYTDAHGEKVESQFTLLNCMWFAIG
SLMQQGCDFLPKALSTRMVAGIWWFFTLIMISSYTANLAAFLTVERMDSPIESAEDLAKQ
TRIKYGALKGGSTAAFFRDSKISTYQRMWSFMESARPSVFTASNGEGVERVAKGKGSYAF
LMESTSIEYVTERNCELTQVGGMLDTKSYGIATPPNSPYRTAINSVILKLQEEGKLHILK
TKWWKEKRGGGKCRVETSKSSSAANELGLANVGGVFVVLMGGMGVACVIAVCEFVWKSRK
VAVEERLSAILNE
>DyakCG5621 GE11157 
MISAEASFPLGFILTSLLLVFLGCHGERTNVGLVYENTEPDLEKIFHLAISKANEENEDL
ELHGVSVSIEPGNSFETSKKLCKMLRQNLVAVFGPTSNLAARHAMSICDAKELPFLDTRW
DFGAQLPTINLHPHPATLGVALRDMVVALGWESFTIIYESGEYLATVRELLQMYGTAGPT
VTVRRYELDLNGNYRNVLRRIRNADDFSFVVVGSMATLPEFFKQAQQVGLVTSDYRYIIG
NLDWHTMDLEPYQHAGTNITGLRVVSPDSEQVQEVAKALYESEEPFQNVSCPLTNSMALV
YDGVQLLAETYKHVNFRPVALSCNDDSAWDKGYTLVNYMKSLTLNGLTGPIRFDYEGLRT
DFELEVIELGVSGMQKIGQWSSEDGFQENRPAPAHSLEPDMRSLVNKSFVVITAISEPYG
MLKETSEKLEGNDQFEGFGIELIDELSKKLGFSYTWRLQEDNKYGGIDPKTGEWNGMLRE
IIDSRADMGITDLTMTSERESGVDFTIPFMSLGIGILFRKPMKEPPKLFSFMSPFSGEVW
LWLGLAYMGVSISMFVLGRLSPAEWDNPYPCIEEPTELENQFSFANCLWFSIGALLQQGS
ELAPKAYSTRAVAASWWFFTLILVSSYTANLAAFLTVESLVTPINDADDLSKNKGGVNYG
AKIGGATFNFFKESNYPTYQRMYEFMRDNPQYMTNTNQEGVDRVENSNYAFLMESTTIEY
ITERRCTLTQVGALLDEKGYGIAMRKNWPYRDTLSQAVLEMQEQGLLTKMKTKWWQEKRG
GGACSDSDEDSGAVALEISNLGGVFLVMGVGSFFGIFVSLLEMVLGVKERSDENQEAPDS
DASSLGFANLGGVYLVMFVGSCFGCIYGLVNCVVSVYLSARENKVSFRTELLDEIRFILQ
CSGNTKAVKYPKNSSRSNASSKSKGSSMSVDSLPEDNSEADTPGQHNHAK
>DyakCG9935 GE14507 
MFIASGLLLLQFISYASGVPPLVRIGAIFSNQPGKYNSEMAFRYAIHKLNMDKSILPETT
VDYYIEYVNRFDSFETVQKVCKLIRVGVQAIFSPTDSVLATHINSICDALDIPNIGRSAH
DFSINVYPSQEYVNYAFNDVIQYLNWTRFGILHEKENGIINLHQLSRSFNGEVHMRQVSR
GSYLYALKEFKGKEIHNIIIDTNSNDISILLKNILQQQMNEYKYHYLFTSFDLETYDLED
FKYNFVNITSFRLVDTGDVGVKQILKDIAFYSHHMFKNPFFNLHVKKSTILESEPALMFD
SVYVFAIGLQTLEQSHSLSFSNISCDEEIPWNGGLSLINYLNAVEWKGLTGPIQFKDGHR
VQFKLDLIKLKQHSIVKVGEWTPHGHLNITEPSMFFDAGSMNVTLVVITILETPYVMMHY
GKNFTGNERFYGFCVDILETISREVGFDYILDLVPDRKYGAKDPETGNWNGMVAQLMKYK
ADLAVGSMTITYARESVIDFTKPFMNLGISILFKVPTSEPTRLFSFMNPLAIEIWLYVLI
AYFLVSISIYIVGKLSPIEWKCIHPCDLDNISIGNQFSLTDSFWFTIETLLQQSTDIHPR
AMSTRIISSTWGFFSLIIVASYTANLAAFLTTERMINPIENAEDLASQTEISYGTLDSGS
TMTFFRDSLIETYKKIWRSMDNKKPSAFTTTYEDGIRRVNEGKYAFLMESTMLDYIVQRD
CNLTQIGGLLDTKGYGIATPKGSPWRDKISLAILELQERGEIQMLYDKWWKNTDETCTRK
NTSKQSKANSLGLENIGGVFVVLITGIILAAIVAFFEFWFNFRYNYKATPTQSVFDDKST
QGEILESERTCSQPDRCFWIEIYEELRYASWCMNKQKRPALWRTCSECTIPKSQRINKL
>DyakClumsy GE12906 
MYYVFLTHFLLIALPALADRSQFMVGSIFTSDKDESEIAFRTAVDRANILERNVELVPIV
VYANTDDSFIMEKMVCNLISQGVIAIFGPSTGSSSDIIASICDTLDIPHIVYDWIPNESI
PDREHSTMTLNVHPDNLLLSQGLAEIVQSFAWRSFTVVYEADKELQQLQDILQIGEPSSN
PTTVKQLGPDDDHRPFLKEIKLSTDNCLILHCGPENLLKILQQANELKMLGEYQSVFIPL
LDTHSIDFGELSGVDANITTVRLMDPTDFHVKNVVHDWEEREKREGRYFKVDPNRVKSQM
ILLNDAVWLFSKGLTELGIFEELTAPDLECRRKKPWPFGKRIIEFIKARSEETSTGRIDF
NENGQRNFFTLRFMELNSDGFLDLATWDPVNGLDVLNDDEESEKRVGQKLSNKTFIVSSR
LGAPFLTLREPEEGEVLTGNSRYEGYSIDLIDEIAKMLNFKFEFRMSPDGKYGALNKVTQ
TWDGIVRQLIDGNADLGICDLTMTSSRRQAVDFTPPFMTLGISILFSKPPTPPTDLFSFL
SPFSLDVWIYMGSAYLFISLLLFALARMAPDDWENPHPCKEPEEVENIWSIMNTTWLSIG
SLMGQGCDILPKAASTRLVTGMWWFFALMMLNSYTANLAAFLTNSRQANSINSAEDLAAQ
SKIKYGAMAGGSTIAFFRDSNFSTYQKMWTAMESASPSVFTKTNDEGVERVQKGKNLYAF
LMESTTLEYNVERKCDLVQIGGWLDYKSYGIAMPFNSPYRKQISAAVLKLGELGQLAELK
RKWWKEMHGGGNCEKSDEDGGDTPELGLENVGGVFLVLGLGLLAAMVLGCTEFLWNVKSV
AIEEKISLKEAFKSEALFAARIWITTKPVHTSSGNSSSCSSSSSRSKHSFKSQGLSMKSL
QISGDQDVEASVHSKLKKIGSIFSLKSQKTVTPPPEIGWKLDKSTQIDDILTSEANLDLM
PELESHPPHRHHHHHHHRHHHQHDHDRNPSPPEK
>DyakGlu-R1 GE21572 
MHSRLKFLAYLHFICASSIFWPEFSSAQQQQQAASLTEKIPLGAIFEQGTDDVQSAFKYA
MLNHNLNVSSRRFELQAYVDVINTADAFKLSRLICNQFSRGVYSMLGAVSPDSFDTLHSY
SNTFQMPFVTPWFPEKVLTPSSGLLDFAISMRPDYHQAIIDTIQYYGWQSIIYLYDSHDG
LLRLQQIYQELKPGNETFRVQMVKRIANVTMAIEFLHTLEDLGRFSKKRIVLDCPAEMAK
EIIVQHVRDIKLGRRTYHYLLSGLVMDNHWPSDVVEFGAINITGFRIVDSNRRAVRDFHD
SRKRLEPTGQSQSQNAGGANSLPAISAQAALMYDAVFVLVEAFNRILRKKPDQFRSNHLQ
RRSHGGSSSSSATGTNESSALLDCNTSKGWVTPWEQGEKISRVLRKVEIDGLSGEIRFDE
DGRRINYTLHVVEMSVNSTLQQVAEWRDDAGLLPLHSHNYATSSRSMSASTGDYDRNHTY
IVTSLLEEPYLSLKQYTYGESLVGNDRFEGYCKDLADMLAAQLGIKYEIRLVQDGNYGAE
NQYAPGGWDGMVGELVRKEADIAISAMTITAERERVIDFSKPFMTLGISIMIKKPVKQTP
GVFSFLNPLSQEIWISVILSYVGVSFVLYFVTRFPPYEWRIVRRPQADATAQQPPGIIGG
ATLSEPQSHSPPVPPNEFTILNSFWYSLAAFMQQGCDITPPSIAGRIAAAVWWFFTIILI
SSYTANLAAFLTVERMVAPIKTPEDLAMQTEVNYGTLLHGSTWEFFRRSQIGLHNKMWEY
MNANQHHSVHTYDEGIRRVRQSKGKYALLVESPKNEYVNARPPCDTMKVGRNIDTKGFGV
ATPIGSPLRKRLNEAVLTLKENGELLRIRNKWWFDKTECNLDQETSTPNELSLSNVAGIY
YILIGGLLVAVIVAIVEFFCRNKTTQLKSPGSNGSAGGVPGMLGSSTYQRDSLSDAIMHS
QAKLAMQASSEYDERLVGVELASNVRYQYSM
>DyakGlu-R1B GE20813 
MRFGLKLSCLWPSFLLWLTWSSGGIGGWGGRWEWGVSAQPSLTEKIPLGAIFEQGTDEVQ
SAFKYAMLNHNLNVSSRRFELQAYVDVINTADAFKLSRLICNQFSRGVYSMLGADSPDSF
DTLHSYSNTFQMPFVTPWFPEKVLTPSSGFLDFALSMRPDYHQAIIDTIQFYGWRKIIYL
YDSHDGLLRLQQIYQGLRPGNESFQVELVKRISNVSMAIEFLHTLEQIGRFENKHIVLDC
PTEMAKQILIQHVRDLRLGRRTYHYLLSGLVMDDRWESEIIEFGAINITGFRIVDTNRRL
VREFYDSWKRLDPQMSVGAGRESISAQAALMYDAVFVLVEAFNKILRKKPDQFRNNVQRR
SQTLMVAQAAASTSSDGYNYSASGGGGGGNGGAGGGFAGSDSGGSGGMASRALDCNTAKG
WVNAWEHGDKISRYLRKVEIEGLTGDIKFNDDGRRVNYTLHVVEMTVNSAMVKVAEWNDD
AGLQPLNAKYVRLRPHVEFEKNRTYIVTTVLEEPYIMLKQVAFGEKLHGNNRFEGYCKDL
ADLLAKELGINYELRLVKDGNYGSEKSSAHGGWDGMVGELVRKEADIAIAAMTITAERER
VIDFSKPFMSLGISIMIKKPVKQTPGVFSFMNPLSQEIWVSVIFSYIGVSIVLFFVSRFS
PHEWRLVQQTPQQSQSPDPHAHHEQLANQQPPGIIGGAPLPPPPGPPTPGAQTAAGAAAL
QAALSAGSPGSGGSSSAAVNEFSVWNSFWFSLAAFMQQGCDLSPRSVSGRIAAASWFFFT
LILISSYTANLAAFLTVERMVTPINSPEDLAMQTEVQYGTLLHGSTWDFFRRSQIGLHNK
MWEYMNSRKHVFVPTYDEGIKRVRNSKGKYALLVESPKNEYVNAREPCDTMKVGRNLDTK
GFGIATPLGSALKDPINLAVLTLKENGELIKLRNKWWYEKAECSPHKDGETSHSELSLSN
VAGIFYILIGGLLVSVFVAILEYCFRSRDSRSASNGSGMGMGMGLGGVGSGSLGKANGSM
MLGATSAVPGGMPSSHQRSTLTDTMHAKAKLTIQASRDYDNGRVGYLNCASLQYYPPAQL
SATPTDAGDSLHMNAHGQV
>DyakGluRIIA GE25515 
MRLSPVVICAFLVISGFLELSFALGGDERNEITVGAIFYENEKEIELSFDQAFREVNNMK
FSELRFVTIKRFMPTNDSFLLQQITCELISNGVAAIFGPSSKAASDIVAQIANATGIPHI
EYDLKLEATRQEQLNHQMSVNVAPSLSVLSRAYFEIIKTNYEWRTFTLVYETPEGLARLQ
DLMNIQELNDDYVKLRNLADYADDYRILWKETDETFHEQRIILDCEPKTLKKLLQVSIDF
KLQGPFRNWFLTHLDTHSSGLRDIYNEDFKANITSVRIKVVDANPFERKKTRLTQVDQIL
ADQTMLPILIYDAVVLFASSARNVIAAMQSFHPPNRHCGSASPWMMGAFIVNEMKTISED
DVEPHFKTENLRLNENGQRTHFNLEIYKPTVNEPLLVWTPDNGIKKRRLTLELESGGNTQ
DFSVQRKVYTVVTHYEEPYFMMKEDHENFRGKEKYEGYAVDLINKLSELLNFDYEFMIVD
GNGKYNPETKQWDGIIRKLIDHHAQIGICDLTITQMRRSVVDFTVPFMQLGISILHYKSP
PAPKNQFAFLKPFAVEVWIYMVFAQLIMTLAFVFIARLSYREWLPPNPAIQDPDELENIW
NVNNSTWLMVGSIMQQGCDILPRGPHMRILTGMWWFFALMMLSTYTANLAAFLTSDKWQS
SIKSLQDLIEQDKVHFGSMRGGSTSLFFSESNDTDYQRAWNQMKDFKPSAFTTTNKEGVA
RVRKEKGEYAFLMETTSMTYNIERNCDLTQIGEQIGEKHYGLAVPLGSDYRTNLSVSILQ
LSEKGDLQKMKNKWWKNHNVTCDSYHEVDGDELSIVELGGVFLVLAGGVLTGVILGIYEF
LWNVQKVAVEERVTPWQAFKAELTFALKFWVRRKPMRISSSRDKSSSRRSSGSRRSSKEK
SRSRTVS
>DyakGluRIIB GE25526 
MHGLQLLVLLALALSSGANEDNLVVKIGAIFFDTELKLAEAFSAALEEVNAVNGALKLEA
IKRYVTVDDSIVLQDISCDLIGSGVAAIFGPSSKTNSDIVEVLCNMTGIPHLQFDWHPQQ
SSRERINHQLTVNVAPMELFLSAAFSDILASKSFDWKSFTIAYERSSHLIRLQHILAWKQ
LHKAGIKMQEFERGDDYRILWKRINDAREKFVLLDCPSDILVDVVNASIGYNMTGSFNHL
FLTNLDTHISGIDQFYSRDFTVSVAAVRIRTYVPPPVHDEIDVFDNSVDTRFSSLESQLI
YDSVVLFYNALLEISQLPGFYIPNFSCGRGFWQPGPRLVEQMKQISPKLAKPPFKTQRLQ
INAEGQREDFNLEVYNPIIDRVTHIWNKEFQLVDFEKLRENSTQALKQKRLQTKEDFSQK
PIKYTVATRVGKPYFSWREEPEGVHFEGNERFEGYAVDLIYLLAQECKFDFNFEPVRDNK
YGSYDANTDEWDGIIRQLIDNNAQIGICDLTITQARRSVVDFTVPFMQLGISILSYKEPP
PKADIYAFLNPYNAEVWLFVMIAMMITAFALIFTGRIDQFEWDQPVENVNHELERQNIWH
LSNTMWLVLGSILNQGCDLLPRGVPMRLLTAFWWIFALLISQTYIAKLAAFITSAKIAGD
IGSLHDLVDQNKVQFGTIRGGATSVYFSESNDTENRMAWNKMLSFKPDAFTKNNEEGVDR
VKLSKGTYAFLMETTNLQYYVERNCELTQIGESFGEKHYGIAVPLNADFRSNLSVGILRL
SERGELFKLRNKWFTSNESICDSNLPTIDDGQFDMDSLSGLFVVLIVGVIVGLVIGVAEF
LWHVQRISVKEKIPPMLALKAEFYFVIRFWLTRKPLHTYRQSRDSTSTGYSSLEQITSAS
SAKKKKKTRRLEK
>DyakGluRIIC GE17232 
MWQRILVLLCMWSAFLVCRSRGQQINIGAFFYDDELELEKEFMTVVNAINGPESEQTVRF
YPLIKRLKPEDGSVALQEQACDLIDNGVAAIFGPSSKAASDIVALVCNSTGIPHIEFDIS
DEGIQAEKPNHQLTLNLYPAQAILSKAYADIVQNFGWRKFTIVYDADDAKAAARLQDLLQ
LREVHNDVVRVRKFQKDDDFRVMWKSIRGERRVVLDCEPSMLVDLLNSSTEFGLTGQYNH
IFLTNLETYTDHLEELAADNETFAVNMTAARLLVTPDPPPYSLPYGYVTQRDSIVYESND
PPRTLLHDLIHDALQLFAQSWRNASFFYPDRMAVPRITCDFAASGGRTWAMGRYLARLMK
GTSGVNNTNFRTSILQFDDDGQRITFNIEVYDPLDGIGMAIWDPRGQITQLNVDVKVQKK
MIYRVATRIGPPYFSYNDTARELNLTGNALYQGYAVDLIDAIARYVGFEYEFVPVADQQY
GKLDKETKQWNGIIGEIINNDAHMGICDLTITQARKTAVDFTVPFMQLGVSILAYKSPHV
EKTLNAYLDPFGGKVWIWILISVLVMTILKTIVARISKMDWENPHPCNRDPEVLENQWHI
HNTGWLTVASIMTAGCDILPRSPQVRMFEATWWIFAIIIANSYTANLAAFLTSSNMKGSI
TNLKDLSGQKKVKFGTIYGGSTYNLLAESNETVYRLAFNLMNNDDPSAYTKDNLEGVDRV
RKNRGDYMFLMETTTLEYHREQNCDLRSVGEKFGEKHYAIAVPFGAEYRSNLSVAILKLS
ERGELYDLKQKWWKNPNASCFEEPDPDATPDMTFGELRGIFYTLYAGILIAFLIGITEFL
LYVQQVALEERLSFKEAFKKEIRFVLCVWNNRKPIVAGTPLSSVRTTPRRSLDKSLDRTP
KSSRRVVIGRSSEEMREMAQGSGSSSGSNNAGREQKEARV
>DyakGluRIID GE25051 
MHFCWISLIILSLNKVQAQFYGGNAYEAFSGQSIRLGLITDDATDRIRQTFEHAISVVNN
ELGVPLVGESEQVDYGNSIQAFSQLCRLMQSGVGAVFGPAARHTASHLLNACDSKDIPFI
YPHLSWGSNPDGFNLHPSPEDIANALYDIVNQFEWSRFIFCYESAEYLNILDHLMTRYGT
KGPVIKVMRYDLNLNGNYKSVLRRIRKSEDSRIVVVGSTGGVAELLRQAQQVGIMNEDYT
YIIGNLNLHTFDLEEYKYSEANITGIRMFSPDQEEVRDLMEKLHQELGESEPVNSGSTFI
TMDMALTYDAVRVIAETTKHLPYQPQMLNCSERHDNVQPDGSTFRNYMRSLEIKEKTITG
RIYFEGNKRKGFTFDVIELQTSGLVKVGTWEEGMDFEFQRPPQAVNFNDIDDGSLVNKTF
VVLISVATMPYASLVESIDTLIGNNQYQGYGVDLIKELADKLGFNFTFRDGGNDYGSFNK
STNSTSGMLKEIVEGRADLAITDLTITSEREEVIDFSIPFMNLGIAILYVKPQKAPPALF
SFMDPFSSEVWLYLGIAYLGVSLCFFIIGRLSPIEWDNPYPCIEEPEELENQFTINNSLW
FTTGALLQQGSEIAPKALSTRTISAIWWFFTLIMVSSYTANLAAFLTIENPTSPINSVKD
LADNKDDVQYGAKRTGSTRNFFSTSEEPIYIKMNEYLNAHPEMLMENNQQGVDKVKAGTK
YAFLMESTSIEFNTVRECNLTKVGDPLDEKGYGIAMVKNWPYRDKFNKALLELQEQGVLA
RLKNKWWNEVGAGVCSAKSDNNGPSELGVDNLSGIYVVLIIGSIISMIISILCWCFFVYK
KAKNYAVPFCDALAEEFKIVIRFSENERPLKSAQSIYSRSRNSSQSIESLKTDSEENMPV
ED
>DyakGluRIIE GE25052 
MFCNHFIILWSIISIKISVNRAQYENFGGFNNIQSLGSVPIGLLTDQNTEQMNIVFDHAI
DVANQEVGTTLTALKEEVNYGDAYQSYGRLCRMLETGIAGVFGPSSRHTAVHLMSICDAM
DIPHIYSYMSENAEGFNLHPHPSDLAKALYSLITEFNWTRFIFLYESAEYLNILNELTTM
LGKSGTVITVLRYDMQLNGNYKQVLRRVRKSVDNRIVVVGSSETMPEFLNQAQQVGIINE
DYKYIIGNLDFHSFDLEEYKYSEANITGLRLFSPEKMAVKELLIKLGYPTDQDEFRNGSC
PITVEMALTYDAVQLFAQTLKNLPFKPVPQNCSQRTESVRDDGSSFKNYMRTLRLTDRLL
TGPIYFEGNVRKGYHLDIIELQPSGIVKVGTWDEERQYRPQRLAPTTAQFDSVDNSLANK
TFIILLSVPNKPYAQLVETYKQLEGNSQYEGYGVDLIKELADKLGFNFTFVNGGNDYGSY
NKSTNESTGMLREIMTGRADLAITDLTITSEREQALDFTIPFMNLGIAILYLKPQKAKPE
LFTFMDPFSEEVWWFLGFSFLGVSLSFFILGRLSPSEWDNPYPCIEEPEELENQFTIGNS
IWFTTGALLQQGSEIGPKALSTRTVASFWWFFTLIVVSSYTANLAAFLTIEKPQSLINSV
DDLADNKDGVVYGAKKTGSTRNFFMTSAEERYKKMNKFMSDNPQYLTEDNMEGVNRVKTN
THYAFLMESTSIEYNTKRECNLKKIGDALDEKGYGIAMRKDWPHRGKFNNALLELQEQGV
LEKMKNKWWNEVGTGICATKEDAPDATPLDMNNLEGVFFVLLVGSCCALLYGIISWVLFV
MNKAHHYRVPLRDALKEEFQFVIDFNNYVRVLKNSASIYSRSRHSSMSVASVAQSQ
>DyakNmdar1 GE25274 
MAVAGFVFCWPLLGLTIVLLVAPIDAAQRHTASDNPSTYNIGGVLSNSDSEEHFSTTIKH
LNFDQQYVPRKVTYYDKTIRMDKNPIKTVFNVCDKLIENRVYAVVVSHEQTSGDLSPAAV
SYTSGFYSIPVIGISSRDAAFSDKNIHVSFLRTVPPYYHQADVWLEMLSHFAYTKVIIIH
SSDTDGRAILGRFQTTSQTYYDDVDVRATVELIVEFEPKLESFTEHLIDMKTAQSRVYLM
YASTEDAQVIFRDAGEYNMTGEGHVWIVTEQALFSNNTPDGVLGLQLEHAHSDKGHIRDS
VYVLASAIKEMISNETIAEAPKDCGDSAVNWESGKRLFQYLKSRNITGETGQVAFDDNGD
RIYAGYDVINIREQQKKHVVGKFSYDSMRAKMRMRINDSEIIWPGKQRRKPEGIMIPTHL
KLLTIEEKPFVYVRRMGDDEFRCEPDERPCPLFNNSDATANEFCCRGYCIDLLIELSKRI
NFTYDLALSPDGQFGHYILRNSTGAMTLRKEWTGLIGELVNERADMIVAPLTINPERAEY
IEFSKPFKYQGITILEKKPSRSSTLVSFLQPFSNTLWILVMVSVHVVALVLYLLDRFSPF
GRFKLSHSDSNEEKALNLSSAVWFAWGVLLNSGIGEGTPRSFSARVLGMVWAGFAMIIVA
SYTANLAAFLVLERPKTKLSGINDARLRNTMENLTCATVKGSSVDMYFRRQVELSNMYRT
MEANNYATAEQAIQDVKKGKLMAFIWDSSRLEYEASKDCELVTAGELFGRSGYGIGLQKG
SPWTDAVTLAILEFHESGFMEKLDKQWIFHGHVQQNCELFEKTPNTLGLKNMAGVFILVG
VGIAGGVGLIIIEVIYKKHQVKKQKRLDIARHAADKWRGTIEKRKTIRASLAMQRQYNVG
LNSTHAPGTISLAVDKRRYPRLGQRLGPERAWPGDAADVLRIRRPYELGKPGQSPKVIAT
NQPGMPMPMLGKTRPQQSVLPPRYSPGYTSDVSHLVV
>DyakNmdar2 GE16522 
MMPSRVKLKRATDGPTPMSTPTSSPTPTPTTMPMQTPIATLNTASSQHNSTTSRRKPTLT
PPSGPIPLLLLTVLTLLILDTRSCQGLRLTNGGGSLSKGAAANKEQLNIGLIAPHTNFGK
REYLRSINNAVTGLTKTRGAKLTFLKDYSFEQKNIHFDMMSLTPSPTAILSTLCKEFLRV
NVSAILYMMNNEQFGHSTASAQYFLQLAGYLGIPVISWNADNSGLERRASQSTLQLQLAP
SIEHQSAAMLSILERYKWHQFSVVTSQIAGHDDFVQAVRERVAEMQEHFKFTILNSIVVT
RTSDLMELVNSEARVMLLYATQTEAITILRAAEEMKLTGENYVWVVSQSVIEKKDAHSQF
PVGMLGVHFDTSSAALMNEISNAIKIYSYGVEAYLTDPANRDRRLTTQSLSCEDEGRGRW
DNGEIFFKYLRNVSIEGDLNKPNIEFTADGDLRSAELKIMNLRPSANNKNLVWEEIGVWK
SWETQKLDIRDIAWPGNSHAPPQGVPEKFHLKITFLEEAPYINLSPADPVSGKCLMDRGV
LCRVAADHEMAADIDVGQAHRNESFYQCCSGFCIDLLEKFAEELGFTYELVRVEDGKWGT
LENGKWNGLIADLVNRKTDMVLTSLMINTEREAVVDFSEPFMETGIAIVVAKRTGIISPT
AFLEPFDTASWMLVGIVAIQAATFMIFLFEWLSPSGYDMKLYLQNTNVTPYRFSLFRTYW
LVWAVLFQAAVHVDSPRGFTSRFMTNVWALFAVVFLAIYTANLAAFMITREEFHEFSGLN
DSRLVHPFSHKPSFKFGTIPYSHTDSTIHKYFNVMHNYMRQYNKTSVADGVAAVLNGNLD
SFIYDGTVLDYLVAQDEDCRLMTVGSWYAMTGYGLAFSRNSKYVQMFNKRLLEFRANGDL
ERLRRYWMTGTCRPGKQEHKSSDPLALEQFLSAFLLLMAGILLAALLLLLEHVYFKYIRK
RLAKKDGGHCCALISLSMGKSLTFRGAVFEATEILKKHRCNDPICDTHLWKVKHELDMSR
LRVRQLEKVMDKHGIKAPQLRLASSSDLLNHHHLKERPPLLGNLSLAASAQDLYRWSYKT
EIAEMETVL
>DanaIR7a GF21027 
MLWWLLILTGQAEGALLPLEPYRTAPLAHAALAILKEQVSPSQSTLSVMELKRQDELRYS
KEGDMMTSVLNGLGDSLAFRIYQKLPDEIPSSHVLFLVHCVESFGSLSFNFTGHQSTREY
NFLILLTAHMSSRRSRLQALRTISRACVRFHTLNVILLSQKASGVVLTYGFRIYNENCDL
NLNLELLDRYESGTFRKGLKERTFDRILRNLSGCPLKVSWYPLEPFVSFRGNPSDPEERA
QIWRLTGIDGELIKLLAQIFNFRIQLEEPCDKCLSPDIKDGCSGCFDQMINQTSSILIGA
MSGSHQHRENFSPTTSYYQSSLVFVLHMEPQWGAVAQLAAPFCLSVWAALVVSCVLVVLL
LCATWRIREQGPADVSSHFLQVLTTLIGNPLVSWQLPRRWKTKVLYATWLLLALVLRVIY
QGKLFDSFRQPFSKPLPGDISQLIERNYTLLGQEYLDFYPRNLTVLTRNGSKDRFDHIQA
VGERERMTTTTLISSMSFYNRANWNTSRLVHIKEHILLYQLVIYLRRHSILKFAFDRKIK
QLQSAGIVGYYVREFDKSQYGVSAVQYHEVSPLRLEIFCGLYYVSGIWLAAAVLAFILEL
LSLRIRWLRRYFE
>DanaIR7b GF21247 
MRYGWHILLFHLLATTGSSASAEDSGLADALVQVVVDSEMGRFKTLYVYTQVTAPAASWH
IEELLSQLLVRLPATLLARRVFHRQAMEYKPYVHGVLLLVDDLPALAEIYGGIRATQDLS
HTLVYMSLPTDPFGEEVDLALQLLWRLSVLNVGLILRPPGGSQFVMLSYFPFSATHGCQV
ISASVVNRFQMAEGRWSSRDYFPVKLGNFHGCLLTCATWEDMPYLVWRPSEGGSGPGSVT
GSSSGSFVGIEGALLQFMADNLNFSVGIYWMSKDEVLATFDESSSIFDEIFGQHADFSLG
GFHFKPSAGAEIPYSQSTYYFMSHIMLVTNLQSAYSAYEKLAFPFSPLLWRIMGVVLILA
CLLLMAWRCCRRRQILEDPYYHLLVLTMGGNLPDRLLPRRFPGRLVLLTWLLASLVLRSG
YQSGMYQLLRQDTQRNPPQTIAEVLAQHFTIQLAEVNEARILASLPELRPDQLVHLEGSE
LQSMPALARQSGSSQRLAILTPYEYFGYFRKVHPMSRRLHLVRERIYTQQLAFYVRRHSH
LVGVLNNQIQHAHAHGFLEHWTRQYVSAVDEADESVARIASTSYSTLDGDDGDPRLSEAE
EQQVAPTRNNVLSMRELAALFWLVLWANLGAIVLISETSIHS
>DanaIR7c GF21032 
MLPTGVHNVSLVYALVWAIDSFYGRATCTPLAIVQFATSRQSRGHHNDLIDATLSKCSAS
YKVQFLLEDDQVEETENMKELPPLSGITGRPIAIWFVDSLRAYIRLEMYLIQVGSPYKRN
GYFVLVYTGVEDEPMESIKIMFRRLLNMYVLNVVVFLPRYGTVQLYTYYPYGPHRCQSSL
PVFYTAFHHLPPPYTGFGLTKPLFPSKMNDMYGCEMVVATFEHRPYVILEDDKKVPGGRI
LHGIEGMISRALAERMNFSIKLVEPKDKNRGEILPDGNYTGILKMMVDGQVNLTFVCYMY
SKARSELMLPSVSYTSFSIVLIIPSGGSLSPMQRLVRPFRHIIWYCILASLASGILVIAS
LSIMTVPCLRNLVLGRRNHLPCTGMLYSLLGGTVMHNPQRNFARFLLMIWLLQTLILRAA
YTGQLYLLLQDVELRAPLTKLSQVLEKGYVFHMLPALKGVFQDSLEITKTKVVFNLEPSL
LRLRDEDDPGIAVPLLQPTVYQFNYRSGPNRNHLTLLPVPLMTAPLTMYMRPHSYFKRPI
DRLLMAMMSSGIVARYRRMYVDRIERLAKRRNLEPKPLTPWRLGGIFFSCAVLQFLASLI
FLLELMSRTRPRLHRALSAINNYLA
>DanaIR7d GF21245 
MDLRLGISGFLATLLLNFRAQAILWPDQHPQEEQMAIQIAVTLKSILINSFAVNAMGTYI
VPVHEQMSPDEVHLANRVLDLSLSNMHLPMPVVLSQRTKSEVRLPTFCRVLFVTRMEQVI
SIASTWEENPLFLIVWLTPPSGRKLELMKKMSTVFRYFLHERYNINSVILVPAVLGVQAY
HVWPYTPHNCASTTPVEVSLSDTTIRHLYPSRFRNLHGCPLTAIVWKIPPYMGVKWKKGM
VSGLDGELLHILSNKMNFTLELMRNEPSDLIGGASYLNGTFTGPYKMLRERRANFTIGCA
SCTPERSAYLQSTDPYSQMAYVIVMKAPERYSIYEIMLFPFERYTWLALVLVYLLHRLLG
VRRRLPGPFLAGWMLWIFVIRASYEASIFNFLHNSPGKPLPHTLEQMLGNGYRFITDHAT
FRMTLKLPDFRDRTTISKGQPVDVFDALLKERSQKIGAFTSRAFLAYHLTKKKKSRHRFV
ILAEKVVDNMLCIYFPKNSYFAWDLNKQLFKMRSFGLLQHFSERLAWSNMPTTSDAHGWS
ASIGGEEEDAATGFAESMGFILAAFNCWMGALGFSVLVFGLELLSRRRRWQRFADLMEGI
>DanaIR7e GF21243 
MNHINEFVARALLHVVHHHILSVTPSLVLTLCCRSNHTCNFYNEMMSTLFRQWGLAPLQI
VNVEPDVPWRPVPGRRHFNVIFTDSFAAFSEIRMEYYAREYNYNEHYFIFLQARDRLLQG
EMRQIFDYCWRYHLIHCSIQVQKSNGDILFYSYYPFGEQGCRDMEPQLINRYNGSMLVEP
ELFPRKLRNFFGCPLRCALWHAPPFLRLYDHQTEEEEQQRPYVGGGYEGRLLLALAEKMN
FTIDVLPLASNLHDKALEMLQEDKADLTLGGIRQTVPRSLKATSTDNYHQTRAVFGVLAS
SYELSSLDILLYPYRFTIWLAILGVVAFSALLQLMVERFLRERQTGSASWQNLELIFVGM
PLIKVPRSHTARLYCLMLMMYTLIIRTIYQGLLYHLIRTHQLNRWPQTIEALVQKNFTVV
LTSQVQEALEEIPSVQHMKFHLLDEAASELDPLYFLGANHQLRRHVTATALDNFIHFNRL
SAERVHQSGGLGEGAHYELVPEDIINLPLTMYLRKHSFLIDQINEEILWMRSVGLLAVWA
RWELVESYLRNEQSFQILGLLELYVIFLMVTLGLSLSLVVFLLELASRRFLHLRKLFS
>DanaIR7f GF21243 
MQGEDANVYVARALRLVIETVLTQLSATLVVTISTRELGTAQWFEYVINNLVDSWHLAAV
QLLSFREDRPPVRVSGRKRVNLLLVDSYAGLLDTNITEDNADFDDLDYYFIFLQARDRFI
PQQKQLILDHCLNHYWLNCNVMIQTAQVEVLVYTFYPYTANRCQRADPVLVNQFDGRQWM
QNGSMFPDKLDQMHGCPLTVLTWHQPPFVALHWDPNSEELQASGFEIQLLEYMSQQMNFS
VHLSNLSLLRPEKYYLAEGKAEGPLEILLQRRANLSLGYFRQTARRKKLLTTPMSYYSAN
LVAIVSLERYRLGPLALLVFPFDLTVWLLLLSAVTLHTGLQILRRQNGLQIWALLLGASV
GRWPRPWRFRIIASHWLWASIPLRVTYQSLLFHLIRLQLYESPPLQLDDLIGEGYQAVST
ANTQRLIQEVPQVAQNRRMFHALDAASDWEVLASLQRDRYGKIFGIVNQDVSQSYLQSFA
SMEEDAYHVLRQPVNVEYVGMYMPKHSYMYAKVDETVRRLDAGGFILAWRRAAFNVRRWD
SDQEQMSRQLVNHTKLSGIYIVLAGMYLLSGILFAGEVLLHRRNQNAQSRR
>DanaIR7g GF21033 
MNVTSLLLFESMKYSGAQTQAASINQHVAQALRVFIEDFYQRIAPAFIVILSCRRPSPMN
FYRNIMQLLYESVDTMIIQLVLVEFGRPRRIEGPRTHNLLLVDSLDALLDIEIHTYTAMS
DGSEYYFIFLQQRDALIPQDMQGVFAYCWRHQLINCNVMTQSSGGQVLVHTYFPYAPGRC
NNSSPARINQFLGPAWQSRDYFPSKLRNLHGCQLVVLARRISPFFEVDVKHQVVWGLEGH
LLKELSRRMNFSIMFDGLEEQQRNHTTWTEQKLLQQMVQGRVAHLAIGYVRKHIQYSGNL
TAVFPHYSNRIIGFVLLNAHNLTSLEIWSFPFQALAWVCLVRGDRLALLLAVYAASLGLP
VEPPERVSMQLLFASWLCFTLVVRAMYGALLFLILRYHLHQRLPDSLQDLVDGGYTAIMS
RTTLQDLREVTGFQNILELRTIVVSSELEEEVLRQLERFSERDSAGSHPLIFGLISQDAL
LQLAERGHRAGAYHMVSQQVLEQQLAIYLQKHSHLAGHLDHLVMSIRAVGLLHHWAGQVA
SERYFRSRYLYREKRIRQSDLWAVYVLVGALYICSVFAFIWEVVSARRWPGGNVA
>DanaIR8a GF19097 
MAGPLILAHSLAILIFQGVLAENLRITFWIEPLQRAEFDADMAVVLKELDVLQLDTKVED
VSLTLTRSEDGQDMQRFCEILSTVGTSIVIDMTYNHWTEGYDLIRSQGIAYVRLERILRP
FLEMFGDFMRQKRANNVAMVFMNARDAGEATLQMLIGYPFRTLILDASQDDPGQDFLERI
RALRPSPAYVGLFARGGAMNGIFERVQKADLFQRPLEWHFVFLDTRDRVFKYKRQAELST
RFTLNPRAICRSMAMPDLYCGSGFTIQRGMLLNVLRSLIDAAQVSPEFPVPVFWECNATD
SSSEAKDGTEASWLDLVHWSNFLAYAAPPERVSDDSTESLPGLSYAINISAGYYSSEHEA
KTDLAVWSSVGTLRLLNETISPARRFFRIGTAESIPWSYLKRNERTGELVRDRNGLPVWE
GYCIDFIIRLAQKLNFEYEIVAPQTGHMGELDAHGEWDGVVGDLVRGETDFAIAALKMYS
EREEVIDFLPPYYEQTGISIAIRKPVRRTSLFKFMTVLRLEVWLSIVAALIGTAIMIWFM
DKYSPYSSRNNRQAYPYPCREFTLRESFWFALTSFTPQGGGEAPKAISGRMLVAAYWLFV
VLMLATFTANLAAFLTVERMQTPVQSLEQLARQSRINYTVVKESDTHQYFINMKFAEDTL
YRMWKELALNASKDFKKFRIWDYPIKEQYGHILLAINSSQPVADARQGFANVDAHENADY
AFIHDSAEIKYEITRNCNLTEVGEVFAEQPYAVAVQQGSHLGDELSYAILELQKDRFFEE
LKAKYWNQSNLRNCPLSEDQEGITLESLGGVFIATLFGLVLAMITLGLEVIYYKRKKTKL
EGPITQVRPADGSTATAPPTAVSGTAKKAWSIPTEQEKPPLHPVKVSPPPSFEVATFRGK
KLPPKITLGDGKFKPRHGLHPRRNIGGNDSQMGYME
>DanaIR10a GF22355 
MAVSAWHVLCFLVLCLRQDTLGQLNLTQMDEVLAAPTRDLPRLSLWLRKSKQHQDEANPY
VQWFLHRSNLSLEVQTYEEHEDWLEDPFGRDNHALVVSLDLILSNQGAAGPTEKAAMFFY
ILEDQTRDLTLDEQAMLEDSCRQLWMLHKIYNRFVLARDSIWIYDPFQHRDASFGQLIRY
DGEEPLNKLLFHDMQGYPLRIQMFRSVYTRPEMDPDTGLLVRVTGVDFLVAQMLQERLNF
TMLLQQPDKNYFGERSANGSYNGAIGSIVNDGLDICLTGFFVKDYLVQQYMDFTVAVYDD
ELCIYVPKASRIPQSILPIFAVGYDIWLGFVLSAFGCAMIWLILRIINLKLRIRDRSNRH
LLRQALAIVVDTWVVWVRVNLSHLPASYAERMFIGSLCLVSVIFGAIFESSLATVYIHPL
YYKDINTMQELDESGLKVVYKYTSMADDLFFSETSPLFASLNKKLSWNRNLYADVIDDVA
RNGGKAGVSRYTSLTLESSHFMLLRKIWVVPECPKYYTISYVMPRDSPWEDAINALLLRL
LNSGLIVKWIQDAKARVDIKMGLTFMGGDSDADLLRVLTIGDLQLAFYVVIGGNLLAFLG
FFVEHFWQRLLKKDILSRKFI
>DanaIR11a GF19507 
MRLVGLCLLSALWLLGNSQDQRTGQELLLAKLTPPQDEMKVQVLAKATHYVVKNFIANKI
NTMVIRQDCMECPDELLDRQSTIVDHVLSNLAPNISVVLHSGDDQEETSWDYTLFVVNSQ
REFLFLKIIFPDELVEREFYFVVVVTQFQSPDTVEATVGKIIVASLRFPVINVVVVVQTT
DGTVVLYAYSLFTTNCTIGLTLLEINQFDPVTGEPLQPMTYLYPVRQGHLGNCVLNVTAN
HMPPHFIYEKWTEERNSYPENQVVDPKDVSGIDWEVLQLLSKALKFKIQLLLPSEPSQIF
GEGNVTGSFAQLADGSAQLAVGGLSGSDKRRWLFSKSTVYYQSQFVMVVRRDRYLGRFGP
LMLPFRGKVWTMIILIYATAFVATFALSSRLRLRYSLENLFLMTLGNPIPMHRLPGTGFL
RYLVASWLLLTLVLRGAYQARLFDVLRMQQYRPLPKDVAGLIEDNYTLVSNGYHDFYPLR
MTRRMSESFSARFDRVQHAAPGERLTSIALVSNLAYWNHRHRDITRLTFVPQPIYTYQLV
LYFPRRSFLKPAVDRKLKQLLGAGVIAQIGRRYVNYLCDKDLAGNRELLPRITNKLMGGV
YRIHALVIFLATVVFGLERISHRWSWLTRLMEWFHRY
>DanaIR21a GF14861 
MWGAWMVIALFSSHWMAGKCLDRQDFPENCVSRRLIKRYQLNEDLYGSCPPRRKRRVDPT
FHGNPKPRADLLAAKFHVNAYNFDQTNSLVGLVNKIAEEYLQKCPPIIYYDSFVEKSDGL
ILENLFKTLPITFYHGEINSRYEAKNTHFTSHIDSNCKSYILFLSDPLMTRKILGPQTES
RVVLVSRSTQWKLRDFLASELSSNIVNLLVIGESLMADPLRERPYVLYTHKLYADGLGSN
TPVVLTSWIKGALSRPHIDLFPAKFQNGFAGHRFQVSAANQPPFIFRIRTLDSSGIGQLR
WDGVEFRLLNMISKRLNFSVDITETPTRAYTRGVVDNIQQQIAQRTIDIGMSGIYLTEER
LRDTDMSVGHSRDCAAFITLASKALPKYRAIMGPFQWPVWVALICVYLGGIFPIVFTDRL
TLSHLLGNWGEVENMFWYVFGMFTNAFTFTGKYSWSNTQKISTRLLIGAYWLFTIIITSC
YTGSIIAFVTLPAFPDTVDSVMDLLGLFFRVGTLDNGGWESWFQNSTHVPTSRLFKKMEF
VGTLEEGIGNVTQSFFWNYAFLGSKAQLEYLVQSNFSDENISRRSALHLSEECFALFQIG
FLFPRESVYKRKIDSMILLAQQSGLITKINKEVSWAMQRSASGRLLQASSSTSLREIIQE
ERQLTTADTEGMFLLMALGYFLGATALVSEIVGGITNKCRQIINRNRKSASSSWSSRHSS
ANGGEERTADEQLAHDERKAARREAAEDAQKMSFGMREFNLTRTTLRELYGSYNRSDPTS
SQQPEEHVPTHMHTHTYLEDKDSREALESLERLDEFMDQMGTEEEEPAPSASIVDEVFGP
NTNNSTNET
>DanaIR25a GF14416 
MRSPCQKTCNYFWLIGIIWILSGLNLEIAAQTTQNINVLFINEVDNEPAAKAVDVALTYL
KKNIRYGLSVQLDSIEANKTDAKVLLETICNKYAASIEMKQTPHLILDTTKTGVASETVK
SFTQALGLPTISASYGQEGDLRQWRDLDESKQKYLLQVMPPGDIIPEVIRSIVRRLNITN
AAILYDETFVMDHKYKSLLQNIQTRHVITAIAKEGKREREEQIEKLRNLDINNFFILGNL
QSIRSVLESVKPAYFERNFAWHAITQNEGEVSSQRDNATIMFLKPMAYTQYRDRLGLLRT
TYNLNEEPQLSSAFYFDLALRSFLTIKEMLQSGAWPKDMEYLNCDDFQGGNTPQRNLDLR
EYFTKATEPTSYGTFDLVTQPKQPFNGYSYMKFEMDINVLQIRGGSSVNSKSIGTWTAGL
DSPLVVKDEEQMKNLTADTVYRIFTVVQAPFIMRDETAPKGYKGYCIDLINEIAAIVHFD
YTIQEVEDKKFGNMDEKGEWNGIVKKLIDKQADIGLGSMSVMAEREIVIDFTVPYYDLVG
ITIMMQRPSSPSSLFKFLTVLETNVWLCILAAYFFTSFLMWVFDRWSPYSYQNNREKYKD
DEEKREFNLKECLWFCMTSLTPQGGGEAPKNLSGRLVAATWWLFGFIIIASYTANLAAFL
TVSRLDTPVESLDDLAKQYKILYAPLNGSSAMTYFERMANIEQMFYEIWKDLSLNDSLTP
LERSKLAVWDYPVSDKYTKMWQAMQEAALPATLEEAVARVRNSTAATGFAFLGDATDIRY
LQLTNCDLQVVGEEFSRKPYAIAVQQGSHLKDQFNNAILTLLNKRQLEKLKEKWWKNDEA
QAKCEKPEDQSDGISIQNIGGVFIVIFVGIGMACITLVFEYWWYRYRKNPRIIDVAEANG
DRGNIKDQPGKLIDGVILGNSGEKFEKSNAALRPRFNQYPATFKPRF
>DanaIR31a GF15781 
MKALLCPLILILATREVSLQMSGLVLTNFVTNLVKSKNAIIFSCFIGDSRDTTQALMEID
QFVSFVHLDQNYSLSSILTRENYARTSVFVNAQCNGTSKLVSEASEQRYFNKTYQWLLWG
VDIDIDSLFPLDINYVGPNAQITYVNKSENGYAYWDIHSKGRHLRASLEINLIATLINGR
INIVRNIFQLQSIESRGQFNGLTLRGASVIDKDDIYTNEQIESILSRPTKDSGVAAFIKY
HYELLGLLRERFNFSVNFRNSRGWAGRLGNTTFRLGLLGIIMRNEADIAASGAFNRINRF
AEFDIIHQSWKFETAFLYRYTSDLDTHGGSGNFLSPFSDKVWFFCLLTLAIFSVIWIIFE
IIDGFFLHRGDNLKALSTKQATNKIESKIKTTCIERVLQTFGAVCQQGLDPIPKDRSVRF
LVMTLFLFSLVMYNYYTSSVVGGLLSSSDQGPSTVDEITSSPLKISFEDIGYYKVLFRES
KNASITRLIEKKLSSSRSSSELAIFSHIEEAVPFLKAGGFAFHCEVVDAYPVIAEFFDAN
EICDLREVSGLMEVEIMNWILHKNSQYTEIFRTAMCNAHEKGFVERILRRRQMKKPACQS
LYTVYPVSLSGVSSAFIILICELIQVT
>DanaIR40a GF19578 
MPRVLVLCLFLYTLCSVASSGLSYYACNKSDVSIALSKIISGLKPRPISIIILFGANQNN
NNCEDERSFHVDEFVKRLHRMYYNSVIFNDPEMFYQYIEANLMGAIECVSLILDDPNELL
DSLYSRHLTHRLSLYIFYWGAHWLPRVSLLRFEEPLRAVVVTRPRKHAFHIYYNQAQPSK
LNHLQLVNWYDSNNLGLQRCPLLPSGASVYRNFDGRVFRVPVFHSPPWFWVAYGNNSGSL
SEDLTSFSYLDNNELRVTGGRDHRLLKLLAQQMNFQFKYIEAPGRTQGSFRSEASKDSFT
GGIGLLQSGLADFFLGDVGLSSERLKAIEYSFFTLADSGAFATHAPRRLNEALAILRPFK
PDIWPYLILTIVFSGPIFYFIIYIPYLWRRHNIPPDIEYCGGLRIYLAYIKEITPSTVRS
HQPTMHLPVELFQKCIWFTLRLFLKQSCRELYNGYRAKFLTIVYWVSATYVLADVYSAQL
TSQFARPAREPPINTLQRLKEAMIHDGYHLYVEKESSSLEMLENGTELFRQLYALMQHKI
PNTQSGFLIDSVEAGIQLIADGGEDKAVLGGRETLYFNMQSYGAQNFQLSQKLYTRYSAV
AVQIGCPFLDSLNEVLMHLFESGILDRITTAEYAAQSRKMSNKKNLHSGEITAVESTKVS
TNEEVRDFQNQPESSENEIIMPLNLRLLQGAFIALAVGSFAA
>DanaIR41a GF11024 
MNPSLSIVLNAIISTYIDKTTLCIFWNEQFNFRLQQIEDHTSIVSVNINLLKTNFYTNYV
GFEFKKKWLLHNNLACDDLCLIITLAIEKTHCETFIVFGNETIQFVNSFHKASVYSIWRS
LHNKFIFVLDTYDFQEEWYENTFFQDQPNILFITHPSSSTNEVFDIRTNKFTGPKSLNPA
KLYTLDRFFPALNRFQNAKSLFPSKLANLQGREIIIAGFDYPPYTIIKHNTISNAYDIGT
RDKSDFYKVYIDGTETRVVLSFCEKFNCTVQINTSDADDWGTVYPNMSGSGSLGMVLKHK
ADICIGAMYSWYEDYRLLDHSMYLARSGITCLVPVPLRLASWYLPLEPFQETLWFAVLVC
LTIETVGLVLAYKSEQKIFETNHHRKSWWNCWKFGLATTFKLFISQSGNSNAISFTVRVL
LFACFLNDLIITSIYGGGLASILTIPSMDEAADTVQRLRTHKLPWAANSEAWVSSIRGST
EELVTDLLKNFHIYNDNQLLRFAQENPVRIGFTVERLPFGHFAIGSYLVPKAIDQLVIMQ
DDLYYQYTVAFVPRLWPLLDAFNMHIYNWHSSGLDKYWEHRVVATNLNMQIQQKVESTMT
RSQDDIGPVTLGMSNFAGIMLVWVLGSVMAAVVFAAEVISKMYINF
>DanaIR47c GF19791 
MWKITLVFVLFTGAVAAIEHHGYISDFLQSVNKTRSFSTLLLLQRSVPERESKLDILEKQ
TPFAWPTIRLDESHTIYLINHFKKDIVSLVYIDCLEDVILFSALAENLNHLRATRIIVWV
PIPEYESLLRLVEEKADELNFVRILVVHNASRIYRLHPFPKPSLELVENPNENTILFLKR
SFNFMGRKLKSFPDFVPPRSFMRTDPITGKRSVAGYLYEIVRNFAHHCNISLEILSSVNG
KKVIAQRRLLEITLQGQLDIPLTGQIYNFRHYNESRIHATVRMLSMAIAVPCGEEMAIYE
LFQIHFGKEGIAIFFVLYILLSNLDFILMAVSEWIRRRHRRFRFLRMIINLKVLMCLLNM
SVHQGNRFRSVKGQLLHAMSATGMLLFCVFGAQLSTLLTLHPHYRHIVNFQELSDSKIPI
LFNNLNYQMIEKHVSLDFLSRKLPKVLLVSSTRQMELLSALNTDFAHLIFSYKEDPFTNI
QKYMPKKALCKSPDLQILGGLTYVLFLPKNSIYSEAVQRFTSFASSVGLTDHWLRTAIDQ
HVSILKLQRHDHRIIGNFLKARDFNAPWGLLLVGFSISLCVFVVELIVNRKKK
>DanaIR48a GF13407 
MNFKIIFLSLLFLLKTEASLLEIINGLNEKLLTTTNIYLCNQKDKLNNETVAQSISHLIY
TSSEFLNATSLKDNLGDDNKLFVVMENRPPYELFRKLDLQFQLSDFLLVIDVEMEENKWK
HFINFAFKLGYTKILIHSTLSGISYDKLLFPNLRLRATTAKDYAVFRDSFGNLHRYPVRV
AAYNNVPRSFIYTNFQGKIVHTGYYMKFALAFLRSRNATFVPVYTGSDSPQNCTLAIQNN
KVDMCADALSKNIYFSVTTEIRMAAANVIVPHAKPLLPYRYLTAPFNAHVWLCVATYVIL
IAGFMSLIHRAKIGRWDFSRQLLEVFNSLLFGAFKLANIYGGEKYIIFAILFIAGFVYST
EYSGLLKSMMISEVFESEITTFEELEESGIPILIDPYDRALFERHYIPDILRPVVRTVPS
ETLLKYRNNLDQNYAYVLFPDRWGMFEYAQHFLRHPKFRRIPIDFCFLFAGFPMGNTWFL
KHHLSRSMFNGFESGVLDKMKLDSFREAVSLGYLNYTVTEHLEAKPLGLNHFLTSAIALA
LGYSLALISFLIELMALKF
>DanaIR48b GF13407 
MLLFKSYKLLLHLLCITIYFKKAHSLNNILQELNNILLITTNILYCNQSDILLAFESKYL
RQMPSISLLIYTNNFNATELQYNLGAENKLFIILSNNQPPYEFFRELDLQFQQAEFIIVM
KNPRDLEKEEQWLDFVIHLFHEGYVHILFYNIYNDKLYHKIIFPHVLIEESTIVHYLSVR
GSFNNLYGYPVRVAVYNNTPRALIYNDKWGNRVYAGFYLRFVRAFLDRRNGTFVPFHTPN
DSPRNCTLVLQNETVDLCTDALAANPPAFSLTHGFRIASANVLVTHAKPLHSYRYLTAPF
QWSVWLCLGSYVILVVSFLSFIHWLRSRKWDFSKHLLEVFSSLLFSGFYLKEIHGRERYI
LFGVLFIAGFVYSTEYLGLLKSMLISEVFEKQIDSFESLAASNITLLVDSYDRTLFAKYN
MPEILWSVMETVPSEDLLKHRNSFDQDYAYVLFSDRMALYDYAQQFLRHPKLLRIPINFA
FLYTGIPMRKRWFLKYHLGQAWYWAFESGLTRKLALDADFEAVRVGYVDFLVTENMEAMP
LGLDYFVMPAIALALGYFMALLSFVIELTARRMSGFLAFRRRIQQLMGKRRTSAGYLGGG
DVDVEVD
>DanaIR48c GF13405 internal deletion
MLLHFLKIFLILKVVSSKPEDILSQISMELKTRTLVYFGYSIESFDHFDLKSEEPKLLVH
KNISEEFQICHDEPVIIITILEPDLDYNLEIVEVLRSYLKDRQYNDVFLIDKSANSDKSY
IEVLRTYWNTGFPRVLIYDSLEQLWSLQSYQFFEVKKTSLNKYLMNRDKVNLKGYPLQVL
VTNDPPHCFVDEQEQPHSPNRYKGSSALSRIKTVDEAEACGSIFIKTYKYATSQPVRLNR
VAIMAPFGNPIDKFYYFFRPFDFYVWLGTGLIVVYIAAMGSLLHRWHFGNWDVGQYLLLA
VETLLSRGLTLPQCSSGSKLMLFLLLFAIGFVLSNLYVALLSMMLTTKLYQRPIENIADL
KAANVSILLQQHNLRPNSIYGSSEELRERFLLVEESLHKEKRDGLDPSYAYVDSEDRMDF
YLYQQKFLRRRRMKKLPDPVGYTWAVQVIKQNWILEKYYNEHIQRLFETGLQNKLVDDVH
ELAVRAGFLHFFPTQTQTIEPLRLEDIVMAAMVLGCGHALAGICFLGELLL
>DanaIR51a GF12315 
MRRTISLLLLLSTGVQLQEMEEYNMTLVKAVLRVIGSREPWQNTPIFHGLYSERDGINDL
MMWLQHDMQVTCHALDTTTPAHKQIPLGHYKIRADNAVGLLFCRSSHEPIWLNLDKSLRK
LKLIRMIVVLSNSRSGSYRAMMNIFNRLWEFQFLNVVVVHKDQIYSYSPYPEVHFYKLDM
DANPLFPPATTNFQGYEVSTPVENDVPRVFFIRDQKTGCWQPRGYGYRVFAEYLKRHNAS
LLVSNPYQDHTPNQSVNMGRIIEMIHDGQLEISLHPYVDVPENIGDHSYPLIVARNCLIV
PVRNEIPRNAYLYLPLDRWSWLLLLGAVIYISLIIYWIQPGPGHRSLNILDGISRVLFIS
LPSRIYHPSLRYFAVSFQVTILGFIVTNMYSIQLSSFFTTLVMGEQVDTMEQLVEQKQRV
LVKHYEISTFLRHVEPRLVEKVSRLLVGANSSEQVSALLSFNRSFAYPFTVERWEFFSLQ
QQYAFKPIFRFSSACLGSPIIGYPMRRDCHLQRSLNIFIMRIQDSGILKHWFISDFNDAL
SFDYVRLLDNVLGFHALDLDALRLGWAVLAYGWILSFFLFLCERWRFYRFHHRH
>DanaIR51b GF12316 
MCKVLCVVYLLLIPGLVKGRHNMTLVKSVLSVVFGQNQWTNTPIFVGHSTKHDDLTSFIN
WLHQDLEVTTLTVDSHNPPEKYNPIGYLNVTTDNSLSVFFCYGSQDIVWFNVDKCLHRLR
RSRLIVVLRSKRSASRKAILNIFKRLWQLQFLSALVLHQENIYSYSPYPTVHFFKMDIET
NPLFAPATQNFRGYVVSTPVENDIPRVFMVRDHATGRRRIRGYAYRTLVEYLHRHNASLH
ITNPDADLSPTSNVNMSRIVQLIMDDQLEISVHPYVHTPKDWGDKSYPLVISPNCLIVPV
RNEIPRHMYLLRPFDTSSWYSLLVGLLFITAALFCLSPRRKGRHWSQTLSLSFLDAISRV
LFICSPTKTYRPSIRYFVVCLQLTVLGFVITSWFNIELDSFLTALVIGEQVNSMEQLVQQ
QQKVLVKEYETAILLRHVEPHMVDRVALLLVGVDASEQVSALLSFNRSYAYPFTEERWRF
FGMQQQYAYKPIFRFSTACLGSPLIGYPMRSNCHLEYTLNLFVMKIQDSGLLSHWLISDF
NDAMRAGYVTLLDNVLGFQAIDVDTLRLAWCVLAFGWILSSLVFSCEYYGFYPWRIVTEF
R
>DanaIR52a GF19824 
MASHGLIIIVILCCLDQSKAFLFNMTNSRELETEERLVLLLQRLRLEEDFNTVLVYGKDC
IFHSLLEPLKIPSVIVASSSFNFDWNFSSSTLILTCEAAGEIGESQQTLQKLQRSRHLVS
IAQETHPESVCRDYNFKEQFNVAMVMPDFYQTDVIYSCRFFQTPNYEAINFFENKPIYIE
NFRNMKGSSIKSVADPIPPRTITYVDPNTNQLKMMGYLSHLLTTYCEKLNASLEFIDISK
MGLKKASVQDIARMAVEGVLDIANGVGSSLQHSTMDTISYPYLLTSYCLMVPKPANVPFN
LVYSMIVDPVVLCIILALFWIFSVLLIYTQNLSWRALNVSNLLFNDKSLRGLLGQSFPLR
TNPNKHLKLVIFLLCFASVMITTMYESYLQSFFARPPSEPFIRDFPDIANFSHIMSISRI
EANILIGSKNVHFSEISKNQLVIYDNWTEYLSLRDSLKTNFIFPVTIDRWECFEEQQKLF
EKPTYYLALNLCFTQFMFFSIPLRKYLPHRHLFEDHILRQHEFGLVKFWKARSYFEMVEV
GLASLNDLSQKKKPQSLLLEDISRILKVYAGAILISICFFILEILEYGRIFKRICQYGRR
>DanaIR52g GF19825 
MSVAWLVIVLFGFSSASGNFLEILDESPIDHNLEKSLFSLLERLHREEPYDTLLIYGQDC
VFLSLLRSFEAPMVVLSSENPNLKWNLNSLVLILSCHSSMDFENKIQQNKTRDKLQMSRR
LILIQENTKPKDICDLYAENEHYNVAMMRPNLSQTNIIFSCRKFQEAHFEEIDLSNSQPI
YIENFSDMQGGAIVVMGSEIPPASIPYVDPKTGEKKMKGFCGNLVTNFALRINASLEIIS
LGHNKLTDLDKGVDEGYLDFAIIQTTPSGGHDLDTGSYPFMITKLCTMLPLPEKIPHNIL
YLIILDRLVLGILFIMFCLLSILIIYSRTKSWKDVRLVNILINDVGLRGLLGQSFPFPAN
PNRHMKLIFFIVCFASIMITTMYTAYLNSLFTHPPYRPLIRSYEGLKKYNQKIAITENDI
EVLTARENEPFKKISKDNLYVLETLEEFFNLRNGFNTSYGYSVAESQWSILMEHQNTFKD
PLFYFSMDLCFYRTIFVSLPLRRNLPYRHIFENHILSQNEFGLFDYWMRSSYSEMQSLGL
VPYKYVSTSRDEKASIVFKDISGILTLYVSAMIVSILCFFLEICIKRMSCFRLWKWRTSR
HERDI
>DanaIR52h GF19826 
MTLTVLFILLIFCEQSRSHSIELSHQDELDVEGNLLNFLLRLKNEEFYDTVLIYGEDCIF
HTLPKYMEFTAVLVSSGSTDFDWNFSSLTLILICGSNDDKEHNYRTLMKLQGSRRLIFNN
DNSQIEEICNNYSTKEQYNIAIMEDNFDKIETIYSCRFFPNTTVEEIGLSTGKPIYVEQL
RNMHRRDIRAMTDGVAPRSLIFYDEKSKKHRVFGYVAMLVINFARRINATLKLETIGNRT
DYLIIKQWVIEGKLDFGIAADASLFNKNFDTASYPWTSTSYCLMMPVPETIPYNMVYVMI
VDRLVVGIIIVLFGLLTMLLIFSSKFSRQDLSLANVLLNDKSFRGLLGQTFPFPANASKK
LRLVFVILCFASIMLTTMYEAYLQSYFTSPPYGPRVESFNDLQKFKQKVAFSGVEMKLLA
SLNSSRFKKIHDTNRVIFPDWHKFLSVRDSFNTSYGYPVTEDRWTLYEEQQKLFKVPSFY
YAKDLCFTQMLFLSFPLRPHMPYRHLFEDHMLSQQEFGLVSYMKSRSFLDMVSLKLAPLK
DLSQPKPFSPSLLMDDISVVMKAYLGGMLLSFLIFLLELGGSKVRWSRLHVFGK
>DanaIR52i GF19827 
MAWFIVLLLCLGKLRAQFLEMRDKTQVEGELLNFLLRLKLEESYNTVLVYGKDCIFHSLA
RRLEVAIVLVSSGGTDFDWDFSTLALVLSCGLDAEKEENYRTLMKLQSNKRLIYTEEVIQ
PESVCRSYAIKDQYNVAIISVNPNNSIVLKACRWFKDPNYEEIDLYSNKQVFINQFRNMH
GAPIRSLPDKLAPRSMTYRDPKTNETKAIGYVANLVNNFVQKVNATLVMDLDDVSETIFY
GNISKWTQEDRLDVGMSLEPTWRKINLDTFTYPYVGCTYCFMVPLPQSLPYNQIYSEIID
SHVLGVMLLLFCIFSLLLIYSQKKSWRGLNLANLLLNDKCLRGFLGQPYPFPLNSNRQLK
LIIFLLCFASLITTTMYQAYLQSFLTTPPPEPMLRSFLDVDNSRYKIALSQVEWDMVHKT
EGHMMHIIHKDRLKVFDEFNQFVTLRESFNINYIFPVSDIRWETYREQQKLFARPIFYYS
DDFCLTRLTFLTLPIRRYLPYRDLLEAHILSQKEFGLLRHWIDNSFYDMVKLGLTPLEDL
SLPEDDGDAIDLDDLSWIFALYFIGLALGCIGFVMEHTWRRYRMFSGT
>DanaIR54a GF19777 
MWITLNILILGAPFMVGCSLVKFVERAVIEPGVSVLIIRNTHCPDTLLNEIFDTLTIPVI
IQTVTDGSPRNTNVSRPLHLLCLQGLEEKNDLEILQNLTTTLELFRNDKIILYSANTSSN
HSRMEYLLEKCYYLRILNVFGLLADEEAMYFYRYQPYPRFRMERIPFGASPIFSPNFPNM
QGHPLIVIPDQWLPRSILYKDRRSKKQILAGSVGRFIHVLSWKLNATLEIAPTVTPGRFL
RSSTLRELGDQLAFDLSASILMLEYEDQLYHSSYPLEMTHICLMIPMAQPIPLRDIYRHL
ISPYNILLAVGIIYAYGLVLCLLQRLNGEAAHLEDFFLNDRALLGVLGQSFRLPCPASNR
WIYLMLGIVGLNVSSIFEAALETMMAHPPSQFQARSFADLQRTRLPLVTTEEDLHTVIDM
HLNLLILNVSEYNQVRSSGNSSSAYFASRLHWTLFSEQQKRFSRELFIYSTDACMWSLAL
MSFQWPSASWFIEPVSKLILEVRANGLYQFWVGMHHYDMIEAGLAGIDDPIAHEIQEKAI
LRLEDLQWVWFAYGVLVTASTIIFLLEITWKGLYNKFSHNY
>DanaIR56a GF13731 
MWWRLYLVSFLLLGLVAKSQMSVPVPDDTDEDLNKSINQLLSVANRSQEVFDFQNIIVYS
DFPHIRPSVQQRLWETAKKPIFAVSDFREGPPSDQYTFGENIIVVLFSKVDDPIMSAVGH
NERVNMNRKTFIFVYVPPMAEDKPGRNDTIQGVFEFCRTRGYDLMLLLYQGEIWTFQYFR
ETTFTRLPHNKNHIDFLRSLHLKYLVQVAVDPPISFWANSTEQSAVTGGGNLSLYGPIGF
LVVEFIRILNGTMEILPMEYKPNLQYWINKDSINSGDVDLVANLVYYNTSVDQSMMMDSQ
ICLLLPRYRLQPMFQYLSGSWCGSVLYLLFFALFCVFLIKYFSYRPRSPLNAFFNTIRFH
CNIPIPDAEMRLMGLPDKCIHLLSSFGMTLFYGVSLSVLATRFTTGCFYPLITDAESFKA
SGLRIITDDPAVLNLFEENQLPRSLKDKVTIVDIKTLKDSFKSLNDSVAYVAKSTTWAGA
QMYQERLTRPRLWIADDKLCSRPRSLNIPIYPHSPMMKIFPDFYMRIFESGLMQKWYRSG
YRKYRTLTGILTLPTDPEIYSPVTLYLYKNVIWIYVCGMGMATLTFVIELLYNRFWPMNN
>DanaIR56b GF11721 
MSVVTDVENGEIHTPYSFEIPHAFIYNDSKRRISRYCGPYMELVQQFARTQHYQLFLDPI
ESLPKKSLLEEDIVEGVYNLSLHGIIMRPDSLGDHSERIRYSYPLEVMTNCVMVPLAPEL
PKWMYVVWPLGRYIWTCLFLGIFYLALMLKYVHWREHHSISRDYTRNVLQAMAILMFSPN
MNMALKLKHASLRVIIFYTLLFVFGFIITNYHISHMTVYDMRPVFVRPIDSWSDLIRSRL
RIVIPEILLEELRLISEDYQALLSSPSRLHAYVVTQDAWRFFNRQQRVLIQPYFHLSQVC
FGGLFNALPMRINASFAHSLDHFILNAWQAGLWTHWEEVAFYNARLAGYAKIFLDTYPVE
PLDLQFFLTGWIVLALGIPLSTLVWCLEIYVHRWRARRLQYDRFECYDG
>DanaIR56c GF11722 internal stop codon
MRFCLKISFLFLFFKVSSIGAWNMPYLIKLLSPFARFNAFQELVWFVSPKVDLEELDSFI
RRMDEVFGATATQTVVNNNTEMRMNRSPARRNHLSFVFTTGADDPIMNVFKTVLLGRHFY
FSVIMYVYKVSDMQPINDLLFFAYDQQFINSLIYFESETGINQLYGAVKFPTMEFMNRTD
FLKFFNSAMRKVLNARSDVEGYGFDTPLRQDVPHLFKSRGRYDGSTYRIIDTFVDFINGT
FKEMHMPPDALGGQVINMNATLQLVRERKMEFCAHAYALFMPDDELEKTYPLLVVQWCLM
VPLYNSVSTFLYPLQPFAWTVWFFALGALLALILLELMWLRVFXDWSGYQSSILDSFCFI
INVPTEGQLQRPCLLRFLLLATVFFHGFFLSANYTSNLGSILTVNLFHAQINTMDDIISA
ELPVMIIDYEMEFLLNLNKELPEEFLKLLRPVDAGIFAEHQTKFNSSFAYFITEDHWQFL
DEQQAHLKQRLFKMSSICFGSYHLAFPLQMDSSLWRDIEYFTFRIHSSGLLNFYARSSFA
SALHAGLVERFQERQEYTSAGFQHLAIAFIYLLVMSVLAGIIFVLEVLSRKRNYEL
>DanaIR56d GF13177 
MENRGAELILQEHNIIKSLQRGNISEVPQHIQLINNTFVLELLFGITQLYHFKNFIFYIS
ERLNLKNKDSHEFFLGFWNTFPLAPNLIITREYEAPIPMIQFISTPSLVMIYTTARDDPI
MELAAQSLQGIRWLKTIFVLFPSLSSRDFDSNMESFAQFSAEIKDIYDWVWSKQFINAVI
VTIKDNVFLLEPYPAPAVVNVTGAWQAEDFFIKYSKNMKGYEVRTPILYDLPRVFKSDRP
TNGYEKNFVHGTSGNLFLGFLHFVNATLVDTTANMTTDYLNITTLLELVAQGVYETLIHS
YTELTVKHVVSHGYPIGINDCCIMVPFQNQSPEEQYMREALQGNVWILIIFFTLYIALAI
WVCSPLRPRDFSAAFLQSICTLTYSAPTFILRTPTWRMRYLYVVLAIMGIVTSNMYISRM
TSYFTTAPAQHQINTVDDVVKANLRILMLSLERERMEKSPRQYPPSYMRQVDVVDKHVMD
MHREPFNTSFGYTVSSDRWRYLNMQQMHLRKPIFRLSDICEGPFYHVFPMKLDSHLRSPM
TQYIMIAQQAGLMNHWKREAFWEAVHLGKVKVHLVDDEPMALSLSFFASMLRTWTFGLVL
SGLAFAIEMKWYQYATLRQAPQVPLSRKRRSFIRRFMRL
>DanaIR56e
MLAGLYFVLGLWIISGVSAWPMPPVLGESHGETQFLHNLTRQMASRNKVDSLALFGVNRK
MQRSRHILVQSLEECLSKAFQIPIVVWGLRGNVTLRRILGERTLVGVSISSVSPKEEPIF
DVLTDGLFGLHHVPILFIYKRLKSQPPTGDQLKDLFSWCWRQKFINVFVTYQQIRFTNLT
GDRNVSWENYLYTYTAFPEVTVRNLTQTGYRHTDIMMDFRGYEFRVPVFQDPPNAFRLPN
GRLSGTFGLMFAAYVHHRMGHYRLEPTVDVDRYNYHENLMLAATRGEIEIGVHPYSSMQP
GAERMAGYFPLVSTNTCVLVPWQHEPPPGRFIRYVVRVNGTFLLVLLLALTLAWQLARGE
GLRGIQLSLVTFFLQPISDIDFRRLAEPYKFIHVAALLGSFVLWTMRTANLSSVFTSQFP
GYQIDSVEDFLASPLRLMLTESEVEMYFTAGNLPAALRPRLQVVNRSTLLEHLDKLNASY
AYCTTTEHWSVVQMQQERLKSPRFRLASGICTGTHILRYPMQWNSPFQRNFFRFSSHAKQ
FGLWPHWRSKGQQDASRMGLEVKMMDDHIPFQVLNLKDFEMLLKIYLLSLTGCFLCLLGE
MAWMRYWRARTGVGRLIN
>DanaIR60a GF13467 
MRCNYPSAIILVLLFLDPGRGIVNPSNETANIVISMLPAKDLGPEVWQAGVDCLDRFAQI
FFYRKPAERYTRAYNLMMTHAFNLSTPADEIQQGFAKRINEAVTDPTEPRRAELFQLRVV
TDHGGKVKSMNFGELLLVDNYVLIVDSVERLLSLMSRYVSRIRSWNPGARVLVLFHNAQV
HNRPWTVASQIFNELMHSFYVHRVALLYANSSTDYNLLVNDYYNNENCRVLNVQSVGQCH
DGELYPSPTAVHAAMVDYVAGFSPKNCTFYVCASVSAPFVEEDCIVGLEMRILGFMKNRL
DFNVNQTCSLESRGELDANGDWNGLLSKVIDNECDFIMGGFYPDNEVADFFWGTDTYLED
AHTWYIKEAEVRPAWQAMVGIFEPYTWLCFLLVLLVTWLFWFALVKILPEPNYYQQLSLT
GINALAVTISVAVQERPVCEATKVFFIGLTLYSLNVVATYTSKMIATFQDPGYLHQLDEL
TEVVAEGIPYGGHEESRDWFENDDDIWIFNGYNTSPEFIPRTDNLVAVKNGERCILSNRM
YTMQSALGDDIYAFPQNVFSSPLQMITKAGFPFIFELNTIIRMMRDVGIFQKIDKDFRYN
NTYLNRIAKMRPHFADNAIVLTTEHLKGPFFILIVGVFCAALTFFGELMIRNWRCQLVSK
RQEPKPPKKRRARRRKGRGQLGEWQRQVQVTPVIRFTPVKRRKVFQ
>DanaIR60e GF19765 
MYLWLQCLIFLKYVGASGQGPIQAIQKLNNAFQMELNVFIDCEDWFRFQDESIFQILDTP
RILFTKSDIGNYRIYGNFTEKTLIVVFFPEAKNSLDPLVTKLLSNLVDNLHEIHVVFVAA
EEPDDSWKMNLYTFCYKEGLINVILIYNENIYSYLPYPKIQPIRLANISEYFERKRILSN
LRGLPIRTVRIDISPGDFEYLNQDNETIRVGTLFFALREFTDRYNATILGELLPSVQGFD
VYVELSKMLYRKEIDVICYLKDLNIPSPYTKPLSILSEHFIVPYARPIGSYLYYYKPFEW
TLWMAVAGTVVYGTLMLYIMSRRVGIEFGQCLLYSLSHILFTCNHANSSTGWRVKVVEGI
LILGGFVLTNLYLSTLSSILTLGLYEPEYNTLEDLAKAPYPSLHDAFYVENLKSKTFLPE
ALRKNAINPNNNTLLRIYRDNLNESYMYVMYDGRRELNLMQQRLLKTPRFHTVEEPIGFA
LNSIPVSKSLPYLNILNQFMRRLQEHGIFIKIKADVFQVMIEQGIYTLMRDNEPPAKPFD
LEYYFFAFALWAVGLFISLLFFLAEILRISYKTWRV
>DanaIR60f GF13622 
MLLCLSGFMAISLGLVVAQIVTLGGILNSIKLELSFRTVLVLQRKYISCSQLNELDRNLA
YIRFNNNQSIYLKGQLNKEFLALVCFDREIMNALLENLQDIRGTPVLFVVNMETNISRLF
EECRSSQMLNVLALKEQNLEYIYSFKAFPKFEVARRRTALVNRYYEPQVKDLQGHPIATI
PYNLLPRCVIYKDKEGRNQMSGYLTHFYRNFARALNGTLWVRWDLVPEDGTPTHNVTLKL
LTDGLVDFPLVLTTLTPEPFYPSYVSEISSWFLMVPVEPDMPPSSLYFNLKGWRYFLGLM
VILAFLLVNAHRIESGQGFFTLQCGHIFGDHVLRAILSQSFVMPNTLSHSRTILYSLLML
AGLIVTTFYGTNLATLLVDPPPAYKILSYNDLRLTNGKIFISQQELPTLNESIGQDALNA
NLDVFEITPSTVEFLTKRNELNTTYGYPVTNTLWPLLQLKQIKLHRPLFRKSHEISFMQF
MPVTMPMARNSIYRDVFNRYLSHTLQSGLYDLWFRRSYSELIAIGKLNYSSDMSDGLYHD
LVWKDLLYVWIAYIGGTLISLLVFSLEILYFKYH
>DanaIR60g GF13622 
MVLQLFFLITLCISVSSLNAQNISLRNILQALDKELSYQTILLLQGNNECWNGEPFLEDT
PVLITNKNKSLYQKDLFNTNLIAFVCLEENKTDIMEVLYSNLEDIRETPIILFAFSESQI
RQLFVKCNEHQVLSVLAFIGSDRSLVHSFRKFPKFQIIKRNVSEVRRYFEPQLRDLGGHV
LRAMPDNVIPRTVVYRDAHGNRQLAGYLNEFIKNYVSTINASLEIVWDSVPEHGMTGFEK
LIRKSEEANVDFPLAVYGVELESSQMGMAIEISSWWLMLPMEPNMPRSRYFLNVGLQGMA
PMALIMAVVLCNAHRMEAGLGPSICCFYNLINKAIRGILAQPFVMPRHLSLKLMLIYWLL
FTSGFFLANYYTANLATWPPAGNYIRSWEELHASGLKILIVNEDYNLLKDILGREFVEAL
RDVFVLTNNTMDFQGKRLWLDQSYGYPVTNTLWPILQISQERLHQPIFRRSDEIIIKSIF
ILSLPMSDNCIFKKSLQKYFLLTRNSGLFDLWIRQSFFDLVRLRKIWYKKEMDFKPYQDL
MWLDFFYIWLTYIGVTILSFIIFLLELGYHRWQAAKMLNNAL
>DanaIR60h GF13622 
MLLEVYFLAAIRLMVVQGVSFSKIFEYLEKEITPETLILYENGPNSNMCWNHTYLPNNLP
KLIFNGNQSVYLKNELNSKVLVLVCLKNNNADIMKTIYSNLDDMRDTFMILFASSEKQIS
DLFLECLGQKMLNVLAFKRSYLRTIYSYKAFPEFKIRTRNMSEVQRIFEPQLKDLGGYVL
KGLPDNIFPRTMVYRDKNGNRQMAGYLGHLIRTYTETINASLQIEWNLVPEKGMTHLSDG
SQTLDIDFAIGVDGLYHSSPKQTIPIQITSWFLIIPMEKQMPKSGFFLNLGFQAMIPLAI
ILGFLLNNAKRLEMGLGPSLRASWMFNKVLRGILAQSFILPRYLSLKMMTIYWLILISGF
FMSNYYTANLATMLMNPPEGKQILSWEQLRQTNLKILIAQSEFNFLNEILAKDFLDNFVD
LFEVTDSEDYQRKRIALNQSYAYPATDTLWPVLVESLKRLETPIFRKSEELVFTPYILMS
MPLPKNSIFKKSLFQFVRRSLDSGILKRWFTGSFEEAKKLGILSYAKDDWDLYRGIKFQD
FYWVWIGYLGGISIGSVSFIFELILYRKRTV
>DanaIR60i GF13622 
MRLEFCLLLTIGLVRPESLPNIISSLQSETSYRTILLLRSSDTCWDEKQLHNSGPVLSFD
RNQSIHLKNNINSKVLALVCLYENENDMLGTLYSSLEEMRDTTTILFALSDEQIGRSFRK
CLGHKMLNVLAFKGADRKIIYSHRVFPTFQIIKRNVTDIWTYFEPQLKNLGGRIVRALPD
NIIPRTVAYRDANGNRKLAGYLFDFIKNYVSTINATLQIVWDLVPEEGMIALPELWRLTE
SSDIDFPLGIFGLEIVTPRQFVSLQISKWYLMLPMEPRMPRAQFFLNFGLKGMIPMAIVL
AIVLSKAHQLERSSDENWPRFRIGSEVLRGLLAQTFILPRCLSPRLLFLYWLLLMSGFFM
SNYYTANVATWLVHPPKRQLVHNWEDMRHFNVKTLVVQAELEYLKRILGNEFMDSHKDLF
EVTDSANFQSKRMAMDPSYAYPITGTLWPSLKNSQKRLKDPIFRQSKEFNFIPFLILGVP
IPPNSIFKKSLQHYIGLTHQSGLFRMWFNRSFRVLNKLGKMSHKVETQSQEFHNLVWKDF
RMIWIGYMGGSAFSLTIFLLELGYHKWQTKQRNSKG
>DanaIR62a
MFLILAILMTSPIGATGSFVQPIQLAQFMDRIGRVYRLTAFTVASSSDAVDLSYLDGLYR
ELRSNTTNHFRLLPQMTATSEEDEELKFSAIQDEETMYLVFARNHTDSIVELQAKRARGR
RYCKTIFFIRDPIGGTDLAYFFDLIWRLQFRSALVVVAMRRFYQMDPYPEIRIIRMRKLA
SYDPLHLFPLPNRNNFKGYRLRLPVQEDIPNTFWSLYSQRTKRHLDGLGGTLITQFMAHL
NVSLDLYPLLVNGSSSLDLNTLNGLIIQNKIEMSPHLYDTLHPNSQVDYSYPYLMCDRCF
MIPLDNAIPRNLYVFMPFRSYLWTCFILTLLILHFFYVRRLMKSSQIWAALGLPGADRRR
SSNTKLSSLLSSSLILMGIFILVQSYTTRLTSFLTVTLTQKPAGTLEEILEMPNRILVVP
SDVEIIVGSLGHSEEFKRKFSFADKHTFDLKRIAMDPEFIYPISRFRWKFFNNQQQFLRK
KRFILTNICQGTFPFQYQLRIDSHFKDPLHQFQLRVRESALGRLWSSTSHHNAHLMGYLK
DFSTLAELEETSRIRPLSITVLCPVFTLFLCGMLGSGIAFLFEIRHSLGCKKRGKPPPTN
RNPGIIFKT
>DanaIR64a GF10464 
MYFWILLLLASSCVGLPADLDLDYGVAEPQRTALLQYSLMVQFALHHKRIPRLTYFTCRK
PHSSGSELRGVFAAKNAQLIKSLYQSELFVRIVQLDVLAPNSGGGSSSGAGGGGATRGRG
PSGGFSQTPSQAQSNAEWLDSVLRMEALRQIAVVDLACGSLSRRFLELASTKMLYSEKFH
WLLIEDLAWQGGRSSSSSGKVQKDGSQDEAEEGPPGQQLQAPGNEELPTIESFMGGMNLY
MNTELTLAKRMSEAAHYTLFDVWNPGLNYGGHVNLTEIGSFTPSGGIQLHAWFRGTSTVR
RRMDMQHARVRCMVVVTNKNMTGTLMHYLTHTVSGHIDTMNRFNFNLLMAVRDMFNWTFV
LSRTTSWGYVKNGRFDGMIGALIRNETDIGGAPIFYWLERHKWIDVAGRSWSSRPCFIFR
HPRSTQKDRIVFLQPFTNDVWVLIVGCGVLTVFILWLLTTIEWKLVPHDGSALIKPKGGA
PPRHHYQQKSHQDEVQNKEPLNATLDATLRPITAVSAVVDEEKSPEADPQPIDGETLWQR
CYQKLNKYLKDRKAKEKKSPERVGLFLESVLFFVGIICQQGLGFSTSFVSGRCIVITSLL
FSFCIYQFYSASIVGTLLMEKPKTIKTLSDLVHSSLKVGMEDILYNRDYFLHTKDPVSME
LYSKKITSVPTTKENEADEDEPVNAAAPTADPAKSYRDIVHSHETGAHAKENSVSNWLDP
ETGLRRVKHERFAFHVDVAAAYKIIAETFSEQDICDLTEVSMFPPQKTVSIMQKNSPMRK
VISYGLRRVTETGILTYHFNVWHSRKPPCVKKIETSDLHVDMDTVSSALLILLFSYGITI
MILSIEILYCKWQGRIIINFK
>DanaIR67a GF24653 frameshift mutation
MWQLLLPILLLANGTNWLNPILAKGYKDKPFDSVVLLKHSQRDYGKLLLNSSWPVLNFNE
KMKFLFKESFNSDVLVLVLQTGDSHLDDQLWTALNRNLLNMRTARLLLVRKWEEKPSDEL
ARIPEHLRFMYVAVIVSGNRVYRLQPYAPERWKLVDLNEGCMLPRIRNFYGRYILTLPDQ
MEPRSIAYRNNETGEIQMTGYVYKFLREFIRVYNFTFKWERPIIPGDHMTLFVLRNMTLN
GTINMPISLCGFEQSTKFGVFSMVLDMEKWLVMVPCAHEISTAQVYLEVTGGRFLAVLVI
FYYLFTILDTCFGPVILQTPVNWSNLVFNERIMSGIIGQSFRMSATRATSSRVTNATLFF
LGMVLSSLYAAHLKTLLTKHPTSRQISNFEELRDSPVSVLFDEAEHFYFDKFESGRPIDA
IRSKMSFVESKEYHQLKRGTNMSRAFSTLVSEWQIVAKKQELYRQPAYCSLPGLWIISTN
VLLTVPMQANSIYEEPLNGHISRVQDAGLLEHWKKQTLLEMVNLKIISQKDPFXYVAFR
EFKVGDLFWIWCLLGICLLLSCLVFLCELVVAFWMKKCRIRPENQ
>DanaIR67b GF20057 
MALLYINTLQNLSLFGGNRLVEAIHELNRYYPSEIIVYLEFGDGSDVLEESKQPLRQTLW
FKNPIFQTVLEGNFSSSTITVLYLEDKYLESGINYLTNWLWKYQHLHVIIFYKNGKVERL
HKIFKKCFDQGLPNLLVILPEFEGFYTFQPFPEVRILHLNRVEEYYDKSLLKWNLLGYNV
TIGLVTAGAPRWFSFRDRHNRLILTGYMLRTVVDFANNFNGTIDLVDIKTVNEGLELLAN
RSIDFFPFLIRPLDTFAMTSILYLENCGLIVPSSRLLPNFLYVSSPYTFTSWITWLIMLV
YCSLALKILYKGQFSLSETFLQILRLALYLSGGKEMGARPSHHRFLLFFILTHSGFILTN
LYLAKLSSNLAAGLYEKQINTWDDLDKSDSVWPLIDVDVETMQKLIPDRKNLIKRIVTTP
ELDVDEYRRNLNTSCIHSGFFDRIEFALYQQQYLRFPIFRKFPHILYQQPMQISTHFGQP
YLQFFNSFVIRIFESGIFLKIKDDAYRHGIESGLLNYGFQDRNMEVKSNDVEYYYLIGGL
WLGGLLLATICFCFEILTKKIKITVKIVSKL
>DanaIR67c GF20056 
MCSSLGFLVIILLLNTVAGWPVDEVIRQLNRDLDRQLNVYFDCQDQELSIDQSVSALHLN
TYLPMERLMGRFSENALIIACLSETTENQTLAGVKEFLWALQHLPVLYITRNRAVDFGKA
LKQGFLHVLALDVTNGSLFTYKPYPHIELHQVEEIKDFRHLTKLRNLQGEPVRISVETMS
PRCFHYKNRHGKEVYAGYMYKLIQGFINTYNGTETYVLKDQDPIPYTIGFKILQNGDVDI
VPRILFNFNWTYFYRSYVLYNVNSYFIVPWAEPLPKSLYFIRTFRCNVWIALILSFIYAS
IGIWWIKFRKQNAASTSLASTFMDVLQLMVQLPNHNRWHFSLGLRHVLPFLVLFPVGFVL
TNMYTAQLSSSLTTGLYKQQIDSFDDMVNGKFNLLLESLDTEVLLSMSKRNYIQPGLQNI
VRETSLEEVLYLRKNLNTSYSYLAFGDRIEFELSQQQYLRVPLFKILPEIFVQRLFFIPL
RHGLPYVELFNDYLQRIWESGIYQKLRLNAYLEGISSGEITFRKSTTWETQVFNMEFYYF
AYILLAVGWLFGGVIFMIEKWRG
>DanaIR68a GF24559 
MRCLLIVLAGTCVSLTLASHLSPTLPLDGYEMHLKQLLQKILWAANVKRCFGVITDDLHY
SIYDRIFFQSVGRQVVPFFVMRLNASEDLLKPPKQVELVLKAMKSSDCELYFITILNGWQ
AQRFLRYIYNTRSLNMQKKFIVLHDSRLFERDMIHIWSVFVGTIFLKYQMDNRFTISTIA
FPGILSGVLVTKNLANWELGKRINGRVLFEEKTKDLQGAPIPVAISEHVPMVQWINTSSS
YHGVEIEIIDSIGKSLNFQPIYYKPNKTEETNWDLEDINENDTQNGENETQIDSKLIEEV
ALHNARFAIGDLHFFQAYLPFVELSLPHNFECLTFLTPESSTDNSWQTFILPFSGAMWTG
VLLSLFIVGTVFYAISYLNAILTKSGSTGFFRWFRRNREIPMDPNIFRRVSFRIAISRYR
PVKGSHSFRDIFDDYSNCILLTYSMLLYVALPRMPRNWPLRVLTGWYWIYCILLVATYRA
SFTAILANPAARVTIDSLEDLLYSHIPPSAGASENKQFFLDASDEVAQKVGEKMEVITQN
DDLTSRIAKGQCAYYDNEFYLRYLRVADESGGVGSALHIMRDCVVFMPVVLAMEKNSALK
QRVDNSIQHLAEGGLIAKWLRDAIQRLPAEAPAQQEALMNLQKFWSSFVALAVGYVISIL
ALLAERWHFQHFIMQHPMYEVYNPGLYYKFKRLYPEQ
>DanaIR68b GF23588 
MKYSVVFSLFLILTTTSAEVDLLLARIACRMAVKQNLQITYVYRCASCAASLDPEHSALE
LELQRCVGSHVPVVSRKIEAFELEPLRQTDSLSIFHIPVAEKGDSLVRRILGMLNPRQPR
KHMHKYIFLWPGASQDQLLELFSGCWAKQVLYALCITHRNRGIFDFDPFFIGGLKVVQSG
ENFRDKMSDLRGYPLRFSMFADPLMAIPRDPVESKGYKAVDGVAARVAAHMLNASITYVL
PADNESYGRCLPDGNFTGVVRDLVGGHTHFGPNSRFVLDCIWPHVEVLYPHTRRILYLVV
PASGIQPEYLIFVRVFRRSVWHLLLVTLLAVVLIFWLMQRFQDRVPRHGGIIHFQAKWYE
IIEMFGRTHVGEPVLRASSFSSMRTFLMGWILFSYVLTTIYFAKLESGFVRPYYEPQLDQ
LDGLSQMDVHVYAVTTMYDAVRASLSDYHYGLLANRSRQLPLGLTTSYYQLLVVRRDRRS
AFIMRDFHARDFLARNYNSELERPSYHIVKEYLRSMLCTYVLPRGSPFLHRFQTLFTGFH
EHGFFEHWRQMDMLRREGTTPNGEEFYEDLGDQTDIDATASDATIRRKKRVVLTLDILQG
AFYLWSVGIGLSCLGFVLEQGHYFWRRRH
>DanaIR75a GF25235 
MQLLQLANFVLDNLLQSRIGFIVFFHCWQRDESLKFYQQFVNPIHRHLVYNQFVQMKGIQ
NWTDLELKYLDHSQPTLAIYVDFQCQQAKDLLKEASLEKLYNQHYHWILHGNQSELEFYD
FFAPFNISIDADVSYMREDLIASNSTVRYSLHDVYSNGKIIGGQLNMTGSYETACDLKGC
QRVKFLSSLLKRSRYGNREQLTDVVLRVATVVTQRPLTWSDDMLIQFLSQENDTHIDSLA
RFGFHLTLILRDLLHCKMKFIFSDSWSKSDVVGGSVGAVVDQSADLTATPSLATEGRLKY
LSAIIETGFFRSVCIFRTPHNAGLRGDVFLQPFSPTVWYLFGGVLSLIGILLWVTFYMEC
KRMSRRWRLDYLPSILSTFLISFGAACIQSSALIPRSTGGRLIYFALFLISFIMYNYYTS
VVVSSLLSSPVKSKIKTMQQLAESPLTVGLEPLPFTKSYLNYSRLPEIHLFIKRKIETQS
KNPELWLPAEEGVLRVRDNPGYVYVFETSSGYAYVERYFTAQQICDLNEVLFRPEQLFYT
HLHRNSTYKELFRLRLLRVLETGVYRKQRSYWVHMKLHCVAQNFVITVGMEYVAPLLLML
ICAYILVILILAIELAWQRFFTSRRTYHE
>DanaIR75b GF25234 
MKTQFQETQFFIDADVTYVMRNISNSFILYDLHNKGLQLGGKLNITADREVSCDKQKCEL
ERYLSDFHTRTPLQHRRSLTGLTMKATAVVNFLPINSSKEEIFALMENLNHVHVDTYGRL
GYQSRQPLRDMLDCQFDYIFRDRWTDDGNVTGGMIGDLITHVADISIAPFIYSLERGLFL
QPLTRFCVFREICMFRNPRSVSAGLSATEFLQPFSGGVWLTFALLLLFAGCLLWITFLLE
QKRQWKPSLLTTCLLSFGTGCIQGAWLTPRSTGGRMAFYALMVTSFLMYNYYTSIVVSKL
LGQPVKSNIRTLQQLADSNLEVGIEPAVYTRTYVETSEEGDVHSLYLNKVVGSKRSPDQI
WLSTEAGVEAVRDRAGFVYITGVATAYAFVRKYFLPHQICELNEIPLRDASVTHTVVVKG
SSYAELFRLNEMRMLETGVHLKHELFWMNTKLHCYQHNHTVAVGLEYAAPLFILLLGAMI
VCVGVLALEVLWHRHTTLR
>DanaIR75c GF25234 
MTNLPLYRLIVFNLLEINLRSAMVFHCWSPREAYPLAKLMSESGIFAQFIDLQQDPEHLA
NIHKDYLDTNLSLNADVTHASRQEEAQDTFVLRDVYNKGSHLGGQLNVTIDRSLQCNQSH
CQVRDYLSDLHLGSKLQHRMDLSSITFRLAALVSVLPINSSEEALLEFLNSDRDAHMDSI
SRIGYRLILHCQEVLGFNVQDAFGGAIGMLTNESAEICTTPFVPSWNRLHYVHPMTEQAQ
FRAVCMFRTPHNAGIKAAVFLEPFMPSVWFAFMALLIFAGVMLWLIFRLERRWMQKCLDF
MPSLLSSCLISFGAACIQGSYLMPKSAGGRLAFIAVMLTSFLMYNYYTSIVVAMLLGSPV
RSNIRTIQQLADSSLDVGFDTVPFTKTYLVSSPRPDIRSLYKQKVETKRDPNSVWLSPEE
GVIKVRDQPGFVYTSEASFMYHFVEKHYLPREISDLNEIKLRPESAVYGMIHLNSTYRQL
LTQLQVRMLETGITSKHSRFFSKTKLHTFSNSFVIQVGMEYAAPLFISLLVAYFLALGIL
LLELSWARWGRRTILTLKL
>DanaIR75d GF10798 
MKVQVFSQIHGRMPLLFVLFLAVSLRPRVAGSPRSWSSNAQQDPKTPWGNQLPDMLVTYY
RHHGVHSLMLVVCHTDIANPILWNLWQHFNLNGFYVQVHTDATLRDLQHADVLDDFVEAP
PPQSFHANNSTHWETSFLLPMLPYKLGILLLEFQCECALNLLRWSAATEHNYFTTNRFWL
LLTENQEDIELLEDPEIFIPPDSELRVLHYENDENFTASLIDLYKVAAWKPLKRTLMGHN
IRNWRHILHALQHFGSAITYRQNLEGIVFNTAIVIAFPDLFTNIEDLSLRHIDTISKVNH
RLTLELANRLNISYNTYQTVNYGWRQPNGSFDGLMGRFQRYELDFAQLAIFMRLDRIALV
DFVAETYRVRAGIMFRQPPLSAVANIFAMPFENDVWISILMLLIITTLVLVVELIFSPHT
HDMAYMDTLNFVWGAMCQQGFYVEVRNRSARIIVFTTFVAALFLFTSFSANIVALLQSPS
DAIRSLADLGQSPLEIGVQDTQYNKIYFTESTDPVTKSLYNKKIASKGDNVYMRPLLGME
RMRTSLFAYQVELQAGYQIVSDTFSEPEKCGLMELEPFQLPMLALPTRKNFPYKELIRRQ
IRWQREVSLVNREERKWIPQKPKCEGGVGGFVSIGLTECRYALGIFGCGAAASFGFFLLE
FIVKHFKQFYRIYKGYRDLQRLAVHASITLKYFYLRRV
>DanaIR76a GF23592 
MSSLLIEANYWSAVLSFLAGQHFTNSHATCILWHSDFDFQLKAVEPIPVIIMNSQNWENY
SDGYDIYDWNQKRREFEANGISYNDWTLRLTVAIEHSQCETFIAFEEQIREFARYFYHSS
IYSIWRSQRNRFIFVCTEDLLAQQQDHFLSQYIFHDQPNIILVTSAYLNSSTFDIKINRF
VGKRSFEVIPPPVEFDLIQIYDAQVQEITWENGRNNDVPQKLRNLQGREIIIGIFDYKPF
MVLDREKQPTVFDRARSKADVFIDGTDVRLMMIFCELHNCTVQVDTSEPSDWGDIYTNAT
GIGLVGMILDRRNDYGIGGMYLWYEAYQFMDITHFLGRSGVTCLVPSPNRLISWTLLLRP
FQSALWLGVMLCLLLECLALCVTRRWESSSVPGSHTWFGSLMFGCISTLKLFVNQSTSYV
TSSYSLRTVLVASYMIDIILTTVYSGGLAAILTLPTMEEAADSRQRLFDHKLIWTGTSQV
WITTIDEGSADPVLLGLMEHYRVFDAEQISDFSQSEQMGFVVERMQFGHLGNTELIPNRA
LERLKLMEDDIYFAFTVAFVPRLWAHLEAYNDFILAWHSSGMDKFWEWKIAADYMSAQRQ
NRIVASQKLTLDIGPKKLGIDNFIGLILLWCFGMICSLLTFVGEIWLRREIPIY
>DanaIR76b GF25213 
MATGIELLVAAALCVACPALNESLPANLIQVDSDNVPLPTEQPIDMEASDAGLDEDVPAE
TLETLINKKIKLREMRDWIGGKHLRIATLEDYPLSYTELLENGSRIGHGVSFQIIDFLKK
KFNFTYEVYVPQDNIIGSPTDFDRSLIEMVNKSVVDLAAAFIPSLSEQRKFVYYSTTTLD
EGEWIMVMQRPRESASGSGLLAPFEFWVWILILVSLLAVGPIIYVLIILRNRLTGDSNQQ
PYSLGHCAWFVYGALMKQGSTLSPIADSTRLLFATWWIFITILTSFYTANLTAFLTLSKF
TLPYNTVNDILTKNKHFVSMRGGGVEYAIRTTNESLSMLNRMILNNYAVFSDETNDTFNL
QNYVERNGYVFVRDRPAINIMLYQDYLYRKTISFSDEKIHCPFAMAKEPFLKKKRTFAYP
IGSNLSQLFDPELLNLVESGIVKHLSAKDLPSAEICPQDLGGTERQLRNGDLMMTYYIML
AGFATSLAVFTTELLFRYVNSRQEANKWARHGVGRTPNGQSVAPSRWLRGWRRQDSGNRQ
LLGASTHGQNVTPPPPYQSIFSGNGHGDSLANRWRRPPIGNGNGVLLGGGASDSGVRRLI
NGRDYMVYRNSNGQSQLVPVRSPSAALFQYTYTE
>DanaIR84a GF17675 
MIKLQVKVISWLFIILTAFLCVLQIESINTNFLELAAFEDFLRSQHLNQVLVVRGPADGD
AIGDWQIECHQKLLANYRVQFYRPGMLGNFEDLMAYESPRTAVLVLNFKHILIKSRVLEA
ASEARYFNNSLAWFIFGAAQEFLTDEEVIDAHFSGYKMGIDADVTVAMRSLDNSTWQLYD
LYRVTQQLPLIIQRRGEWSALNGYQQVDRSTWVARRNNFFNVTLVGSTPLTEKPLGYDDM
AFLADFVHLQQFDPMSRKTYQFFQLVMEMFNFRLQMIITDKWGEILKDGSWSGVMGHVTR
GTADFAVSPMRFVLDRLVYVNYSPVLHTQPIHFLFRHPRRNHIRNIFFEPLSNQVWWCVL
VLVAGSTFLLLFHVRQEIRMRRSSWAEQRVAFAWFTMLETYLQQGPATEVFRLTSTRLLI
CASCVFSFILMQFYGAFIVGSLLSESPRSIVNLQALYDSNLAIGMENITYNYALFSNTTN
QLVKDVYAKKICHSGEHNILGLEQGAKRVMQGRFAFHTALDRLYRLLIDLRMEETEFCEL
QEIMFNPPYVAGSITVKGSPWREHLARAVLHLQATGLMQYNDRRWMVPRPDCSLFKTSRA
EVDLEHFAPALFTLALAMVASALVFLLEVFMHWLPDFRARLGAMST
>DanaIR85a GF18191 
MTALCLKQLVILLLLVLSGVASENHIRIKVKKSSHLMVKVSEILCKARIKVLFVYFENVS
SHQHTGQILQEVTKCNISYISLRNELTPLEAVKDDGILMYMTMIITNISQPLELSLIHKK
SAAKHLSHVFLLVRDANTVSDAWMRASFRQFWKIWLLNIVILYWREKRLHAYRYNPFTDN
YLIPVEHEPDGLPTLAQLFPKTIPNMQRKPLRMCIYKDDVRAIFFKQGIILGTDGLLASY
LAERLNATMMITRPHSYNNHNLSSDICFLEVAKEYVDVAMNIRFLVPDTFKKLAENTVSH
MRDDLCVIVPKGKAAPTFWNIFRSFGPLVWGFILASVILGNVFCYMLQSRVGGAPMQLFA
GALTMPLTNIPPNHAIRLFLIFWLYFGLLICSAFKGNLTSMMVFQPYLPDINSLSALAKS
HYPILIRPRHVKHIHHFLSLGHQYEARIRELMMAVPDKEVYDMLQSNNRNYAYLEKYHIA
RFQVNNRIHMHLGRPLFHLMNSCLVPFHAVYIVPYGSPYLGFLNSLIRSSHEFGFERYWD
RIMNSAFITSGTKVVNRRRGRSSDDPIVLKLEHFHAVFSLWLVGIGIACMVLLGELITHN
WRRVVTKLLHKLSGGGMQHAKNGLGH
>DanaIR87a GF17601 
MSTPKQRLLGRSVWAAALFLLSGLQPVPGAFGFGINLMKVPVENKGLEACILGLLRKYFE
SGDGLSGSVLCFNRNYQLPYLQDQILKGMNSYQGYPWSLLITNFRDSFSSSELQMQEKPQ
CYFLIVESLDDEDLDEVFEHWKNMLNWNPLAQFVVYLATLEETDEEMTDLMVEVLLTFMN
KKIFNVNIIGQSEENEFFYGKSVFPYHPDNNCGNRVISVELLDACDYIGAEKNEEKEEDE
DDEGDGDGDEQDEDGSQDNMDENASKDSGNDQPDMPLDGTSDSYEDISATASAQNETSTL
EKPLQETDISSEDFENHSDENGDEVNANLTEPEVIIEEFYRAKFEDKFPRDLSGCPLTAA
FRPWEPYIFRTEVEEATDEYYYGLGTEDEYNETSSYEDSDDDSYGDREADYDDPAVETDT
ESTPKIKLNGIEYEMVQTIAERLHVNIEMQKENTNLYHLFQRLIDGEIEMIVGGIDEDPS
ISQFVSSSVSYHQDDLTWCVAKAKRRYGFFNFVETFNADAGFLIGLFVIVCSIVVLLAQR
ISQFRLRNINGYFSICLRIMGILLNQAIALQDFPLTLRQLFAISFLMGFFFSNTYQSFLI
SSLTNPRSSYQIRTLEEIHSHGMVIMGTSENVRHFNKEGEVFKHIRERFQMCYNIVECLN
DAAHNEHIAVAVSRQHSFYNPRIQRDQLYCFDRRESLYVYQVTMLLPKKYHLLHQINPII
QHIIESGHMQKWARDLDMRRKIHEEIIRVREDPFKALTFDQFRGAFAFSSGLLLMASCVF
FVEWLYEKCFNRAKKRKLLKKLTRKPKKRI
>DanaIR92a GF23026 
MLLQPLVLHLSQLLRLVVGQYFASFSSIMIVYNNSGSATRLQLDYLSALELVLRDMPRPV
LLQWIDVAKLKDISDLEQQLMDALNCSVTEGFITILPHTEHFLHARYYATRNSVVRLKDK
RYLFLCDEESPEELLSMDILQFYPHHLMVRPGTEKDSPPEAGPKTGPPTPVPGRKEGTSV
NTRNKEQDGVLPPHRDINFELWTQKFVGAFGNLDAVRLDAFLPNETLAKTERVELYPNKL
LNLQGRSLRVGSITYVPYTITNYVPAGQGDVDPINLHKGRLSIVFDGAEANVMKTFCQVH
NCHLRLEAYGADNWGGIYENETSDGMLGDIYEQRVELAIGCIYNWYNGITETSHTIARSS
VTFLGPAPSPLPSWRTNILPYNDYTWLLLILTMFFCGAFLYFMKYVSYSLGLKGNEEVFH
HGSKLEKSMLDTFALFIQQPSAPLDFNRFAPRFFLATLLCATITLENIYSGQLKSMLTIP
FYSAPVDTLEKFALAQWKWAAPSIIWVHTIQTSDLVTEQVLAKNFEVHDYSYLSNASYMP
NYGLGIERLSSGSLSVGDYVSTDALENRIVLRDDLYFDYTRAVSIRGWILMPELDKHILT
CQETGLYVHWELEFIVKYMDKRKQEVLMNLANGHKAKGAPQALDVHNIAGALFVLAFGFT
FAGCALLAENVIFRLRKSK
>DanaIR93a GF17010 
MRSSFRLLLLCGLQLCILVPIEANDFSSFLSANASLAVVVDHEYMTMHGQNIRAHFEKIL
SDIIRENLKNGGINVRYFSWNSVRLKKDFLAAITVTDCENTWNFYKNTQETSVLLIAITD
SDCPRLPLNRALMQILNWKTAVVFVDQTILDDNSVMVKSIVHESTTNHITPISLILYKIN
DSLKGQKKRSALRQALAQFAPPKHELKQQQFLVVSKFHDDIIEIAETLNMFHVGNQWMFF
ILEKVRRDFDAGTVTINLDEGANVAFALNKTLPDCQDTLNCTISEVSLALVTAISKMTVE
EQSIYGEISDEEWESIRYTKQEKQAEILEYMKDYLKANSKCASCARWQIETAITWGKSQE
NRKFRAAPTRDAKNQNFEFINIGYWSPLLGFVCQELTFPHIDHHFRNITMDVVTVHNPPW
QILTKDSHGVILEHKGIVMELLKELSRALNFSYYLHEASNWKDDYSITTSTSSNESDELA
GSMTFRIPYRLVEMVQGNQFFMAAVAATVEDPDHKPFNYTLPISVQKYSFITRQPDEVSR
IYLFTAPFTTETWACLVGIILLTAPMLYAINRLAPLQEMQIIGLSTVKSCFWYIFGALLQ
QGGMYLPRADSGRLVVGFWWIVVIVLVTTYCGNLVAFLTFPKFQPGVDYLSQLPRHKEIS
QYGLRNGTFFERYVQTTTRDDFKHYMARAQIYGNSQEENIEAVKQGHRINIDWRINLQLI
VQQHFERDKECRFALGKESFVDEQIAMIVPSHSVPYLHLINSHIDRLFRMGFMERWHQMN
LPSADKCTGKSSLRQVTNHKVNMDDMQGCFLVLLLGFMVAFAIGCGEFWYHHLYVHKTSR
QPPSSVFTT
>DanaIR94d GF16245 
MERAYLVVTLVLLGTGRIYSSYRQLLDDLKSELNFEYVVLLGKSDPIWQKLLWQMSVPLI
QMDEEPETEFVLGGHHSYNFLTIAFLDESVDDSLKFLYLTLNLLNTRPVLLVIKYSNIRI
YSILEWCWQHQLLNVLAIEPHFEDSLIVYGYIPFPIFQFIERRLENNSIIFEQRLGNLNG
YKFSVVVGGSSPRLIVYRGMNGELKYSGVVGNLMKCFEQRYNCELVQPYPFDELAIPPAQ
ELLGFVRNGSAQFAFAAIYPKLPFSGYSYPIELMSWCLMMPVPAEVPHSHLYTMVFHPSA
FWLIIGGLLLISVTLSLALRLHGYRVNFSEFFIHTSCFRGILSQPFYEVLRAPTLVRAIY
LLICILGILITAWYNSYFSTFVTSPPLLPPITSYESIKSSNVKVVVWTPEYEVLIRMSEN
LEKYSSIFQFKANYKEFLLLRDSFDTRYGYMMPLEKWSLIKEQQKVFSSPLFTLQEDLCF
YHTIPIVFPIADNSVFREPLEQLILDVTAMGLLDRWHDMAFTDLIKAGQLSLVDRGKPKE
FRAMQLQDLDQILIAGGFLLGLATLVFVLEVVWFWRKKISSFVLLSFNVRA
>DanaIR94e GF16245 
MDCPKWILGGLCLISWASASTLIELLGRIKQELDFEYLLLMKNSNYTLTDGAWNESTLPK
VLMEELSVPVVQLDEKITYFVYNNTHNRVISLVLVANENLDDQRDLLKALVLNLRHMTTT
RVLFLVKMPADSERMLYELFSNCWKMRLLNVMVLFKDYEVTNTFYSYSPFPTLRIEEHLF
QTSEESVTFYPDRLRNLRGFQLPVIIGGTAPRIIPYYKKGRIVYDGTVGHFMMAFQQKYN
CSFVQPLMAKNPLEFAPSMQTVKAVRNNSVEMSMALTFPPVFPPFGFSYPYEQLNWCLMM
PLEADVPPLEYYTRVFELAAFLLTLVILVIISCLLTITLRLHGYPIASTEFLLHDSCLRG
VLGQSFVEVLRAPTLVRGIYLEICVLGILITAWYNSYFSSYVTTSPKQPEFQSYDDILAS
RMKVVAWKPEYAELFGRLLEFRKYEPMFYVEPDFSKYLALRDSMDTRYGYMIPNGRWLLI
KEQQKIFSRPLFRMRNDFCFFNNIPFGFPINENSVFMEPVLRLIMELAETGLSFHWMETA
FLEMIQAGEMHFLDLSQRREFRAMQAQDLQYIWYGFAFMAVFSSIVWLLEIISYRLKSKA
HIVKVLIFWRNKL
>DanaIR94f GF19870 
MEDLLPSSNVTTLVWDDQEYPHYLRHHQDVDLIGMVCLKTSQYGGVMNALKVMLNQMRNV
PVIVQLCESDDEEISAENILQLSLEYFMINVLILSMEFLKSKIFYTSDIFPKFKLIKKVY
QTRLTLFPHKLGNHGGHPIRTIPGNSQPHTIVAKSPSGEIMVTGPIWKLLVEFVRYLNGT
IQLVSVPQIGQTLRYSQILDLVGNNTVDIAASLRPYTTLHSNLHKFSYPAMVGSWCTMLP
MERTLSSHEALGRLMKSPWTWLYLLLLYGVHNLLAQRRLLQTRLFSIVKPMTHLFLFCIL
LGQFSALFIVPQQLNHITNIREMEQAGVRIMGIRTEFPEYPFDFRSRYASSFLLKDGLSD
VATHRNEFNTTYAYTVTSIKWSFYKEAQSYFRHPLFRYSEDICVQKLSLFALILRENCLY
QDRLGTFILKLHAAGLLRLWYRQSFFEMVEAGSIRLEDKSQPHQFQPICWLDWQYVLIMY
GVALSVSLAVFLMELAVYYINVWLDNL
>DanaIR94g GF19871 
MSSAVMSQLDSKLVDNLVRLISHDGDFTSAFYFDPSKEKCTLEETLSTVIGTLPAIIWRS
EVPVILNRFVGDDLLVLACLSEMRWKDLLSSVSKSLRFRRQARIMIELKADIEESLINEV
LRFCLSQDMINVNAIFPNFTKTKTIYGFEAYPEFKMTTHFFSGDTKITTLYPDKMMNLHG
GRIRTMPDYSEPNTLLYVDKEGHRHILGYLWDMMEAYAQKCNATLKVVNKYADGRTLNYV
EILDVAQAGVVDVSASIQPMSMTEVDIHQFSYPADLASWCTMLPVQRDLNVSEILTRVAP
NTTFSFIVTLWIIYQILKGRWRFHQRLKKIGWLFLVVLVSANYLSRLLTFLAAPPALPPL
HSLQDLIDSPVRILSIRNEYKIMEFTQRTRYSAAFRLIDKATILISTRNSLNTSFGYTTT
STKWKLFEEHQKRSSRPLFHYSKDICFFEMVLFGLSIPENSPHRDPLKDFIMQLWQSGLF
NFWVSKGFSYMVKAGRIDIKDLRLRHRAHALTIADLRHVLLIYCIGMLISFVLFTFELIV
SWVKSWLGF
>DanaIR94h GF19872 
MLSNISLSTAPDLVALYGLVLQFLVPAESTVFYFNPGTAACDLDKLLMSNITRNPQIIWQ
ENELYPALYKRHGCNLFVLACLSGNSFHSQFEVLATTLTRLRSVRILIEFEGEESSVRAT
QVLTFCLKYSVLNVVMYFKNWRNSLHIYSYQAFPKFGLIKQRISKDRVPLIFPYQLRDLK
GFKLRLQPDLSPPNTFRYGSHGEKMSGYLWQYFVAYAKNLNAGVHMVYPSFPRRKTSASD
YMILYTRNGSVDFGLTTVMIRYKYVERAADYSYPFMFLSWCTMVPSERILKIPALFDHVL
TLESAIFLLLGYLIVFLGIPPMVKYLGIKCRGRMMRLVTRLFTLILLSACYAQLISLLIL
PPLEPRIRSFDELLASGLKIFGMRNEFYYLEADFRAKYASVFHLSDNPNELYDNRNFFNT
SWAYTITSIKWQVIKAQQQYFYHPVFQLSKDLCFQWDSPSGILIAPESIFRDSLKQYILN
VAQSGLMRQWLIHSFYDMVRAGRMTIKDYSTTWSPLPLRLEDLRMCWRICGISLIISGIV
FVIELLIFYTNVFLNSL
>DanaIR94j GF18070 
MPSLKNIVLFLALIPFSALGNQQTHFNFLSKVVRRVRAHREVNTVFVLQSHASKNCDIQN
WHPRQIPMLRANELADLKIFSNFNDYYSLGLVCITQMSDLSLLEKLASDYDQMRQERVII
WMQVKVTDKLLRSISKLLEKHSFTKILLVEIVNLNNSTYSIHRLNSFPNAKFERIDNFFE
VKNIFARNLKNFQGRNTVVLSKASAFFEKNVSYGQNRYFPISTGEDMLIIEFARRYNLSL
TLSKKTVWDHFDMQLTPRLISRAEISDSVNPFTSVSLVAVVPCGKQLGVQEVFKQMDFGL
VLRYLLPVYVTFVVVESFILLIKARINNETYRFSYLDPMVNLRAVSAILGMSFSVSRRWN
SCLRQLFLVLSMFGFVLSNFFACKLSSHLTKRSLRNEVRSLEELRASGLNVLVDADLCHY
IVTDISPEFFTQVLPNAKCTDTMETIKHTLSLNNSVAYALYKDTWEKISSHQKSLGRKVF
CSSKNLTIMSNMHKMHFLPKNSIFKWPLRGFAHRLHDSGIQIHWNRGRPDMLKKLFNITI
EAVPKKEPGPLSLRHFYWVWTLLFMGYGLATLVFCIELCWKSG
>DanaIR94k GF19679 
MNLKTIILALLINSKILDVKLEYSLKPLDNLIKNLRKDSEIELIFELQNSEARNCKIDDW
NSIGIPILRFNNLEKIEVGKNFNSVHTIGLVCITRESDLILLENLAMAFEGMRQERIILW
LQMKPTLEIFKEIGNLSEEHNFIDMIVMEAVTSENATDYLYRLQPFPRPHFTRGLYQENQ
LNYLGKNATVKLSYGIYGTHDNSYSQTINIPITSEEDRIFVEFAIKYNLSLNLLTNAEPI
TKVDINLDKKLKHNYMDSANPFITVALLVMVPCAKEKTIQDIILFEVNWWALPLFVMYII
VVILERIILRMNRRIYGGNYRPNLSSLVNLRVFAAILGLKFSGSRRWNFSLRHLFLLLSI
FGFLFERFFICTLNSYFIKHPRYAAVTNFEQLRKCGLPLIVDKQITSFVMDNIDPNFFGK
TVINIFTTSYISQARYILSLNDSFAYIINRDMWTVINKYQEKFNRKTFCNYENLQLISSS
TKMQILRKNSVLKKPLTKHVQNLFESGITDYWLSINPLKYISMLNVTFPSDEKNYLFPLS
FKDLHFLWILLILGYSLAVVVFYIEVFCILWC
>DanaIR94l GF19892 
MQKEKEINNLLTFQHSRNKNCTLQNWNPLRIPILQSNELGNINMRWNFGRLSLALVCIDT
DFDLEILSVAGKSLNIMRQERIFLWLQQKPSKEFIESLCALAEELILAKVLILEMNDSPS
GFGSIYRMNPFPTPYFTAMNLSFPTFKGSFFKYKVINFQGKIANAKVDLDGNNAFDIAFR
LAQVESGIIHSFAKQFNLSLNIIKGNGSNKFDFHLSNYKFITKDEYIKVIGFFNPYVSSS
LMIIVPCGSGLSMMNVYKKLDIKAWFAYLMCVYWSFVVVETFIIWVNRRISGDRRLPNVI
QLLNLRAIQAILGLSLRVNNRASFSLRQLLLAISIFGMIFSSFFSSKLSSLFTKPFCQAH
VKNFEDLQQSGLTILASENQYTYLKTEADPELTEKFMSNTKQINTLELTKLIISLNNSYA
YTIYSSRWSSLEAFQKSIGRKDLCSSEDLTIVNNIPRAYSHQINSIYKNTLFFYQMHFYE
MGFISFHENHLVRSIKQKFNIPVNKRMEPLALPLTFAHFNWLWCLLILGYLMALIAFLVE
IYIYHKKIISSRTKRTTTTEHQILEV
>DanaIR94m GF19679 
MMIIQHHTDTKCSLREWNPRRYPTFRVTEESKIMIRGNCNDYAVALICMSQTSHIRLLDT
VAYAYTNMRHERIILWFQAPLTPKLLAQIVEKINKFKFAQMIILETVHNDNELVKYHRLK
LYPTPTFIAIENELNLKGPFFHKEKFNAYGATFNVQSSDKRIALYLPKKNKEPLPGIRVE
DREIFEFAKKYNMSIKLVKNNQNNNEHVDISLDTYFITKNTSTAQLDFSTPFGSDTLIII
VPCRKAMNLKEIFQYIDSGTWFMYTIYVYAILIVLEGLIQIANCRIHGRRLGLTWMVIVN
LRAFRSLLGMSFPIRRRTSLSLKQFFLAMSIFGMVFSSFFSCKLTSLMTKHSLKAEVTNM
EELRASGLTVLSELRIRDLIESEWDPEYFHKTISKIEYRPFMDRYELVLSLNTTYAQIIF
KENWPMIDKYQLYMGRKAFCTSRDLSIFNTLPKVHLTLENSAIKKLLSKFLFRTQEGGIQ
QKWTRDAIHASVKGMNLIKKRTIEPGAMPLSVNHLMWAGYVLVFGHVLAAMVFLLEVLLH
RRQNQRTRPANHDNVA
>DanaIR94n GF14559 
MAFKLALLLLIFLGPVLAQTNESRHLVFMNKLVKKFEKTLVVNTLVLFRHHRDRHCLLQN
WNPPSTPILRGTEDSHFRILGNFNHLTLALVCIRNESDVGLLGNVMEAYDTIYGGRVVLW
VQAKLTEKLKTEIVKKMSKVQIHPILIMEIRQKVAVYRFEMFREPTFIRLKNVLRNKKPL
FMAKLSFYGMTTELHADLDFANQVNQYYNNKSMDITPRFGTNGKEIVEFTQRYNITMKID
RRFNISFSNSNYLASLGLVNPYRSFSLIVVVPCGTEMSLKDIFKHLDFQSLLAFILTVYG
ILIIAETVIRVLTYRLHGVGSGSGWITARTVVNLRVFRSILGMSFPIGRRTTLPLRQLFL
AMSVFGMVFSTFFGCKLTSLMTKHTRIGPVTNLEELRSSGLTIVVDPSIRKFIETKIDPD
FFKKIPGDTIYVPMKERMKMINSLKTNFGHVMFGETFYQINKVQLLIGRKEVCTSKDLVI
AENMPRIFFMENKSYVKWLFNVFVLRIYESGLNEKWRRDEKMELMKYLHARPNRNHNVPL
TIGDLMWTGYLLSFGYGLSIIIFLAELYLYETQRNQMI
>DanaIR100a GF17490 
MSTTLQLIMLALVGGSWGQANNTDYKRVLSAVLGHLEGGLELHLRNAEDGDRGIVQFLLE
QKTSSLTITLNQDHNDQSKADTARHHFYLFEEVEHVGRILGGLHNTGGFYIIALERHSPA
DEDLLLDLMDHIWLKHGHSRIYYVLLNEDNVVLYNPFRKTVQEVNGTRTYNRIYQNLQGY
PLRIYIFDSVYSSVVGDGASQKVLSVAGADSKLAKTVAKHLNFTLDFLWPDDEFFGGRLA
DGSYSGGVGRAHRGEVDIIFAGFFIKDYLTNQIQFSAAVYMDDLCLYVQKAQRIPQSILP
LFAVHTDVWLCFLLVGTLGSLVWLLLRMFNLLLCIEEIEHRSHRARKIGLVTTARRIFID
TWVVWVRVNVVRFPPFHSERIFVASLCLVSVIFGALLESSLATVYIRPLYYRDPNTLKEL
DDSGMPIYIKHPAFKDDLFYGSDSEVYRRLDAKMLLVAEGEERLIQMISKRGHFAGVTRS
ASLELIDIRYVMTNKVHKIPECPKNYHIAYVLPRPSPYLENVNHIILRLVAAGIMNLWTG
ETKERAKWSIQRFPEYLAELGVGRWKVLTLSDVQLAFYALAIGCLLSGAVCLAEIKLTSC
LRKSKKVHL
>DanaCG11155 GF15914 
MVYLNWTKVAIIYEEDYGLFNLMHSTSETKTEIYIRQASPESYRQVLRAIRQKEIYKIIV
DTNPDFIKQFFRSILQLQMNDHRYHYMFTTFDLETFDLEDFRYNSVNITAFRLVDVDSKL
YLEVIDHMQKLQHNGLEKINGVPYFKTESALIYDSVYSFASGLHSLHSDANKFNVKNLSC
SSDQVWENGLLLYNNINSGSTDGLTGNVIFVEGRRSKFKLDILKLKQERIEKVGYWEPDV
GVNISDPTAFYDSNIANITLVVMTREERPYVMVKDDKNVTGNDRFEGFCIDLLKAISQQV
GFQYTIDLVPDNMYGVFIPETNSWNGIVQELMERRADLAVASMTINYARESVIDFTKPFM
NLGIGILFKVPSSQPTRLFSFMNPLAIEIWFYVLAAYMLVSFALFVMARFSPYEWKNPHP
CYKETDLVENQFSISNSFWFITGTFLRQGSGLNPKISDRAQTKFFSFMNPLAIEIWVYIA
IGYIFVSISIWIVARLSPIEWVNSKPPCTMACDHILEQIQKEYYKTEFAELTDINNKEIF
ISNNHHAHNVDDISCGQCGVPIPLSNDDEQLSDDTNVELVRIQNNFTLKNSFWFAIGALM
QQGSDLYPRV
>DanaCG3822 GF17009 
MRSRRILVLPLLLLQLICNCQVALALPDIIKIGGLFHPSDDHQELAFRQAVDRINADRSI
LPRSKLVAQIERISPFDSFHAGKRVCGLLNIGVAAIFGPQSSHTASHVQSICDNMEIPHL
ENRWDYRLRRESCLVNLYPHPNTLSKAYVDIVRHWGWKTFTIIYENNDGIVRLQELLKAH
GMTPFPITVRQLSDSGDYRPLLKQIKNSAEAHIVLDCSTERIHEVLKQAQQIGMMSDYHS
YLVTSLDLHTVNLDEFRYGGTNITGFRLINDKIVSDVVRQWSIDEKGMMRSANLTTVRSE
TALMYDAVHLFAKALHDLDTSQQIDIHPISCDGQSTWQHGFSLINYMKIVEMKGLTNVIK
FDHQGFRTDFMLDIVELTPAGIRKIGSWNSTLPDGINFTRTFSQKQQEIEANLKNKTLVV
TTILSNPYCMRKESAVPLSGNDQFEGYAVDLIHEISKSLGFNYKIQLVPDGSYGSLNKMT
GEWNGMIRELLEQRADLAIADLTITFEREQAVDFTTPFMNLGVSILYRKPIKQPPNLFSF
LSPLSLDVWIYMATAYLGVSVLLFILAKFTPYEWPAYTDAHGEKVESQFTLLNCMWFAIG
SLMQQGCDFLPKALSTRMVAGIWWFFTLIMISSYTANLAAFLTVERMDSPIESAEDLAKQ
TRIKYGALKGGSTAAFFRDSKISTYQRMWSFMESARPSVFTASNGEGVERVAKGKGSYAF
LMESTSIEYVTERNCELTQVGGMLDTKSYGIATPPNSPYRTAINSVILKLQEEGKLHILK
TKWWKEKRGGGKCRVDTSKSSSAANELGLANVGGVFVVLMGGMGVACVIAVCEFVWKSRK
VAVEERLSAILNE
>DanaCG5621 GF17996 
MQFRRRAESVGGGLPLGFLLVISLLLFCGAERTNVGLIYESTEPDLEKIFHLAISKANEE
NEELQFHGVSAAIEPGNSFETSKKLCKMLRQNLVAVFGPTTNLAARHAMSICDAKELPFL
DTRWDFQAQLPTINLHPHPTSLGLALRDMVAALGWESFTIIYESGEYLATVRDLIQMYGT
AGPTVTVRRYELDLNGNYRNVLRRVRNSADFSFVVVGSMATLPEFFKQAQQVGLVTSEYR
YIIGNLDWHTMDLEPYQHAGTNITGLRLVSPENEQVLEVAKALYESEEPFQNVSCPLTNS
MALVYDGVQLLAETYKHVNFRPVALSCNDDSAWDKGYTLVNYMKSLTLNGLTGPIRFDYE
GLRTDFELEVVELAVSGMQKIGQWSGEDGFQQNRPAPAHSLEPDMRSLVNKSFVVVTAIS
EPYGMLKETSEKLEGNDQFEGFGIDVIDELSKKLGFSYTFRLQPDNKYGGIDPKTGEWNG
MLREIMDNRADMGITDLTMTSERESGVDFTIPFMSLGIGILFRKPMKEPPKLFSFMSPFS
GEVWLWLGLAYMAVSISMFVLGRLSPAEWDNPYPCIEEPTELENQFSFANCLWFAVGALL
QQGSELAPKAYSTRAVAASWWFFTLILVSSYTANLAAFLTVESLVTPIDNADDLSKNKGG
VNYGAKVGGSTFTFFKESNYPTYQRMYEFMRDNPQFMTMSNQEGVDRVENSNYAFLMEST
TIEYITERRCTLTQVGPLLDEKGYGIAMRKNWPYRDTLSQAVLEMQEQGVLTKMKTKWWK
EKRGGGACSDAAEDAGAVALEISNLGGVFLVMGVGSFFGIFVSLLEMVLGVKERSDENQE
EADSDASSLGFANLGGVYLVMFVGSCFGSVYGLVNCVVSIYLSARENKVNFKTELLDEIR
FILQCSGNTKAVKYPKNSSRSNASSKSKGSSQSVDSLPDDNSEAEASEKHERQAKK
>DanaCG9935? GF11879 
ETPYVMMHYEKNFTGNERFYGFCVDILETISHEVGFDYILDLVPDRKYGAKDANTGEWNG
MVSQLMKNKADLAVGSMTITYARESVIDFTKPFMNLGISILFKVPATEPTRLFSFMNPLA
IEIWLYVIIAYFLVSICIYIVGRLSPTEWRCIHPCNLDHITVGNQFCLSDSFWFTIETLM
QQSPDIFPRAIATRIISSIWGFFSIIIVASYTANLAAFLTTERMINPIENADDLASQTEI
SYGSLDSGSTMTFFRDSMIETYKKMWRNMDNKKPSVFTTTYEDGIKRVNQGNYAFLMEST
MLDYIIQRDCNLTQIGGLCWVNGTVVFILKHFGGAYADQFISYADFCGVTVTKGPEEAYV
ILVGHLVNR
>DanaClumsy GF14315 
MVSTAYTLLFTQLVLNLSPLISARNQFFVGSIFTSDKDESEIAFRTAVHRANILERDIEL
VPIVMYANTDDSFRMEKIVCNLISQGAIAIFGPSTGSNIIASICDTLDIPHIVYDWIPNE
SIPDREHSTMTLNVHPDNLLLSRGFAEIVQSFGWRTFTVAYESDKELQQLQDILQIGEPT
SFPTTVKQLGTDGDHRPFLKEIKLSTDNCLILHCSPENLLGILQQANELKMLGEYQSIFI
PMLDTHTIDFGELSGVEANITTIRLMDPTDFHVKNVVHDWEEREKQDGRYYHVEPHRVKT
QMILLNDAVWLFSKGLTELGILEELEAPQLECRRKKPWSFGRRIIEFIKARSEETATGRI
DFNEYGQRSFFTLRFMELNSGGFTDLATWDPVNGLDVLNDDEESEKRVGLKLSNKTFIVS
SRIGAPFLTLREPNEGEILQGNARYEGYSIDLIDAIAKMLNFKYEFRMSPDGKYGALNKA
TQTWDGIVRQLIDGNADLGICDLTMTSSRRQAVDFTPPFMTLGISILFSKPPTPPTDLFS
FLSPFSLDVWIYMGSAYLFISLLLFALARMAPDDWENPHPCKEPEEVENIWSIMNTTWLS
IGSLMGQGCDILPKAASTRLVTGMWWFFALMMLNSYTANLAAFLTNSRQGNTINSAEDLA
AQSKIKYGVMSGGSTLGFFRDSNFSTYQKMWTAMESASPSVFTKTNDEGVERVQKGKNLY
AFFMESTTLEYNVERKCDLVQIGGWLDYKSYGIAMPFNSPYRKQISGAVLKLGELGQLAE
LKRKWWKEMHGGGSCEKSDEEGGDTPELGLENVGGVFLVLGLGLFAAMVLGCTEFLWNVK
SVAIEEKISLKDAFKAEALFAAKIWIITKPVHTSTGDSSSSNSSSSSSKSGKSPSSRSKH
SSKSPGISMKSIKSSDHHDVEASVHNKLKKIGSMFSLKSQKTTTPPPEIGWKLDKSTQMD
DIAAGDEPELPPEPEQPQHRHHHHHHHRHHHHHHHREEEHPDPDQIQTYRASKISNGV
>DanaGlu-R1 GF23545 
MHSRLKFLAYLHLICCLEFSAAQQQQQQQQAASLTEKIPLGAIFEQGTDDVQSAFKYAML
NHNLNVSSRRFELQAYVDVINTADAFKLSRLICNQFSRGVYSMLGAVSPDSFDTLHSYSN
TFQMPFVTPWFPEKVLTPSSGLLDFAISMRPDYHQAIIDTIQYYGWQSIIYLYDSHDGLL
RLQQIYQELKPGNETFRVQMVKRIANVTMAIEFLHTLEDLGRFSKKRIVLDCPAEMAKEI
IIQHVRDIKLGRRTYHYLLSGLVMDNHWPTDVVEFGAINITGFRIVDSSRRAVRDFHDSR
KRLEPNGQSQNSVGANGLPAISAQAALMYDAVFVLVEAFNRILRKKPDQFRSNHLQRRSH
GGGSSSSATGTNESSALLDCNTSKGWVTPWEQGEKISRVLRKVEIDGLSGEIRFDEDGRR
INYTLHVVEMSVNSTLQQVAEWRDDVGLLPLNSRSYAASSRSVSASTGDYARNHTYIVSS
VLEEPYLMHRQSFGEQLVGNERFEGYCKDLADMLAAQLGIKYELRLVQDGNYGAENQYAP
GGWDGMVGELVRKEADLAIGPLTITAERERVIDFSKPFMTLGISIMIKKPVKQTPGVFSF
LNPLSQEIWMSVILSYVGVSIVLYFVTRFPPYEWRIVRRPQADATAQQPPGIIGGATLSE
PQPLQPPVPPNEFSLLNSFWYSLAAFMQQGCDLTPPSIAGRIAAAVWWFFTIILISSYTA
NLAAFLTVERMVAPIKSPEDLAMQTDVQYGTLLHGSTWDFFRRSQIGLHNKMWEYMNANP
HLSVHTYDEGIRRVRTSKGKYALLLESPKNEYVNARTPCDTMKVGRNIDTKGFGVATPIG
SPLRKRLNEAVLTLKENGELLRIRNKWWYDKSECPLNLDSQETSTPNELSLSNVAGIYYI
LIGGLLLAVVVAIVEFFCRSKSSRLKAPSNGSAGGVPGMLGSSTYQRDSLSDAIMHSQAK
LAMQASSEYDERLVGVELASNVRYQYSM
>DanaGlu-R1B GF10860 
MRFGLKLSCLWPSILLWLTWSFSWRWSIDGGGGGSGSGGGGGFLVSAQPSLTEKIPLGAI
FEQGTDEVQSAFKYAMLNHNLNVSSRRFELQAYVDVINTADAFKLSRLICNQFSRGVYSM
LGAVSPDSFDTLHSYSNTFQMPFVTPWFPEKVLTPSSGFLDFALSMRPDYHQAIIDTIQF
YGWRKIIYLYDSHDGLLRLQQIYQGLKPGNESFQVELVKRISNVSMAIEFLHTLEQIGRY
DNKHIVLDCPTEMAKQILIQHVRDLRLGRRTYHYLLSGLVMDDRWESEIIEFGAINITGF
RIVDTNRRLVREFYDSWKRLDPQMSVGAGRESISAQAALMYDAVFVLVEAFNKILRKKPD
QFRNNVQRRSQNLMVAQAAASTSMDGYNYNASGGNGGTSTGGSGSGSYAGGDSSGSGGAA
SRALDCNTAKGWVNAWEHGDKISRYLRKVEIEGLTGDIKFNDDGRRVNYTLHVVEMTVNS
AMVKVAEWNDDAGLQPLNAKYVRLRPHVEFEKNRTYIVTTVLEEPYIMLKKAVFGEKLHG
NERFEGYCKDLADLLAKELGINYELRPVKDGNYGSEKSTEHGGWDGMVGELVRKEADIAI
SPLTITAERERVIDFSKPFMSLGISIMIKKPVKQTPGVFSFMNPLSQEIWVSVIFSYIGV
SIVLFFVSRFSPHEWRLVQQPPQQSQSPDPHAHHEQLANQQPPGIIGGAPIPAPPGPPTP
GAQSAAGAAALQAALSAGSPGSGGSSSTAVNEFSVWNSFWFSLAAFMQQGCDLSPRSVSG
RIAAASWFFFTLILISSYTANLAAFLTVERMVTPINSPEDLAMQTEVQYGTLLHGSTWDF
FRRSQNGLHIKMWEYMNSRKHVFVKTYEEGIKRVRTSKGKYALLVESPKNEYVNAREPCD
TMKVGRNMDTKGFGIATPLGSALKDPINLAVLKLKENGELIKLRNKWWYDKTECSTHKDG
QASHNELSLSNVAGIFYILIGGLLVSVFVAILEFCFRSKDSRSAANGSAMGMGMGMGLGG
SGGHGSLGKANGSMMLGPSSAVPGVMPSTHQRSTLTDTMHAKAKLTIQASRDYDNGRVGY
LNCASLQYYPPAQLSATPPDAGDALHMNAHGQV
>DanaGluRIIA GF15572 
MHLCPGHIYPFIIVFFKTILAFGGDDRNEISVGAIFYDNEKDIELSFDQAFRDVNNMKYG
DVRFIPIKRYMPTNDSFLLQQLTCELISDGVAAIFGPSSKAASDIVAQIANTTGIPHIEY
DLKLDTATQQEHLNHKMSVNVAPSLTVLSRAYYEIIKTNYEWRTFTLIYETPEGLARLQD
LMNIQALNSDYVKLRNLADYAGDYRVLWKEVDETFHEHRIILDCDPKTLKELLKVSVDFK
LQGPFRNWFLTHLDSHSSGLKDIYNEDFKANITSVRLKNVDPNPFDRKKTRITDVDQILG
NQTMLPILIYDAVVLFSNSARRVIAAMEPYQPPNRYCGSTTPWILGPFIVNEMKTISEDD
VEPNFKTENMKLDEYGQRTSFNLEIYKPTVNEPMMVWTPDNGIKKRRLSLELENTASTQD
FSEQRRVYTVVTHYEEPYFMMKEDHENFRGREKYEGYAVDLISKLSEIMEFDYEFMIVNG
NGKYNPETKQWDGIIRKLIDHHAQIGVCDLTITQLRRSVVDFTVPFMQLGISILHYKKPP
EPKNPFAFLEPFAGDVWIYMIFAQLVITLAFVFIARLSYREWLPPNPAIKDPDELENIWN
VNNSTWLMVGSIMQQGCDILPRGPHMRILTGMWWFFALMMLSTYTANLAAFLTSNKWQSS
IKSLQDLIEQDEVSFGSMRGGSTSLFFSESNDTDYQRAWNQMKDFEPSAFTSTNKEGVTR
VVKEAGGYAFLMETTSLTYNVERNCNLTQIGGTIGEKHYGLAVPLGADYRTNLSVSILQL
SEKGELYKLKNKWWKKHNVTCEAAHEVDGDELSIIELGGVFLVLAGGVLTGVILGIVEFL
WNVQHVAVEERVTPWEALKAEFIFALKFWVRKKPIRISSSSDKSTSRRSSDSRRSSKEKS
RSKTAS
>DanaGluRIIB GF15573 
MFALRFFLFATLALSSYANDEVLVLRVGAIFFDTEMKLAEAFDAAVEEVNAINPSLKLDA
IKHYLTIDDSIVLQEISCDLIGNGVVAIFGPSSKTNSDIVEVLCNTTGIPHLQFDWPPQK
SAREGLNHQMTINVAPMELILSTAILDVLASKSFNWNSFTLVYEKGTNLNRLQHILAWKQ
LHKTGIKIRQFERGDDYRVLWKQISTANEKYVLLDCPPDILVNVINASIGFNMTGAFNHL
FLTNLDTHISGIDRFYSKEFTVSIAAIRIRNYIPPPVHDEIDVFDNEVDDRFNSLETQLL
YDSVVLFYNALLELSQRSGFYAPQTRCGLGFWQPGPRLVEQMKNISPKQAKPPFKTQKLH
INADGQRDDFNLDVYNPIIDRVNYIWNKEFQLVSYEKIRENSTQAMKQKRLEDKVDFSQK
PVRYKIATRVGEPYFSWREEPEGVHYEGNDRFEGYVVDLIYDLAQECKFEFDFEPVKDNK
YGSYDPTTDEWDGIIRALIDNHAQIGICDLTITQARRSVVDFTVPFMQLGISILAYKKPP
PEPNEYGFLKPYNFEVWLYVIIAMVISAIALIITGRMDRLEWEKPVENENNELEQENIWH
MRNTLWLVLGSMLNQGCDLLPRGVPMRLLTAFWWIFALLVSQTYIAKLAAFVTSSKISND
IASLHDLVDQNKVQFGTIRGGATSVYFSDSNDTENRMAWNKMLSFKPDAFTKSNEEGVKR
VKVSKGTYAFLMETTSLQYHVQRNLDLIQIGEAFGQKHYGIAVPLNSQFRSNLSVGILRL
SEKGRLYYFRNKWLNTNDSSSDTGPEPVDDGKLDMESVGGLFVVLIVGVIIAFIIGVGEF
LRHVQRIALKEKITPKMALKAEVLFLIRFWETKKPRHTYQRSRDSTSTGYSSMEQMSTMS
SGKKRKNARKDN
>DanaGluRIIC GF15073 
MWHRILLLCCWSAFLMRHSQAQQINIGAFFYDDELELEKEFMEVVSALNGPESEQTMRFY
PLVKRLKSDDSSVAIQEQACDLIDNGVAAIFGPSAKAASDIVAVVCNSTGIPHLEFDVAD
EEHLEEKPNHQMTLNLYPSQVILSKAYADIVQNFGWRKFTIVYDATDAKASARLQDLLQL
RELHNDVVRVRKFTKDEDYRVMWKSIRGERRVVLDCPPDMLVDVLNSSTEFGQTGLYNHI
FLTNLETYTDNIGELAADNETFGVNITAARLLLNPDPPIYSQPYGYVIQRNDMVVESNEP
SRTLHHDLVHDALQLFAQSWRNASFFYPDRMQVPRITCDFAASGGRTWPMGRYLTRLMKG
TSGVNNTNFRTSSLQFDEDGQRITFNIEVYDPLDGVGLAVWDPRGQITQLNVESKVQKKM
IYRVATRIGPPYFDYNQTAVELNLTGNALYEGYAVDLIDAISKEVGFEYVFVPVADQQYG
KQDKDTKQWNGIIGEIINNDAHMGICDLTITQARKTAVDFTVPFMQLGVSILAFKKEHTE
KELTAFLMPFGDEVWIWILISVFVVTFLKTIVARIAQMDWENPHPCNPDPEVLENMWHIH
NTGWLSVASIMTAGCDILPKSPQVRLFEATWWVFAIIIANSYTANLAAFLTNSKMEGSIG
SLKDLSAQKKVKFGTIYGGSTYNLLAESNETVYRLAFTQMNNDDPSAYTKDNGEGVHRVQ
RNRGNYMFLMETTTLEYHKELHCNLRSVGEKFGEKHYAIAVPFGAEYRSSLSEAILKLSE
RGKLYDFKQRWWKNNKGETCEEEVDPSATPDMNFEELRGIFYTLYVGILIAFLIGIIEFL
VYVQQVALEERLTMKEAFVKEIMFVICVWNKKKPIAAGSPVSSLRTTPRRSLDKSLERTP
KSGRRIVLGRSSEEMREMPQGSGSRSGSSSTGKEKGQKEARL
>DanaGluRIID GF18325 
MQFCWLPLAFLCLDLVGGQYYGGNSYGSTGGQAIRLGLITDDATDRIRQTFEHAISVVNN
ELGVPLVGETEQVAYGNSVQAFGQLCRLMQNGVGAVFGPSAKHTASHLLSVCDSKDIPFI
YPHLSWSGTQADGFNLHPNPEDIAHVLYDIINEFQWSRYIFCYESAEYLNILDHLMNLYG
IKGPVIKVIRYDLNLNGNYKSVLRRIRKSEDNRIVVVGSTEGVAELLRQAQQVGIMNEDY
TYVVGNLDLHTFELEEYRYSEVNITGIRMFSPDQEEVRDLVEKLHQELGESEPDGQGSSS
ITMAMALTYDAVRVIAETTKNLPYEPQMLNCSERHDNVQPDGSTFRNYMRSLEIKENTIT
GRIFFEGNVRKGFTFDVIELQTTGLVKVGTWEEGKKFEFQRPPQAVTFHDVDDGSLVNKT
YRVLISVATKPYASIVESIDTLIGNDQYQGYGVDLIKELAEKLGFNFTFIDGGNDYGSFN
KSTNTTTGMLKEIVEGRADLAITDLTITAEREEVIDFSIPFMNLGIAILYVKPQKAPPAL
FAFMEPFSSEVWLYLGIAYVGVSLCFFILGRLSPTEWDNPYPCIDEPEELENQFTLNNSI
WFTTGALLQQGSEIAPKALSTRTISAIWWFFTLIMVSSYTANLAAFLTIENPTSPINSVK
DLADNVDDVQYGAKRTGSTRNFFLTSEEPIYIKMNEYMSNNPDMLVENNQEGVEKVKSGT
KYAFLMESTSIEYNMVRECNLTKVGDALDEKGYGIAMVKNWPYRDKFNNALLELQEQGVL
ARLKNKWWNEIGAGVCSAKSEDDGPSELAIDNLSGIYAVLIVGTIISIIVSVLCWCFFVF
KKARFYAVPFCGALAEEFKIVIRFSENERVLKSAQSIYSRSRNSSQSIESLQTDSEENTR
TED
>DanaGluRIIE GF18326 
MFGKYFINIVFIALMNFYLINAQYGGYGSYNNFENMASVPIGLLTDQNTEQMNIIFDHAI
DVANQEVGTTLTSLKAEVNYGDAYQSYGRLCQMLETGIAGVFGPSSRHSALHLMSICDAM
DIPHIYSYMSDYAEGFNLHPHPADLAKALHSLITEFNWSRFIFLYESADYLKILNELTTL
FGMNGPVVTVLRYDMQLNGNYKQVLRRVRKSQDNRIVVVGSSDTMPEFLNQAQQVGIINE
DYKYIIGNLDFHSFDLEEYKYSEANITGLRLFSPEKMAVKELLMKLGYPTDQDEFRNGSC
PITVEMALTYDAVQLFAETLKNLPFKPISQNCSQRTESVRDDGSSFKNYMRTLRLSEHLL
TGPIYFEGNVRKGYHLDVIELQPSGIVKVGSWDENRGYRPQRLAPTTSQFDGLDNSLANK
TFIVLLSVPNKPYAQLVESYKQLEGNNQYEGYGVDLIKELADKLGFNFTFVNGGNDYGTF
NKTSNESTGMLREIMMGRADLAVTDLTITAEREQAIDFSIPFMNLGIAILYLKPQKATPE
LFTFMDPFSEEVWMFLGFSFLGVSLSFFILGRLSPSEWDNPYPCIEEPEELENQFTLGNS
IWFTTGALLQQGSEIGPKALSTRTVATFWWFFTLIVVSSYTANLAAFLTIEKPQSLINSV
EDLANNKDGVVYGAKRTGSTRTFFLTTEDERYKRMNQFMLEHPEHLTQDNMEGVNRVKSS
THYAFLMESTSIEYNTKRECNLKKIGDALDEKCYGIAMRKNWPHRNKFNNALLELQEQGV
LEKMKNKWWNEVGTGICATKEEAPDATPLDMNNLEGVFFVLTVGSCLALLYGIVSWAFFV
IKKAHHYRVPVKEALKEEFQFIIDINNYVRVLKNSASIYSRSRQSSMSVASMAQDDS
>DanaNmdar1 GF17704 
MAADGFVYRWLLFGTTIVLLAEAAQRHTASDNPSTYNIGGVLSNSDSEEHFSTTIKHLNF
DQQYVPRKVTYYDKTIRMDKNPIKTVFNVCDKLIENRVYAVVVSHEQTSGDLSPAAVSYT
SGFYSIPVIGISSRDAAFSDKNIHVSFLRTVPPYYHQADVWLEMLSHFSYTKVIIIHSSD
TDGRAILGRFQTTSQTYYDDVDVRATVELIVEFEPKLESFTEHLIDMKTAQSRVYLMYAS
TEDAQVIFRDAGEYNMTGEGHVWIVTEQALFANNTPDGVLGLQLEHAHSDKGHIRDSVYV
LASAIKEMISNETIGEAPKDCGDSAVNWESGKRLFQYLKSRNITGETGQVAFDDNGDRIY
AGYDVINIREQQKKHVVGKFSYDNERAKMRMRINDSEIIWPGKQRRKPEGIMIPTHLKVL
TIEEKPFVYVRRMGDDEFRCEPDERPCPLFNASDATANEFCCRGYCIDLLIELSKRINFT
YDLALSPDGQFGHYILRNSTGAMTLRKEWTGLIGELVNERADMIVAPLTINPERAEYIEF
SKPFKYQGITILEKKPSRSSTLVSFLQPFSNTLWILVMVSVHVVALVLYLLDRFSPFGRF
KLSHSDSNEEKALNLSSAVWFAWGVLLNSGIGEGTPRSFSARVLGMVWAGFAMIIVASYT
ANLAAFLVLERPKTKLSGINDARLRNTMENLTCATVKGSSVDMYFRRQVELSNMYRTMEA
NNYATAEQAIQDVKKGKLMAFIWDSSRLEYEASKDCELVTAGELFGRSGYGIGLQKGSPW
TDAVTLAILEFHESGFMEKLDKQWIFHGHVQQNCELFEKTPNTLGLKNMAGVFILVGVGI
AGGVGLIIIEVIYKKHQVKKQKRLDIARHAADKWRGTIEKRKTIRASLAMQRQYNVGLNA
THAPGTISLAVDKRRYPRLGQRLGPERAWPGDAADVLRIRRPYELGKPGQSPKVMGANQP
TMPMPMLGKTRPQQNMLPPRYSPGYTSDVSHLVV
>DanaNmdar2 GF21362 
MLLSRVKLKWTSRSSSRWSESSSTNAHECHPNNHLAKKDLPKNHHHDDRITASRQHNITN
KAQPMPPIRGLLLPLLLAILASQAAALRLTNGGSSLNKGSAADKEQLNIGLIAPHTNFGK
REYLRSINNAVTGLTKTRGAKLTFLKDYSFEQKNIHFDMMSLTPSPTAILSTLCKEFLRV
NVSAILYMMNNEQFGHSTASAQYFLQLAGYLGIPVISWNADNSGLERRASQSTLQLQLAP
SIEHQSAAMLSILERYKWHQFSVVTSQIAGHDDFVQAVRERVAEMQEHFKFTILNSIVVT
RTSDLMELVNSEARVMLLYATQTEAITILRAAEEMKLTGENYVWVVSQSVIEKKDAHSQF
PVGMLGVHFDTSSAALMNEISNAIKIYSYGVEAYLTDPANRDRRLTTQSLSCEDEGRGRW
DNGEIFFKYLRNVSIEGDLNKPNIEFTADGDLRSAELKIMNLRPSANNKNLVWEEIGVWK
SWETQKLDIRDIAWPGNSHAPPQGVPEKFHLKITFLEEAPYINLSPADPVSGKCLMDRGV
LCRVAADHEMAADIDVGQAHRNESFYQCCSGFCIDLLEKFAEELGFTYELVRVEDGKWGT
LENGKWNGLIADLVNRKTDMVLTSLMINTEREAVVDFSEPFMETGIAIVVAKRTGIISPT
AFLEPFDTASWMLVGIVAIQAATFMIFLFEWLSPSGYDMKLYLQNTNVTPYRFSLFRTYW
LVWAVLFQAAVHVDSPRGFTSRFMTNVWALFAVVFLAIYTANLAAFMITREEFHEFSGLN
DTRLVHPFSHKPSFKFGTIPYSHTDSTIHKYFNVMHNYMRQYNKTSVADGVAAVLNGNLD
SFIYDGTVLDYLVAQDEDCRLMTVGSWYAMTGYGLAFSRNSKYVQMFNKRLLEFRANGDL
ERLRRYWMTGTCRPGKQEHKSSDPLALEQFLSAFLLLMAGILLAALLLLLEHVYFKYIRK
RLAKKDGGHCCALISLSMGKSLTFRGAVYEATEILKKHRCNDPICDTHLWKVKHELDMSR
LRVRQLEKVMDKHGIKAPQLRLASSSDLLNHHHLKERPPLLGNLSLAASAQDLYRWSYKT
EIAEMETVL
>DpseIR7a GA11745 
MSSHLWLLVGLPVVALAALRPVKLYQMTPLSAAAVDILEKQVSSTQSTLGVIELIAEDHG
HGHVHRDHRQQELLTSILLRTGTSMALRLYQETPSKLPASYVLILVNSAEAFRSLRVHFT
KAPQRQEYNFLIVLTRRLGRKAERLEAMRDIFLTSVKRFHTMNAIILTQRNDGVVFTYGF
RLYSRDCKLTLSLDLLNRFENGSFRHTTGRIFDRVLGSLGGCPVSVSWYPLPPFVHFLGD
MDDPEERKEVWRLTGIDGEIIKVLSKIFNFSIKLMPPCKKQRTCNGSCSSCFDQLNNGTS
SVLIGAMSGSHANRSQFTTTVAYHQSSLVFVVNIKSQIGAVAQLLVPFSSTVWLALVVSC
SLVVFVFWLKRRRRNGADIAVQSLLVLTTLLGNPLETFQLPTTSRQRMLYSLWLFLVLVL
RVVYQGKLYDSFRSPYNPPLPSKISQLIAENYTLISQEYYDYYPHNLTVLFTESTQDRFD
RIQRDGEEERLTTTALIANIGYNNRINWQTSHLTHVREHIFLYQLVMYLHVHSLLKFGFD
RKLKQLQSSGIIGYIVHDFDRPQYRVPPTEPHEISPLPLGVFCGLYFIATILLTAAVLAF
LLELLSVRVAWLRRYLV
>DpseIR7b GA13649 
MRIRLLHCLLWLFGLAVWIAGTAASRSGLTEALAQVVHGSEMAGRKTLYIHLQTSVESAR
PHLEELLTQVLQELPSTTLPRRIFSQQPMEYKPYVHAVLLLVNDLQALQQLYGKLRATQD
LSHTLIYMSGPSQAYEEEVQGALRLLWRLSVLNVGLVLRTPGSRLIMVTYFPFSPVHGCQ
VITASIVNRYQDETRRWSSTEYFPPKLANFYGCVLTCATWEDMPYLVLRRELHAGDQPFV
GIEGALLQFLADNLNFTAGLYWMNKEEVLATFNETGWVFDEIFGQHADFSLGGFHFKPSA
GSEIPYSQSTYYFMSHIMLVTNLQSAYSAYEKLAFPFHPLVWQATGLVLALGCLLLLGIE
RRWQVVLPQHPYYQFLVLTMGGNLPDWDIPRRVSGRLLLLTWLFSTLVLRGAYQSGMYQL
LRQDTQRNPPQTIADVLAQRFTIQLMEVNAARILDSLPELRPEQMVYLSGSELQSFLALA
QSSGSSARLATLTPYEYFGYFRKVHPMSRRLHLVRERIYTQQLAFYVRRHSHLVGVLNGQ
IRHAHAHGFLEHWTRQYVSAVDEADESVARISSTSYSTLDGIDGDPLLSDTEEEQSITGR
RNVLSMRELAALFWLILWANLFAVVVFALELVLHSRSKWKDLRKV
>DpseIR7c GA13647 
MLPCAVHNISLVYALVWAIDHHYGQSTSTALSLVQFATSYASRDYHNDLIDATLCRASTA
AKIQFLLEDERMDMTDNTEELPPPSGVMGRPCAIWFLDSLRAYIRLERYLLQPGSTYKRN
GFFIIVYTGREMEPVEIIKIMFRRLLNIYVLNVNVFLNRSGTVQMYTYYPYGPHRCQSSL
PVYYGSFQGMPSSAEFGLGKQLFPRKLTNLHGCELVTATFEHRPYVIIDDDADSPNGRRL
HGIEGMIFNSIAERMNFTIKLIEREDKDRGQILPNGSFTGILKMMLEGDANITFVCFMYS
KERADVMLPSVSYTNFPIVLVIPGGASMSPLERLMKPFRYIIWSCLIVSVLVGLTLIAVL
QMMPVPALRDLVLGRSNRLPCLGLWYTLLGGLALRTPRRNFSRYLLVMWLLQTLVLRAAY
TGQLYLLLQDAQVRTPLQTLAEVVAKGYEFCMLPALKGVFRDSLLGSKIRLVRNHQASLR
RLRDEDDPGIAVPLLLPTVYEFDYQSGATQRHLTVLPDALMTAPLTFYMRPHSYLKRRID
RLLMAMMSSGITYHYRRMYLDRIERLAKQRNQEPQPLNIMRLGGVFVCFLALQLLAGIVF
VLERLALRHPRFRRVLDVANRYIA
>DpseIR7d GA13650 
MKLSSAGIVLQVLGFLQVQASSWTVEEPSLQEPLVGKITEALHRIRLNTCVAHNMSVFVS
TDYEHLDEKEANLVRFVLDYSLRREEMVPVVLASKLSSEMSVRVQLQLLFVQSPEQAIAA
CSALEIKGMYLIVWLTSQPEASIQRSTMSLIFGHFLHRLYNLNVLLLLAHMERSTLKAYG
FLPYTSGSCASTDPVEMPLHEWRLREMFPFRLDNLHGCPLSVIVWPIAPYMKLRWERRRV
KDQIDGLDGVLLRIMATSMNFTIQLMPNEPVELIGGSTYLNGTMTGAYRMLQDRRANLTL
GCAACTPERQIYLTSTWPYTQMPYVIVLKVRSSYSNYEIMLFPFERYTWLLLGGLAIVHR
CLRRWGRMPAPAVAGWLLFGFVVRVSYEGSVFNFLHNSPAKPMPHTFEQMVAAGFVFITD
HATYRMTLKLPAFKGLVKVTPGQPVDVFDALLKEPPHTGAFTSIAFLATHLTHHKEHRHR
FIILAEKILDNMLCMYFPRNSYFSDKINHLLFSMRSFGLFQHHSQRLAWANMPLTTDGKG
PSRKLHQSSAVDVRAGFAESMGFIGAALNCLCGALAVGICVFALELLSQRPHWRRLALIM
ERF
>DpseIR7e GA13650 
MNITGLLSSYCDLSGEQENQINEFVARALLYVVHHHILSVTPSLVLILCCRSEHTCNFYN
EMMSTLFRNWGLAPLQIVKVEQGVPWRPVAGRRHFNVVFTDSFAAFSEIRMEYYAREYNY
NEHYFIFLQARDHLLQEEMRQIFEYCWRYHLIHCSVQVQKSNGDVLIYSYYPFSERSCSD
MSPQLINRYNGSALLEPEIFPRKLRNLFGCPLRCALWNVPPFVEVHESESTGASVSGGYE
GRLLLALAERMNFSIAVRQLQAKSVRDEALELLRRHEADLTLGGIRQTVDRSLLATSTHN
YHQSREVFGILDSSFELSSLDILFYPYRLQIWLAIVGVLALSALLQLAIERLLRETRPES
RLWLNLELIFVGMPLLRAPHSHSGRLYCLMLMLYTLIIRTVYQGLLYHLIRTHQLNRWPQ
SIDALVQQNYTVVLTPLVHDVLSEIPSVQHMTFRILTDVEETVPLEYLAANPQEPRLVSA
SALEMYIHFNHLRAERAQRMGQRLGQPVEADHFEIIAEDIVSLQMTMYLSKHSFLIDHLN
EEIMWMRSVGLVSVWARWELVGSYLRNEQGFKELGLVELYAMFLLVVVGHALSLLIFLLE
LLSQRLVSLQRLFL
>DpseIR7f GA13650 
MNTSSVIYSSYVERSRIDLQVEEANLYVARALRYVIENVLAQLSATLVVTISTRHEGTAR
WFEYVMNTLVYSWRVAAVQLLRFGTDFERVRVPGRKRFNLMLVDSYEGLVNSNITEDNAD
FDDQEYYFIFLQTRDHLIPMELGLILEHCLAHYWLHCNVMIQTADVDVLVYSYYPYTSDH
CQAAYPVQVNHFDGQRMVNPTMFPEKLHQLHGCPISVLTWHQPPFVELKWDEHSNRLRAS
GFEIQLVDHLARLLNFTVDLINLTLIQPQLYRLANGSSEGPMEFLLERRANLSLGYFRKT
ARRNQLLTTGMSYYSSPLVAVLQRETYLIGSLALLTFPFEWTVWLILLGSLALQIAIRRA
GVPVLELLLGQSLARLPRSWLHRLVFAHWLYAVMPLRICYQSLLFHLIRMQLFAALPVSL
EQLLAENFRGVCTGNTLRMLHEMPLVAGRTESFSGLATPYDQEVLDSLQQTGGHKVFAIA
GMDVTLAYLRSSSRPDSYHVVGQPVNVEYAGLYMPKHSYLYEKVDHAIRRLDDTGFIQAW
RRAAFVAHRREEKLPQEHDRRRYISNSQLSGVYKLMTVLYSICGFVFAGELLLQRWRDRR
TGRRT
>DpseIR7g GA13648 
MNITSLLHFESMKYSGAQTQAAAINQFVASALRVFIEDFYQRLAPAFIVILSCRRPSPLN
FYRNIMQLLYESVDTMIIQLVHHNHNQSRQRIEGPRTHNLLLVDSLDALLDIEIHTYTAQ
SDASEYYFIFLQQRDALIPQDMLGVFAYCWRNQLINCNVMTQSSGGQVVLHTYFPYAPHR
QCGDTMPTQINQFSEGEWQHRDYFPSKLRNLQQCPLVVLARRVQPFFDVDGRQQLRGLEG
RLLLELAKRMNFSIRFRGLQEQQESYTTWTEQQLLEQLMQDRIAHLAIGYVRKRVQYAAN
LTAVFPHYSNKLVSCLLLNSHNLTSLEIWFFPFQTIAWLFLLGSLLGFFGILMLLCWRAG
DRVSLFLAVYAAALGVPVAPLKQASLQLLFGSWLCFTLIVRAMYAALLFLIVRYHVHQTL
PRSLMELVERGYTAVMSRISMQDLRVVSSLQQFISQRSVIVASELDDEILRRLDQCSEQT
LAGTHPHFFGLLAQDALLHLTQSGHRAGAYYIVPQYVLEQQLAIYLPKHSHLVVQFDHLV
MSIRAVGLMHYWAGQLASEKYFRSTFLYRERSIRQPDLWGIYVIAAALYFCSLIVFLWEL
ISVRWGHTAS
>DpseIR8a GA28121 
MVQLVLLLLTVGHALASAEELLKITFWIEPLQRAEFDADMVVVLKELDGMRLDIKVSDVS
MPLTRSEDGKDMQRFCEILASEGTSIVIDLTYSHWPEGYNLLRAQGIAYVRMERMLRPFL
EMLGAFMRQKRANNVAMVFQNSRDAEEAMQQMIIGYPFRTLILDASASDNPRGDFVQRIR
DLRPTPNYVAMFARGAAMNGLFDKAQKGGIFERPTEWHFVFLDTRDRVFKYKRQAELANR
FTLNARAICRSMPMPDLYCGSGFTMQRAMLLNVLRSLINAAQMSPEMPQPIYVECNGTSS
SSTTATSSTELATAEPELEAGSWLNWVQWSNFLTFAPPVDRYPDELEVGQPTAVVLPALT
FAVNISAGYYSSEHEAKTDLAMWSTLGGGTLRLLNETLSPARRFFRIGTAESMPWSYLRR
NEKTGELLRDRKGEPIWEGYCIDFIQRLSQKLNFEYEIVAPQTGHMGEMNDEKEWDGVVG
DLVRGETDIAIAALKMYSEREEVIDFLPPYYEQTGISIVIRKPVRKTSLFKFMTVLRLEV
WLSIVAALVGTAFMIWFMDKYSPYSSRNNRAAYPYACREFTLRESFWFALTSFTPQGGGE
APKAISGRMLVAAYWLFVVLMLATFTANLAAFLTVERMQTPVQSLEQLARQSRINYTVVM
ESDTHQYFINMKFAEDTLYRMWKELALNASKDFKKFRIWDYPIKEQYGHILLAINSSLPV
KDARQGFDNVDAHENADYAFIHDSAEIKYEITRNCNLTEVGEVFAEQPYAVAVQQGSHLG
DELSYAILELQKDRFFEELKTRYWNQSNLRNCPISEDQEGITLESLGGVFIATLFGLVLA
MITLGLEVVYFKKRKSTLEATITQVKPIEAAEEGGTATEAEASKKAAWHIPLDKHRSAKV
SPPPSFEVATFRGKKMPPKVTLGDGKFKPRLGLQSRRKLGALDDPMGYME
>DpseIR10a GA28716 
MAVQILLLLLLLLLLPLLSAGSASIGVELSQLDDLMAVPTRDLPRVQLWLRLGHQHGDAA
NVYVQWLLHRSQVPLIVLGYEADKDQWLDDRFGRENLALVMTLADLISNRGAAGPSQRAG
VFLYVLADQSEGLTVREQGQLEESCRQLWTRHKIYNRYILSLEGIWIYDPFRRSGQAFGR
LVPYTGHEPLSKYLFHDMGGYPLRVQMFKSVYTRPELDPNTGLLVSVTGVDFSVAQILQE
KLNFTLLLQQPDKNYFGERSANGSYNGAIGSIIQDGLDICLTGFFVKDYLVQQYMDFTVA
VYDDELCIYVPKAHRIPQSILPIFAVGYDIWLGFILSAFGCALIWLLLRLINLRLGIVKL
RDRQLYKQALGIMVDTWVVWVRVNLARLPASYAERMFIGSLCLVSVIFGAIFESSLATVY
IHPLYYKDINTMQELDDSGLKVIYKYTSMADDLFFSETSPLFASLNKKLSWNRDLHADVI
DDVARNGGKAGVSRYTSLMLESSLFMLLRRIWVVPECPKYYTISYVMPRDSPWEDAINAL
LLRLLNAGLIVKWIADEKSRVDIQMRARTLEANAEADLARVLTIGDLQLAFYVVLGGNLL
ALLAFLLEHLLRKVFQEVASPPVGK
>DpseIR11a GA13921 
MRLATLWMVYGWWLWGLYGHRHGQAAMRIPVVGDGDGPEDLDTRRLANATVYLVQMYIAK
RINTLVIRQGCVGCAEGLRHRQRQVIDHVLRHNSPDLSVLLYRGTPDETPWEYTLFVVND
EKAFRQQRFTFPDTLTDREFFFLVVVTSVQHAETVKRVAAEIILAALRIFVINVAVLVQL
ADAQVVTYGYTLFKANCTAGITVQEIGRFDPTTAQPLTAMPDMYPVRKLHLHGCPLKVGA
NHLPPHFMYRRRSPQPTYGKGEVSGEDLKGMDWELLQLLANALHFRIRLYMPTETTLFRD
GGNVSGCLEQLAAHKVDIAIGGLSGSDKRRWLFSASTVYHQSYFVLVVREDRFQANFGHL
ALPFRGKVWAVIICMLLVAVLATWCLSARVRLNHALENLLLMSLGNPVPVPRVPGSSFLR
YLFASWLLLTLVLRCAYQAKLFDVLRLPNQRPLPKDLLSLIEQNFTMISHSHHDFYPAHM
TRLLQESFSYRFKYIQSARPDERLVTISLLNNLAYWNQKHLNSSQLTFIREPIYLDQLVV
YFRKRSFLKYAFDRKIKQLLSSGVVSHIERRYLRLCYADMAAKDRDRNRNLLPRITNNIM
VGAYRIYCLLLFLALVMFGLERLAQRWRALRRWFDWFHQP
>DpseIR20b GA26974 
MLAHFSRTISQELFDLYGLVLQFLVTGETTVLYYNPSGLNCSWHWLWQRNLTTNPQIVWQ
SFEPAKDLVQQFSSNLFVLACLSQESNEWELMGLSSSLSHLRGVRVLIDVAGPGRNEELM
ATKILSYCLKNSMLNVMLYFQRWSRHLFVYSFRAFPHFVLIKQRILSPGSPRPQMFADQL
ADIKGKEIIAIPDFSPPNSFEYMDANGETRVAGYLWTFIAEFASSLGGRLKVSYPTWATG
RTASSLYMLEVTRNASVDFGLTPTMVTEKNIKWYYQYSYPVLYSSWCIMLPMERPIPVFS
LFHRVLSYEAVIVVLAASLVFGLLVPALFKCLGIDFRCRLVHLTPRLLALVLVCACAAQL
LSLLISRPTSARIDSFDDLLRSGLKIFGMRSEFYFFDGDFRAKYAAAFHLTNNPTDLYDS
RNHFNTTWAYTITSVKWAVIETQQRHFPRPVFRLSRDMCFNGYLPSSLLIPPESVYRDRL
QQFTLRMEQSGLISQWIRMSFYDMVRAGQMTIKDYSQSQQLRALTLQDLQLAWRLSGLGV
IICVVAFVLELLLFYTPVFLNSL
>DpseIR21a GA27735 
MWTKWIVLALFTSQCAEIGAALYPVDFTEKCVSRRLINRYGLNEEIYGLRICGGGKPNQM
RLRRRVDSTFHGKPKPRGELLANKFHINAYSLDQTNSLVALVNKIAHEYLGKCPPVIYYD
AFVEKSDGLVLETLFKTIPISFYHGEINARYEAENPHLTSHIDSNCKSYILFLSDPLMAR
KILGPQTESRVVLVSRSTQWKLRDFLSSELSSNIVNLLVIGESLMADPMRERPYVLYTHK
LYADGLGSNTPVVLTSWIKGGLSRPHINLFPPKFQAGFAGHRFQVSAANQPPFIFRIRTL
DSSGMLQLQWDGVELRLLNMISKRLNFSVDISEAPRVSDSRSIVENIQTEIAQKTVDIGM
SGIYVTAERLRETDMSVGHSRDCAAFITLASKALPKYRAIMGPFQWPVWVALICVYLGAI
VPIVFTDRLTLSHLLGNWGEVENMFWYVFGMFTNAFTFTGKYSWSNTQKNSTRLLIGAYW
LFTIIITSCYTGSIIAFVTLPAFPDTVDSVLDLLGLFFRVGTLDNGGWETWFQNSTHIPT
SRLYRKMEFVGSLEEGIGNVTQSFFWNYAFLGSKAQLEYLVQSNFSDENISRRSALHLSE
ECFALFQIGFLFPRESVYKRKIDSMILLAQQSGLISKINNEVSWVMQRSTSGRLLQASSS
SSLREIIQEERQLTTADTEGMFLLMALGYFLGGTALVSEIVGGITNKCRQIIKRSRKSAS
SSWSSQKSSALGLGGERTSAQKIEHDERKAARRDAADDGQKMSFGMRELNLTRTTFRELY
GNYSRADQQQSCGHKPSDLVQSHEHTAQNESLDCLDELIAHLEKAEAQSDPSSAQQFFPD
EYFGANTEHASVECFGPNTEQSSDTTQK
>DpseIR25a GA13857 
MLDVCLKSFKYLWLLVLLTLLSSWNRETLAQTTQNINVFFINEVDNEPASKAVDVVLTYL
KKNIRYGLSVQIESIEANKTDAKVLLEAICNKYADSIEKKMMPHLILDTTKSGVASETVK
SFTQALGLPTISASYGQEGDLRQWRDLDESKQKYLLQVMPPGDIIPEVIRSIVRRLNITN
AAILYDETFVMDHKYKSLLQNIQTRHVITAIAMEGKREREEQIEKLRNLDINNFFILGNL
QSIRMVLESVKPAYFERNFAWHAITQNEGEVSSQRDNATIMFLKPMAYTQFRDRLGLLRT
TYNLNEEPQLASAFYFDLALRSFLTIKEMLQSGAWPKDMEYLNCDDFQGGNTPQRNLDLR
EYFTKISEPTSYGTFELVTQPKQPFNGFSYMKFEMDINVLQIRGGSSVNSKSIGTWTAGL
DTPLTVKDEEQMKNLTADTVYRIYTVVQPPFIMRDETAPKGYKGYCIDLINEIAAIVHFD
YTIQEVEDGKFGNMDEKGEWNGIVKKLIDKQADIGLGSMSVMAEREIVIDFTVPYYDLVG
ITIMMQRPSSPSSLFKFLTVLETNVWLCILAAYFFTSFLMWVFDRWSPYSYQNNREKYKD
DEEKREFNLKECLWFCMTSLTPQGGGEAPKNLSGRLVAATWWLFGFIIIASYTANLAAFL
TVSRLDTPVESLDDLAKQYKILYAPLNGSSAMTYFERMANIEQMFYEIWKDLSLNDSLTP
LERSKLAVWDYPVSDKYTKMWQAMQEAALPATLDEAVARVRNSTAATGFAFLGDATDIRY
LQLTNCDLQVVGEEFSRKPYAIAVQQGSHLKDQFNNAILTLLNKRQLEKLKEKWWKNDEA
QAKCDKPEDQSDGISIQNIGGVFIVIFVGIGMACITLVFEYWWYRYRKNPRIIDVAEAST
ADRSNVKDVTGKLADGVILGNSGEKFEKSNAALRPRFNQYPATFKPRF
>DpseIR31a
MRASIALILLIAARGAAAHMDISVLTKFIVNLVGTNEAIIFSCSNKDLQLVASAFMKNDQ
FVNYVHMKQMYSLPFILGRNSHGRTSVIVNTRCNGAAGLLADASANKYFNKTYQWVFWGV
GVEIKYLLPLELDYIGPNAQITYVNKTSNDYCLWDIHSKGRHLQSPLQLQLIATVTNYEG
SSYLNIARDIFKLQSTEYRGQFNGITLRGASVIDQEDITTNEQIEAILSRSTKDSGVAAF
IKYHYELVGLLRDRFNFSVNFRNSRGWAGRLGNTTFRLGLLGVVKRDEVDIAASGSFNRL
NRFAEFDTIHQSWKFEAAFIYRFTPDLDTHGKSGNFLAPFSKAVWFLILVSLIVFSVIWV
LFEIINSKLSPTNDPNDQINNMPDTESQKCYALTIQSSWVESFLQSFAALCQQGLDPIPK
DHSSRFVVITIFLFSLVIYNYYTSSVVGGLLSSSDKGPATVDEITSSPLTISFEDIGYYK
VLFRESKSPAVARLIKTKLSSSRPLGKIPVFAHIEEAVPYIKSGGFAFHCEVVAAYPLIA
ELFDASEICDLREVSGLMEVELLNWILPKNSQYTELFKVAMCSARERGFVERLLRQRQIR
KPTCQSLYTVYPVTLSGALAAFFVLICKSHLNKAVSELFLDFFLVGGIIMSILMLSIEII
YVYVVFKRGQQFSIVR
>DpseIR40a GA28055 
MQKLLVLLGLLLSPEVWTRVSYRPASESDVAIALSQIINGLRPRPLAILALPSFSLMNAC
CENDQGIQVDDFIQRLHRLYYKSVIFNDTELFFQHIEANLQGAIECVNLVLDEPKELSER
IQERRLAHRLSLFIFYWGARWPPAASAMSFEEPMRAVVITRPRQKAFRIYYNQARPTSDG
ELRLVNWFDGDNLGLQRTPLLPPAGSVYANFEGRIFRVPVFHSPPWFWVSYGQNNSDSGE
GEGSGEASGEASGESADNLECNEVKVTGGRDHRLLMLLAEHMNFRFEYIEAPGRTQGSLK
SDDAKESNESFTGGIGLLQSRMADFFLGDVGLSWERHKAIEFSFFTLADSGAFATHAPRR
LNEALAIMRPFKQDIWPYLILTIVFSGPIFYGIIAMPYIWRRRHVDMDVEQLGDLCIYMA
YIKEITPCVLKVRRRRVPSAPRMPEQLFEKCIWFTLRLFLKQSCQELYHGYRAKFLTIVY
WIAATYVLADVYSAQLTSQFARPAHEAPINTLQRLQSAMIRDGYRLYVEKESSSLEMLEN
GTELFRQLYALMRQQQPDGHQSFLIDSVEAGIKLIADGGENKAVLGGRETLYFNIQQYGA
KNFQLSQKLYTRYSAVAVQIGCPFLDSLNDVLIHLFEGGILDKMTTAEYTAQSRQMTKDQ
AQQSKELAAAESANANSNAKSSEAQTQEPNQDSEIISALNLRMLQGAFIALGVGSLAAAS
MLLLELLFRALPLARALRRCHLRFLRRWRRLKRSTRLLTVRIFAPKLG
>DpseIR41a GA24592 
MFKMKMLFVQQIGTYLNGSTICLFWNRNFEFQPQASVADYASFVGININNLKGSFDEGTV
DVRSMKKQLQEKNLLYDDLLLKLMISIEVTHCETFMVFGNDIARFVDAFTNASMYSIWRS
LHNRFIFSHVADELNENCCDNFFFEDQPNILFIVESQDASGAVFEIKTNKYVGTRAEKPA
QLQLLDRYYVAEQRFQLKNLLFPNKLKDLQGREVIIAGFDYRPYTVIKYNKENSNTRDIG
VTQDSGLSNVYIDGTEARVVLNFCAKFNCTVQIDTTDADDWGTVYQNMSGDGAMGMVINH
KADICIGAMYSWYEGYTYLDLSMYLVRSGITCLVPAPLRLASWYLPLQPFQTNLWAAVLV
YLCLETLGLVLAYRSEQELYVSEIARDGWWCCAKLGLATAFKLFISQSGNSKTTSVTVRV
LLFACFLNDIIITSIYGGGLASILTIPSMSEAADTVPRLRNHRLQWAANSEAWVSAIRGS
DDPLVQDLLSNFHIYSDEQLLELAQETQVRMGFTVERLPFGHFAIGDYLLPEAIDQMVIM
QEDLYYQYTVAFVPRLWPLLEQFNTLIYSWHSSGFDKYWEYRVVADNLNVQKQQQVESTM
TRSQEDIGPVRLGMSNFAGIILVWVLGSTVATLIFVAELFVDNFKKTPTNTSLI
>DpseIR47c GA11891 
MNGVSVLLWLLLSETVAPVEQLRFLHETLESVHKEHGISTLVVMQPRHQKLPAPDPLQPF
YPLAWPTLRLDEGQRVELVTRYNKVVLALLYIDANEDLLLLDALAEIFNQMREARIVVWL
RVPLSKQLLAAFCQKAAQHMFLQLLVLEGSSSAHRLQPFPHPHFQSIPKTFREGKLFPIP
WFNFQGKEAKSLLDEVPPRSFVWEDRNGIKRYSGLLFALIQSFATKRNISLKLGEVQSGG
GHLFHQSDIIGMTLRGDLDLPMTAQMMSLKHRKQSSTLPLIGILTMSIAVPCGKELGMGD
MFNSIVVVQAAYVLLGGYILFTVVESLMGAIYNRLAHRRCDFRCLSLLINQRVFRSLLGM
PVPFVRHRVGTAVGQLFVVMGFVGLLGGTHLGAELSTLLTTNPQYQYIRNLKQLRDSNLT
VFFNAMSLRMISDKVEPDFLSRQLPNVRVIQGKKQMELISSLNTSYAYQIFSYDYGPIRA
LQQQTSRKALCISPGLDLLRDVPTAFVLQRNSLFGMALAHFVDWTWSVGLMDRWYKQAIR
DLMSMSNVQSRRVPPKVERNPIKLGNFHTVWTVLAVGYVSAVCALIGEWVVARTGILRRV
IY
>DpseIR48b GA12110 
MIHHRSCPTLLLFLITQGDVIASVGLSHIIGKLNDHLRISTNILYCNEHQKLINYESECL
RTAGITRMIYTSAAAVNSSRLQRHIGDGSQLFVVISTEPPYDLLRTLDLRFQNADFLIVI
DRRIDREMWLAYVQHAFELGYVRLLLHTTPNGGVYGKTLFPKVRIDPTTVEQYLQHRASM
RDLHGYPVRVAAYKNVPRSFMYVNSWGRMVYAGFYMRFVRAFLDSRNATFIPVHTPSDSP
GNCTLALRNETVDLCADSLAANPEMFSLTYGFRIAYANVMVAHAKKLLSYRYLEAPFQIS
VWLCLVTYVILIVGFLSCIHWQQHRRWDFSKYLLEVFSSLLFAGFSLRSIRGRERYILFG
VIFMTGFVYSTMYLGLLKSMLISEVFEPQINTFEQLVASNTTLLVDPYDRILFAKYNMPE
VLWSVVQTVTFETLLYHRNRFDQSYAYVLFTDRMALYETAQLFLRHPRLRRIPINFAFLF
TGIPMRKRWFLKEHLSTAWYHAFESGLTRKLSEDANNEAMSVGHLHYLITEHLEAKPLDL
DYFVMPAIALALGSGLAIISFVIELTAWRMCRSRPQV
>DpseIR48c GA11640 
MSLLKVSLWTLLLGVAAVQPGGPCIRQLTLELGIKTHIYYGLSGGSLERLRLRGHPPRIV
LQGNTSEQLKTRHDAPVLVVTPLETHLAANLEALRVLQVYLQDRQFNDILLMDVDRHPQS
ETIYRDLFKAYWDAGFAQVLLCSREDRLWTMKPFPRVTISRTTLREYLTERSSKDLKGYP
VRVLVTNDPPHSFVSEQQSVASGGRYQGSVINSFKLFAAHLNATFEAVPFPGLRRYSTRE
CLELVASDEADACGSIFVMTLRYPTSQPVRLNRVAIMAPFGNPIEKFRYFFRPFDPPVWL
WTGLSVAYVALLGALLHRWRFGRWDVGQYLLLAVQSLLTLSLALPQGGSGGVRLLLLLLL
FATGFVLSSLYVAQLSTMLTTKLYQRPIDSVADLKAANVSILLQQHNLRPNSVYGSSEAL
RERFLLAEESLHKQRRDGLDPRFAYVDSEDRMDFYLYQQRFLRRPRMKKLFEPVGYTWAV
QVIRQNWPLERPYNEHLQRLFETGLQAKLVREVHELAVRAGFLRFLPTQEAGIEPLRLED
IAMAAMVLSGGHALAGICFLCELLAASIKRMAGQ
>DpseIR48d GA24139 
MCGRSLLIFLLLSVPDCRLELPELSAIISELNWGLQCRTNIIYLEHTQPNDLYEAIRSTV
PSLLLSGSANQLTGEMVTKPLLVILPQPGDRILERFAQLPTAMQEADYLLVGQNSADHWQ
GLLKGLWSQGYPNVLVYNGTAMEKGTLYTSEGFPQQRLGRTNVSHYLWARRHWFDDLGGL
GVRVALYNNPPRTLVYPEHGVYDGYALMLLRQFLAHRRATFVPVLTPHYRVYSANDCLKL
LHLQQVDICGDLLAYSNISSFTASYTYLYGNILIPNSPPRSKGIYTVAPYSATMWVTVAA
YLVLLPSVGSLVYWLQRRTIRYGKFVLDALKSLLSSGFQLGEIRGLVGVVLYLTLVFTGF
ICSNFYLAALGSILATGLYEPQISTFEELVQQNITFIIGDYDKTVLQTYDFPDILWNITR
VVPYDFITRHRAVFDTDYAYLAHSDRIVLFNFQQQFMKKPRMRPLPIELMHTLPGFPMRR
QWLLKQKLGETLLNCFNSGLLEKLAHDTNRETIRIGYLGLIRSEEYRARPLALDFFSMPF
YMMFTGLGLGFVSLVGELLVHLLARGRRASPQV
>DpseIR51c GA24422 
MCTVLILLLLLCTSSRLEPVEGVHNMSLLRSVMSVIASRENWKNTPIFVGHRTKRDDINS
LITWLHRAMEVTSHTVDASISARKIKPFGHYNMNADNAVSLFFCHSNQELIWYNLNRSLR
RMRPARLIVALPNQRSGSYKALLSVFKKLWHYQFLNVLVLHNKHIYSYTPYPAVRFYKVD
IHSYPLFPPAARNFKGYVVSTPAENDIPRVFLFRDQRTGKRLIRGYGFRTFIEYLHRHNA
TLQVTNPNQDFGPTSSVNMSRIIQLIMEGQLEISMHPYVDVPEEMGDYSYPLVVARNCLI
VPVRNEIPRHMYLLLPLNRWSWLLLLGGVFYISAVLYWINPGHENSTWHQRVGLNFLDGL
SRILFISSPTSVQRPSVRYFLVTVQLTILGFVLTSWYNIQLDSFLTALVVGKQVESMEDL
IEQQQQVLVKHYEASTLLRHVEPQLINEVASLLVGVNSSEQVSALLSFNRSYAYPFTLER
WEFFSLQQQYAFKPIFRFSSACLGSPIIGYPMRSDCHLESSLSMFIMRIQATGLLQHWFV
SDFNDAMRAGYVRLLDNVLGFQALDVDTLRLGWFVLGGGWLLSLLVFIFEHLQLNTGRSI
>DpseIR51d GA15632 
MSNGLLLLLLFSWSQPALIHGSHNMTLVRSVLSVIATREHWSNTPIFVGHRTKLDDINSL
ITWLHRTMAVSSHTVDLSTPARKQRPLGQYNMNADNAISLLFCHSRLDLIWNALNKSLQR
MRRVRLIVVLRSKRSGSYKAIHAIFQKLWHQQFLNVLVLHKDRIYSYTPYPAVRFFQMNL
TSIPLFPATTNNFQGYVVSTPVENDIPRVFVVHDPHTGRRHIRGYAYRTFVEYLQRHNAT
LQITNPHENLGPTSSVNMGRIAQLIMKGHLEISAHPYIRSPSDFGDRSYPLMVTQNCLIV
PVRNEIPRHMYLLLPLNQSSWLLLLGGVFYISGVVFWVRPDMGRRTWQQRVGLSFLDAVS
RVLYISSPARIDSPSLRYFIVFLQLTILGFVLSNWYNLQLDSFLTALVVGEQVNSWEQLI
EQQQKVLVKEYEVETVLRHVHPRLVSRVARLIVGVNASEQVSALLSFNRSYAYPFTTERW
DFIAMQQQYAFKPIFRFSSACLGSPIIGYPMRSDCHLESSLSMFIMRIQGTGLLQHWLVS
DFNDAMRAGYVRLLDNVLGFQALGVDTLRLGWCVLGFGWLLSVLAFTCERLQFYRPRTAI
L
>DpseIR52j GA15864 
MTSERLVVALLCLGQVTAQLSNLSLHEGVDLEEKLLRLLLRLRVEQSFETLVIYGEECAF
HSMLRRSLGPTVLVSSGTTESDWSFSSSTLILSCGASAEKEGNYRTLIKLQMRRRLLYLT
EDIQPEEVCDNYSLKEQYNIAMVKADFVQSGSIYTCRCFQQLNFEELDLFDHKPIFVEQF
RNMRRATIKTLADHLAPRSMSYHDEKTGEEKMVGYVANLINSFAQKVNATLDFRSVRKDG
EKTESVFKDIVRWVKEDRLDLGTTMVSSLQVLNLDSLSYPYLLTSYCLMVPIPARLPYNQ
IYAVIVDPLVLCIILVLFYLLSALLIYSQQLSWRGLTLANILLNDKSLRGLLGQSFPFPR
DPRRNMKLVFFILCFASLMITTMYESYLQSFFTRPPPEPSIRTFQDIANSRHKLAISRFE
MNVLSARKSSNIHLIRRNRICVLEDHEDFVLLRNSFNDSYVYTVSEDRWSTYQEQQRMFA
QPLFYYSLDLCFNRFLFFHIPLRPHLPYRHLFEEHMQRQQEFGLVKFWKSRSFFDMVRLG
VTPMRDSSPPPYINPSILVNDISWILKLYGAAMGISCCCFILELWFWRRRRKPHNAILQH
>DpseIR52k GA24920 
MASLGIVVLLFCLGDVGGQLSDITNRSELDLEETLLRLLLRLRLEEHFDTLLIYGQECVF
HTLSKRLEASTVLASSGSSDYDWNFSSSTLILSCGASAEKEGNYRTLIKLQMRRRLLYLT
EDIQPEEVCDNYSLKEQYNIAMVKADFVQSGSIYTCRCFQELNFEKLDLFDHKPIFVEQF
RNMRGATIKTLADQLAPRSMSYHDEKTGEEKMTGFVANLLNSFAQKLNARLQLTSELRSK
VGILNYYGNISKWVDEDLLDIGMSLDTTWIRSNFDTMTYPYVTGSFCFMVPHPPKVPYRQ
IYMMIVDPLVLGIIFVLFCLFSLLLIYSQQMSWKGLTVANILLNDKSLRGLLGQSFPFPR
DSSKQMKLVCFLLCFASVMMTTMYEAYLQSFFTSPPPEPLLRSLNDVQHSRYKVAISQDD
LKLLLASGHQGIQQLSENRTCIFEDYNEFLNLRESFNASFIFPVTNLRWHTYVEQQKFFA
EPVFYFSDDICINRFFFLAVQVRRHLPYRELFEEHMLRQKEFGFLKFWIDRSFYDMVRLR
LTPLKDFSSPEALWDAIFLEDISWIMSLYMVAILLCCFCFALELWVSRCWSKWGRCRAPN
>DpseIR54a GA13021 
MWTVLSHLLLLWATAVASGSTADFISSMAKESSLAMLIIRYDYCPDDWLAELLASLSLPV
VLQASSAQAPREEFSRALHVMCLPGAGDGQHEEELVQALATSLDDRRSEKCLIYLANKFP
HLAAINQVLRRCYELKMLNVVGLRAADEQRFYYRYLPYPGFRIEQRSLQSSPIFDLLFPN
MRGEPLIVMPDQWHPRSVVYVDRHTGKKVLAGSVGRFVRTLVWKLNATMQYAQAVTPGRF
LHANALQDLVNRFPIDVPASISLISQAEQLPHISYPFELTHVCLMIPVANEIPVRDIYRL
LSSAKNVIIAVAIVYAYGLVLTCQRRLDDREVYIVDILLNDRALRGVLGQSFKITSQENG
SSCKWIYVMLGIVGLNISCIFEAALETMLAHPPRQFQPRSIADVRRARLPLVAVEEDLDS
IADLHLPVLTVNASEYNRLRDDANTSYVYLASRLHWTLFENQQKYFSRELFIYSKDACLM
SLALLSFKLPKNSWFEAPISKLILEARANGLYQYWVGMHHYDMSIAGVASLRDLSLDQIH
REAHQSGTALRLIDLQWIWLAYGLLTLMAVLLFILEIGCQRADPKQ
>DpseIR56a GA15666 
MRILWFCLCLWSGGILLASSQQKWQQHREMSKQSADEDIGTLFEVIYVYAGLFSVRNFIT
FTGHMDLRPSLQQRLMEKFNTPLYVVGSNLGPLNHRYLKATNIVITLFTGLSDPTLSAVN
DTLLSRTGSTFLFFHRPATDEEELQHLTDEEMQIFFTMCYRRQFVRSILIFRRENKYEAW
TYYYLSKTMTIQKLTTRDSSFQYILRQRKHRFLVQVTNDMPNVYWLNSTGGNISIGGTLG
ILMREFMTYMNSSMDILPSEGRQSSEYQIGDHSDGRIVDVVANLVDDSNLSETSPVLADS
RICLVVPNRVPVPLTNYSLKLVHPSIRMVMALSIICYAAIKYLANPRRSLLGSLLSSLRL
GLGIPLPGRAFANLRLSEVYIEVYSLLGMVIFNSVTQSFMATSFTSGFFEPAITNVATMR
SSGLRIMTDDPTVPQIFYKNRLPRCLADRLRLVDTDTMIQHFLQLNYSYAYVMRSPNWQV
LSLYQQNMKVPKFRMTEKELCTKARLLRLPISTESLLRFAFPQFYVRILESGFLRRWNQM
SFHSFRDMMGIKKLPLDTSPFQPLPLAFFKNCFLIYLGGVLSSVLVLIIELLMRPAN
>DpseIR56b GA13510 
MLKDTEQAVDSILSPYSFDIPHAFVYNESNYAEQLFCGPYMEMAIHFAEVNRYRLLLDEI
EGLPKKSVVEQDIVNGQYNFSLHGVLIRPMEEEKFAEETQYSYPLEMMMSCVMVPLDPEL
PKWMYVVWPLGKYIWSTLFLAIFYVAFLLRYLHWRESANATRSFTRNMLQAMAILMFSPN
MNMNLRLSQATLRVNLFYTLLFVLGFILNNYHSSHMTAYDMKPVFTRPIDTWSDLIFSRL
PIILPESLLEELRSLPVDYQTLLASPSRSYAYVVTQDTWKFFNRQQRVLIQPYFRLSSVC
FGGLFNAIPMRRNASFALALDRFILYSWQAGLWNYWEDVAFRYAVRGGYAQIFLDTYPVE
PLDLQFFTTAWLVLVVGFPVSFLAWCIEICVHRRKARRVQYDRFECYG
>DpseIR56c GA13511 
MWSSALIRVGLLALFAAQSTHGWNLRYMYNLLSPFARMAVFQEIVWFVSQKQSVDEVDQF
IRLIDEAFGASATQTVVNNNTEMRMNRSPAKRNHISFVFTTGVDDPIMEVFRKVLLGRHF
YFSMIMPLDKVGKDMKPVHDLLRFAYDQQFFNSMIYFESEDGINQLYGVAKFPSMKFINR
TDIMKFFAEAARKIQNARSDVEGYRFPTPLRQDLPHLFESRGHYDGSTYRIIETFVQFIN
GSFGELFLPPDALGGKVVNMKQALQLVRDRQVEFCAHAYALFRADDEVDKTYPLHVVQWC
LMVPLYNSVSTYLYPLQPFDWTVWFFVIGSFFALLFLELFWLKRFGHTTGVHTVVLSSFC
YIINVPTEGQLQRPSMLRFLLLFTVFFHGFFLSANYTSTLGSILTVNLFHAQINSMDDIV
LAQLPVMIIDYEMEFLLEINQELPEEFRKLLRPVDAGIFAQHQTRFNSSFAYFITEDSWQ
FLDEQQSHLKQRRFKLSNICFGSYHLAFPMQMDSSLWRDIEYFTFRIHSSGLLNFYARSS
FEAALHAGLVERIPDTQEYTAAGMQHLAIAFIYLLVMSAIAAAVFTMELLNCSIFQNN
>DpseIR56d GA14015 
MDNQASELILKERVTIGTLVPNNGTEGGNVQLLNNTFVLELLFEITQLYHFKNFIFYISE
RLDLKNKNSLDFFYDFWTTFPLAPNLIITREHNAVIPMVQFISTPSLVMVYTTERDDPIM
ELAAQSLRGVRWLKTIFILYPKMDTRDFEESFDAFTLFSNEVKGLYDWMWSKQFINTVLI
TIKNNVFLLDPYPTPSVVNKTDSWRAEDFFKKHSKNMKGYVVRTPILYDLPRAFKSDRPT
NSYENNFVHGTSGNLFLGFLEFVNATILDTSTNVSTNYLNLTNLLDLVAQGVYETLIHSF
TEMLGRYVVSYSYPIGINDCCLMVPFLNQSPTEQYMREALQDNVWLSIILFVFYIALAIW
WCSPLRPRDFSAALLQSICTLTYMAPTYIIKTPTLRMRYLYLLLAIMGIVTSNMYISRMT
SYFTTAPPQRQISTVQDIVEANLRILMMGVEHERIAKSPQQYPASFLKQVDVVDKQALDT
HREPFNTSFGYTVTSDRWQFLDMQQLHLRKPIFRLTDICEGPYYHVYPMHRDSHLRSPMK
EFIMVAQQAGLMDHWQREAFWEAVHLNLIKVHIFDEEPIALSLSFLSTILRTWCLGLVLS
GLVFAVEMKWYEYVTFRRRVRFTPKPRSFLRRFMRG
>DpseIR60a GA12371 
MWSNYQSAICRPLLLLLLLLVALERVLVVYAIVNPSNDTANTVIYMLPAKDLGPETWRAG
VDCLDSFSQIFFYRHPRERFTRSYNLMLTNAFNLSTPADQIQEGFHKLINEAVTQAGEPR
RSELFQLRVVSDHMSHQEKSKNFGELLLADNYVIIVDTVERLLSLMSRYVSRMRSWNPGA
RFLVLFHNPQVHNRPWRVASQIFNELMQSFYVHRVALVYANSSMDYNLLVNDYYSNVDCR
ILSVQSVGQCHDGQLFPNPNAVHAAMTDYMTGFSPKNCTFFVCASVSAPFVEADCILGIE
MRILGFMRSRLQFMINQTCSLESRGEMDSSGNWNGLLGKLTDGECDFVMGGYYPDNEVAE
FFWGSDCYLQDAHTWYIKVADRRPAWQAMVGIFEPSTWIGFIVVLLISWLFWFALVSLLP
EPDYFQQISLTAINSLAVSISVAVQERPVCQTTRLFFMALTLYGLNVVATYSSKMIATFQ
DPGYLHQLDELTEVMAAGIPFGGHEESRDWFENDDDMWVFNSYNVSPEFTPKTENLLAVK
WGKRCILSNRMYTLQSALADDIFAFPENVFTSPIQMIMKAGFPFLYEMNSIIRSMRDVGI
FQKIDADFRYNNTYLNRIAKMRPQFAENAIVLTTEHLKGPFGILGVGVLCASVAFLAELM
IRHWPFRLQVKQQSEISATPRTRRTRRKRTSRHLRRSQWERQVQVAPVIRFTPVKRRKVL
>DpseIR60e GA12386 
MFPLLVVSVLFRIVGALYSISGPTEVLLELNHALGTELNVFINFQEYGGESSTLHTLDTP
RIQLAVEANASSYRLTGNFTERALVVVYLGESLLDPSAAELLPQLLDELHELQIVFVSRE
DPTSWQQELFSYCYQKGFLHVILIHQSSLYTYLPYPSIQVVELSNLSEYFIRERQTCNFL
GFTIRTVCTDLAPRDFKYVDQKNQLLRSGYMYSALKEFADRCNATLADVPIPGVEVINRY
ESVFQMLYSKEIDFVSYPKDLQWDVKSSLPLSILNEYFVVPHAPPIASYMYFAKPFGWTL
WLILVATVFYVTIMLFLVRSGRERGQRRRPQIGVCFLRSLSHFLYISNYETRISGWQDLL
VYIILTLGGFTLTNVYLAMLSSMLTSGLYEPQYNTLESLAKAPYSTLHDDYYLRSFVMKS
FLPEAVRRNSISMNGSMLKKLRDGLDTRFMYCLYEDRLELVLRQQYLLKTPRCKVITQSI
GFALESHVVSNSLPYLRMFNEYTRRIQEYGILAKMKSDTWTQLIENGMYSLMRDEDPSAK
AYDMEFYFFAFFLWALGLAFSMLVFVWELVKQRYCLNWVLIGRP
>DpseIR60f GA24096 
MSLPTIFCFIVSLSFAEAQRGALVNTLKALQVEVSFQSVLLVQNKDDTDTCWTTGDLDIG
IPILNLDARQNFNLKKSFNTNMLALACLGEGIMSALYANLEEIRETPTLLVVAQDTNFSA
LFAECRSYHMLNVVAVWGGRDREFIYSYRAFPHLEVVRRRLRDIRRYFEPQVRDLAGHPI
GVIPYSVLPRTLIFRDAHGDRQITGYLVQFYRNFARSLNTTLRYLWHLMPLDEMPVQDVV
LATVNESHVDFPLVLSNLDPEPFLASSVLEVSNWFLILPVEPNVPRSSLYFSLRGWPSFL
ALMLLLALLLGNAHHLDSGMSLALSFGHIFGDHVLRAILAQSFVWPRRLSFSRTLLYILL
MVAGLIISTFYSANLSTLLVEPPAAYRIRSFEDLRTNRVKILLSEQEVPLMNATNNKNLH
EYKDTFEIIPSTVEFLAKRSALNNSYAYPVTSTLWPFLQIKQSHLQRPIFRRSQEIFFLE
FMPLTAPMQKNSIYRKLFNQYVANTHASGLYELWFRQSFNKLVRMGKLNYSEEADHETYH
DLIWEDYIYIWLVYIGGTVTSLLVFILELIFFVLKPNKPKILVSL
>DpseIR60j GA24095 
MWRRLFFKLVIAINLVGAQSGVLSNIMKSLKMELPFRSILLLRNVKDADTCWTREDFDRN
IPILNMNASHSLYLTKIFNSELLAVVCENRSEGDTIKALYRNLQDIRYTPTILVTQSNTN
LSDLFEDCRSHKMLNVLALKDSDNKFVYSYRAFPHLQVVKRRVGHIRRYFEPQLRNMEGY
QIKVLPDNVMPRTVVYRDARGRRQMTGYLAHLIRNFVSTLNATMHICWENVPEEETPNPT
TVNKMLQDETVDFPLVLTTSNEYSEFSDHLVMEISSWFLMLPVEANTQRARLFYRIKVYK
MMPMVILLALVLSNAQRVEAGLGPRVSFGIVWDYVIRGCLAQPFVLPHGPSLRVMYIYGL
LLLYSMLMCNIVNVSLETWLVHPPVDRRIFSFQDMQMKQLKILIYKPEFSVMKKALRERN
LEQKWDIFELTNSSKAFQVNRISLNPAYAYPVTTTLWPILELGQAKLPRPIFRRSQEIVF
NPRMFFALPVPKDSLYRQTFTKFLLHTRDSGLYVFWFKRTFNELVVLGKMSYHMDNSTQP
YQDIVWEDFFFIWLAYIGGIFASLLVFLVEVLYFKWKHGGRNGIFLNTD
>DpseIR60k GA24096 
MWRRLFSKLVIAISLVGAQSGVLSNIMKSLKMELPFRSILLLRNVKDADTCWTREDFDRN
IPILNMNASHSLYLTKIFNSELLAVVCENRSEGDTIKALYRNLQDIRYTPTILVTQSNTN
LSDLFEDCRSHKMLNVLALKDSDNKFVYSYRAFPHLQVVKRRVGHIRRYFEPQLRNMEGY
QIKVLPDNVMPRTVVYRDARGRRQMTGYLAHLIRIFVSTLNATLDICWKYVPEEESISKM
TMDNLAQDGIVDFPLVIASPDEYPNSDNIVMEISSWFLILPMEANTPRARLFYRIKLYRH
IPIVILLSLVLSNAQRVEAGLGPSVSLGIIWDYVIRGFLAQPFVLPHGLSPRLMFIYGLL
FLNTMLIVNLLNVNLESLLVHPPVDSQILSFQDMRLQNLKILVIPADFNFIKKNVGEENF
QKILDIFEISNSTKVFQVNRISLNPAYAYPVTLTLWPLLQLSQARLPRAIFRRSREIQFS
PVIILALPLPKNSIYGQAFTNFVGHSRESGLYMYWFRQSFNELIFLDKINYIIDNSTQPY
QDLVWQDFFFIWLAYIGGILGSLLVFLVEVLYFKCMQGERHE
>DpseIR62a
MWLQFIAILLFLPHQSREQEINFTLPEQLALFLDRIGDVHRLQAISIVNSRDSISPDYLD
GLHRQLRANASMHFQLLPQMTATDVDVHVCFSALQDEDTLYVVFARHSRDPVIQLQAKRA
RGRRYSKTLFLLKEHESLPVLGEFFKLLWQLQFRSALVVTAQRWAYQMDPYPKMKIKRMK
EVSSYDLEEIFPKPNRKNFNGYELHLAVQLDIPNSFWSRDPRNQQLRLDGAGGKIINELM
AKLNVTLKVHPLLVNGSRWLNMPAIIDLIASNRMELSPHLCDTLQASTEVDYSYPVRLAS
RCFMIPLDNQISRTLYVLLPFQWSVWLSVLLILLVLHFFGVRWLVPDSQLWALIGVPGWR
LSRSHHHSVLNTVTCYLVLFGVCLIYQLYSTKLTSFLTVTLSHKLPSSLDEILRLPFPIL
ALPLDVELIVGTFGHAEEFRRMFSVTDAQTFATRRINMDTGYIYPISSFRWFFYSVQQRY
LKTKRFYFSSLCHGTFAAQFQLRIDSHFKDPLHRFALHVQEAGLLLVWMKESYQSARLGG
YIQEFTSAEEFLDDIRPLAFNLLAPAFSLFMCGLLVSLVVFLVEIRPPSCARRSSRNSSS
H
>DpseIR64a GA10455 
MHWLILLLFLLPLSISIRARESSSPSPIPTPIRRQLELDRELEVAEPLRTSVLQSSLLLQ
FCLQYRHIPRLTYFTCRNPETSSGNEEELRAAFAAKNAQLIKSLYRSQLFVRIVRLDVLQ
QTGGGSASSSNDPRRGGRVQGRPGPGPGAGPGFGFGFAQSQSQAQSNAEWLDSVLSVDAL
RQIVAVDLACGAQSRRLLDLASAKRLYSDKFHWLLIEDFALFNRLEGGADEHLQLQAKQL
QRTKDEEDLRLPTIEDFMEGLNLYMNTELILAKRLSEAANYTLYDVWNPGLNYGGRVNRT
EIGSFTPSEGVRLQTWYRRTSTVRRRMNMQHARVRCMVVVTNKNMTGTLMYYLTHTVSGH
IDTMNRFNFNLLMAVRDMFNWTFVLSRTTSWGYVKNGRFDGMIGALIRNETDIGGAPIFY
WLERHKWIDVAGRSWSSRPCFIFRHPRNTQKDRIVFLQPFTNDVWVLIMVCGVVTVCILW
LLTTIEWKLVPHDGAALIKPKGGAPPRHHHHVQQQQQQELEATVRPVTALSVAEVADVVA
DDSEAPNKVENPTTIDPVTLWQRCYLKLNNYVKERKAKRQAPERVGLFLESVLFFVGIIC
QQGLGFSTSFVSGRCIVITSLLFSFCIYQFYSASIVGTLLMEKPKTIKTLSDLVHSSLRV
GMEDILYNRDYFLNTKDPVSMELYAKKITSVPTTKENEADEDEPADPTPATAAAAGPAAP
PVDPAKTYRDIVHSHETGAHAKDNSASNWMDPETGLYRVKNERFAFHVDVAAAYKIIAET
FSEQDICDLTEVSMFPPQKTVCIMQKNSPMRKVISYGLRRVTETGILTYHFNVWHSRKPP
CVKKIETSDLHVDMDTVSSALLILLFSYGITLMILGTEILYSKWHSRIIIKFS
>DpseIR67a GA11678 
MWQLLVLLLPLANTESELSGILDTIYADQPFKTLLVLRHSQSQADEPDERLARAWPVLSF
DEQMDCYLSGSYNNEMLGLVWQSGGNNEMNMELWQALDRNLQNMRHVRLLLVMSTLEGQQ
LKQIADTAEPLKFLQVAVLTSQGTVYRLQPFAQQNWVEIDPRREPIFARIRNYQRKAIIT
LPDQFAPRSLVYEDTHTQERGMTGYVAKLVMEFARIYNLTIQWQRPIVPGEHMSLILLRN
LTLNGTISLPISLCGYEVPSESGVFSVPYDLEKWFIMVPCADEISTADVYGFVCGKKFLG
IVAGFYFIFSLLDTCFGYLLLQRGISWSTLAFNERIISGMIGQSFKMSAHNTISSRVAHS
QLFLLGLVLSTLFAAHLKTLLTKRPPDQQISNFQQLRDAPVDIYFDEAEHFYLDGFRGAR
TVELIRSKIRYVSTADFQYLRSTLNKSQAFSALTAEWLIIAKRQQYFQRPAFCSLPGLIF
ASKIILSLPMQANSIFERPINRLILYVHSSGLLEYWKQQTLYEMVALGLIPQEDPYPYAA
FREFKVADLTWVWVLLGACLLLSWLIFLCEYFAYSLQRKKISKIHLQSM
>DpseIR67b GA11543 
MDLLSLNALQNLALLSTIQELNGLYGMQLNVFLDFGNRSDLLAATGPQPSVASLWIRDAA
IQLVLEGNYSSRTLTIVRLEEGQARATLEYLTAWLWRYQHLQVLIVYPGAGELLEIFGYC
WRQGMVHILVMEAASGRLYTFMPYPKLRLLSLGSVGEYYRRTRGMLWDFQGYNITTGLAY
NGGPRCFGFRDSHNRLILAGYMLNMVLEFVKHFNGTKQLIYITSVDQAIGLLANRTIDLI
PYLMVPADEYYVPTKVLYLENCVMMVPSSRPLATFLYLVRPFTWGTWLAWLLVLVYCSAA
LLVLSRGRLNASAAFLEALCLALFLGGARGPGSPRDILTFVLLTAGGFVLTNLYLAQLST
SLAARLYEREIDTVDDLPGTDLKWYMIAYDAALVRSQFANRPAVIRRILVGSNEKTDDLR
RELNTCCVHSGYEDRIDFILYQQKLLRFPIFRKLPEILYQQPHQIPSSFGRPYLRLFNDF
TLRIFESGIQQKMKWDSYRHGVQSGQIQFGFRDRYMEVRSNDVEYYYVIGGLWLGGLLLA
TVSFLCEFYLLNKV
>DpseIR67c GA16646 
MSLICWLLLLPAGGLGAFRASEVIQQLNGDLQLELNIYLDCGGHLDELLPRQGLPNLLLN
TNSAEPLPRILGRFSERSLTIACGGGNRTLSGMGQLLWGLQHLPVLFVLSSPQEFPFEWA
LGRGLLRALALNRSDAGLYTYQPYPSVRVRRVASVAEYHRLTRLRDLQGQAVHISVETMS
PRCFHYTNRWGRTVYAGYMYELLHEFIAAHNGTEVAVLPAVDPLPLAEGLQLYQRGGIDM
APRILHTLGWVYFYRSHVLFNVNGFIMVPWARPLAKSLYIVRPFEGSVWAALIGCLVLAT
VVIRWMRDETSSLSATFLQVMQLMLQQSMSSMRHFTQGLRHVLVFLALFTVGFILNTMYQ
AQLSSSLTTGLYMRQINSFDDLAAADRKMLMDEFDIEFLTNLTRSKVIQPALINIALKAP
LDDVFYHRKHLNTTYVYQAMEDRLHFELFQQKYLRVPLFKTLPEVFYQVPFFVGLRHGLP
FAALFNDYLRGIFESGILLKWRGDAYLEGIYSGEIRFHTSPGLRIQVFDMEFYYCTYILL
ALGWLSSAIVFLVEKCLPHARNA
>DpseIR68a GA19420 
MRWLWLLGLLVAHVSLTLAKGWTGLSRHLLPLDLYQADLKELLQKILWAANVKRCFGVIT
DDLHYPIYDRSFFEAVGRRLVPFYVVRVNASEDLRRLPGELELVLRAIKARDCDLHVITI
LNGWQVQGLLRFVYDNRALNMQGKFLLLHDSRLFSPDMLHLWTVFVSSVFLKRQLDNRFQ
ISTVAFPGILSGVLALKNLALWELGKRINGSILFVDNTSDLMGAALPVAVVEHVPMVQWS
NTTNSYQGVEVEIMNALGQALKFQPVYYQANGSEATDWEQDDAFGENKTHVDSKLIEELA
LHSARFAIGDLHLFEVYLRLVELSQPHNFECLTFLTPESSMDNSWQTFILPFSGGMWAGV
LLSLFVVGTVFYAISFLNAILTGSDYRGFSRCCRRSRGGRLEPPDPSTYRRLSFRVALSR
YRPPLAVGKNRDLFDDYATCFLLTYSMLLYVSLPRMPRNWPLRVLTGWYWIYCILLVATY
RASFTAILANPAERVTIDTLEDLLHSGIPLKAGSAENRQFFLDATDEVAQKVGAKMDVLE
NNDHLTARIAKGECSYYDNEFYLRYMRVGDESGGVGSALHIMRECVVYMPVVLAMEKNSA
LKQRVDSSLQHMIEGGLISKWLKDAVQRLPAEAPAQQEALMNLNKFWSSFVALGIGYVAS
ILALLVEHWHFRRIIMRHPMYDVLNPSLYYNFKRLYPDE
>DpseIR68b GA14353 
MVESPVVLLLLPIICVASHSLSAEWRLARMSCQIVIQQATQVTYIYRCVSCLGAGTPDHL
SLELELHRCVGSQVGTVTRDIESHELEPLRRTDSMSIFHIPAGRDGDGLVRRIIDMLNPR
QPRRHLHKYIFLWPGANLEQLHSLFSGCWAKQLLFGLAITRVDDGIFDFDPFPEGGLRVM
RHRDHAASYSDKLRDLRGFELRYSMFTDPLMAIPIPPVAKYGYRAVDGVAARVAAQILNA
NVTYVLPDDNESYGRCLPNGSVTGVVRDLISGKTHFGPNSRFVLDCMWPQVEVLYPHTRR
MLYLVVPASDIQPEYLIFLRVFRRSVWHLLLANFLLVVLFFWLLQRLQKCVPRRWEMGRG
FTFARWYEIVETFGKTHLGEPVERFSQISSMRAFLMCWILFSYVVTTIYFAKLESGFVRP
TYEAQLDNLDGLSRLNVRIYAVTTLFDAVKSTLSERHYDLLTSRSRQLPLELTTSYYQLI
VSRKDRRSAFIMRDFHARDFLALTYNAHTDRPSFHIVKEYLRSMLCTYIMPLGSPFLYKF
QSLYTSFHEHGFYEHWRQMDLITRDGTSPNAEEFYEELGDQTDTDPAVSDAVGNRRKKHV
VLTLDVLQGAFYLWSLGIALSSLGFVLEHGYFFWKKQTAGLTETV
>DpseIR75a GA13097 
MQLQVQLANFLLDNLVQSRIGFVLFFHCWQQHEIRDFAQQFMKPLHQHLIYHQFLQMHAV
RDWEDLELRFLDHLQPTLAIYVDMKCHKAAGLLEEASREQLYNQHYHWLLHGNESEVGFY
AFFSPFNISIDADVSYVKEEPPSSDYNASAVVYATYDVYSNGRIIGGQLNLTANYACGCD
LSGCQRMRYLSPLHLRSKYGNREQLTDVMLRVATVVTQRPLYWSEDQLVLFLSQENDTHI
DSLARFGFHLTLILRDLLHCRMKFIFVDSWSKSDVVGGAVGAVVDQTADITATPSLATEG
RLKYLSAIIETGFFRSVCIFRTPHNAGLRGDVFLQPFSPLVWYLFGGVLSLIGLLLWVTF
YMECKRMRRRWRLAYLPSLLTTFLISFGAACIQSSALIPRSNGGRLIYFALFLISFIMYN
YYTSVVVSSLLSSPVKSKIKTMQQLAESQLTVGLEPLPFTKSYLNYSRRSDIHLFIKRKI
ESQSKNPDLWLPAEEGVLRVRDNPGYVYVFETSSGYAYVERYFTAQEICDLNEILFRPEQ
LFYTHLHRNSTYKELFRLRLLRVLETGVYRKQRSYWVHMKLHCVAQNFVITVGMEYVAPL
LLMLIFGYILVVFILLLELACQRYLNRTKRLTL
>DpseIR75b GA13098 
MLSHGQASDRKLFSHRYHWLIYDRLLGLSRMETLFSKAPLFVDADVTYAIGGLEPTSRAL
FTLYDLHNKGRQLGGELNITVDQEIVCHELECRVQRYLSDLHTRDRLQHRKSLTGMIMRA
TAAVNSMPLNTSQEIILSFMETRDRIHLDTYARLGYQSRQPLREMLDCKFEYMFRDRWTG
DGNVSGGMIGDLITEAADLSIAPFIYSFDRALFIKPLTKFSIFRDVCMFRNPRSVSAGLS
ATEFLQPFSGGVWLAFGLLLIVAGCMLWATFRMERLSEWRPSLLTSCLISFGAGCIQGAW
LTPRSLSGRMAFYALMLTSFLMYNYYTSIVVSKLLGRPAKSSIRTLQQLADSSLQVAIEP
TPYTLVYVTTSDQPDVHSLYLNKVAGSKQSPDQIWMSTEEGVKRMRDNAGFVYIAGAATA
YEFVRKHFLPHQICELNEIPLRDASHTHTVVLKSCPYAELFRLNELRMLETGIHFKHERY
WMRTKLHCYQHNHSVAVGLEYATPLFILLLGSIVLCVGLLGLEVLWHRHGHTALRH
>DpseIR75c GA13098 
MTHLALYRLLVFNLLEINLRDVLVFHCWSEPEAYPLAGMMSESHIYSQYIQLQQDAGLAN
IHKDYLDSDITKMGVLDADVTYIEPREGEATDEEEELFVLHDVYSKGSHLGGRLNVTIDQ
SIQCSRTDCRIRDYLSDLHERTRLQQRMDLTNITFRMAALVSVMPLTSKEEILMRFLSGE
EDAHLDSISRLGYRLILHMQDLLHFNIQDAFGGAIGLLGNESVELCSSPFIPTWNRIHYV
HPMVELAEFRAVCIFRTPHNAGIKATVFLEPFMPSVWLAFGALLVLSGCLLWLIFRLEQH
GMQRCLDFVPSLLTSCQISFGAACIQGSHLLPKSTGGRLAFIAVMLTSFLMYNYYTSIVV
STLLGSPVRSNIRTVQQLADSSLDVGIDNVPFTKAYLTSSPRPDIRSLYRQKVESKRDQS
TVWYGPEEGVLKVRDQPGFVYISEGSFIYHHVEKHYLPREISDLNEIMLRHEGTVYHMIH
LNSSYRELITQLEVRLVECGLTSKQRRFFSKTRLQTYSNSFVIQVGMEYAAPLFLSLLGG
YSMAVLVLLLEVAWKRTERQSCLLPQEQ
>DpseIR75d GA12748 
MKVQLIRWRLLLPLLLAVVNVSGSWPDSGIRTRYPREGAAPGTAPWGNQLPDMLVAYYRH
HGVHSLMLVVCHTDIADARLRMLWRHFNLNNFYVQVSTEDSLRDLRHVVALDELSGAPPP
QSFHANNSTHWETSFLLPKLQYKLGILLLEFGSTCSQNLLRWSAATEHNYFTTNRFWLLL
TEDLRDIDLLDDPEIFIPPDSELRVLHLSNDGGSFSASLIDVYKVAASKPPKQTLVGQHI
RRAGHMIHALRHFGSAITYRQDLEGIVFNTAIVIAFPDQFTNIEDLSLRHIDTISKVNHR
LMLELANRLNVSYNTYQTVNYGWRQANGSFDGLMGRFQRYELDLAQLAIFMRLDRIALCD
FVAETFRVRAGIMFRQPPLSAVANIFAMPFENDVWASIICLLILTTVVLVVELLFSPHTH
DMAYMDTANFVWGAMCQQGFYVEVRNRSARIIVFTTFVAALFLFTSFSANIVALLQSPSD
SIRSLADLGQSPLEIGVQDTQYNKIYFTESTDPVTKNLYNRKIASKGDHVYMRPTLGMER
MRTGLFAYQVELQAGYQIVSDTFSEPEKCGLMELEPFQLPMLAIPTRKNFPYKELMRRQL
RWQREVSLMNREDRKWIPQKPKCESGMGGFVSIGITECRYALGIFGCGAAASFAVFLWEF
ILKHFKHVCRKIGSYKEMRL
>DpseIR76a GA23782 
MTHILVEPSYWSIVLNFLAQKYFMDSHATCILWHPAFDVRMDGSLPLIIMDSHKWIDVED
DVYDYESRRREFEMNGIAYNDWILRLTVAIEHSHCETFLAFQEQIPDFARFFYNASIYSI
WRSLRNRFIFAYTDELLEDKDILRGYIFYDQPNVLVVRSPYLNSSIFDIKTNRFVGSRNF
DDRPIEFYLLQRYDAQNREIIWESGNTMSKKLKDLQGREVVIGIFNYKPFMLLEYERQPT
VYDRAQGKTEVFIDGTEVRLMMLFCELHNCTIQVDTTETGDWGGIYSNGTGYGLLGMVLD
RRNDYGIGGLYFWYEAYQFMDMTHFIGRSGVTCLVPAPHHLISWTMLLRPFQPMLWLCVM
VCLLLEILGLCLTRRFEHWTRAQTWVESLRFGFGSALKLFVNQSTSYITSSNSLRTVLLA
SYLIDIILTTVYSGGLAAILTLPTMEEAPDSRQRLYDHKLIWTGTSQAWIATIDKRSADP
VLLGLMEHYRVSDAAQISDYARSEQMGFVVERLMYGHVGNTELIANESLERLKLMVDDIY
FALTAAFVPRLWPHLEAYNNFIMAWISSGLDKFWEWKIAAQYMNAHRQNRILASQRLNLE
IGPVKLGIDNIIGLIMLWCFGLICSLLTFVGELWHHKQVKMPVP
>DpseIR76b GA20314 
MATGIELLVAAALCVACPALNESLPANLIQLSGDGNMSMSTEMPIDIDASDVGLDNDTPV
ETLDTIINKKLRLREMRDWIKGKHLRIATLEDYPLSYTEVLENGTRIGHGVSFQIIDFLK
KKFNFTYEVFVPQDNIIGSPTDFDRSLIEMVNNSLVDLAAAFIPSLSDQRTFVSYSTTTL
DEGEWIMVMQRPRESASGSGLLAPFEFWVWILILVSLLAVGPIIYVLIILRNRLTGDGVQ
HPYSLGHCAWFVYGALMKQGSTLSPIADSTRLLFATWWIFITILTSFYTANLTAFLTLSK
FTLPYNTVNDILVKNKHFVSMRGGGVEYAIRTTNESLSMLNRMIQNNYAVFSDETNDTYN
LQNYVERNGYVFVRDRPAINIMLYQDYLYRKTISYSDEKIHCPFAMAREPFLKKKRTFAY
PIGSNLSQLFDPELLNLVESGIVKHLSAKDLPSAEICPQDLGGTERQLRNGDLMMTYYIM
LAGFATSLAVFSTELIFRYVNSRHEANKWARHGIGRTPNGQSIKPSRWLRGWQRLDSGQK
QLLGTSTLGQNVTPPPPYQSIFNGGHGNAAGAADPRHRWRRAMGQGNGVLLGNDPSTDGG
VRRLINGRDYIVFRNPDGQNQLVPVRSPSAALFQYTYTE
>DpseIR84a GA10071 
MIKLQVKVISWVFIILTGFLCTPQIESINTNFLELAAFEDFLRSQHLQQSLVVRIKGRDG
DGDGDEDGDWKIECHQKLLANYRVQYYQPGISHNFEDLMYYGAPRTAVLVLKFEHRLVKQ
WVYTVASKAGYFNNSLAWFMLGTSRASQLDEAQITEHLGGYKMGIDVDITVALKARDNTS
WRLYDVYRIDQQVSSAPLIVERKGEWSPARGYTLMDTFRRSWIIRRRNFRNVTLRGSTAV
TEKPSGYDDMAYLANDKQLLQLDPMQRKTYQLFRLVERMYNLSLAISFTDNWGQQLANGR
WSGVMGQITNGEADFAVCPIRFVPERQLHVQYSPVLHTQPIHFLFRHPRHSHIRNIFFEP
LSSQVWWCVLVLITFSILLLVLLIRHEALQNGNLVETRVAFVWFTMLETYLQQGPATELF
RLMSTRLLISASCIFSFMLMQFYGAFIVGSLLSDSPRSIVNLQALFESNLDIGMENISYN
FAVFGNTSGQLVRDVYSKKICRSGEHNVITLEQGAERIIKGRFAFHAAIDRLYRLLLEMR
MEEHEFCELQEIMFNPPYAAASVMAKGSPWREHLAHAILHLKATGLMQYNDRLWSVPKPD
CSLFKASQVEVDLEHFAPALFALVLAMIASALVFLLELMFSRLAPFRPS
>DpseIR85a GA11190 
MFIQRLKNLLLLAWVCHLVGRTSESRIPLNLKMDSNLMLEVSKILCRARIKVLFVYFENE
TSHQHTGQILREVTKCDISYISLRNQLHPLEAVKDDGILMYMVMIITNISQPLELSLIRK
KSAAKHLSHVFLLVRDADTVSDAWMRASFRQFWKIWLLNIVIVYWRNDRLHAYRYNPFTD
NYLITVSHERHRLPTVGELFPKTLPDMQRKPLRMCIYKDDVRAIFRPKGLILGTDGLMAS
YVAERLNATMMITRPHSYNYNLSSDICFLEVAKEYVDVAMNIRFLAPDTFQRLAENTVAH
NRDDLCVIVPKAKTAPIFWNIFRSFSGWVWTLILGSVLLANVFCYLVHRQPHGRVAAAVS
MQLFAGALNMPLTNVPRSHSLRQFLIFWLYFGMLICSAFKGNLTSMMVFQPYLPDIDDLD
ALAQSSYPILIRPRHIKHIEHFLTLGHQHEARIRAQMIKVTDGVLNTRIERNDRRFAYLE
KFHIARFQVNNRKHMVLGRPVFHLMDSCLVPFHAVYIVPYGSPYLGFLNTLIRSSHEFGF
ERYWDRIMNTAFIQSGAKVVHRRHNSNDDPVVLKLEHFHAVFSLWFIGMGLACAAFIWEL
LTHNYNWAITKRRR
>DpseIR87a GA12942 
MSGLELRISGRSVWAATLLLRFLLLASGVDGFGLNLMMVPNNDQSQGACILALLRKYFDS
GDGLSGSVLCISRNYQLHNVQELLLSGMNLYDGYPWTLLVTNPREGSPSSEFVMHEKPQC
YFLIVENLEDEDLDEVFDYWKGMLNWNPLAQFVVYLAAVEETDEEMTDLMVELLLTFMNK
KIFNVNVIGQSEENEFYYGKSVFPYHPDNNCGNRVIAVELLDACDYPSDNRGDNDEDGDY
EEEDDSESENDNENEEDVEIEENGGEEATDITGESQEGANEDVKDESREDEKQEDNKVQS
GHGDQFDRSTEGPKADESGNEDPPANSTESQSTDSKNQSEDQSEHSTDSDERHNVTTKVE
ATIEEFFRAKFEDKFPRDLSGCPLTAAFRPWEPYIFRSGEEPVEDYYYGTQGDDDYNETT
SYGDSGDESYADVEAADTTGILEADGGADGSKSQLSGIEYQMVQTIAERLNVHIEMQAEN
SNLYHLFQQLIDGEIEMIVGGIDEDPSISQFVSSSIPYHQDDLTWCVARAKRKHGFFNFV
ANFNADTGFLLLLFIVTCSFMVLMAQRVTGFRLRNLNNYFAICLRMLGILLTQAMPAQTL
SLVLRQLFALSFLMGFFFSNTYQSFLISTLTTPRSSHQIQSLQEIYSHRMTIMGSSENVR
HLNKDGEIFKYIREKFQMCYNIVDCLNDAANNEHIAVAVSRQHSFYNPRIQRDRLFCFDR
RESLYVYLVTMLLPKKYHLLHQINPVIQHIIESGHMQKWARDLDRRRMIHEEINRVREDP
FKALTLAQFHGAFAFSSGLLLISFSVFLIELAFVKYYYRARG
>DpseIR92a GA13891 
MLFQPLVMQLSPLLRIIIGQYFASFSSILIVHNNTRTTTLLQLEYLRSLELVLKGFGQSI
LLQWINVGQLSDLAELEWQVMSAVNSSTIEGFITILPQTNLFLHARYYATRNANVRLKDK
RYLFLCEDEHPQELLAMDILQFYPHHLMVRPGTRVVTGPERGPVTVPVPAHRHKEGTSVN
TESTRDGSRPRDVDVDGDGDVRDGDGGAGATLPYRDINFELWTQKFVGAFGNLDAVRLGA
FLPNETFAGNSRVELYPNKLLDLQQRTLRLGSITYVPYTITNYVPAGEGNEDPIHPHGAN
RSIAYYGAEANVMKTFCQVHHCHLRVEAYGADNWGSIYENESSDGMLGDIYEQRVELAIG
CIYNWYDGITETSYHIARSSVTILGPAPAPLPSWRTNILPFNGGTWLLLISTMVICGVFL
YVMKFASFRLGYGRYEPEFHHARKIEQSLLDTFALFIQQPSAPLSFDRFATRFFLATLLC
ATITLENIYSGQLKSLLTVPFYSAPVDTIEKWAQAGWKWAAPSIVWVHTVESSDLGIEQI
LARNFEVRDHSFLSNASFSPNYGLGIERLVSGSLSVGNYVPAEALENRIVLHDDLYFDWT
RAVSIRGWTLMPELDKHILTCQETGLYVHWELEFVVKYMDKKVQEILLDMVNGHKAKGAP
KPLNVSNISGALFVLAFGYTFAFSALLVETAICGLKKIK
>DpseIR93a GA14432 
MRSSGCLLLLFGFQLYFLSWPMAVEGNDFSSFLSANASLAVVVDHEYMTRHGQNIMAHFE
KILSDIIRENLKNGGINVRYFRWNAVRLKKDFLAAITVTDCANTWNFYRSTQETSVLLIA
ITDSDCPRLPLNKALMILNWKTAVVLVDQNILDNNSELVKAIVHESTTNHIAPISLILYK
IDDSLRGQKKRAALRHALSHFSPINHEQKNQQFLVLSKFHDDIIEIGETMNMFHVGNQWM
FFVFETMRQDFDASTVTINLAEGANIAFALNETNTDCMDTLNCTISEISMALVTAISKMT
VEEQSIYGEISDEEWESIRFTKQEKQYEILKYMKEYLKTNSKCASCAKWRFETAITWGKS
QQNRQFRTAPTRDARNQNFEFVDIGYWSPLLGFVCQELTFPHIAQHFRNITMDIVTMHNP
PWQILTKNSDGVIVEHKGITLEILKELSRALNFSYYLHEAKTYDDEFPLNQSTNESDELL
GSMTYGIPYRVVEMVQGNRFFMAAVAATVEDPDKKAFNYTQPVSVQKYSFITRQPDEVSR
IYLFTAPFTTETWGCLVGIIFLTAPMLYAINRLAPLQELQIHGLSSVKSCFWYIFGALLQ
QGGMYLPRADSGRLVVGFWWIVVIVLVTTYCGNLVAFLTFPKFQPGVDYLNQLHRHTEIS
QYGLRNGTFFEKYVQRTTRDDFKQYVAKAIIYNNGQGEDIEAVKDGQRINIDWRINLQLV
VQQHFERDKECRFALGKESFVDEQIALIVPSESAYLHLINQHIDRMFRMGFIERWHRTNL
PSADKCNGKSILRQITNHKVNMDDMQGCFLVLLLGFILAVFVGCIEYWFYRLYVQSDSRK
PTVFTN
>DpseIR94d GA14491 
MRQQSILQLILVACLSPGWECFELQFLRQLKSELNFEFVLLLGSSEPIWLKSLWQLPVSV
IQMDEKIPHVNYNLSQHHSKNFLSIGFVKDFPDRLLEVVHLNLRMLNTVPILFVMRKRKM
RVQPLLEWFWMHDFLNVLVIYEDFKESSHTIYSYTPFPILQFIERRLENTTMLFPPRMSD
LHGYRLPIAVGGSSPRLIVYRGTNGELIYSGLVGNLMKSIEQRFNCRLVQPHPLNESAIP
PALQLIGAVRNGSAEFALAAVYPQGPFVGLTYPFELMSWCLMMPVPEEIPRSELYTMVFH
WPAFLLILLALVAISLILGLSLRLHGYRVQPTEFFLHNSCLRGLLGQSFIEVFRAPPLVR
GIYLEICVLGILITTWYNSYFSTYVTSAPRRPPFTSYESIARSQTKIVVWTSEYRILLKY
FSSIEEYESMFQFEPDYNKFIELRESFNTKYGYMLPMEKWLLISEEQKIFSTPLFTMRED
LCFFHAIPIVFPIKENSIFREALDRLIQEVLATGLLNRWRDMAFTDMIKAGQLSLVDRGK
PKDFQAMQLMDLQQISVAFGLMMALAIVVFLLELMWFWRHPIRVRLGQVW
>DpseIR94e GA14491 
MDCPCLMLSCLCLICLGASGSKVVQLLDRIRQESHFEYLLLMKNRNATVPDQAWNGSTLA
MELMDELRVPVLQLDENVSYFLHNGIHSRLVTVVYLSSGRLEEHDGLLKALVSNLRHMTT
SRVIFLMETEPASEGLLFDIFAHCWKMTVLNVLVLFADHEKTHTFYRYSPFPHLHIEEGT
YDSPLTIFPNRLRNFLGYRMPTIIGGTSPRVIAYYKRGKVVYEGTVGHFMDVFQRKYNFS
FVQPLLPSNPTVFAPSMQTVAAVRNHTVEVAMSLTFPTIPPFGFTYPYEQMNWCLMLPVE
ADVSTPEYYTRVFDLQAFLVTLFTLVGISFLLAMTLWLHGYRVAPYDFLLHESCLRGVLG
QSFVEVSRAPTLVRGIYLEICVLGILITSWYNSYFSSYLTTAPKEMPYRSYDDLYASRLK
VVAWTPEYAELIGRLAEFRKYESMFMVVPEFSRYISLRDSFNTRYGYMMHTTKWMVVTEQ
QKVFSKPLFRMREDFCFFNNIPFGFPINENSVFLEPILTLIMELAATGLTLHWMQSAFSE
LIEAGELHFLDLSPHREFRAMQLIDLQYVWYGFAFMSALSSIVWLLEVVRHRLRRRGEAR
RGAARRGG
>DpseIR94g GA14494 
MSRRNSSLTEGLYTRLVSLLSRSPQLRTIFYYNPDGSDCHLEEYLRPGAASDIPLFIWRS
VRTVVQLNGLLNEGLLVLACLPGVHREDLLRGLSNSLRYLRQAWLLIELAAEHDDDKLVA
KVLEFCLRMEMINADVVLSNFEETRIVYRFDAYPTLSLRKHFFGSDSAISNLYPDKVMNL
NGYQLRTMPDLSEPNTLLYYDQQGRPQILGYVWNMLVEFARKHNAHLQMIGQSVQGKTLS
HIQMLDLASDGRVDVAASVQPISMRYLDRYHEYAYPVHCASWCTMLPMERELEISEVFSW
TVPAKTFTLLLLLWLLHEFLRGRWLRHRRLQALGWLILVTLLTANYQGRLLSLLVSAPTD
PPIDSFQALANTKLHIFGVRSEYAAYDFDMRTRFASIFRLSNLASELIQLRNSLNTSFAY
TVTNTKWQLYAEQQSHSSRPLFRYSTDLCYYEMVPFALVIPENSPHRPTLHHFMLQLGES
GLFDHWVDRSFYYMVQAGRLHIRDLSEGRHIQSLSGEDLANVFLCYGVCVLISLLVFVCE
QLVPLAKSWLGF
>DpseIR94o GA16244 
MMEKIKVGLILLLAQAVSEETEQPQMTFLTNLIQRIHKEVPIRTLLMLQHHQDKDCSIQD
WNPDGIPILRVNELIEIDIRKHFNHMSAALVCLEEPSHMSLLLNALAKLFDHLRYVRTIL
WTQGNPAEEFLKQISDKAEEHKFLQMIVLGCHQRGEVSLHRLRSFPSPQFERIENISSIA
GSTFHPRELNYLGKKALVFPNRDSPVNYTTKYAPTGEFPVTRAEDKQIIEFALRYNLTLV
LTEKQDSDVADPYSDIQLNPRPVLSNDLVDQIECVNTFSVSSLMVVVPCGRVTNITDVFH
KLDLRTWFLYILSVYATFVVAESVILVATHRILGRSYRLTNLNPCVNMRAFRAILGLPFP
IGPRLTVSLRLLFLAMSLFGMIFSNFFSCKLSSLLTKHPLQPQVESFKQMENSGLTVIGE
TSMQPFIESEVDEEFIRRCLPNIKYLDALDVFKLIIHSNGSFAFVVFTEFWGILDSFQQS
MEQKTVCVSKNLSIIRNLPMMYKMPKNSIYRWPMNKFFITLFESGIPSHWLQFLPTIIRK
NLNISFQPDLKPEFVPLSLQHLRWLLWILGCGYGLATLVFLVEVYMGNRKRKVESKAQGA
PRRHQEGPAV
>DpseIR94p GA26579 
MFGKIKVVLLLLLAQAVSEETEQPQMTFLTNLIQRIHKEVPIRTLLMLQHHQDKDCSIQD
WNPDGIPIVRANELIEIDMRKHFNQKSVALVCLEEPSHLSLLLDALVKSFDHLRYVRILL
WTQGNPTEEFLKQISDKAEEHKFLHMIVLGLHQSGETMHRLKPFPSPRFERIENVSCIKG
SVFDRPTLNFQGRTATVLQNLNIPFTIKNAPAVDFPIKRIEDMQIVEFAMKYNLTLTTAQ
KKDSDVTDPYVDIELSPHFVSKSDLLQRVESVNAFTLSSLMVVVPCGKERSIAKVYRLLD
LRTWFLYILSVYATFVVAESVIMVATHRILGRSYRLTNLNPCVNMRAFRAILGLPFPIGP
RLTVSLRLLFLAMSLFGMIFSNFFSCKLSSLLTKLPLQPQVESFEQLRTSGLTVIGLSTI
QSFIENEIDEEFARRYLSNVKFLDTLKYADALIAGNTSFAFIVVRDTWKGFERFQQIIGR
KIFCESQNLSIIENLPKMYKMQKGSIYKWHLTKFFMTFFESGIPSYWKNTFHYNIRERLN
VTIPRNLKPEFVPLSLHHLKWLGWVLACGYGLATLVFLVEVYMGNRQRKVESKVPAPPGS
SEIDAV
>DpseIR100a GA26481 
MSTTLQLIMLTLVGVTIGQANNMSYRQVLVPVLSQLKGGVELHLRSSKDGDHDFVQFLLR
QGKYSMSISRTLELDSALPHHVLLFAGLEQLQEAFPQLTPRGGFYILALESSAPAEDPQL
LQFMAEVWRHHNHSQIYYIQLDRGRLLLHNPFNQSIVLVDGTQAYTQIYQNLNGYPLRIY
IFDSVYSAVVGDGASKKILSITGADAKLAKTVAKQLNFTPDYIWPDDEFFGGRRSDGSYS
GGVGRAHRREVDIIFTGFFVKDYLSTDIQFSAAVYMDDLCLYVQKAQRIPQSIMPLFAVH
VDVWLCFLMVGFFGTLCWLCLRALNRGLGIPRIFDAQKSRGRKVSSWSCALRIFIDTWVV
WVRVNIGRFPPFHSERIFVASLCLVSVIFGALLESSLATVYIRPLYYRDLNTLAELDESG
KPIYIKHPAFKDDLFYGHDSAVYRRLDAKMTLVAEGEERLIEMISRQGKFAGVTRSASLQ
LNDIRYVMTKKVHKIPECPKTYHIAYILPRPSPYLEELNHVVLHLVSGGLIQLWTGEMKE
RAKWSIQRFPDYLAQLDVGRWKVLTLSDVQLAFYSLAIGCLVAGSVCLVELFFGRRKRK
>DpseCG11155 GA27978 
MVFIANALPPVIRLGAIFTEDERESSIESAFKYAIYRINREKSLLPNTQLIYDIEYVPRD
DSFRTTKKVCRQLEAGVQAIFGPTDPLLAGHVQSICEAYDIPHIEVRIDLEMNSKEFSVN
LYPSHNVLTLAYRDLMVYLNWTKVAIIYEEDYGLFNLMHSSNEMKTEMYIRQASPETYRQ
VLRAIRQKEIYKIIVDTSPSNIKKFFRSILQLQMNDHRYHYMFTTFDLETYDLEDFRYNS
VNITAFRLVDVGSKRYLEVIDQMQKLQHNGLDMINGIPYIQTESALMFDSVYAFATGLHF
LYLDDGSPKISVKNLSCTSDVTWDDGLSLYNYINSAAIDGLTGNVNFVEGRRNKFKIDIL
KLKHEKIQKVGYWESDMGVNISDPTAFYDSNIANITLVVMTREERPYVMVKEDTNLTGNV
KFEGFCIDLLKAIAQQVGFQYKIELVPDNMYGVYIPETNSWNGIVQELMERASITN
>DpseCG3822 GA17711 
MLPRGRENRRVLVLPLLLLQFICNCREAETLPDIIKIGGLFHPSDDHQELAFRQAVDRIN
ADRSILPRSKLVAQIERISPFDSFHAGKRVCGLLNIGVAAIFGPQSSHTASHVQSICDNM
EIPHLENRWDYRLRRESCLVNLYPHPNTLSKAYVDIVRHWGWKTFTIIYENNDGIVRLQE
LLKAHGMTPFPITVRQLSDSGDYRPLLKQIKNSAEAHIVLDCSTERIHEVLKQAQQIGMM
SDYHSYLVTSLDLHTVNLDEFRYGGTNITGFRLINDKIVSDVVRQWSIDEKGLLRSANLT
TVRSETALMYDAVHLFAKALHDLDTSQQIDIHPISCDGQSTWQHGFSLINYMKIVEMKGL
TNVIKFDHQGFRTDFMLDIVELTPAGIRKIGTWNSTLPDGINFTRTFSQKQQEIEANLKN
KTLVVTTILSNPYCMRKESAVPLSGNDQFEGYAVDLIHEISKSLGFNYKIQLVPDGSYGS
LNKLTGEWNGMIRDLLEQRADLAIADLTITFEREQAVDFTTPFMNLGVSILYRKPIKQPP
NLFSFLSPLSLDVWIYMATAYLGVSVLLFILAKFTPYEWPAYTDAHGEKVESQFTLLNCM
WFAIGSLMQQGCDFLPKALSTRMVAGIWWFFTLIMISSYTANLAAFLTVERMDSPIESAE
DLAKQTRIKYGALKGGSTAAFFRDSKISTYQRMWSFMESARPSVFTASNGEGVDRVAKGK
GSYAFLMESTSIEYVTERNCELTQVGGMLDTKSYGIATPPNSPYRTAINSVILKLQEEGK
LHILKTKWWKEKRGGGKCRVETSKSSSAANELGLANVGGVFVVLMGGMGVACVIAVCEFV
WKSRKVAVEERLSAILNE
>DpseCG5621 GA26558 
MWRSGGGFRFAVCLFQFLLVVDDCRSERTNVGLIYENTEPDLEKIFHLAISKANEENEEM
QLHGVAVAIEPGNAFETSKKLCRMLRQNLVAVFGPTTNLAGRHAMSICDAKELPFLDTRW
DFEAQLPTINLHPHPTILGVALKDMVLALGWESFTIVYESGEYLATVKELLQMYGTAGPT
ITVRRYELDLNGNYRNVLRRIRNADDFSLVVVGSMSTLPEFFKQAQQVGLVTSDYRYMIG
NLDWHTMDVEPFQHAGTNITGLRLVSPDNEQVQDVAKALYESEEPFQNVSCPLTNSMALV
YDGVQLLAETYKHVNFRPVPLSCGDDSAWDKGYTLVNYMKSLTLNGLTGPIRFDYEGLRT
DFQLEVIELAVSGMQKIGQWSGEDGFQANRPAPAHSLEPDMRSLVNKSFVVVTAISEPYG
MLKETSEKLEGNDQFEGFGIELIDELSKKLGFSYTFRLQPDNKYGGLDPKTGEWNGMLRE
IIDNRADMGITDLTMTSERESGVDFTIPFMSLGIGILFRKPMKEPPKLFSFMSPFSGEVW
LWLGLAYMGVSISMFVLGRLSPAEWDNPYPCIEEPTELENQFSFPNCLWFSVGALLQQGS
ELAPKAYSTRAVAASWWFFTLILVSSYTANLAAFLTVESLVTPINDVDDLSKNKGGVNYG
AKNGGSTFTFFKESNYPTYQKMYQFLTDNPQYMTNSNQEGVDRVENSNYAFLMESTTIEY
ITERRCTLTQVGALLDEKGYGIAMRKNWPYRDILSQAILEMQEQGLLTKMKTKWWKEKRG
GGACSDSDDDAGAVALEISNLGGVFLVMGVGSFFGIFVSLLEMVLGVKERSDENKEEADS
DASSLGFANLGGVYLVMFVGSCFGSLYGLVNCVVSIYWSARENKVNFKTELIDEIRFIIQ
CSGNTKAVKYPKNSSRSIASSKSKGSSISVDSLPEDPSEGEAPDKHPNHAKK
>DpseCG9935 GA22545 
MYWSGAAFCIFLFITHTSGVPPVIRVVCRLVQVGVQAIFSPTDSVLATHINSICDALDIP
DIGRSTHDFSINVHPSQQYVNNAFIDVIRYLNWTRFGILYEKDYGIINLHQLSRSIQAEV
HMRKVSQASYLSVLNEFKNKEIHNIIIDISSDGITALLKNILQQQMNEYKYHYFFTSFDL
ETFDLEDFKYNFVNITSFRLVDIGDVAVKEILKDLEFFGRTIFQESDANLYLRKAVTIET
EPALIFDSVYVFAIGLQTLEQSHTLYLSNLTCDDEIPWNGGLSLINYINAVEWKGLTGPI
QFKEGQRVQFKLDLIKLKQHSIVKVGEWTPQGYLNITEPSVFFDSGSMNVTLVVITILET
PYVMMHYGKNFTGNERFYGFCVDILETISHEVGFDYILDLVPDRKYGAKDPETGEWNGMV
AQLMKYKADLAVGSMTITYARESVIDFTKPFMNLGISILFKVPESEPTRLFSFMNPLAIE
IWIYVLIAYFLVSISIYIVGKLSPIEWHCIHPCDLDNITIGNQFTMSDSFWFTIGTLMQQ
SSDIYPRATSTRIISSIWGFFSLIIVASYTANLAAFLTTERMINPIENADDLATQTEISY
GTLESGSTMTFFRDSMIETYKKMWRSMDNKKQAFTTTYEDGIRRVNQGNYAFLMESTMLD
YIVQRDCNLTQIGGLLDTKGL
>DpseClumsy GA29004 
MWSLFNIYLVLILLSLARARQQFMVGSIFTSDKDEAEIAFRTAVDRANILERNIELVPTV
VYANTDDSFIMEKMVCNLISQGVIAIFGPSTGSSSDIIASICNTLDIPHIVYDWLPNESI
PDRQHSTMTLNVHPDNLLLSQGFAEIVQSFGWRSFTIIYESDRELQQLQDILQIGEPSNM
PTTMKQLGPDEDYRPFLKEIKLSTDNCLIVHCSPSNLLSLLQQANELKMLGEYQSVFIPL
LDTHTMDFGELSGVDANITTVRLMDPTDFHIKNVVHDWEEHEKRDGRYYKVDPGRVKTLM
ILLNDAVWLFSKGLTELGILEELTAPEVECKRKKSWPHGRRIIEFMKARSDEASTGRIDF
NEYGQRSFFTLRFMEVNAGGYLDLATWDPVNGLDILNDDEESEKRVGQKLSNKTFIISSR
LGAPFLTLKEPEEGEVLYGNARYEGYSIDLIDAIAQMLNFKYEFRMSPDGRYGSRNPTTQ
LWDGIVRQLIDGNADLGICDLTMTSSRRQAVDFTPPFMTLGISILFSKPPIPPTDLFSFL
SPFSLDVWIYMGSAYLFISLLLFALARMAPDDWENPHPCKEPEEVENIWTIMNTTWLSIG
SLMGQGCDILPKAASTRLVTGMWWFFALMMLNSYTANLAAFLTNSRQGNSISNAEDLAAQ
TKIKYGAMLGGSTLGFFRDSNFTTYQKMWTAMESASPSVFTKTNDEGVERVQKGKNLYAF
MMESTTLEYNVERKCDLVQIGGWLDYKSYGIAMPFNSPYRKQISGAVLKLGELGNLAELK
RKWWKEMHGGGSCEKSEDGGGDTPELGLENVGGVFLVLGLGLLSAMVLGCTEFFWNVKSV
AIEEKISLKEALRSEVFFAMKIWITTKPVHTSSGSGSSSSSSSSSSSSKSGKSRSSRSKP
SSTSKPLSMKSLKSLADPDIEASVHNKLKKIGSMFSLKSQKTPPPEIVWKVDKSTQMDEV
LEPEEEPEVIPLPEQPHHRHHHHHHHHRHHHHHNQEEMDQDHQMEPSKNQRASKLSNGVP
>DpseGlu-R1 GA21081 
MHSRLKFLAYLHLICAGSICWLEFSAAQQQQQQQTASLTEKIPLGAIFEQGTDDVQSAFK
YAMLNHNLNVSSRRFELQAYVDVINTADAFKLSRLICNQFSRGVYSMLGAVSPDSFDTLH
SYSNTFQMPFVTPWFPEKVLTPSSGLLDFAISMRPDYHQAIIDTIQYYGWQSIIYLYDSH
DGLLRLQQIYQELKPGNETFRVQMVKRIANVTMAIEFLHTLEDLGRFSKKRIVLDCPAEM
AKEIIVQHVRDIKLGRRTYHYLLSGLVMDNHWPSDVAEFGAINITGFRIVDTNRRAVRDF
HDSRKRLEPSGSGLGAAGGNSLPAISAQAALMYDAVFVLVEAFNRILRKKPDQFRSNHLQ
RRSHGGGSSSSSGTNESSALLDCNTSKGWVTPWEQGEKISRVLRKVEIDGLSGEIRFDED
GRRINYTLHVVEMSVNSSLQQVAEWRDDVGLLPLHSRSYATSSRSASANSGDYSKNHTYI
VTSVLEEPYLMHKQPHYGEELVGNDRFEGYCKDLADMLANQLGIRYELRLVQDGNYGSEN
QYAPGGWDGMVGELVRKEADIAIAAMTITAERERVIDFSKPFMTLGISIMIKKPVKQTPG
VFSFLNPLSQEIWMSVIFSYLGVSIVLYFVTRFPPYEWRIVRRPQPEGAVQQPPGIIGGA
THSEPPQHQSPVPANDFSLLNSFWYSLAAFMQQGCDLTPPSIAGRIAAAVWWFFTIILIS
SYTANLAAFLTVERMVSPIKSPEDLAMQTDVQYGTLLHGATWDFFQRSQIELHKKMWDYM
NSNPHLSVHAYDEGIRRVRTSKGKYALLVESPKNEYVNARSPCDTMKVGRNIDAKGFGVA
TPIGSPIRKRLNEAVLTLKENGELLRIRNKWWYDKTECNPNLDSQETSTPNELSLSNVAG
IYYILIGGLLLAVVVAIVEFFCRSKTSRLKAPSNGTAGGVTVPGMMGSSTYQRDSLSDAI
MHSQAKLAMQASSEYDERLVGVELASNVRYQYSM
>DpseGlu-R1B GA29291 
MRHGLKLSCLWPSFLLWLTWSQGSSSSHSSSRGAGIGGVSAQPSLTEKIPLGAIFEQGTD
EVQSAFKYAMLNHNLNVSSRRFELQAYVDVINTADAFKLSRLICNQFSRGVYSMLGAVSP
DSFDTLHSYSNTFQMPFVTPWFPEKVLTPSSGFLDFALSMRPDYHQAIIDTIQFYGWRKI
IYLYDSHDGLLRLQQIYQGLKPGNESFQVELVKRISNVSMAIEFLHTLEQLGRFTSKHIV
LDCPTEMAKQILIQHVRDLRLGRRTYHYLLSGLVMDDRWESEIIEFGAINITGFRIVDTN
RRLVRDFYDSWKRLDPQMSVGAGRESISAQAALMYDAVFVLVEAFNKILRKKPDQFRNNV
QQRRSQNLMVAQAAASTSSDGYNNYNSNNANSSTHSGGGGGGGGAGGIDSGSNGASTSSR
ALDCNTAKGWVNAWEHGDKISRYLRKVEIEGLTGDIKFNDDGRRINYTLHVVEMTVNSAM
VKVAEWNDDAGLQPLNAKYVRLRPHVEFEKNRTYIVTTVLEEPYIMLKKAAFGEKLHGNE
RFEGYCKDLAELLSKELGINYELRLVKDGNYGSEKSKTHGGWDGMVGELVRKEADIAIAA
MTITAERERVIDFSKPFMSLGISIMIKKPVKQTPGVFSFMNPLSQEIWVSVIFSYIGVSI
VLFFVSRFSPHEWRLVQQQPQQSQPSDPHAHHEQLANQQPPGIIGGATGPMAVPAMPPGP
PTPGAQSAAGAAALQAAISASAASASVSVSSGSSTSAVNEFSIWNSFWFSLAAFMQQGCD
LSPRSVSGRIAAASWFFFTLILISSYTANLAAFLTVERMVTPINSAEDLAMQTEVQYGTL
LHGSTWDFFRRSQIALHNKMWEYMNSRPNVFVHTYDEGIKRVRTSKGKYALLVESPKNEY
VNAREPCDTMKVGRNLDTKGFGIATPLGSALKDPINLAVLTLKENGELIKLRNKWWYDKT
ECKTDGQEASHNELSLSNVAGIFYILIGGLLVSVLVAILEFCFRRKDGRSSGGGGSNGHG
PMGIAIGSAMGVGGSLGKANGSMMLHGQNSGGVPGVMPPSTHQRSSLTDTMHSKAKLTIQ
ASRDYDNGRVGYLNCASLQYYPPAQLSSNQGADGGVEALHMNAHGQV
>DpseGluRIIA GA20012 
MHFCPVYIYAFVLFKTILALGGDGRNEITVGAIFYENEKEIELSFDQAFREVNNLKFAEL
RFVTIKRYMPSNDSFLLQQITCELISNGVAAIFGPSSKAASDIVAQIANTTGIPHIEYDL
KLEATRQEHLNHQMSVNVAPTLSVLSRAYFEIIKTNYEWRTFTLIYETPEGLARLQDLMN
IHALNSDYVKLRNLADYAGDYRVLWKEADETFHEHRIILDCEPGTLKELLKISVDFKLQG
PFRNWFLTHLNTHSSGLKDIYNEDFKANITSVRLKIVDPNPFERKKTRISRVDQILGNQT
MLPILIYDAVVLFANSARNIIAAMQPYHPPNRHCGSPNPWMLGPFIVNEMKTISEDDVEP
HFKTENMKLDENGQRTQFNLEIYKPTVNEPLMVWTPDNGIKRRHISLDLGDSGSTQDFSV
QRKVYTVVTHYEEPYFMMKEDHENFRGREKYEGYAVDLISKLSELLEFDYEFMIVNGNGK
YNSETKQWDGIIRKLIDHHAQIGVCDLTITQLRRSVVDFTVPFMQLGISILHYKSPPEPK
NQFAFLEPFAVEVWIYMIFAQLVMTLAFVLIARLSYREWLPPNPAIPDPDELENIWNVNN
STWLMVGSIMQQGCDILPRGPHMRILTGMWWFFALMMLSTYTANLAAFLTSNKWQSTIKD
LQGLIEQDEVKYGSMRGGSTSLFFSESNETDYQRAWNQMKDFNPSAFTTTNKEGVARVRK
EKGSYAFLMETTSLTYNIERNCDLTQIGEQIGEKHYGLAVPLGADYRTNLSVSILQLSEK
GELYKMKNKWWKNHNVTCDTFHEVDGDELSIIELGGVFLVLAGGVLTGVILGIFEFLWNV
QHVAVEERVTPWQALKAELIFALKFWVPKKPLRISGSSEKSSSRRSSGSKKSRSKTGS
>DpseGluRIIB GA20200 
MSVIQFLVLVALFCSSNANDEALVVKIGAIFFDTEMKLAEAFDVAVEEVNAVNPNLRLEP
IKHYMTIDDSIVLQDLSCELIGNGVAAIFGPSSKTNSDIVEVLCNMTGIPHLQFDWHPQQ
SFRERLNHQMTVNVAPMELMLSNAFSDILGSKPFDWKSFTIAYEKSTHLNRLQHIFAWKQ
LHKTGIKMQEFQRGDDYRILWKRINNAREKFVLLDCPSDILVDVVNASIDFNMTGSFNNL
FLTNLDTHVSGIDRFYSREFTVTVAAVRLRTYIPPPVHDEIDVFDNEVDTRFDSLGTQLV
YDAVVLFYNALLDMSQRSGFYMPQFSCGHGFWQPGPHVVQKMKELTPKQIKPPFKTQRLK
INANGQREDFNLEVYNPLIDRVTHIWNKDFQLVDIEKIKENSSQAVKQRRLENKEDFSQK
PVRFTVATRVGKPYFSWRDEPEGVHYEGNERFEGYAVDLIYKLAEECKFDFDFEPVRDNK
YGSYDAATDEWDGIIRQLIDNNAQIGICDLTITQARRSVVDFTVPFMQLGISILSYKEPP
PKADIYGFLNPYGVEVWLYVMIAMMITSMAMILAGRMDHGSWEPPTENANHELVRHNIWN
MHNTMWLVLGSILTQGCDLLPRGLPMRLLTAFWWIFALLISQTYIAKLAAFITSSKLSGN
IASLHDLIDQNKVQFGTIRGGATSVYFSESNDTENRMAWNKMLSFKPDAFTKNNEEGVDR
VKLSRGAYAFLMETTNLQYYVQRNCELTQIGESFGEKHYGIAVPLNANFRSNLSVGILKL
SEQGVLYNLRNKWFNSNESTCVEDSTIDDGQFDMDSVGGLFVVLVVGLFIAFIIGIAEFL
WHVHRIAVKEMIPTKLALKAEINFLLRFWLTRKPLHTYRQSRDSTSTGYSSLQQLSSASN
EKKRKKTKKRAE
>DpseGluRIIC GA18046 
MWTHRIVLLCCMWSAFFVCDSLQQQINIGAFFYDDELELEKEFMAVVSAINGPESEQTFR
LYPLIKRLKPEDGSVTMQEQACDLIDNGVAAIFGPSSKAASDIVALVCNNTGIPHIEFDV
ADEEHVAERPNHQMTLNLYPSQVILSKAYADIVQNFGWRKFTIVYDSSDEKASARLQDLL
QLREVHNDVVRVRKFQQDDDYRVMWKSIRGERRVVLDCPPGMLVELLNASSEFGLTGQFN
HIFLTNLETYTDHLEELSAANESFAVNITAARLLLTPEPPSYSLPYGYVTQRDNVVFETN
DSPRTLLHDLIHDALQLFSQSWRNASYFYPDRMGVPRMSCDFAAAGGRTWQMGRYLMRLM
KGTSGMNNTNFRTTSLQFDDEGQRITFNIEVYDPLDGIGIAVWDPRGQITQRNVDAKVQK
KIIYRVATRIGPPYFSYNETAVELNLTGNAIYQGYAVDLIGAIAEEVGFEYQFVPVADQQ
YGKQDKDTKQWNGIIGEIINNDAHMGICDLTITQARRTAVDFTVPFMQLGVSILAYKSPH
KVKALDAYLQPFGGEVWIWILISVFVMTFLKAIMARIAKTEWENPHPCNRDPEVLENQWH
LHNTFWLTVASIMTAGCDILPRSPQVRMFEATWWIFAIIIANSYTANLAAFLTSSKMEGS
IANLKDLSGQKEVHFGTIYGGSTYNLLADSNETTYRLAFNLMNNDDPSAYTKDNAEGVDR
VQKNRGDYMFLMETTTLEYHREQHCDLRSVGEKFGEKHYAIAVPFGAEYRSNLSVAILHL
SERGQLYDLKQKWWKNPNASCFEEPDPDATPDMTFEELRGIFYTLYIGLLIAFLIGITEF
LVYVQQVALEERLTFKVAFKKEIRFVLCVWNNKKPITAGTPVSSLRTTPRPSLEKSLERT
PKSGRRIVLGRSSEEMCELPTGGSSSSSSNIRNTNKKMRQQQQQQEARL
>DpseGluRIID GA14772 
MEFWLILLAILGLNRVQGQIYGGSSYGAASGQAIRLGLITDDETDRIRQTFEHAISVANN
ELSVPLVGQTEQVSYGNSVQAFAQLCNMMQSGVGAVFGPAAKHTASHLLNACDSKDIPFV
YPHLSGNAQADGFNLHPHQEDIANALYGIIKQFDWSRFIFCYESPEYLAILDHLMTLYGI
KGPVIKVMRYDLNLNGNYKSVLRRIRKSEDSRIVVVGSREGVAELLRQAQQVGIMNEDYT
YVIGNLDLHTFELEEYKYSEANITGIRMFSPDQEEVRDLVERLHQELGESEPADNGASTI
TMAMALTYDAVRVIAETTKHLPYQPQILNCSERHDNVQPDGSTFRNYMRSLEIKEKTITG
RIFFEGNVRKGFTFDVIELQTSGLVKVGTWEEGQEFQFKRPAQVINFNDIDDGSLVNKTF
KVLISVATKPYASLVDSIDTLIGNNQYQGYGVDLIKELADKLGFNFTFLDGGIDYGSFNK
TTNTTTGMLKEIVEGRADLAITDLTITSEREEVIDFSIPFMNLGIAILYVKPQKAPPALF
SFMDPFSEEVWLYLGIAYVGVSLCFFILGRLSPTEWDNPFPCIEEPEELENQFTINNSLW
FTTGALLQQGSEIAPKSLSTRTIAAIWWFFTLIMVSSYTANLAAFLTIENPTSPINSVED
LADNKEGVQYGAKRTGSTRNFFLTSEDPIYMKMNEYMTNNPSMLLDNNQDGVEKVKSGNK
YAFLMESTSIEFNTVRECNLTKVGDALDEKGYGIAMVKNWPYRDKFNNALLELQEQGVLA
RLKNKWWNEIGAGVCSAKSSSDGPSELGVDNLSGIYAVLAVGTIISIIFSIFCWCIFVFK
KAKSYEVPFCDALFEEFKIVIRFSENERALKSAQSVYSRSRNSSHSIESLKTDSEENMPP
EEAD
>DpseGluRIIE GA16088 
MFSKHIFISFVIILSRVPLHSTQYEGYGSSYHSFQNMGSVPIGLLTDQNTDQMNIVFDHA
IEVANQEVGTTLTSLKAEVNYGDAYQSYGRLCRMMETGIAGVFGPSSRHTAVHLMSICDA
MDIPHIYSYMSEYAEGFNLHPHPADLAKALYSLITEFNWTRFIFLYESADYLNILNELTT
MFGMNGPVVTVLRYDMHLNGNYKQVLRRVRKSVDNRIVVVGSSETMPEFLNQAQQVGIIN
EDYKYIIGNLDFHSFDLEEYKYSEANITGLRLFSPEKMAVKELLMKLGYPSDQDEFRNGS
CPITVEMALTYDAVQLFAETLKNLPFKPVSQNCSQRTESVRDDGSSFKNYMRTLRLTDRL
LTGPIFFEGNVRKGYHLDVIELQPSGIVKVGTWDEQRQYRAQRLAATTAQFDNIDNSLAN
KTFVVLLSVPNKPYAQLVETFKQLEGNSQYEGYGVDLIKELADKLGFNFTFVNGGNDYGS
YNKTSNESTGMLREIMMGRADLAITDLTITSEREEAIDFTIPFMNLGIAILYLKPQKATP
ELFTFMDPFSEEVWWFLGFSFLAVALSFFILGRLSPSEWDNPYPCIEEPEELENQFTIGN
SIWFTTGALLQQGSEIGPKALSTRTVATFWLFFTLIVVSSYTANLAAFLTIEKPQSLINS
VDDLADNKDGVVYGAKRTGSTRNFFLTSEDERYKKMNKFMTEHPEHLTEDNQEGVRRVKT
STHYAFLMESTSIEYNTKRECNLKKIGDALDEKGYGIAMRKNWGHRDKFNNALLELQEQG
VLEKMKNKWWNEVGTGICATKEDAPDATPLDMNNLEGVFFVLLVGSCCALLYGIISWVLF
VMKKAHHYRVPLREALKEEFQFVVDFNNYVRVLKSSASIYSRSRQSSMSAASVAQDSHTA
DS
>DpseNmdar1 GA15505 
MAGTDSPAAARFVYRCLLFAPAIVVGLLLPLTLPPIAAAQRHTASDNPSTYNIGGVLSNS
ESETYFHTIISHLNFDQQYVPRKVTYYDKTIRMDKNPIKTVFNVCDKLIENRVYAVVVSH
EQTSGDLSPAAVSYTSGFYSIPVIGISSRDAAFSDKNIHVSFLRTVPPYYHQADVWLEML
SHFAYTKVIIIHSSDTDGRAILGRFQTTSQTYYDDVDVRATVELIVEFEPKLESFTEHLI
DMKTAQSRVYLMYASTEDAQVIFRDAGEYNMTGEGHVWIVTEQALFANNTPDGVLGLQLE
HAHSDKGHIRDSVYVLASAIKEMISNETIAEAPKDCGDSAVNWESGKRLFQYLKSRNITG
ETGQVAFDDNGDRIYAGYDVINIREHQKKHVVGKFSYDSMRAKMRMNINDSEIIWPGKQN
RKPEGIMIPTHLKVLTIEEKPFVYVRRMGDDEFRCEPDERPCPLFNATDSTANEYCCRGY
CIDLLIELSKRINFTYDLALSPDGQFGHYLLRNNTGAMTLRKEWTGLMGELVNERADMIV
APLTINPERAEYIEFSKPFKYQGITILEKKPSRSSTLVSFLQPFSNTLWILVMVSVHVVA
LVLYLLDRFSPFGRFKLSHSDSNEEKALNLSSAVWFAWGVLLNSGIGEGTPRSFSARVLG
MVWAGFAMIIVASYTANLAAFLVLERPKTKLSGINDARLRNTMENLTCATVKGSSVDMYF
RRQVELSNMYRTMEANNYATAEQAIQDVKKGKLMAFIWDSSRLEYEASKDCELVTAGELF
GRSGYGVGLQKGSPWTDSVTLAILEFHESGFMEKLDKQWIFHGHVQQNCELFEKTPNTLG
LKNMAGVFILVGVGIAGGVGLIIIEVIYKKHQVKKQKRLDIARHAADKWRGTIEKRKTIR
ASLAMQRQYNVGLNSTHPPGTISLAVDKRRYPRLGQRLGPERAWPGDAADVLRTRRPYEL
GKPGQSPKVMVATPAMLGRTRPQQNILPPRYSPGYTSDVSHLVV
>DpseNmdar2 GA13251 
MAPAVAHAGQSRVKLKSKSPAESSGRWTPPSQSPCQMDQRITSKNISNTASNSNSNSNSN
SNSNSKHNSNRRTPPWNSLHLHQLLLLVVLACSCSLPPSALALRLTNGGSSLSKSAAANK
EQLNIGLIAPHTNFGKREYLRSINNAVTGLTKTRGAKLTFLKDYSFEQKNIHFDMMSLTP
SPTAILSTLCKEFLRVNVSAILYMMNNEQFGHSTASAQYFLQLAGYLGIPVISWNADNSG
LERRASQSTLQLQLAPSIEHQSAAMLSILERYKWHQFSVVTSQIAGHDDFVQAVRERVAE
MQDHFKFTILNSIVVTRTSDLMELVNSEARVMLLYATQTEAITILRAAEEMKLTGENYVW
VVSQSVIEKKDAHSQFPVGMLGVHFDTSSAALMNEISNAIKIYSYGVEAYLTDPANRDRR
LTTQSLSCEDEGRGRWDNGEIFFKYLRNVSIEGDLNKPNIEFTADGDLKSAELKIMNLRP
SANNKNLVWEEIGVWKSWETQKLDIRDIAWPGNSHAPPQGVPEKFHLKITFLEEAPYINL
SPADPVSGKCLMDRGVLCRVAADHEMAADIDVGQAHRNESFYQCCSGFCIDLLEKFAEEL
GFTYELVRVEDGKWGTLENGKWNGLIADLVNRKTDMVLTSLMINTEREAVVDFSEPFMET
GIAIVVAKRTGIISPTAFLEPFDTASWMLVGIVAIQAATFMIFLFEWLSPSGYDMKLYLQ
NTNVTPYRFSLFRTYWLVWAVLFQAAVHVDSPRGFTSRFMTNVWALFAVVFLAIYTANLA
AFMITREEFHEFSGLNDSRLVHPTSHKPSFKFGTIPYSHTDSTIHKYFGNMHLYMKNYNK
TSVADGVAAVLNGNLDSFIYDGTVLDYLVAQDEDCRLMTVGSWYAMTGYGLAFSRNSKYV
QMFNKRLLEFRANGDLERLRRYWMTGTCRPGKQEHKSSDPLALEQFLSAFLLLMAGILLA
ALLLLLEHVYFKYIRTRLAKKDGGHCCALISLSMGKSLTFRGAVFEATEILKKHRCNDPI
CDTHLWKVKHELDMSRLRVRQLEKVMDKHGIKAPQLRLASSSDLLNHHHLKERPPLLGNL
SLAASAQDLYRWSYKTEIAEMETVL
>DperIR7a GL14725 
MSSHLWLLVGLPVVALAALRPVQLYQMTPLSAAAMDILEKQVSSTQSTLGVIELIAEDHD
HGHVHRDHRQQELLTSILRRTGTSMALRLNQETPSMLPASYVLILVNSAEAFRSLRVHFT
KAPQRQEFNFLIVLTRRLGRKAERLEAMRDIFLTCVKRFHTMNAIILTQRNDGVVVTYGF
RLYSRDCKLTLSLDLLNRFENGSFRHTTGRIFDRVLGSLGGCPVSVSWYPVPPFVHFLGD
MDDPEERKEVWRLTGIDGEIIKVLSKVFNFSIKLMPPCKKQRTCNGSCSSCFDQLNNGTS
SVLIGAMSGSHANRSQFTTTVSYHQSSLVFVVNIKSQIGAVAQLLVPFSSTVWLALVVSC
SLVVFVFWLKRRRRNGADIAVQSLLVLTTLLGNPLETFQLPTTSRQRMLYSLWLFLVLVL
RVVYQGKLYDSFRSPYNPPLPSKISQLIAENYTLISQEYYDYYPHNLTVLFTESTQDRFD
RIQRDGEDERLTTTALIANIGYNNRINWQTSHLTHVREHIFLYQLVMYLHVHSLLKFGFD
RKLKQLQSSGIIGYIVHDFDRPQYRVPPTEPHEISPLPLEVFCGLYFIATILLTAAVLAF
LVELLSVRVAWLRRYLV
>DperIR7b GL14591 
MRIRLLHCLLWLFSLAFWIAGTAASGSGLAEALAQVVHRSEMAGRKTLYIHLQTSVESAR
PHLEELLTQVLQELPSTTLPRRIFSQQPMEYKPYVHAVLLLVNDLQALQQLYGKLRATQD
LSHTLIYMSGPSQAYEEEVQGALRLLWRLSVLNVGLVLRTPGSHLIMVTYYPFSPVHGCQ
VITASIVNRYQDETRRWASTEYFPPKLVNFYGCVLTCATWEDMPYLVLRRELHAGDQPGG
GNGFVGIEGALLQFLADNLNFTAGLYWMNKEEVLATFNESGWVFDEIFGQHADFSLGGFH
FKPSVGSEIPYSQSTYYFMSHIMLVTNLQSAYSAYEKLAFPFHPLVWQATGLVLALGCLL
LLGIDRRWQVVLPQHPYYQFLVLSMGGNMPDWAIPRRVSGRLLLLTWLFSTLVLRGAYQS
GMYQLLRQDTQRNPPQTIADVLAQRFTIQLMEVNAARILDSLPELRPEQMVYLSGSELQS
FLALAQSSGSSARLATLTPYEYFGYFRKVHPMSRRLHLVRERIYTQQLAFYVRRHSHLVG
VLNGQIRHAHAHGFLEHWTRQYVSAVDEADESVARISSTSYSTLDGIDGDSLLSDTEEEQ
SIAGRRNVLSMLELAALFWLILWANLFAVVVFALELVLHSRTKWKDLRKV
>DperIR7c GL14735 
MLPSAVHNISLVYALVWAIDHHYGKSTSTALSLVQFATSYASRDYHNDLIDATLCRASTA
AKIQFLLEDERMDMTENTDELPPPSGVMGRPCAIWFLDSLRAYIRLERYLLQQGSTYKRN
GFFIIVYTGREMEPVEIIKIMFRRLLNIYVLNVNVFFSRSGTVQLYTYYPYGPHRCQSSL
PVYYGSFQGMPSSAEFGLGKQLFPRKLTNLHGCELITATFEHRPYVIIDDDADSPNGRRL
HGIEGMIFNSIAERMNFTIKLMERQDKDRGQILPNGSFTGILKMMLEGDANITFVCFMYS
KERANVMLPSVSYTNFPIVLVIPGGASMSPLERLMKPFRYIIWSCLIVSVLVGLTLIAVL
QMMPVPALRDLVLGRSNRLPCLGLWYTLLGGLALRTPRRNFSRYLLVMWLLQTLVLRAAY
TGQLYLLLQDAQVRTPLQTLAEVVAKGYEFCMLPALKGVFRDSLLGTKIRLVTNHQASLR
RLRDEDDPGIAVPLLLPTVYEFDYQSGRTQRHLTVLPDALMTAPLTFYMRPHSYLKSRID
RLLMAMMSSGITYHYRRMYLDRIERLAKQRNLEPQPLTIMRLGGVFVCFLALQLLAGIVF
VLERLALRHPRFRRVLDVANRYIA
>DperIR7d GL14588 
MKLSSAGIVLQVLGFLQEQASSWTVEEPSLQEPLVGKITEALHRIRLNTCVAHNMSVFIS
TDYEHLDEKESNLVRFVLDYSLRREEMVPVVLASKLSSEMSVRVQLQLLFVQSPEQAIAA
CSALEIKGMYLIVWLTSQPEASIQRSTMSLIFGHFLHRLYNLNVLLLLAHMERSTLRAYG
FLPYTSGSCASTDPVEMRLQEWRLREMFPFRLGNLHGCPLSVIVWPIAPYMKLRWERRRV
KDQIDGLDGVLLRIMATRMNFTIQLMPNEPVGLIGGSSYLNGTMTGAYRMLQDRRANLTL
GCAACTPERQIYLTSTWPYTQMPYVIVLKVRSSYSNYEIMLFPFERYTWLLLGGLAIVHR
CLRRWGRMPAPAVAGWLLLGFVVRVSYEGSVFNFLHNSPAKPMPHTFEQMVAAGFVFITD
HATYRMTLKLPAFKGLVKVTPGQPVDVFDALLKEPPLTGAFTSTAFLATHLTHHKEHRHR
FIILAEKILDNMLCMYFPRNSYFSGKINHLLFNMRSFGLFQHHSQRLAWANMPLTTDGKG
PSRKVHQSSAVDVRAGFAESMGFIVAALNCLCGALAVGICVFALELLSRRPHWRRLALIM
ERF
>DperIR7e GL14588 
MNITGLLSSYCDLSGEQENQINEFVARALLYVVHHHILSVTPSLVLILCCRSEHTCNFYN
EMMSTLFRNWGLAPLQIVKVEQGVPWRPVAGRRHFNVIFTDSFAAFSEIRVEYYAREYNY
NEHYFIFLQARDHLLQEEMRQIFEYCWRYHLIHCSVQVQKSNGDVLIYSYYPFSERSCSD
MSPRLINRYNGSALLEPEIFPRKLRNLFGCRLRCALWNVPPFVEVHESESTGASVSGGYE
GRLLLALAERMNFSIAVRQLKAKSVRDEALELLRRHEADLTLGGIRQTVDRSLLATSTHN
YHQSREVFGILDSSFELSSLDILFYPYRLQIWLAIVGVLALSALLQLAIERLLRETRPES
RLWLNLELIFVGMPLLRAPHSHSGRLYCLMLMLYTLIIRTVYQGLLYHLIRTHQLNRWPQ
SIDALVQQNYTVVLTPLVHDVLSEIPSVQHMTFRILTDVEETVPLEYLAANPQESRLVSA
SALEMYIHFNHLRAERAQRMGQRLGQPVEADHFEIIAEDIVSLQMTMYLSKHSFLIDHLN
EEIMWMRSVGLVSVWARWELVGSYLRNEQGFKELGLVELYAMFLLVVVGHVLSLLIFLLE
LLSQRLVSLQRLFL
>DperIR7f GL14586 
MNTSSVIYSSYVERSRIDLQVEEANLYVARALRYVIENVLAQLSATLVVTISTRHEGTAR
WFEYVMNTLVYSWRVAAVQLLRFSTHFERVRVPGRKRFNLMLVDSYEGLVNSNITEDNAD
FDDQEYYFIFLQTRDHLIPMELGLILDHCLAHYWLHCNVMIQTADVDVLVYSYYPYTSDH
CQAAYPVQVNHFDGQRMVNPTMFPEKLHQLHGCPISVLTWHQPPFVELKWDEHSNSLRAS
GFEIQLVEHLARLLNFTVDLINLTLIQPQFYRLANGSSEGPHGLLERRANLSLGYFRKTA
RRNQLLTTGMSYYSSPLVAVLQRDSYLIGSLALLTIPFEWTVWLILLGSLALQIAIRRAG
LPVLELLLGQSLARLPRSWLHRLVFAHWLYAVMPLRICYQSLLFHLIRMQLCAALPVSLE
QLLAENFRGVCTGNTLRMLHEMPLVAGRTESFSGLATPYDQEVLDSLQKTGGHKVFAIAG
MDVTLAYLRSSSRPDSYHVVGQPVNVEYAGLYMPKHSYLYEKVDHAIRRLDDTGFIHAWR
RASFVAHRRKEKLPQEQDRRRYISNSQLSGVYKLMTLLYSICGFVFAGELLLQRWRDRRT
GRRT
>DperIR7g GL14736 
MNITSLLHFESMKYSGAQTQAAAINQFVASALRVFIEDFYQRLAPAFIVILSCRRPSPLN
FYRNIMQLLYESVDTMIIQLVHHNHNQSRQRIEGPRTHNLLLVDSLDALLDIEIHTYTAQ
SDASEYYFIFLQQRDALIPQDMLGVFAYCWRNQLINCNVMTQSSGGQVVLHTYFPYAPHR
QCGDTMPTQINQFSEGEWQHRDYFPSKLRNLQQCPLVVLARRVQPFFDVDGRQQLRGLEG
RLLLELAKRMNFSIRFRGLQEQQESHITWTEQQLLEQLMQDRIAHLAIGYVRKRIQYAAN
LTAVFPHYSNKLVSCLLLNSHNLTSLEIWFFPFQTIAWLFLLGSLLGFFGILLLLCWRAG
DRVSLFLAVYAAALGVPVAPLKQASLQLLFGSWLCFTLIVRAMYSALLFLIVRYHVHQTL
PRSLMELVERGYTAVMSRITMQDLRVVSSLQQFISQRSVIVASELDDEILRRLDQCSEQT
LAGTHPHFFGLLAQDALLHLTQSGHRAGAYYIVPQYVLEQQLAIYLPKHSHLVVQFDHLV
MSIRAVGLMHYWAGQLGSEKYFRSTFLYRERSIRQPDLWGIYVIAAALYFCSLIVFLWEL
ISVRWDHIAS
>DperIR8a GL18283 
MVQLVLLLLTVGHALASAEELLKITFWIEPLQRAEFDADMVVVLKELDGMRLDIKVSDVS
MPLTRSEDGKDMQRFCEILASEGTSIVIDLTYSHWPEGYNLLRAQGIAYVRMERMLRPFL
EMLGAFMRQKRANNVAMVFQNSRDAEEAMQQMIIGYPFRTLILDASASDNPRGDFVQRIR
DLRPTPNYVAMFARGAAMNGLFDKAQKGGIFERPTEWHFVFLDTRDRVFKYKRQAELANR
FTLNARAICRSMPMPDLYCGSGFTMQRAMLLNVLRSLINAAQMSPEMPQPIYVECNGTSS
SSTTAASSTELATAEPELEADSWLNWVQWSNFLTFAPPVDRYPDELEAGQPTAVVLPALT
FAVNISAGYYSSEHEAKTDLAMWSTLGGGTLRLLNETLSPARRFFRIGTAESMPWSYLRR
NEKTGELLRDRKGEPIWEGYCIDFIQRLSQKLNFEYEIVAPQTGHMGEMNEENEWDGVVG
DLVRGETDIAIAALKMYSEREEVIDFLPPYYEQTGISIVIRKPVRKTSLFKFMTVLRLEV
WLSIVAALVGTAFMIWFMDKYSPYSSRNNRAAYPYACREFTLRESFWFALTSFTPQGGGE
APKAISGRMLVAAYWLFVVLMLATFTANLAAFLTVERMQTPVQSLEQLARQSRINYTVVM
ESDTHQYFINMKFAEDTLYRMWKELALNASKDFKKFRIWDYPIKEQYGHILLAINSSLPV
KDARQGFDNVDAHENADYAFIHDSAEIKYEITRNCNLTEVGEVFAEQPYAVAVQQGSHLG
DELSYAILELQKDRFFEELKTRYWNQSNLRNCPISEDQEGITLESLGGVFIATLFGLVLA
MITLGLEVVYFKKRKDTLEATITQVKPIEAAEEGGTATEAEASKKAAWHIPLDKHRSAKV
SPPPSFEVATFRGKKMPPRVTLGDGKFKPRLGLQSRRKLGALDAPMGYME
>DperIR10a GL20296 
MAVQILLLLLLLLLLPLLSAGSASIGMELSQLDDLMAVPTRDLPRVQLWLRLGHQHGDAA
NVYVQWLLHRSQVPLIVLGYEADQDQWLDDRFGRENLALVMTLADLISNRGAAGPSQRAG
VFFYVLADQSEGLTVREQGQLEESCRQLWTRHKIYNRYILSLEGIWIYDPFRRSGQAFGR
LVPYTGHEPLSKYLFHDMGGYPLRVQMFKSVYTRPELDPNTGLLVSVTGVDFSVAQILQE
KLNFTLLLQQPDKNYFGERSANGSYNGAIGSIIQDGLDICLTGFFVKDYLVQQYMDFTVA
VYDDELCIYVPKAHRIPQSILPIFAVGYDIWLGFILSAFGCALIWLLLRLINLRLGIVKL
RDRQLYKQALGIMVDTWVVWVRVNLARLPASYAERMFIGSLCLVSVIFGAIFESSLATVY
IHPLYYKDINTMQELDDSGLKVIYKYTSMADDLFFSETSPLFASLNKKLSWNRDLHADVI
DDVARNGGKAGVSRYTSLMLESSLFMLLRRIWVVPECPKYYTISYVMPRDSPWEDAINAL
LLRLLNAGLIVKWIADEKSRVDIQMRARTLEANAEADLARVLTIGDLQLAFYVVLGGNLL
ALLGFLLEHLWRKVFQGVASPPVGK
>DperIR11a GL25168 
MRLATLWMVYGWWLWGLYGHRHGQAAMRIPVVGDGDGPEDLDTRRLANATVYLVQMYIAK
RINTLVIRQGCVGCAEGLRHRQRQVIDHVLRHSSPDLSVLLYRGTPDETPWEYTLFVVND
EKAFRQQRFTFPDTLTDREFFFLVVVTSVQHAETVKRVAAEIILAALRIFVINVAVLVQL
ADAQVVTYGYTLFKANCTAGITVQEIGRFDPTTAQPLTAMPDMYPVRKLHLHGCPLKVGA
NHLPPHFMYRRRSPQPTYGKGEVSGEDLKGMDWELLQLLANALHFRIRLYMPTETTLFRD
GGNVSGCLEQLAAHKVDIAIGGLSGSDKRRWLFSASTVYHQSYFVLVVREDRFQAKFGHL
ALPFRGKVWAVIICMLLVAVLATWCLSARVRLNHALENLLLMSLGNPVPVPRVPGSSFLR
YLFASWLLLTLVLRCAYQAKLFDVLRLPNQRPLPKDLLSLIEQNFTMISHSHHDFYPAHM
TRLLQESFSYRFKYIQSARPDERLVTISLLNNLAYWNQKHLNSSQLTFIREPIYLDQLVV
YFRKRSFLKYAFDRKIKQLLSSGVVSHIERRYLRLCYADMAAKDRDRNRNLLPRITNNIM
VGAYRIYCLLLFLALVMFGLERLAQRWRALRRWFDWFHQP
>DperIR20b GL13644 
MLAHFSRTISQELFDLYGLVLQFLVTGETTVLYYNPSGLNCSWHWLWQRNLTTNPQIVWQ
SAEPAVDLVQQFSSNLFVLACLSRESNEWELMGLSSSLSHLRGVRVLIDVAGPGRNEELM
ATKILSYCLKNSMLNVMLYFQRWSRHLFVYSFRAFPHFVLIKQRILSPGSPRPQMFADQL
ADIKGKEIIAIPDFSPPNSFEYTDANGETRVAGYLWTFIAEFASSLGGRLKVSYPTWATG
RTASSLYMLEVTRNASVDFGLTPTMVTEKNIKWYYQYSYPMLYSSWCIMLPMERPIPVFS
LFHRVLSCEAVIVVLAASLVFGLLVPALFKCLGIDFRCKLVHLTPRLLALVLVCACAAQL
LSLLISRPASARIDSFDDLLRSGLKIFGMRSEFYFFDGDFRAKYAAAFHLTNNPTDLYDN
RNHFNTTWAYTITSVKWAVIETQQRHFPRPVFRLSRDMCFNGYLPSSLLIPPESVYRDRL
QQFTLRMEQSGLISQWIRMSFYDMVRAGQMTIKDYSQSQQLRALTLQDLQLAWRLSGLGV
IICVVAFVLELLRFYTPVFLNSL
>DperIR21a GL13922 
MWTKWIVLALFTSQCAEIGAALYPVDFTEKCVSRRLINRYGLNEEIYGLRICGGGKPNQM
RLRRRVDSTFHGKPKPRGELLANKFHINAYSLDQTNSLVALVNKIAHEYLGKCPPVIYYD
AFVEKSDGLVLETLFKTIPISFYHGEINARYEAENPHLTSHIDSNCKSYILFLSDPLMAR
KILGPQTESRVVLVSRSTQWKLRDFLSSELSSNIVNLLVIGESLMADPMRERPYVLYTHK
LYADGLGSNTPVVLTSWIKGGLSRPHINLFPPKFQAGFAGHRFQVSAANQPPFIFRIRTL
DSSGMLQLQWDGVELRLLNMISKRLNFSVDISEAPRVSDSRSIVENIQTEIAQKTVDIGM
SGIYVTAERLRETDMSVGHSRDCAAFITLASKALPKYRAIMGPFQWPVWVALICVYLGAI
VPIVFTDRLTLSHLLGNWGEVENMFWYVFGMFTNAFTFTGKYSWSNTQKNSTRLLIGAYW
LFTIIITSCYTGSIIAFVTLPAFPDTVDSVLDLLGLFFRVGTLDNGGWETWFQNSTHIPT
SRLYRKMEFVGSLEEGIGNVTQSFFWNYAFLGSKAQLEYLVQSNFSDENISRRSALHLSE
ECFALFQIGFLFPRESVYKRKIDSMILLAQQSGLISKINNEVSWVMQRSTSGRLLQASSS
SSLREIIQEERQLTTADTEGMFLLMALGYFLGGTALVSEIVGGITNKCRQIIKRSRKSAS
SSWSSQKSSALGPGGERTSAQKIEHDERKAARRDAADDGQKMSFGMRELNLTRTTFRELY
GNYSRADQQQSCGHKPSDLVQSHEHTAQNESLDCLDELIAHLEKAEAQSDPSSAQQFFPD
EYFGANTEHASVECFGPNTEQSSDTTQK
>DperIR25a GL18750 
MLDVCLKSFKYLWLLVLLTLLSGWNRETLAQTTQNINVFFINEVDNEPASKAVDVVLTYL
KKNIRYGLSVQIESIEANKTDAKVLLEAICNKYADSIEKKMMPHLVLDTTKSGVASETVK
SFTQALGLPTISASYGQEGDLRQWRDLDESKQKYLLQVMPPGDIIPEVIRSIVRRLNITN
AAILYDETFVMDHKYKSLLQNIQTRHVITAIAMEGKREREEQIEKLRNLDINNFFILGNL
QSIRMVLESVKPAYFERNFAWHAITQNEGEVSSQRDNATIMFLKPMAYTQFRDRLGLLRT
TYNLNEEPQLASAFYFDLALRSFLTIKEMLQSGAWPKDMEYLNCDDFQGGNTPQRNLDLR
EYFTKISEPTSYGTFELVTQPKQPFNGFSYMKFEMDINVLQIRGGSSVNSKSIGTWTAGL
DTPLTVKDEEQMKNLTADTVYRIYTVVQPPFIMRDETAPKGYKGYCIDLINEIAAIVHFD
YTIQEVEDGKFGNMDEKGEWNGIVKKLIDKQADIGLGSMSVMAEREIVIDFTVPYYDLVG
ITIMMQRPSSPSSLFKFLTVLETNVWLCILAAYFFTSFLMWVFDRWSPYSYQNNREKYKD
DEEKREFNLKECLWFCMTSLTPQGGGEAPKNLSGRLVAATWWLFGFIIIASYTANLAAFL
TVSRLDTPVESLDDLAKQYKILYAPLNGSSAMTYFERMANIEQMFYEIWKDLSLNDSLTP
LERSKLAVWDYPVSDKYTKMWQAMQEAALPATLDEAVARVRNSTAATGFAFLGDATDIRY
LQLTNCDLQVVGEEFSRKPYAIAVQQGSHLKDQFNNAILTLLNKRQLEKLKEKWWKNDEA
QAKCDKPEDQSDGISIQNIGGVFIVIFVGIGMACITLVFEYWWYRYRKNPRIIDVAEASN
SDRSNVKDVTGKLADGVILGNSGEKFEKSNAALRPRFNQYPATFKPRF
>DperIR31a
MRASIALILLIAARGAAAHMDISVLTKFIVNLVGTNEAIIFSCSDKDLQLVASAFMKNDQ
FVNYVHMKQMYSLPFILGRNSHGRTSVIVNTRCNGAAGLLADASANKYFNKTYQWVFWGV
GVEVKYLLPLELDYIGPNAQITYVNKTSNDYCLWDIHSKGRHLQSPLQLQLIATVTNYEG
SSYLNIARDIFKLQSTEYRGQFNGITLRGASVIDQEDITTNEQIEAILSRSTKDSGVAAF
IKYHYELVGLLRDRFNFSVNFRNSRGWAGRLGNTTFRLGLLGVVKRDEVDIAASGSLNRL
NRFAEFDTIHQSWKFEAAFIYRFTPDLDTHGKSGNFLAPFSKAVWFLILVSLIVFSVIWV
LFEIINSKLSPTNDPNDQINNMPDTESQKCYALTIQSSWVESFLQSFAALCQQGLDPIPK
DHSSRFVVITIFLFSLVIYNYYTSSVVGGLLSSSDKGPATVDEITSSPLTISFEDIGYYK
VLFRESKSPAVARLIKTKLSSSRPLGKIPVFAHIEEAVPYIKSGGFAFHCEVVAAYPLIA
ELFDVSEICDLREVSGLMEVELLNWILPKNSQYTELFKVAMCSARERGFVERLLRQRQIR
KPTCQSLYTVYPVTLSGALAAFFVLICKSNLNKALSELFLDFFLVGGIIMSILMLIIEII
YVYVVFKRGQQFSIVR
>DperIR40a GL26168 
MQKLLVLLGLLLSPEVWTRVSYRPANESDVAIALSQIINGLRPRPLAILALPSFSLMNAC
CENDQGIQVDDFIQRLHRLYYKSVIFNDTELFFQHIEANLQGAIECVNLVLDEPKELSER
IQERRLAHRLSLFIFYWGARWPPAASAMSFEEPMRAVVITRPRQKAFRIYYNQARPTSDG
ELRLVNWFDGDNLGLQRTPLLPPAGSVYANFEGRIFRVPVFHSPPWFWVSYGQNNSDSGE
GEGSGEASGEASGESGDNLECNEVKVTGGRDHRLLMLLAEHMNFRFEYIEAPGRTQGSLK
SDDAKESNESFTGGIGLLQSRMADFFLGDVGLSWERHKAIEFSFFTLADSGAFATHAPRR
LNEALAIMRPFKQDIWPYLILTIVFSGPIFYGIIAMPYIWRRRHVDMDVEQLGDLCIYMA
YIKEITPCVLKVRRRRVPSAPRMPEQLFEKCIWFTLRLFLKQSCQELYHGYRAKFLTIVY
WIAATYVLADVYSAQLTSQFARPAHEAPINTLQRLQSAMIRDGYRLYVEKESSSLEMLEN
GTELFRQLYALMRQQQPDGHQSFLIDSVEAGIKLIADGGENKAVLGGRETLYFNIQQYGA
KNFQLSQKLYTRYSAVAVQIGCPFLDSLNDVLIHLFEGGILDKMTTAEYTAQSRQMTKDQ
AQQSKELAAAESANANSNAKSSEAQTQEPNQDSEIISALNLRMLQGAFIALGVGSLAAAS
MLLLELLFRALPLARALRRCHLRFLRRWRRLKRSTRLLTVRIFAPKLG
>DperIR41a GL11057 
MFKMKMLFVQQIGTYLNGSTICLFWNRNFEFQPQASVADYASFVGININNLKGSFDEGTV
DVRSMKKQLQEKNLLYDDLLLKLMISIEVTHCETFMVFGNDIARFVDAFTNASMYSIWRS
LHNRFIFSHVADELNENCCDNFFFEDQPNILFIVESQDASGAVFEIKTNKYVGTRAEKPA
QLQLLDRYYVAEQRFQLKNLLFPNKLKDLQGREVIIAGFDYRPYTVIKYNKENSNTRDIG
VTQDSGLSNVYIDGTEARVVLNFCAKFNCTVQIDTTDADDWGTVYQNMSGDGAMGMVINH
KADICIGAMYSWYEGYTYLDLSMYLVRSGITCLVPAPLRLASWYLPLQPFQTNLWAAVLV
YLCLETLGLVLAYRSEQELYVSEIARDGWWCCAKLGLATAFKLFISQSGNSKTTSVTVRV
LLFACFLNDIIITSIYGGGLASILTIPSMSEAADTVPRLRNHRLQWAANSEAWVSAIRGS
DDPLVQDLLSNFHIYSDEQLLELAQETQVRMGFTVERLPFGHFAIGDYLLPEAIDQMVIM
QEDLYYQYTVAFVPRLWPLLEQFNTLIYSWHSSGFDKYWEYRVVADNLNVQKQQQVESTM
TRSQEDIGPVRLGMSNFAGIILVWVLGSTVATLIFVAELFVDNFKKTPTNT
>DperIR47c GL11599 internal stop codon
MNGVSALLWLLLSETVAPVEQLRILHETLESVHKEHGISTLLVMQRRHQKLPAPDPLQPF
YPLAWPTLRFDEGQRLELVTRYNKVVLALLYIDANEDLLLLDALAEIFNQMREARIVVXL
RVPLSKQLLAAFCQKAAQHMFLQLLVLEGSSSAHRLQPFPHPHFQSIPKTFREGKLFPIP
WFNFQGKEAKSLLDEVPPRSFVWQDRNGIKRYSGLLFALIQSFATKRNISLKLGEVQSGG
GHLFRQSDIIAMTLRGDLDLPMTAQMMSLKHRKQSSTLPLIGILTMSIAVPCGKELGMGD
MFNSIVVVQAAYVLLGGYILFTVVESLMGAIYNRLAHRRCDFRCLSLLINQRVFRSLLGM
PVPFVHHRVGSALGQLFVVMGFVGLLGGTYLGAELSTLLTTNPQYQYIRNLKQLRDSNLT
VFFNAMSLRMISDKVEPDFLSRQLPNVRVIQGKKQMELISSLNTSYAYQIFSYDYGPIWA
LQQQTSRKALCISPGLDLLRDVPTAFVLQRNSLFGMALAHFVDWTWSVGLMDRWYKQAIR
DLMSMSNVQSRRVPPKVERSPIQLGNFHTVWTVLAVGYVTAVCALIGEWVVARTGILRRA
IY
>DperIR48b GL10252 
MIPHRSCPTLLLFLITQGDVIASVGLSHIIGKLNDHLRISTNILYCNEHQKLINYESECL
RTAGITRMIYTSAAAVNSSRLQRHIGDGSQLFVVISTEPPYDLLRTLDLRFQNADFLIVI
DRRIDREMWLAYVQHAFELGYVRLLLHTTPNGGVYGKTLFPKVRIDPTTVEQYLQHRASM
RDLHGYPVRVAAYKNVPRSFMYVNSWGRMVYAGFYMRFVRAFLDSRNATFIPVHTPSDSP
GNCTLSLRNETVDLCADSLAANPEMFSLTYGFRIAYANVMVAHAKKLLSYRYLEAPFQIS
VWLCLVTYVILIVGFLSCIHWQQHRRWDFSKYLLEVFSSLLFAGFSLRSIRGRERYILFG
VIFMTGFVYSTMYLGLLKSMLISEVFEPQINTFEQLVASNTTLLVDPYDRILFAKYNMPE
VLWSVVQTVTFETLLYHRNRFDQNYAYVLFTDRMALYETAQLFLRHPRLRRIPVNFAFLF
TGIPMRKRWFLKEHLSTAWYHAFESGLTRKLSEDANNEAMSVGHLHYLITEHLEAKPLDL
DYFVMPAIALALGSGLAIISFVIELTAWRMCRSRPQV
>DperIR48c GL10251 
MSLLKVSLWTLLLGVAAAQPGGPFIRQLTLELGIKTHIYYGLSGGRLERLPLRGHPPRIV
LQGNTSEQLKTRHDAPVLVVTPLETHLAANLEALRVLQVYLQDRQFNDILLMDVDRHPQS
ETIYRDLFKAYWDAGFAQVLLCSREHRLWTMKPFPRVTISRTTLREYLTERSSKDLKGYP
VRVLVTNDPPHSFVSEEQSVASGGRYQGSVINSFKLFAAHLNATFEAVPFPELRRYSTRE
CLELVASDEADACGSIFVMTLRYPTSQPVRLNRVAIMAPFGNPIEKFRYFFRPFDPPVWL
WTGLSVAYVALLGALLHRWRFGRWDVGQYLLLAVQSLLTLSLALPQGGSGGVRLLLLLLL
FATGFVLSSLYVAQLSTMLTTKLYQRPIDSVADLKAANVSILLQQHNLRPNSVYGSSEAL
RERFLLAEESLHKQRRDGLDPRFAYVDSEDRMDFYLYQQRFLRRPRMKKLFEPVGYTWAV
QVIRQNWPLERVYNEHLQRLFETGLQAKLVREVHELAVRAGFLRFLPTQEAGIEPLRLED
IAMAAMVLAGGHALAGICFLCELLAASIKRMAGQ
>DperIR48d GL10253 
MCGRSLLIFLLLSVPDCRLELPELSAIISELNWGLQCRTNIIYLEHTQPNDLYEAIRSTV
PSLLLSGSANQLTGEMVSKPLLVILPQPGDRILERFAQLPTAMQEADYLLVGQNSAAHWQ
GLLKGLWSQGYPNVLVYNGTAMEKGTLYTSEGFPQQRLGRTNVSHYLWARRHWFDDLGGL
EVRVALYNNPPRTLVYPEHGVYDGYALMLLRQFLAHRRATFVPVLTPHYRVYSANDCLKL
LHLQQVDICGDLLAYSNISSFTASYTYLYGNILIPNSPPRSKGIYTVAPYSATMWMTVAA
YLVLLPSVGSLVYWLQRRTIRYGKFVLDALKSLLSSGFQLGEIRGLVGVVLYLTLVFTGF
ICSNFYLAALGSILATGLYEPQISTFEELVQQNITFIIGDYDKTVLQTYDFPDILWNITR
VVPYDFITRHRAVFDTDYAYLAHSDRIVLFNFQQQFMKKPRMRPLPIELMHTLPGFPMRR
QWLLKQKLGETLLNCFNSGLLEKLAHDTNRETIRIGYLGLIRSEEYRARPLALDFFSMPF
YMMLTGLGLGFVSLVGELLVHLLARGRRASPQV
>DperIR51c GL10614 
MCTVLILLLLLCTSSRLEPVEGVHNMSLLRSVMSVIARRENWKNTPIFVGHRTKRDDINS
LITWLHRAMEVTSHTVDASISARKTKPFGHYNMNADNAVSLFFCHSNQELIWYNLNRSLR
RMRPVRLIVALPNQRSGSYKALLSVFKKLWHYQFLNVLVLHNEQIYSYTPYPAVRFYNVD
IHSYPLFPPAARNFKGYVVSTPAENDIPRVFLFRDQRTGKRLIRGYGFRTFIEYLNRHNA
TLQVTNPNQDFGPTSNVNMSRIIQLIMEGQLEISMHPYVDVPEEMGDYSYPLVVARNCLI
VPVRNEIPRHMYLLLPLNRWSWLLLLGGVFYISAVLYWINPGHENSAWHQRVGLNFLDGL
SRILFISSPTSVQRPSVRYFLVTVQLTILGFVLTSWYNIQLDSFLTALVVGKQVESMEDL
IEQQQQVLVKHYEASTLLRHVEPQLINEVASLLVGVNSSEQVSALLSFNRSYAYPFTLER
WEFFSLQQQYAFKPIFRFSSACLGSPIIGYPMRSDCHLESSLSMFIMRIQATGLLQHWFV
SDFNDAMRAGYVRLLDNVLGFQALDVDTLRLGWFVLGGGWLLSLLVFIFEHLQLNTGRSI
>DperIR51d GL10615 
MSNGLLLLLLFSWSQPALIHGSHNMTLVRSVLSVIATREHWSNTPIFVGHRTKLDDINSL
ITWLHRTMAVSSHTVDLSTPARKQRPLGQYNMNADNAISLLFCHSRLDLIWNALNKSLQR
MRRVRLIVVLRSKRSGSYKAIHAIFQKLWHQQFLNVLVLHKDRIYSYTPYPAVRFFQINL
TSIPLFPATTSNFQGYVVSTPVENDIPRVFVVHDPHTGRRHIRGYAYRTFVEYLHRHNAT
LQITNPHEYLGPTSSVNMGRIAQLIMKGHLEISAHPYIRSPSDFGDRSYPLMVTQNCLIV
PVRNEIPRHMYLLLPLNQSSWLLLLGGVFYISSVVFWVRPDMGRRTWQHRVGLSFLEAVS
RVLYISSPARIDSPSLRYFIVFLQLTILGFVLSNWYNLQLDSFLTALVVGEQVNSWEQLI
EQQQKVLVKEYEVETVLRHVHPRLVSRVARLIVGVNASEQVSALLSFNRSYAYPFTTERW
DFIAMQQQYAFKPIFRFSSACLGSPIIGYPMRSDCHLESSLSMFIMRIQGTGLLQHWLVS
DFNDAMRAGYVRLLDNVLGFQALDVDTLRLGWCVLGFGWLLSVLAFTCERLQFYRPRTAI
L
>DperIR52j GL20072 
MTSERLVVALLCLGQVTAQLSILSIHEGVDLEEKLLRLLLRLRVEQSFDTLVIYGEECAF
HSMLRHSLGPTELVSSGSTESDWNFSSSTLILSCGASAEREGNYRTLMKLQMRRRLLYLT
EDNQPEEVCHNYSLKEQYNIAMVKADFVQSGSIYTCRCFQELNFEELDLFDHKPIFVEQF
RNMRGATIKTLADQLAPRSMSYHDEKTGEEKMVGYVANLINSFAQKVNATLDFRSVRKDG
EKTESVFKDIVRWVKEDRLDLGTTMVSSLQVLNLDSFSYPYLLTSYCLMVPIPARLPYNQ
IYAVIVDPLVLCIILVLFYLLSALLIYSQQLSWRGLTLANILLNDKSLRGLLGQSFPFPR
DPRRNMKLVFFILCFASLMITTMYESYLQSFFTRPPPEPSIRTFQDIANSRHKLAISRFE
MNVLSARKSSNIHLIRRNRICVLEDHEDFVLLRNSFNDSYVYTVSEDRWSTYQEQQRMFA
QPLFYYSLDLCFNRFLFFHIPLRPHLPYRHLFEEHMQRQQEFGLVKFWKSRSFFDMVRLG
VTPMRDSSLPPYINPSILVNDISWILKLYGAAMGISCCCFILELWFWRRRRKPHNAILQH
>DperIR52k GL20073 
MASLGIVVLLFCLGDVGGQLSDITNRSELDLEETLLRLLLRLRLEEHFDTLLIYGQECVF
HTLSKRLEASTVLASSGSSDYDWNFSSSTLILSCGASAEREGNYRTLMKLQMRRRLLYLT
EDIQPEEVCHNYSLKEQYNIAMVKADFVQSGSIYTCRCFQELNFEELDLFDHKPIFVEQF
RNMRGATIKTLADQLAPRSMSYHDEKTGEEKMTGFVANLLNSFAQKLNARLQLTSELRSK
VGILNYYGNISKWVDEDLLDIGMSLDTTWIRSNFDTMTYPYVTGSFCFMVPHPPKVPYRQ
IYTMIVDPLVLGIIFVLFCLFSLLLIYSQQMSWKGLTVANILLNDKSLRGLLGQSFPFPR
DSSKQMKLVCFLLCFASVMMTTMYEAYLQSFFTSPPPEPLLRSFNDVQHSRYKVAISQAD
LKLLLASGFQGIHQLSENRTCVFEDYNEFLNLRESFNASFIFPVTNLRWHTYVEQQKFFA
EPVFYFSDDICINRFFFLAVQVRRHLPYRELFEEHMLRQKEFGFLKFWIDRSFYDMVRLR
LTPLKDFSSPEALWDAIFLEDISWIMSLYMVAMLLCCFCFALELWVSRFWSKWGRCRAPN
>DperIR54a GL17218 
MWTVLSHLLLLWATAVASGSTADFISSMAKESSLAMLIIRYDYCPDAWLAELLASLSLPV
VLQASSAQPPREEFSRALHIMCLPGAGDGQHEEELVQALATSLDDRRSEKCLIYLANKFP
HLAAINQVLRHCYELKMLNVVGLRAADEQRFYYRYLPYPGFRIEQRSLQSSPIFDLLFPN
MRGEPLIVMPDQWHPRSVVYVDRHTGKKVLAGSVGRFVRTLVWKLNATMQYAQAVTPGRF
LHANALQDLVNRFPIDVPASISLISQAEQLPHISYPFELTHVCLMIPVANEIPVRDIYRL
LSSAKNVIIAVAIVYAYGLVLTFQRRLDDREVYIVDFLLNDRALRGVLGQSFKITSQENG
SSCKWIYVMLGIIGLNISCIFEAALETMLAHPPRQFQPRSIADVRRARLPLVAVEEDLDS
IADLHLPVLTVNASEYNRLRDDANASYVYLASRLHWTLFENQQKYFSRELFIYSKDACLM
SLALLTFKLPKNSWFEAPISKLILEARANGLYQYWVGMHHYDMSIAGVASLRDLSLDQIH
REAHQTGTALRLIDLQWIWLAYGLLTLMAVLLFILEIGCQRAALKQ
>DperIR56a GL10570 
MRILWFCLCLWSGGILLASSQQKWQQHREMAKQSADEDIGTLFEVIHVFAGIFGVRNFIT
FTGHMDLRPSLQQRLMEKFNTPLYVVGSNLGPLNHHYLKATNIVITLFTGLSDPTLSAVN
DTLLSRTGSTFLFFHRPATDEEELQHLTDEEMQIFFTMCYRRQFVRSILIFRRENKYEAW
TYYYLSKTMTIQKLTTRDSSFQYILRQRKHRFLVQVTNDMPNVFWLNSTGDSNVPGGGNI
SIGGTLGILMREFMTYINSSMDILPSEGRQSSEYQIGDHSDGRIVDVVANLVEDSNLSET
SPVLTDSRICLVVPNRVPVPLTNYTLKLFHPSIRMVMALSIICYAAIKYLANPRRSLLGS
LLSSLRLGLGIPLPGRAFANLRLSEVYIEVYSLLGMVIFNSVTQSFLATSLTSGFFEKAI
TNVATMRASGLRIMTDDPTVPQIFYKNRLPRCLADRLRLVDTDTMIQHFLQLNYSYAYVM
RSPNWRVLSLYQQNMKVPKFRMTEKELCTKARLLRLPISTESPLRFAFPQFYIRILESGF
LRRWNQMSFHSFRDMMGIKKLPLDTSPFQPLPLAFFKNCFLLYLGGVLSSVLVLIIELLM
RPAN
>DperIR56b GL21293 
MLKDTEQAVDSILSPYSFDIPHAFVYNESNYAEQLFCGPYMEMAIHFAEVNRYRLLLDEI
EGLPKKSVVEQDIVNGQYNFSLHGVLIRPMEEEKFAEETQYSYPLEMMMSCVMVPLDPEL
PKWMYVVWPLGKYIWSTLFFAIFYVAFLLRYLHWRESANATRSFTRNMLQAMAILMFSPN
MNMNLRLSQATLRVNLFYTLLFVLGFILNNYHSSHMTAYDMKPVFTRPIDTWSDLIFSRL
PIILPESLLEELRSLPVDYQTLLASPSRSYAYVVTQDTWKFFNRQQRVLIQPYFRLSSVC
FGGLFNAIPMRRNASFALALDRFILYSWQAGLWNYWEDVAFRYAVRGGYAQIFLDTYPVE
PLDLQFFTTAWLVLVVGFPVSFLAWCIEICVHRRKARRVQYDRFECYG
>DperIR56c GL21294 
MWSSALIRVGLLALVAAQSTHGWNLRYMYNLLSPFARMAVFQEIVWFVSQKQSVDEIDQF
IRLIDEAFGASATQTVVNNNTEMRMNRSPAKRNHISFVFTTGVDDPIMDVFRKVLLGRHF
YFSMIMPLDKVGKDMKPVHDLLRFAYDQQFFNSIIYFESEDGINQLYGVAKFPSMKFINR
TDIMKFLAEAAKKIQNARSDVEGYRFPTPLRQDLPHLFESRGHYDGSTYRIIETFVQFIN
GSFGELFLPPDALGGKVVNMKQALQLVRDRQVEFCAHAYALFMADDEVDKTYPLHVVQWC
LMVPLYNSVSTYLYPLQPFDWTVWFFVIGSFFALLFLELFWLKRFGHTTGVHTVVLSSFC
YIINVPTEGQLQRPSLLRFLLLFTVFFYGFFLSANYTSTLGSILTVNLFHAQINSMDDIV
RAQLPVMIIDYEMEFLLEINQELPEEFRKLLRPVDAGIFAQHQTRFNSSFAYFITEDSWQ
FLDEQQSHLKQRRFKLSNICFGSYHLAFPMQMDSSLWRDIEYFTFRIHSSGLLNFYARSS
FEAALHAGLVERIPDTQEYTAAGMQHLAIAFIYLLVMSAIAAAVFTMELLNCSIFQNN
>DperIR56d GL21297 
MDNQASELILKERVTIGTLVANNGTEGGSVQLLNNTFVLELLFEITQLYHFKNFIFYISE
RLDLNNKNSLDFFYDFWTTFPLAPNLIITREHNAVIPMVQFISTPSLVMVYTTERDDPIM
ELAAQSLRGVRWLKTIFILYPKMDTRDFEESFDAFTLFSNEVKGLYDWMWSKQFINTVLI
TIKNNVFLLDPYPTPSVVNKTDSWRAEDFFKKHSKNMKGYVVRTPILYDLPRAFKSDRPT
NSYENNFVHGTSGNLFLGFLEFVNATILDTSTNVSTNYLNLTNLLDLVAQGVYETLIHSF
TEMLGRYVVSYSYPIGINDCCLMVPFLNQSPTEQYMREALQDNVWLSIIMFVFYIALAIW
WCSPLRPRDFSAALLQSICTLTYMAPTYIIKTPTLRMRYLYILLAIMGIVTSNMYISRMT
SYFTTAPPQRQISTVQDIVEANLRILMMGVEHDRIAKSPQQYPASFLKQVDVVDKQALDT
HREPFNTSFGYTVTSDRWQFLDMQQLHLRKPIFRLTDICEGPYYHVYPMHRDSHLRSPMK
EFIMVAQQAGLMDHWQREAFWEAVHLNLIKVHIFDEEPIALSLSFLSTILRTWCLGLVLS
GLVFAVEMKWYEYVTFRRRVRFTPKPRSFLRRFMRG
>DperIR60a GL20501 
MWSSYQSAICRPLLLLLLALERVLVVYAIVNPSNDTANTVIYMLPAKDLGPETWRAGVDC
LDSFSQIFFYRHPRERYTRSYNLMLTNAFNLSTPADQIQEGFHKLINEAVTQAGEPHRSE
LFQLRVVSDHMSHQEKSKNFGELLLADNYVIIVDTVERLLSLMSRYVSRMRSWNPGARFL
VLFHNPQVHNRPWRVASQIFNELMQSFYVHRVALVYANSSMDYNLLVNDYYSNVDCRILS
VQSVGQCHDGQLFPNPNAVHAAMTDYMTGFSPKNCTFFVCASVSAPFVEADCILGIEMRI
LGFMRSRLQFMINQTCSLESRGEMDSSGNWNGLLGKLTDGECDFVMGGYYPDNEVAEFFW
GSDCYLQDAHTWYIKVADRRPAWQAMVGIFEPSTWIGFIVVLLISWLFWFALVSLLPEPD
YFQQISLTAINSLAVSISVAVQERPVCQTTRLFFMALTLYGLNVVATYSSKMIATFQDPG
YLHQLDELTEVMAAGIPFGGHEESRDWFENDDDMWVFNSYNVSPEFTPKTENLLAVKWGK
RCILSNRMYTLQSALADDIFAFPENVFTSPIQMIMKAGFPFLYEMNSIIRSMRDVGIFQK
IDADFRYNNTYLNRIAKMRPQFAENAIVLTTEHLKGPFGILGVGVLCASVAFLAELMIRH
WPFRLQVKQQSEISATPRTRRTRRKRTSRHLRRSQWERQVQVAPVIRFTPVKRRKVL
>DperIR60e GL20380 
MFPLLVVSVLFRILGALYSISGPTEVLLELNHALGTELNVFINFQEYGGESSTLHTLDTP
RIQLAVKANASSYRLTGNFTERALVVVYLGESLLDPSAAELLPQLLDELHELQIVFVSRE
DPTSWQQELFSYCYQKGFLHVILIHQSSLYTYLPYPSIQVVELSNLSEYFIRERQTCNFL
GFTIRTVCTDLAPRDFKYVDQKNQQLRSGYMYSALKEFADRCNATLADVPIPGVEVINRY
ESVFQMLYSKEIDFVSYPKDLQWDVKSSLPLSILNEYFVVPHAPPIASYMYFAKPFGWTL
WLILVATVFYVTIMLFLVRSGRERGQRRRPQIGVCFLRSLSHFLYISNYETRISGWQDLL
VYIILTLGGFTLTNVYLAMLSSMLTSGLYEPQYNTLESLAKAPYSTLHDDYYLRSFVMKS
FLPEAVRRNSISMNGSMLRKLRDGLDTRFMYCLYEDRLELVLRQQYLLKTPRCKVITQSI
GFALESHVVPNSLPYLRMFNEYTRRIQEYGILAKMKSDTWTQLIENGMYSLMRDEDPSAK
AYNMEFYFFAFFLWALGLAFSMLVFVWELVKQRYCLNWVLIGRP
>DperIR60f GL20206 
MSLPTIFCFIVSLSFAEAQRGALVNTLKALQVEVSFQSVLLVQNKDDTDTCWTTGDLDIG
IPILNLDARQNFNLKKSFNTNMLALACLGEGIMSALYANLEEIRETPTLLVVAQDTNFSA
LFAECRSYHMLNVVAVWGGRDREFIYSYRAFPHLEVVRRRLRDIRRYFEPQVRDLAGHPI
GVIPYSVLPRTLIFRDAHGDRQITGYLVQFYRNFARSLNTTLRYLWHLMPLDEMPVQDVV
LATVNESHVDFPLVLSNLDPEPFLASSVLEVSNWFLILPVEPNVPRSSLYFSLRGWPSFL
ALMLLLALLLGNAHHLDSGMSLALSFGHIFGDHVLRAILAQSFVWPRRLSFSRTLLYILL
MVAGLIISTFYSANLSTLLVEPPAAYRIRSFEDLRTNRVKILLSEQEVPLMNATNNKNLH
EYKDTFEIIPSTVEFLAKRSALNNSYAYPVTSTLWPFLQIKQSHLQRPIFRRSQEIFFLE
FMPLTAPMQKNSIYRKLFNQYVANTHASGLYELWFRQSFNKLVRMGKLNYSEEADHETYH
DLIWEDYIYIWLVYIGGTVTSLLVFMLELIFFVLKPNKPKILVSL
>DperIR60j GL20184 
MWRRLFFKLVIAINLVGAQSGVLSNIMKSLKMELPFRSILLLRNVKDADTCWSREDFDRN
IPILNMNASHSLYLTKIFNSELLAVVCENRSEGDTIKALYRNLQDIRYTPTILVTQSNTN
LSDLFEDCRSHKMLNVLALKDSDNKFVYSYRAFPHLQVVKRRVGHIRRYFEPQLRNMEGY
QIKVLPDNVMPRTVVYRDARGRRQMTGYLAHLIRNFVSTLNATMHICWENVPEEETPNPT
TVNKMLQDETVDFPLVLTTSNEYSEFSDHLVMEISSWFLMLPVEANTQRARLFYRIKVYK
MMPMVILLALVLSNAQRVEAGLGPRVSFGIVWDYVIRGCLAQPFVLPHGPSLRVMYIYGL
LLLYSMLMCNIVNVSLETWLVHPPVDRRILSFQDMQMKQLKILIYKPEFSVMKKALRERN
LEQKWDIFELTNSSKAFQVNRISLNPAYAYPVTTTLWPILELGQAKLPRPIFRRSQEIVF
NPRMFFALPVPKDSIYRQTFTKFLLHTRDSGLYVFWFKRTFNELVVLGKMSYHMDNSTQP
YQDIVWEDFFFIWLAYIGGIFASLLVFLVEVLYFKWKHGGRNGIFLNTD
>DperIR60k GL20195 
MWRRLFSKLVIAISLVGAQSGVLSNIMKSLKMELPFRSILLLRNVKDADTCWTREDFDRN
IPILNMNASHSLYLTKIFNSELLAVVCENRSEGDTIKALYRNLQDIRYTPTILVTQSNTT
LSDLFEDCRSHKMLNVLALKDSDNKFVYSYRAFPHLQVVKRRVGHIRRYFEPQLRNMEGY
QIKVLPDNVMPRTVVYRDARGRRQMTGYLAHLIRNFVSTLNATLDICWKYVPEEESISKM
TMDNLSQDGIVDFPLVIASPDEYPNSDNIVMEISSWFLILPMEANTPRARLFYRIKLYRH
IPIVILLSLVLSNAQRVEAGLGPSVSLGIIWDYVIRGFLAQPFVLPHGLSPRLMFIYGLL
FLNTMLIVNLLNVNLESLLVHPPVDSQILSFQDMRLQNLKILVIPADFNFIKKNVGEENF
QKILDIFEISNSTKVFQVNRISLNPAYAYPVTLTLWPLLQLSQARLPRAIFRRSREIQFS
PVIILALPLPKNSIYRQAFTNFVGHSRESGLYMYWFRQSFNELIFLDKINYIIDNSTQPY
QDLVWQDFFFIWLAYIGGIFGSLLVFLVEVLYFKCMQGGRHE
>DperIR62a GL22487 
MWLQFIAILLFLPHQSREQEINFTLPEQLALFLDRIGDVHRLQAISIVNSRDSISPDYLD
GLHRQLRANASMHFQLLPQMTATDVDVHVCFSALQDEDTLYVVFARHSRDPVIQLQAKRA
RGRRYSKTLFLLKEHESLPVLGEFFKLLWQLQFRSALVVTAQRWAYQMDPYPKMKIKRMK
EVSSYDLEEIFPKPNRKNFNGYELHLAVQLDIPNSFWSRDPRNQQLRLDGAGGKIINELM
AKLNVTLKVHPLLVNGSRWLNMPAIIDLIASNRMELSPHLCDTLQASTEVDYSYPVRLAS
RCFMIPLDNQISRTLYVWLPFQWSVWLSVLLILLVLHFFGVRWLVPDSQLWALIGVPGWR
LSRSHHHSVLNTVTCYLVLFGVCLIYQLYSTKLTSFLTVTLSHKLPSSLDEILRLPFPIL
ALPLDVELIVGTFGHAEEFRRMFSVTDAQTFATRRINMDPGYIYPISSFRWFFYSVQQRY
LKTKRFYFSSLCHGTFAAQFQLRIDSHFKDPLHRFALHVQEAGLLLVWMKESYQSARLGG
YIQEFTSAEEFLDDIRPLAFNLLAPAFSLFMCGLLVSIVVFLVEIRPPSCARRSSRNSSS
H
>DperIR64a GL12225 
MHWLILLLFLLPLSISIRARESSSPIPIPIPIRRQLELDREFEVEVEEEEEEPLRTSVLQ
SSLLLQFCLQYRHIPRLTYFTCRNPETSSGNEEELRAAFAAKNAQLIKSLYRSQLFVRIV
RLDVLQQTGGGSASSSNDPRRGGRVQGRPGPGPGPGAGPGFGFGFGFAQSQSQAQSNAEW
LDSVLSVDALRQIVAVDLACGAQSRRLLDLASAKRLYSDKFHWLLIEDFALFNRLEGGAD
EHLQLQAKQLQRTKDEEDLRLPTIEDFMEGLNLYMNTELILAKRLSEAANYTLYDVWNPG
LNYGGRVSRTEIGSFTPSEGVRLQTWYRRTSTVRRRMNMQHARVRCMVVVTNKNMTGTLM
YYLTHTVSGHIDTMNRFNFNLLMAVRDMFNWTFVLSRTTSWGYVKNGRFDGMIGALIRNE
TDIGGAPIFYWLERHKWIDVAGRSWSSRPCFIFRHPRNTQKDRIVFLQPFTNDVWVLIMV
CGVVTVCILWLLTTIEWKLVPHDGAALIKPKGGAPPRHHHHVQQQQQQQELEATVRPVTA
LSVAEVADVVDDSEAPNKVENPTTIDPVTLWQRCYLKLNNYVKERKAKRQAPERVGLFLE
SVLFFVGIICQQGLGFSTSFVSGRCIVITSLLFSFCIYQFYSASIVGTLLMEKPKTIKTL
SDLVHSSLRVGMEDILYNRDYFLNTKDPVSMELYAKKITSVPTTKENEADEDEPADPTPP
AAAAGPAAPPVDPAKTYRDIVHSHETGAHAKDNSASNWMDPETGLYRVKNERFAFHVDVA
AAYKIIAETFSEQDICDLTEVSMFPPQKTVCIMQKNSPMRKVISYGLRRVTETGILTYHF
NVWHSRKPPCVKKIETSDLHVDMDTVSSALLILLFSYGITLMILGTEILYSKWHRRIIIK
FS
>DperIR67a GL10314 
MWQLLVLLLPLANTESELNGILDTIYADQPFETLLVLRHSQSQAEEPDERWARAWPVLSF
DEQMDCYLSGSYNNEMLGLVWQSGGNNEMNMELWQALDRNLQNMRHVRLLLVMSTEEGQQ
HQQIADTAEPLRFLQVAVLTSQGTVYRLQPFAQQNWVEIDPRREPIFARIRNYQRKAIIT
LPDQFAPRSLVYEDTHTQERGMTGYVAKLVMEFARIYNLTIQWQRPIVPGEHMSLILLRN
LTLNGTISLPISLCGYEVPSESGVFSVPYDLEKWFIMVPCADEISTADVYGFVCGKKFLG
IVAGFYCIFSLLDTCFGYLLLQRGISWSTLAFNERIISGMIGQSFKMSAHNTISSRVTHS
QLFLLGLVLSTLFAAHLKTLLTKRPPDQQISNFQQLRDAPVDIYFDEAEHFYLDGFRGAR
TVELIRSKIRYVSTADFQYLRSTLNKSQAFSALTAEWLIIAKRQQYFQRPAFCSLPGLIF
ASKIILSLPMQANSIFERPINRLILYVHSSGLLEYWKQQTLYEMVALGLIPQEDPYPYAA
FREFKVADLTWVWVLLGACLLLSWLIFLCEYFAYFLQRKKRSKIHLESI
>DperIR67b GL15600 
MDLLSLNALQNLALLSTIQELNGLYGMELNVFLDFGNRSDLLAATGPQPSVASLWIRDAA
VQLVLEGNYSSRTLTIVRLEEGQTRATLEYLTAWLWRYQHLQVLIVHPGAGKLLEIFGYC
WRQGMVHILVMEAASGRLYSFMPYPKLRLLSLGSVGEYYRRTRGMLWDFHGYNITTGLAY
NGGPRCFGFRDSHNRLILAGYMLNMVLEFVKHFNGTKQLIYITSVDQAIGLLANRTIDLI
PYLMVPADEYYVATKVLYLENCVMMVPSSRPLATFLYLVRPFTWGTWLAWLLVLVYCSGA
LLVLSRGRLNASAAFLEALCLALFLGGARGPGSPRDVLIFVLLTAGGFVLTNLYLAQLST
SLAARLYEREIDTVDDLPGTDLKWYMIAYDAALVRSQFANRPAVIRRILVGSNEKTDDLR
RELNTCCVHSGYEDRIDFILYQQKLLRFPIFRKLPEILYQQPHQIPSSFGRPYLRLFNDF
TLRIFESGIQQKMKWDSYRHGVQSGQIQFGFRDRYMEVRSNDVEYYYVIGGLWLGGLILA
TVSFLCEFYLLNKV
>DperIR67c GL15599 
MSLICWLLLLPAGGLGAFRASDVIRQLNGDFRLELNIYLDCGGHLDELLPRQGLPNLLLN
TDSAEPLPRILGRFSERSLTIACGGDNRTLSGMGQLLWGLQHLPVLFVLSSPQEFPFEWA
LGRGLLRALALNRSDAGLYTYQPYPSVRIRRVASVAEYHRLTRLRDLQGQAVHISVETMS
PRCFHYTNRRGRTVYAGYMYQLLHEFIAAHNGTEVAVLPAVDPLPLAEGLLLYQRGGIDM
APRILHTLGWVYFYRSHVLFNVNGFIMVPWARPLAKSLYIVRPFEGSVWAALIGCLVLAT
VVIRWMRDETSSLSATFLQVMQLMLQQSMSSMRHFTQGLRHVLVFLALFTVGFILNTLYQ
AQLSSSLTTGLYMRQINSFDDLAAADRKMLMDEFDIEFLTNLTRSKVIQPALINIALKAP
LDDVFYHRKHLNTTYVYQAMEDRLHFELFQQKYLRVPLFKTLPEVFYQVPFFVGLRHGLP
FAALFNDYLRGIFESGILLKWQGDAYLEGIYSGEIRFHTSPGLRIQVFDMEFYHCTYILL
ALGWLTSAIVFLAEKCLPHARNA
>DperIR68a GL22836 
MRWLWLLGLLVAHVSLTLAKGWTGLSRHLLPLDFYQADLKELLQKILWAANVKRCFGVIT
DDLHYPIYDRIYFEAVGRRLVPFYVVRVNASEDLRRLPGELELVLRAIKARDCDLHVITI
LNGWQVQGLLRFVYDNRALNMQGKFLLLHDSRLFSPDMLHLWTVFVSSVFLKRQLDNRFQ
ISTVAFPEILSGVLALKNLALWELGKRINGSILFVDNTSDLMGAALPVAVVEHVPMVQWS
NTTNSYQGVEVEIMNALGQALNFQPVYYQANGSEATDWEQDDAFGENKTHIDSKLIEELA
LHSARFAIGDLHLFEVYLRLVELSLPHNFECLTFLTPESSMDNSWQTFILPFSGGMWAGV
LLSLFVVGTVFYAISFLNAILTGSDHRGFSRCCRRSRGGRLEPPDPSTYRRLSFRVALSR
YRPPLGVGKHRDLFDDYATCFLLTYSMLLYVSLPRMPRNWPLRVLTGWYWIYCILLVATY
RASFTAILANPAERVTIDTLEDLLRSGIPLKAGSAENRQFFLDATDEVAQKVGAKMDVLE
NNDDLTARIAKGECSYYDNEFYLRYMRVGDESGGVGSALHIMRECVVYMPVVLAMEKNSA
LKKRVDSSLQHMIEGGLIAKWLKDAVKRLPAEAPAQQEALMNLNKFWSSFVALGIGYVAS
ILALLVEHWHFRRIIMRHPMYDVLNPSLYYNFKRLYPDE
>DperIR68b GL15730 
MVESPVVLLLLPIICVASHSLSAEWRLARMSCQIVIQQATQVTYIYRCVSCLGAGTPDHL
SLELELHRCVGSQVGTVTRDIESHELEPLRRTDSMSIFHIPAGRDGDGLVRRIIDMLNPR
QPRRHLHKYIFLWPGANLEQLHSLFSGCWAKQLLFGLAITRVDDGIFDFDPFPEGGLRVM
RHRDHAASYSDKLRDLRGFELRYSMFTDPLMAIPIPPVARYGYRAVDGVAARVAAQILNA
NVTYVLPDDNESYGRCLPNGSVTGVVRDLISGKTHFGPNSRFVLDCMWPQVEVLYPHTRR
MLYLVVPASDIQPEYLIFLRVFRRSVWHLLLANFLLVVLFFWLLQRLQKCVPRRWEMGRG
FTFARWYEIVETFGKTHLGEPVERFSQISSMRAFLMCWILFSYVVTTIYFAKLESGFVRP
TYEAQLDNLDGLSRLNVRIYAVTTLFDAVKSTLSERHYDLLTSRSRQLPLELTTSYYQLI
VSRKDRRSAFIMRDFHARDFLALTYNAQTDRPSYHIVKEYLRSMLCTYIMPLGSPFLYKF
QSLYTSFHEHGFYEHWRQMDLITRDGTSPNAEEFYEELGDQTDTDPAVSDAVGNRRKKHV
VLTLDVLQGAFYLWSLGIALSSLGFVLEHGYFFWKKQTAGLTETV
>DperIR75a GL22748 
MQLQVQLANFLLDNLVQSRIGFVLFFHCWQQHEIRDFAQQFMKPLHQHLIYHQFLQMHAV
RDWEDLELRFLGHLQPTLAIYVDMKCHKAAGLLEEASREQLYNQHYHWLLHGNESEVGFY
DFFSPFNISIDADVSYVKEEPPSSDYNASAVVYATYDVYSNGRIIGGQLNLTANYACGCD
LSGCQRMRYLSPLHLRSKYGNREQLTDVVLRVATVVTQRPLYWSEDQLVLFLSQENDTHI
DSLARFGFHLTLILRDLLHCQMKFIFVDSWSKSDVVGGAVGAVVDQTADITATPSLATEG
RLKYLSAIIETGFFRSVCIFRTPHNAGLRGDVFLQPFSPLVWYLFGGVLSLIGLLLWVTF
YMECKRMRRRWLLDYLPSLLTTFLISFGAACIQSSALIPRSNGGRLIYFALFLISFIMYN
YYTSVVVSSLLSSPVKSKIKTMQQLAESQLTVGLEPLPFTKSYLNYSRRSDIHLFIKRKI
ESQSKNPDLWLPAEEGVLRVRDNPGYVYVFETSSGYAYVERYFTAQEICDLNEILFRPEQ
LFYTHLHRNSTYKELFRLRLLRVLETGVYRKQRSYWVHMKLHCVAQNFVITVGMEYVAPL
LLMLIFGYILVVFILLLELAWQRYLNRTKRLTL
>DperIR75b GL22747 
MLSHGQASDRKLFSHRYHWLIYDRLPGLSRMETLFSRAQLFVDADVTYAIGDLEPTSRAL
FTLYDLHNKGRQLGGELNITVDQEIVCHELECRVQRYLSDLHTRDRLQHRKSLTGMIMRA
TAAVNSMPLNTSQEIILSFMETRDRIHLDTYARLGYQSRQPLREMLDCKFEYMFRDRWTG
DGNVSGGMIGDLITEAADLSIAPFIYSFDRALFIKPLTKFSIFRDVCMFRNPRSVSAGLS
ATEFLQPFSGGVWLAFGLLLIVAGCMLWATFRMERLSEWRPSLLTSCLISFGAGCIQGAW
LTPRSLSGRMAFYALMLTSFLMYNYYTSIVVSKLLGRPAKSSIRTLQQLADSSLQVAIEP
TPYTLVYVTTSDQPDVHSLYLNKVAGSKQSPDHIWMSTEEGVKRMRDNAGFVYIAGAATA
YEFVRKYFLPHQICELNEIPLRDASHTHTVVLKSCPYAELFRLNELRMLETGIHFKHERY
WMRTKLHCYQHNHSVAVGLEYATPLFILLLGSIVLCVGLLGLEVLWHRHRHGHTALRH
>DperIR75c GL22746 
MTHLALYRLLVFNLLEINLRDVLVFHCWSEPEAYPLAGMMSESHIYSQYIQLQQDAGLAN
IHKDYLDSDITKMGVLDADVTYIEPREGEATDEEEELFVLHDVYSKGSHLGGRLNVTIDQ
SIQCSRTDCRIRDYLSDLHERTRLQQRMDLTNITFRMAALVSVMPLTSKEEILMRFLSGE
EDAHLDSISRLGYRLILHMQDLLHFNIQDAFGGAIGLLGNESVELCSSPFIPTWNRIHYV
HPMVELAEFRAVCIFRTPHNAGIKATVFLEPFMPSVWLAFGALLVLSGCLLWLIFRLEQH
GMQRCLDFVPSLLTSCQISFGAACIQGSHLLPKSTGGRLAFIAVMLTSFLMYNYYTSIVV
STLLGSPVRSNIRTVQQLADSSLDVGIDNVPFTKAYLTSSPRPDIRSLYRQKVESKRDQS
TVWYGPEEGVLKVRDQPGFVYISEGSFIYHHVEKHYLPREISDLNEIMLRHEGTVYHMIH
LNSSYRELITQLEVRLVECGLTSKQRRFFSKTRLQTYSNSFVIQVGMEYAAPLFLSLLGG
YSMAILVLLLEVAWKSTERQSCLLPQEQ
>DperIR75d GL22050 
MKVQLIRWRLLLPLLLAVVNVSGSWPDSGIRSRYPREGAAPGTTPWGNQLPDMLVAYYRH
HGVHSLMLVVCHTDIADARLRMLWRHFNLNNFYVQVSTEDSLRDLRHVVALDELSVAPPP
QSFHANNSTHWETSFLLPKLQYKLGILLLEFGSTCSQNLLRWSAATEHNYFTTNRFWLLL
TEDLRDIDLLDDPEIFIPPDSELRVLHLSYDGGSFSASLIDVYKVAASKPPKQTLVGQHL
RRAGHMIHALQHFGSAITYRQDLEGIVFNTAIVIAFPDQFTNIEDLSLRHIDTISKVNHR
LMLELANRLNVSYNTYQTVNYGWRQANGSFDGLMGRFQRYELDLAQLAIFMRLDRIALCD
FVAETFRVRAGIMFRQPPLSAVANIFAMPFENDVWVSIICLLIITTVVLVVELLFSPHTH
DMAYMDTANFVWGAMCQQGFYVEVRNRSARIIVFTTFVAALFLFTSFSANIVALLQSPSD
SIRSLADLGQSPLEIGVQDTQYNKIYFTESTDPVTKNLYNRKIASKGDHVYMRPTLGMER
MRTGLFAYQVELQAGYQIVSDTFSEPEKCGLMELEPFQLPMLAIPTRKNFPYKELMRRQL
RWQREVSLMNREDRKWIPQKPKCESGMGGFVSIGITECRYALGIFGCGAAASFAVFLWEF
ILKHFKRVCRKIGSYKEMRL
>DperIR76a GL15733 
MTHILVEPSYWSIVLNFLAQKYFMDSHATCILWHPAFDVQMDGSLPLIIMDSHKWIDVED
DVYDYESRRREFEMNGIAYNDWILRLTVAIEHSHCETFLAFQEQIPDFARFFYNASIYSI
WRSLRNRFIFAYTDELLEDKDILRGYIFYDQPNVLVVRSPYLNSSIFDIKTNRFVGSRNF
DDRPIEFYLLQRYDAQNREIIWESGNTMSKKLKDLQGREVVIGIFNYKPFMLLEYERQPT
VYDRAQGKTEVFIDGTEVRLMMLFCELHNCTIQVDTTETGDWGGIYSNGTGYGLLGMVLD
RRNDYGIGGLYFWYEAYQFMDMTHFIGRSGVTCLVPAPHHLISWTMLLRPFQPMLWLCVM
VCLLLEILGLCLTRRFEHWTRAQTWVESLRFGFGSALKLFVNQSTSYITSSNSLRTVLLA
SYLIDIILTTVYSGGLAAILTLPTMEEAPDSRQRLYDHKLIWTGTSQAWIATIDERSADP
VLLGLMEHYRVSDAAQISDYARSEQMGFVVERLMYGHVGNTELIANESLERLKLMVDDIY
FALTAAFVPRLWPHLEAYNNFIMAWISSGLDKFWEWKIAAQYMNAHRQNRILASQRLNLE
IGPVKLGIDNIIGLIMLWCFGLICSLLTFMGELWHHKQVKMPVP
>DperIR76b GL24840 
MATGIELLVAAALCVACPALNESLPANLIQLSGDGNMSMSTEMPIDIDASDVGLDNDTPV
ETLDTIINKKLRLREMRDWIKGKHLRIATLEDYPLSYTEVLENGTRIGHGVSFQIIDFLK
KKFNFTYEVFVPQDNIIGSPTDFDRSLIEMVNNSLVDLAAAFIPSLSDQRTFVSYSTTTL
DEGEWIMVMQRPRESASGSGLLAPFEFWVWILILVSLLAVGPIIYVLIILRNRLTGDGVQ
HPYSLGHCAWFVYGALMKQGSTLSPIADSTRLLFATWWIFITILTSFYTANLTAFLTLSK
FTLPYNTVNDILVKNKHFVSMRGGGVEYAIRTTNESLSMLNRMIQNNYAVFSDETNDTYN
LQNYVERNGYVFVRDRPAINIMLYQDYLYRKTISYSDEKIHCPFAMAREPFLKKKRTFAY
PIGSNLSQLFDPELLNLVESGIVKHLSAKDLPSAEICPQDLGGTERQLRNGDLMMTYYIM
LAGFATSLAVFSTELIFRYVNSRHEANKWARHGIGRTPNGQSIKPSRWLRGWQRLDSGQK
QLLGTSTLGQNVTPPPPYQSIFNGGHGNAAGAADPRHRWRRAMGQGNGVLLGNDPSTDGG
VRRLINGRDYIVFRNPDGQNQLVPVRSPSAALFQYTYTE
>DperIR84a GL12441 
MIKLQVKVISWVFIILTGFLCTPQIESINTNFLELAAFEDFLRSQHLQQSLVVRIKGRDG
DGDEDGDWKIECHQKLLANYRVQFYQPGISHNFDDLMYYGAPRTAVLVLKFEHRLVKQWV
YTVASKAGYFNNSLAWFMLGTSRATQLDEAQITEHLGGYKMGIDVDITVALKARDNTSWR
LYDVYRIDQQVSSAPLIVERKGEWSPAQGYKLMDTFRRSWIIRRRNFRNVTLRGSTAVTE
KPSGYDDMAYLANDKQLLQLDPMQRKTYQLFRLVERMYNLSLAISFTDNWGQQLANGRWS
GVMGQITNGEADFAVCPIRFVPERQLHVQYSPVLHTQPIHFLFRHPRHSHIRNIFFEPLS
SQVWWCVLVLITFSILLLVLLIRHEALQNGNLVETRVAFVWFTMLETYLQQGPATELFRL
MSTRLLISASCIFSFMLMQFYGAFIVGSLLSDSPRSIVNLQALFESNLDIGMENISYNFA
VFGNTSGQLVRDVYSKKICRSGEHNVITLEQGAERIIKGRFAFHAAIDRLYRLLLEMRME
EHEFCELQEIMFNPPYAAASVMAKGSPWREHLAHAILHLKATGLMQYNDRLWSVPKPDCS
LFKASQVEVDLEHFAPALFALVLAMIASALVFLLELMFSRLAPFRPS
>DperIR85a GL12485 
MFIQWLKNLLLLAWVCHLVGRTSESRIPLNLKMDSNLMLEVSKILCRARIKVLFVYFENE
TSHQHTGQILREVTKCDISYISLRNQLHPLEAVKDDGILMYMVMIITNISQPLELSLIRK
KSAAKHLSHVFLLVRDADTVSDAWMRASFRQFWKIWLLNIVIVYWRNDRLHAYRYNPFTD
NYLITVSHERHRLPTVGELFPKTLPDMQRKPLRMCIYKDDVRAIFRPKGLILGTDGLMAS
YVAERLNATMMITRPHSYNYNLSSDICFLEVAKEYVDVAMNIRFLAPDTFQRLAENTVAH
NRDDLCVIVPKAKTAPIFWNIFRSFSGWVWTLILGSVLLANVFCYLVHRQPHGRGAAAVS
MQLFAGALNMPLTNVPRSHSLRQFLIFWLYFGMLICSAFKGNLTSMMVFQPYLPDIDDLD
ALAQSSYPILIRPRHIKHIEHFLTLGHQHEARIRAQMIKVTDGVLNTRIERNDRRFAYLE
KFHIARFQVNNRKHMVLGRPVFHLMDSCLVPFHAVYIVPYGSPYLGFLNTLIRSSHEFGF
ERYWDRIMNTAFIQSGAKVVHRRHNSNDDPVVLKLEHFHAVFSLWFIGMGLACAAFIWEL
LTHNYNWAITKRRR
>DperIR87a GL23534 
MSGLELRISGRSVWAATLLLHFLLLASGVDGFGMNLMTVPNNDKSQGACILALLRKYFDS
GDGLSGSVLCISRNYQLHNVQERLLSGMNLYDGYPWTLLVTNPREGSPSSEFVMHEKPQC
YFLIVENLEDEDLDEVFDYWKGMLNWNPLAQFVVYLAAVEETDEEMTDLMVELLLTFMNK
KIFNVNVIGQSEENEFYYGKSVFPYHPDNNCGNRVIAVELLDACDYPSDHRGDNDGDGDY
EEEDDKVQSGHGVQSSKEDQFDRSSEGPKADESGNEDPPAKSTESNNEDPSGQSTDSKNQ
SEDQSEHSTESDERHRSPNVTPKIEATIEEFFRAKFEDKFPRDLSGCPLTAAFRPWEPYI
FRSGEEPVEDYYYGTQGDGDYNETTSYGDSGDESYADVEAADTTGILEADGGADGSKSQL
SGIEYQMVQTIAERLNVHIDMQAENSNLYHLFQQLIDGEIEMIVGGIDEDPSISQFVSSS
IPYHQDDLTWCVARAKRKHGFFNFVANFNADTGFLLLLFIVTCSFMVLMAQRVTGFRLRN
LNNYFAICLRMLGILLTQAMPAQTLSLVLRQLFALSFLMGFFFSNTYQSFLISTLTTPRS
SHQIQSLEEIYSHRMTIMGSSENVRHLNKDGEIFKYIREKFQMCYNIVDCLNDAANNEHI
AVAVSRLHSFYNPRIQRDRLFCFDRRESLYVYLVTMLLPKKYHLLHQINPVIQHIIESGH
MQKWARDLDRRRMIHEEINRVREDPFKALTLAQFHGAFAFSSGLLLISFSVFLIEWALVK
CYYRARG
>DperIR92a GL23463 
MLFQPLVMQLSPLLRIIIGQYFASFSSILIVHNNTRTTTLLQLEYLRSLELVLKGFGQSI
LLQWINVGQLSDLAELEWQVMSAVNSSTIEGFITILPQTNLFLHARYYATRNANVRLKDK
RYLFLCEDEHPQELLAMDILQFYPHHLMVRPGTRAVTGPERGPATVPVPAHRHKEGTSVN
TESTRDGSRLRDVDVDGDVRDGDGGAGATLPYRDINFELWTQKFVGAFGNLDAVRLGAFL
PNETFAGNSRVELYPNKLLDLQQRTLRLGSITYVPYTITNYVPAGEGNEDPIHPHGANRS
IAYYGAEANVMKTFCQVHHCHLRVEAYGADNWGSIYENESSDGMLGDIYEQRVELAIGCI
YNWYDGITETSYHIARSSVTILGPAPAPLPSWRTNILPFNGATWLLLISTMVICGVFLYV
MKFASFRLGYGRYEPEFHHAKKIEQSLLDTFALFIQQPSAPLSFDRFATRFFLATLLCAT
ITLENIYSGQLKSLLTVPFYSAPVDTIEKWAQAGWKWAAPSIVWVHTVESSDLGIEQILA
RNFEVRDHSFLSNASFSPNYGLGIERLVSGSLSVGNYVPAEALENRIVLHDDLYFDWTRA
VSIRGWTLMPELDRHILTCQETGLYVHWELEFVVKYMDKKVQEILLDMVNGPKAKGAPKP
LNVSNISGALFVLAFGYTFAFSALLVETAICGLQKIK
>DperIR93a GL23256 
MRSSGCLLLLFGFQLYFLSWPMAVEGNDFSSFLSANASLAVVVDHEYMTRHGQNIMAHFE
KILSDIIRENLKNGGINVRYFRWNAVRLKKDFLAAITVTDCANTWNFYRSTQETSVLLIA
ITDSDCPRLPLNKALMILNWKTAVVLVDQNILDNNSELVKAIVHESTTNHIAPISLILYK
IDDSLRGQKKRAALRHALSHFSPINHEQKNQQFLVLSKFHDDIIEIGETMNMFHVGNQWM
FFVFETMRQDFDASTVTINLAEGANIAFALNETNTDCMDTLNCTISEISMALVTAISKMT
VDEQSIYGEISDEEWESIRFTKQEKQYEILMYMKEYLKTNSKCASCAKWRFETAITWGKS
QQNRQFRTAPTRDARNQNFEFVDIGYWSPLLGFVCQELTFPHIAQHFRNITMDIVTMHNP
PWQILTKNSHGVIVEHKGITLEILKELSRALNFSYYLHEAKTYDDEFPLNQSTNESDELL
GSMTYGIPYRVVEMVQGNQFFMAAVAATVEDPDKKAFNYTQPVSVQKYSFITRQPDEVSR
IYLFTAPFTTETWGCLVGIIFLTAPMLYAINRLAPLQELQIHGLSSVKSCFWYIFGALLQ
QGGMYLPRADSGRLVVGFWWIVVIVLVTTYCGNLVAFLTFPKFQPGVDYLNQLHRHTEIS
QYGLRNGTFFEKYVQRTTRDDFKQYVAKAIIYNNGQGEDIEAVKDGQRINIDWRINLQLV
VQQHFERDKECRFALGKESFVDEQIALIVPSQSAYLHLINQHIDRMFRMGFIERWHRTNL
PSADKCNGKSILRQITNHKVNMDDMQGCFLVLLLGFILAVFVGCIEYWFYRLYVQSDSRK
PTVFTN
>DperIR94d GL13638 
MRQQSILQLILVACLSPGWECFELQFLRQLKSELNFEFVLLLGNSEPIWLKSLWQLPVSV
IQMDEKIPHVNYNLSQHHSKNFLSIGFVKDFPDRLLEVVHLNLRMLNTVPILFVMRKRRM
RVQPLLEWFWLHDFLNVLVIYEDFKESSQTIYSYTPFPILQFIERRLENTTMLFPPRMSD
LQGYRLPIAVGGSSPRLIVYRGTNGELIYSGLVGNLMKSIEQRFNCRLVQPHPLNESAIP
PALQLIGAVRNGSAEFALAAVYPQGPFVGLTYPFELMSWCLMMPVPEEIPRSELYTMVFH
WPAFLLILLALVAISLILGLSLRLHGYRVQPTEFFLHNSCLRGLLGQSFIEVFRAPPLVR
GIYLEICVLGILITTWYNSYFSTYVTSAPRRPPFTSYESIARSQTKIVVWTSEYRILLKY
FSSIEEYESMFQFEPDYNKFLELRESFNTQYGYMLPLEKWLLISEEQKIFSTPLFTMRED
LCFFHAIPIVFPIKENSIFREALDRLIQEVLATGLLNRWRDMAFTDMIKAGQLSLVDRGK
PKDFQAMQLMDLQHISVAFGLMMALAIVVFLLELMWFWRHQIRVRLGQVW
>DperIR94e GL13639 
MYCPCLMLSCFCLICLGASGSKVVQLLDRIRQESHFEYLLLMKNRNATVPDQAWNGSTLA
MELMDELRVPVLQLDENVIYFLHNGIHSRLVTVVYLSSGKLEEHDGLLKALVANLKHMTT
SRVIFLMETEPASEGLLFDIFAHCWKMTVLNVLVLFADHEKTHTFYRYSPFPHLHIEEGT
YDSPLTIFPNRLRNFLGYRMPTIIGGTSPRVIAYYKRGKVVYEGTVGHFMDVFQRKYNFS
FVQPLLPSNPTVFAPSMQTVAAVRNHTVEVAMSLTFPTIPPFGFTYPYEQMNWCLMLPVE
ADVSTPEYYTRVFDLQAFLVTLFTLVGISFLLAMTLWLHGYRVAPYDFLLHESCLRGVLG
QSFVEVNRAPTLVRGIYLEICVLGILITSWYNSYFSSYLTTAPKEMPYRSYDDLYASRLK
VVAWKPEYEELIGRLAELRKYESMFMVVPEFSRYISLRDSFNTRYGYMMHTTKWMVVTEQ
QKVFSKPLFRMREDFCFFNNIPFGFPINENSVFLEPILTLIMELAATGLTLHWMQTAFSE
LIEAGELHFLDLSPHREFRAMQLIDLQYVWYGFAFMSALSSIVWLLEVVRHRLRRRGEAR
RGAARRLVK
>DperIR94g GL13643 
MSRRNSSLTEGLYIRLVSLLSRSPQLRTIFYYNPAGSECHLEEYLRPGAASDIPLFIWRS
VRTVVQLNGLLNEGLLVLACLPGVHREDLLRGLSNSLRYLRQAWLLIELAANHDDDKLVA
KVLEFCLRMEMINADVVLSNFEETRIVYGFDAYPRLSLRKHFFGSDSAISNLYPDKVMNL
NGYQLRTMPDLSEPNTLLYYDQQGRAQILGYVWNMLVEFASKHNAHLQMIGQPVQGKTLS
HIQMLDLASDGRVDVAASVQPISMRYLDRYHEYAYPVHCASWCTMLPTERELEISEVFSW
TVPAKTFTLLLLLWLLHEFLRGRWLRHRRLQALGWLILVTLLTANYQGRLLSLLVSAPTD
PPIDSFQALAKTKLHIFGVRSEYAAYDFDMRTRFASIFRLSNLASELIQLRNSLNTSFAY
TVTNTKWQLYAEQQSHSSRPLFRYSTDLCYYEMVPFALVIPENSPHRPTLHHFMLQLGES
GLFDHWVDRSFYYMVQAGRLHIRDLSEGRHIQSLSGEDLANLFLCYGACVLISLWVFVCE
QLVPLAKSWLGF
>DperIR94o GL23205 
MIVKIKVVLILLLAQAVSGKTEQPHMTFLNNLIQSIHKEVPIRTLLMLQHHQDKYCSIQD
WNPDGIPILRVNELIEIDLRKHFNHMSAALVCLEEPSHMSLLLDALAKSFDHLRYVRILL
WTQGNPAEEFLKQISDKAEEHQFLQMIVLGCHQRGEVSLHRLCSFPSPQFERIENISSIA
GSTFHPRELNYLGKKALVFPNRDSPVNYTTKYAPTGEFPVTRVEDKQIIEFALRYNLTLV
LTEKQDSDVADPYFDIQLNPRPVLSDDLVDQIECVNTFSVSSLMVVVPCGRVTNITDVFH
KLDLRTWLLYILSVYATFVVAETVIMVATHRISGRSYRLTNLNPCVNMRAFRAILGLPFP
IGPRLTVSLRLLFLAMSLFGMIFSTFFSCKLSSLLTKLPLQPQVESFEQMENSGLTVIGE
RSMQPFIESEVDEEFVRRCLPNIKYLDALDVIKLIMHSNGSSAFVVFTEFWGILDTFQQS
MEQKTVCVSKNLSIIRNLPRMYVMPKDSIYRWPMNKFFITLFESGIPSHWLQFLPTAIRR
SLNITFQPDLKPEFVPLSLQHLRWLLWILGCGYGLATVVFLVEVYMGNKKRKVENKVPAS
RRHQEGAAV
>DperIR94p GL24339 
MFGKIKVVLILLLAQAVSGKTEQPQMTFLTNLIQRIHKEKPIQTLLMLQHHQDKDCSIQD
WNPDGIPILRVNELIEIDLRMHFNHMSAALVCLEEPSHMSLLLDALAKSFDHLRYVRIIL
WTQGNPAEEFLKQISDKAEEHKFLRMIVLGLHQSVETMHRLKPFPSPRFERIETVSFIKE
SVFARPTLNFQGKTATLLKNLNIPFTIKNAPTVDFPITQIEDMQIIEFALKYNLTLSRAQ
KMDSNVPDPYVDIELNPHFVSKSDLLQRVESVNAFTLSSLMVVVPCGKERSIAKVYRKLD
LRTWLLYILSVYATFVVAETVIMVATHRISGRSYRLTNLNPCVNMRAFRAILGLPFPIGP
RLTVSLRLLFLAMILFGMIFSTFFSCKLSSLLTKLPLQPQVESFEQLRTSGLTVIGLSTI
QSFIENEIDEEFTRRYLSNVKYLDPLKYADALIAGNTSLAFIVVRDSWKGFERFQQIIGR
KIFCESKNLSIIQNLPKMYKMQKGSIYKWHLTKFFMTFFESGIPSYWKSTFHYNIRERLN
VTIPRNLKPDFVPLSLHHLKWLGWVLGCGYGLATVVFLVEVYMGNRKRKVESKVPAPPGS
SEIDAV
>DperIR94q fragment
LSSAGDRSVQPFIESEVDEEFIRQYLPILEYRDAMERVLLMMLANDSLAFIVFMECWRVF
DTSQQSTRRKTLCESKNLSISQYLPRMYKMPKNSIYRWPMNKFFITLFESGIPSHWLQFL
PAAIRRSLNITFQPDLKPEFVPLSLQHLRWLLWILGCSYGLATLVFLVEVYMGNGKRKVE
SKVLVTSGDQEIATV
>DperIR100a GL24026 
MSTTLQLIMLTLVGVTIGQANNISYRQVLVPVLSQLKGGVELHLRSSKDGDHDFVRFLLR
QGKYSMSISRTLELDSALPHHVLLFAGLEQLQEAFPQLTPRGGFYILALESSAPAEDPQL
LQFMAEVWRHHNHSQVYYIQLDRGRLLLHNPFNQSIVLVDGTQAYTQIYQNLNGYPLRIY
IFDSVYSAVIGDGANKKILSITGADAKLAKTVAKQLNFTPDYIWPDDEFFGGRRSDGSYS
GGVGRAHRREVDIIFTGFFIKDYLSTDIQFSAAVYMDDLCLYVQKAQRIPQSIMPLFAVH
VDVWLCFLMVGFFGTLCWLCLRALNRGLGIPRIFDAQKSRGRKVSSWSCALRIFIDTWVV
WVRVNIGRFPPFHSERIFVASLCLVSVIFGALLESSLATVYIRPLYYRDLNTLAELDESG
KPIYIKHPAFKDDLFYGHDSAVYRRLNAKMMLVAEGEERLIEMVSRQGKFAGVTRSASLQ
LNDIRYVMTKKVHKIPECPKTYHIAYILPRPSPYLEELNHVVLHLVAGGLIQLWTGEMKE
RAKWSIQRFPDYLAQLDVGRWKVLTLSDVQLAFYSLTIGCLLAGSVCLVELFFGRRKRK
>DperCG11155 GL18376 
MINGIPYIQTESALMFDSVYAFATGLHFLYLDDGSPKISVKNLSCTSDVTWDDGLSLYNY
INSAAIDGLTGNVNFVEGRRNKFKIDILKLKHEKIQKVGYWESDMGVNISDPTAFYDSNI
ANITLVVMTREERPYVMVKEDTNLTGNVKFEGFCIDLLKAIAQQVGFQYKIELVPDNMYG
VYIPETNSWNGIVQELMERRADLAVASMTINYARESVIDFTKPFMNLGIGILFKVPTSQP
TRLFSFMNPLAIEIWLYVLAAYILVSFALFVMARFSPYEWKNPHPCYKETDIVENQFSIS
NSFWFITGTFLRQGSGLNPKISDRAQTKFFSFMNPLAIEIWFYIAFGYIFVSISIWIVAR
LSPIEWVNSKPACSMACDHVLHKIRKANHTDEQFELSDLTGMSVNEQDIILDANCKQYNT
KICLENETETKTNKRQCVLPLAPSNDVDDAASDDNTVELVSIQNSFTLKNSFWFAIGALM
QQGSDLYPRDSKIGIYQKMWRYMENRKAAVFVKTYEDGIKRVMEGNYAFLMESTMLDYAV
QRDCNLTQIGGLLDSKGYGIATPKGSPWRDKISLAILELQEKGIIQILYDKWWKNTGDVC
NRDDKSKESKANALGVENIGGVFVVLLCGLALAVVVAIFEFCWNSKKNVHMENQSLCSEM
AEELRFAMHCHGSKSKHRPRKRNCLKCSPRPTYVPCNISTQNAGVHYNYFN
>DperCG3822 GL23254 
MRPRGRENRRVLVLPLLLLQFICNCREAETLPDIIKIGGLFHPSDDHQELAFRQAVDRIN
ADRSILPRSKLVAQIERISPFDSFHAGKRVCGLLNIGVAAIFGPQSSHTASHVQSICDNM
EIPHLENRWDYRLRRESCLVNLYPHPNTLSKAYVDIVRHWGWKTFTIIYENNDGIVRLQE
LLKAHGMTPFPITVRQLSDSGDYRPLLKQIKNSAEAHIVLDCSTERIHEVLKQAQQIGMM
SDYHSYLVTSLDLHTVNLDEFRYGGTNITGFRLINDKIVSDVVRQWSIDEKGLLRSANLT
TVRSETALMYDAVHLFAKALHDLDTSQQIDIHPISCDGQSTWQHGFSLINYMKIVEMKGL
TNVIKFDHQGFRTDFMLDIVELTPAGIRKIGTWNSTLPDGINFTRTFSQKQQEIEANLKN
KTLVVTTILSNPYCMRKESAVPLSGNDQFEGYAVDLIHEISKSLGFNYNIQLVPDGSYGS
LNKLTGEWNGMIRDLLEQRADLAIADLTITFEREQAVDFTTPFMNLGVSILYRKPIKQPP
NLFSFLSPLSLDVWIYMATAYLGVSVLLFILAKFTPYEWPAYTDAHGEKVESQFTLLNCM
WFAIGSLMQQGCDFLPKALSTRMVAGIWWFFTLIMISSYTANLAAFLTVERMDSPIESAE
DLAKQTRIKYGALKGGSTAAFFRDSKISTYQRMWSFMESARPSVFTASNGEGVDRVAKGK
GSYAFLMESTSIEYVTERNCELTQVGGMLDTKSYGIATPPNSPYRTAINSVILKLQEEGK
LHILKTKWWKEKRGGGKCRVETSKSSSAANELGLANVGGVFVVLMGGMGVACVIAVCEFV
WKSRKVAVEERLSAILNE
>DperCG5621 GL24289 
MWRSGGGFRFTVCLFQFLLVVDDCRSERTNVGLIYENTEPDLEKIFHLAISKANEENEKM
QLHGVAVAIEPGNSFETSKKLCRMLRQNLVAVFGPTTNLAGRHAMSICDAKELPFLDTRW
DFDAQLPTINLHPHPTTLGVALKDMVLALGWESFTIVYESGEYLATVKELLQMYGTAGPT
ITVRRYELDLNGNYRNVLRRIRNADDFSLVVVGSMGTLPEFFKQAQQVGLVTSDYRYMIG
NLDWHTMDVEPFQHAGTNITGLRLVSPDNEQVQDVAKALYESEEPFQNVSCPLTNSMALV
YDGVQLLAETYKHVNFRPVPLSCGDDSAWDKGYTLVNYMKSLTLNGLTGPIRFDYEGLRT
DFQLEVIELAVSGMQKIGQWSGEDGFQANRPAPAHSLEPDMRSLVNKSFVVVTAISEPYG
MLKETSEKLEGNDQFEGFGIELIDELSKKLGFSYTFRLQPDNKYGGLDPKTGEWNGMLRE
IIDNRADMGITDLTMTSERESGVDFTIPFMSLGIGILFRKPMKEPPKLFSFMSPFSGEVW
LWLGLAYMGVSISMFVLGRLSPAEWDNPYPCIEEPTELENQFSFPNCLWFSVGALLQQGS
ELAPKAYSTRAVAASWWFFTLILVSSYTANLAAFLTVESLVTPINDVDDLSKNKGGVNYG
AKNGGSTFTFFKESNYPTYQKMYQFLTDNPQYMTNSNQEGVDRVENSNYAFLMESTTIEY
ITERRCTLTQVGALLDEKGYGIAMRKNWPYRDILSQAILEMQEQGLLTKMKTKWWKEKRG
GGACSDSDDDAGAVALEISNLGGVFLVMGVGSFFGIFVSLLEMVLGVKERSDENKEEADS
DASSLGFANLGGVYLVMFVGSCFGSVYGLVNCVVSIYWSARENKVNFKTELIDEIRFIIQ
CSGNTKAVKYPKNSSRSIASSKSKGSSISVDSLPEDPSEGEAPDKHPNHAKK
>DperCG9935 GL18180 
MYWSGAAFCIFLFITHTSGVPPVIRVGALFPKHTGKHSSELAFRYAVHRLNRDKSLLPET
NIVYDIEYVSRFDSFDTVQKVCRLVQVGVQAIFSPTDSVLATHINSICDALDIPDIGRST
HDFSINVHPSQQYVNNAFIDVIRYLNWTRFGILYEKDYGIINLHQLSRSIQAEVHMRKVS
QASYLSVLNEFKNKEIHNIIIDISSDGITALLKNILQQQMNEYKYHYFFTSFDLETFDLE
DFKYNFVNITSFRLVDIGDVAVKEILKDLEFFGRTIFQESDANLYLRKAVTIETEPALIF
DSVYVFAIGLQTLEQSHTLYLSNLTCDDEIPWNGGLSLINYINAVEWKGLTGPIQFKEGQ
RVQFKLDLIKLKQHSIVKVGEWTPQGYLNITEPSVFFDSGSMNVTLVVITILETPYVMMH
YGKNFTGNERFYGFCVDILETISHEVGFDYILDLVPDRKYGAKDPETGEWNGMVAQLMKY
KADLAVGSMTITYARESVIDFTKPFMNLGISILFKVPESEPTRLFSFMNPLAIEIWIYVL
IAYFLVSISIYIVGKLSPIEWHCIHPCDLDNITIGNQFTMSDSFWFTIGTLMQQSSDIYP
RATSTRIISSIWGFFSLIIVASYTANLAAFLTTERMINPIENADDLATQTEISYGTLESG
STMTFFRDSMIETYKKMWRSMDNKKQAFTTTYEDGIRRVNQGNYAFLMESTMLDYIVQRD
CNLTQIGGLLDTKGYGIATPKGSPWRDKISLAILELQEKGDIQMLYDKWWKNTDETCTRR
STSKQSKANALGLESIGGVFVVLMAGIIVAVIVAFFEFWFNFQCNENAKSLQKNICRFAE
EGHTDSECVYIPPKRSFWIEMFEELRYASWCMNKQKKPELTQICGECQFNHGTMD
>DperClumsy GL26648 
MWSLFNIYLVLILLSLARARQQFMVGSIFTSDKDEAEIAFRTAVDRANILERNIELVPTV
VYANTDDSFIMEKMVCNLISQGVIAIFGPSTGSSSDIIASICNTLDIPHIVYDWLPNESI
PDRQHSTMTLNVHPDNLLLSQGFAEIVQSFGWRSFTIIYESDRELQQLQDILQIGEPSNM
PTTMKQLGPDEDYRPFLKEIKLSTDNCLIVHCSPSNLLSLLQQANELKMLGEYQSVFIPL
LDTHTMDFGELSGVDANITTVRLMDPTDFHIKNVVHDWEEHEKRDGRYYKVDPGRVKTLM
ILLNDAVWLFSKGLTELGILEELTAPEVECKRKKSWPHGRRIIEFMKARSDEASTGRIDF
NEYGQRSFFTLRFMEVNAGGYLDLATWDPVNGLDILNDDEESEKRVGQKLSNKTFIISSR
LGAPFLTLKEPEEGEVLYGNARYEGYSIDLIDAIAQMLNFKYEFRMSPDGRYGSRNPTTQ
LWDGIVRQLIDGNADLGICDLTMTSSRRQAVDFTPPFMTLGISILFSKPPIPPTDLFSFL
SPFSLDVWIYMGSAYLFISLLLFALARMAPDDWENPHPCKEPEEVENIWTIMNTTWLSIG
SLMGQGCDILPKAASTRLVTGMWWFFALMMLNSYTANLAAFLTNSRQGNSISNAEDLAAQ
TKIKYGAMLGGSTLGFFRDSNFTTYQKMWTAMESASPSVFTKTNDEGVERVQKGKNLYAF
MMESTTLEYNVERKCDLVQIGGWLDYKSYGIAMPFNSPYRKQISGAVLKLGELGNLAELK
RKWWKEMHGGGSCEKSEDGGGDTPELGLENVGGVFLVLGLGLLSAMVLGCTEFFWNVKSV
AIEEKISLKEALRSEVFFAMKIWITTKPVHTSSGSGSSSSSSSSSSSSKSGKSRSSRSKP
SSTSKPLSMKSLKSLADPDIEASVHNKLKKIGSMFSLKSQKTPPPEIVWKVDKSTQMDEV
LEPEEEPEVIPLPEQPHHRHHHHHHHHRHHHHHNQEEMDQDHQMEPSKNQRASKLSNGVP
>DperGlu-R1 GL13273 
SLTEKIPLGAIFEQGTDDVQSAFKYAMLNHNLNVSSRRFELQAYVDVINTADAFKLSRLI
CNQFSRGVYSMLGAVSPDSFDTLHSYSNTFQMPFVTPWFPEKQIYQELKPGNETFRVQMV
KRIANVTMAIEFLHTLEDLGRFSKKRIVLDCPAEMAKEIIVQHVRDIKLGRRTYHYLLSG
LVMDNHWPSDVAEFGAINITGFRIVDTNRRAVRDFHDSRKRLEPSGSGLGAAGGNSLPAI
SAQAALMYDAVFVLVEAFNRILRKKPDQFRSNHLQRRSHGGGSSSSSGTNESSALLDCNT
SKGWVTPWEQGEKISRVLRKVEIDGLSGEIRFDEDGRRINYTLHVVEMSVNSSLQQVAEW
RDDVGLLPLHSRSYATSSRSASANSGDYSKNHTYIVTSVLEEPYLMHKQPHYGEELVGND
RFEGYCKDLADMLANQLGIRYELRLVQDGNYGSENQYAPGGWDGMVGELVRKEADIAIAA
MTITAERERVIDFSKPFMTLGISIMIKKPVKQTPGVFSFLNPLSQEIWMSVIFSYLGVSI
VLYFVTRFPPYEWRIVRRPQPEGAVQQPPGIIGGATHSEPPQHQSPVPANDFSLLNSFWY
SLAAFMQQGCDLTPPSIAGRIAAAVWWFFTIILISSYTANLAAFLTVERMVSPIKSPEDL
AMQTDVQYGTLLHGATWDFFQNGDVFQRSQIELHKKMWDYMNSNPHLSVHAYDEGIRRVR
TSKGKYALLVESPKNEYVNARSPCDTMKVGRNIDAKGFGVATPIGSPIRKRLNEAVLTLK
ENGELLRIRNKWWYDKTECNPNLDSQETSTPNELSLSNVAGIYYILIGGLLLAVVVAIVE
FFCRSKTSRLKAPSNGTAGGVTVPGMMGSSTYQRDSLSDAIMHSQAKLAMQASSEYDERL
VGVELASNVRYQYSM
>DperGlu-R1B GL18426 
MRHGLKLSCLWPSFLLWLTWSQGSSSSYSSSRGAGIGGVSAQPSLTEKIPLGAIFEQGTD
EVQSAFKYAMLNHNLNVSSRRFELQAYVDVINTADAFKLSRLICNQFSRGVYSMLGAVSP
DSFDTLHSYSNTFQMPFVTPWFPEKVLTPSSGFLDFALSMRPDYHQAIIDTIQFYGWRKI
IYLYDSHDGLLRLQQIYQGLKPGNESFQVELVKRISNVSMAIEFLHTLEQLGRFTSKHIV
LDCPTEMAKQILIQHVRDLRLGRRTYHYLLSGLVMDDRWESEIIEFGAINITGFRIVDTN
RRLVRDFYDSWKRLDPQMSVGAGRESISAQAALMYDAVFVLVEAFNKILRKKPDQFRNNV
QQRRSQNLMVAQAAASTSSDGYNNYNSNNANSSTHSGGGGGGGGAGGIDSGSNGASTSSR
ALDCNTAKGWVNAWEHGDKISRYLRKVEIEGLTGDIKFNDDGRRINYTLHVVEMTVNSAM
VKVAEWNDDAGLQPLNAKYVRLRPHVEFEKNRTYIVTTVLEEPYIMLKKAAFGEKLHGNE
RFEGYCKDLAELLSKELGINYELRLVKDGNYGSEKSKTHGGWDGMVGELVRKEADIAIAA
MTITAERERVIDFSKPFMSLGISIMIKKPVKQTPGVFSFMNPLSQEIWVSVIFSYIGVSI
VLFFVSRFSPHEWRLVQQQPQQSQPPDPHAHHEQLANQQPPGIIGGATGPMAVPAMPPGP
PTPGAQSAAGAAALQAAISASAASASVSVSSGSSTSAVNEFSIWNSFWFSLAAFMQQGCD
LSPRSVSGRIAAASWFFFTLILISSYTANLAAFLTVERMVTPINSAEDLAMQTEVQYGTL
LHGSTWDFFRRSQIALHNKMWEYMNSRPNVFVHTYDEGIKRVRTSKGKYALLVESPKNEY
VNAREPCDTMKVGRNLDTKGFGIATPLGSALKDPINLAVLTLKENGELIKLRNKWWYDKT
ECKTDGQEASHNELSLSNVAGIFYILIGGLLVSVLVAILEFCFRRKDGRSSGGGGSNGHG
PMGIAIGSAMGVGGSLGKANGSMMLHGQNSGGVPGVMPPSTHQRSSLTDTMHSKAKLTIQ
ASRDYDNGRVGYLNCASLQYYPPAQLSSNQGADGGVEALHMNAHGQV
>DperGluRIIA GL26368 
MHFCPVYIYAFVLFKTILALGGDGRNEITVGAIFYENEKEIELSFDQAFREVNNLKFAEL
RFVTIKRYMPSNDSFLLQQITCELISNGVAAIFGPSSKAASDIVAQIANTTGIPHIEYDL
KLEATRQEHLNHQMSVNVAPTLSVLSRAYFEIIKTNYEWRTFTLIYETPEGLARLQDLMN
IHALNSDYVKLRNLADYAGDYRVLWKEADETFHEHRIILDCEPGTLKELLKISVDFKLQG
PFRNWFLTHLNTHSSGLKDIYNEDFKANITSVRLKIVDPNPFERKKTRISRVDQILGNQT
MLPILIYDAVVLFANSARNIIAAMQPYHPPNRHCGSPNPWMLGPFIVNEMKTISEDDVEP
HFKTENMKLDENGQRTQFNLEIYKPTVNEPLMVWTPDNGIKRRHISLDLGDSGSTQDFSV
QRKVYTVVTHYEEPYFMMKEDHENFRGREKYEGYAVDLISKLSELLEFDYEFMIVNGNGK
YNSETKQWDGIIRKLIDHHAQIGVCDLTITQLRRSVVDFTVPFMQLGISILHYKSPPEPK
NQFAFLEPFAVEVWIYMIFAQLVMTLAFVLIARLSYREWLPPNPAIPDPDELENIWNVNN
STWLMVGSIMQQGCDILPRGPHMRILTGMWWFFALMMLSTYTANLAAFLTSNKWQSTIKD
LQGLIEQDEVKYGSMRGGSTSLFFSESNETDYQRAWNQMKDFNPSAFTTTNKEGVARVRK
EKGSYAFLMETTSLTYNIERNCDLTQIGEQIGEKHYGLAVPLGADYRTNLSVSILQLSEK
GELYKMKNKWWKNHNVTCDTFHEVDGDELSIIELGGVFLVLAGGVLTGVILGIFEFLWNV
QHVAVEERVTPWQALKAELIFALKFWVPKKPLRISGSSEKSSSRRSSGSKKSRSKTGS
>DperGluRIIB GL26369 
MSVIQFLVLVALFCSSNANDEALVVKIGAIFFDTEMKLAEAFDVAVEEVNAVNPNLRFEP
IKHYMTIDDSIVLQDLSCELIGNGVAAIFGPSSKTNSDIVEVLCNMTGIPHLQFDWHPQQ
SFRERLNHQMTVNVAPMELMLSNAFSDILGSKPFDWKSFTIAYEKSTHLNRLQHIFAWKQ
LHKTGIKMQEFQRGDDYRILWKRINNAREKFVLLDCPSDILVDVVNASIDFNMTGSFNNL
FLTNLDTHVSGIDRFYSREFTVTVAAVRLRTYIPPPVHDEIDVFDNEVDTRFDSLGTQLV
YDAVVLFYNALLDMSQRSGFYMPQFSCGHGFWQPGPHVVQKMKELTPKQIKPPFKTQRLK
INANGQREDFNLEVYNPLIDRVTHIWNKDFQLVDIEKIKENSSQAVKQRRLENKEDFSQK
PVRFTVATRVGKPYFSWRDEPEGVHYEGNERFEGYAVDLIYKLAEECKFDFDFEPVRDNK
YGSYDAATDEWDGIIRQLIDNNAQIGICDLTITQARRSVVDFTVPFMQLGISILSYKEPP
PKADIYGFLNPYGVEVWLYVMIAMMITSMAMILAGRMDHGSWEPPTENGNHELVRHNIWN
MHNTMWLVLGSILTQGCDLLPRGLPMRLLTAFWWIFALLISQTYIAKLAAFITSSKLSGN
IASLHDLIDQNKVQFGTIRGGATSVYFSESNDTENRMAWNKMLSFKPDAFTKNNEEGVDR
VKLSRGAYAFLMETTNLQYYVQRNCELTQIGESFGEKHYGIAVPLNANFRSNLSVGILKL
SEQGVLYNLRNKWFNSNESTCVEDSTIDDGQFDMDSVGGLFVVLIVGLFIAFLIGIAEFL
WHVHRIAVKEMIPTKLALKAEINFLLRFWLTRKPLHTYRQSRDSTSTGYSSLQQLSSASN
EKKRKKTKKRAE
>DperGluRIIC GL16417 
MWTHRIVLLCCMWSAFFVCDSLQQQINIGAFFYDDELELEKEFMAVVSAINGPESEQTFR
LYPLIKRLKPEDGSVTMQEQACDLIDNGVAAIFGPSSKAASDIVALVCNNTGIPHIEFDV
ADEEHVAERPNHQMTLNLYPSQVILSKAYADIVQNFGWRKFTIVYDSSDEKASARLQDLL
QLREVHNDVVRVRKFQQDDDYRVMWKSIRGERRVVLDCPPGMLVELLNASSEFGLTGQFN
HIFLTNLETYTDHLEELSAANESFAVNITAARLLLTPEPPSYSLPYGYVTQRDNVVFETN
DSPRTLLHDLIHDALQLFSQSWRNASYFYPDRMGVPRMSCDFAAAGGRTWQMGRYLMRLM
KGTSGMNNTNFRTTSLQFDDEGQRITFNIEVYDPLDGIGIAVWDPRGQITQRNVDAKVQK
KIIYRVATRIGPPYFSYNETAVELNLTGNAIYQGYAVDLIGAIAEEVGFEYQFVPVADQQ
YGKQDKDTKQWNGIIGEIINNDAHMGICDLTITQARRTAVDFTVPFMQLGVSILAYKSPH
KVKALDAYLQPFGGEVWIWILISVFVMTFLKAIMARIAKTEWENPHPCNRDPEVLENQWH
LHNTFWLTVASIMTAGCDILPRSPQVRMFEATWWIFAIIIANSYTANLAAFLTSSKMEGS
IANLKDLSGQKEVHFGTIYGGSTYNLLADSNETTYRLAFNLMNNDDPSAYTKDNAEGVDR
VQKNRGDYMFLMETTTLEYHREQHCDLRSVGEKFGEKHYAIAVPFGAEYRSNLSVAILHL
SERGQLYDLKQKWWKNPNASCFEEPDPDATPDMTFEELRGIFYTLYIGLLIAFLIGITEF
LVYVQQVALEERLTFKVAFKKEIRFVLCVWNNKKPITAGTPVSSLRTTPRPSLEKSLERT
PKSGRRIVLGRSSEEMCELPTGGSSSSSSNTRNTNKKMRQQQQQQEARL
>DperGluRIID GL27140 
MEFWLILLAILGLNRVQGQIYGGSSYGAASGQAIRLGLITDDETDRIRQTFEHAISVANN
ELSVPLVGQTEQVSYGNSVQAFAQLCNMMQSGVGAVFGPAAKHTASHLLNACDSKDIPFV
YPHLSGNAQADGFNLHPHQEDIANALYGIIKQFDWSRFIFCYESPEYLAILDHLMTLYGI
KGPVIKVMRYDLNLNGNYKSVLRRIRKSEDSRIVVVGSREGVAELLRQAQQVGIMNEDYT
YVIGNLDLHTFELEEYKYSEANITGIRMFSPDQEEVRDLVERLHQELGESEPADNGASTI
TMAMALTYDAVRVIAETTKHLPYQPQILNCSERHDNVQPDGSTFRNYMRSLEIKEKTITG
RIFFEGNVRKGFTFDVIELQTSGLVKVGTWEEGQEFEFKRPAQVINFNDIDDGSLVNKTF
KVLISVATKPYASLVDSIDTLIGNNQYQGYGVDLIKELADKLGFNFTFLDGGIDYGSFNK
TTNTTTGMLKEIVEGRADLAITDLTITSEREEVIDFSIPFMNLGIAILYVKPQKAPPALF
SFMDPFSEEVWLYLGIAYVGVSLCFFILGRLSPTEWDNPFPCIEEPEELENQFTINNSLW
FTTGALLQQGSEIAPKSLSTRTIAAIWWFFTLIMVSSYTANLAAFLTIENPTSPINSVED
LADNKEGVQYGAKRTGSTRNFFLTSEDPIYMKMNEYMTNNPSMLLDNNQDGVEKVKSGNK
YAFLMESTSIEFNTVRECNLTKVGDALDEKGYGIAMVKNWPYRDKFNNALLELQEQGVLA
RLKNKWWNEIGAGVCSAKSSSDGPSELGVDNLSGIYAVLAVGTIISIIFSIFCWCIFKKA
KSYEVPFCDALVEEFKIVIRFSENERALKSAQSVYSRSRNSSHSIESLKTDSEENMPPEE
AD
>DperGluRIIE GL27141 
MFSKHIFISFVIILSRVPLHSTQYEGYGSNYDSFQNMGSVPIGLLTDQNTDQMNIVFDHA
IEVANQEVGTTLTSLKAEVNYGDAYQSYGRLCRMMETGIAGVFGPSSRHTAVHLMSICDA
MDIPHIYSYMSEYAEGFNLHPHPADLAKALYSLITEFNWTRFIFLYESADYLNILNELTT
MFGMNGPVVTVLRYDMHLNGNYKQVLRRVRKSVDNRIVVVGSSETMPEFLNQAQQVGIIN
EDYKYIIGNLDFHSFDLEEYKYSEANITGLRLFSPEKMAVKELLMKLGYPSDQDEFRNGS
CPITVEMALTYDAVQLFAETLKNLPFKPVSQNCSQRTESVRDDGSSFKNYMRTLRLTDRL
LTGPIFFEGNVRKGYHLDVIELQPSGIVKVGTWDEQRQYRAQRLAATTAQFDNIDNSLAN
KTFVVLLSVPNKPYAQLVETFKQLEGNSQYEGYGVDLIKELADKLGFNFTFVNGGNDYGS
YNKTSNESTGMLREIMMGRADLAITDLTITSEREEAIDFTIPFMNLGIAILYLKPQKATP
ELFTFMDPFSEEVWWFLGFSFLAVALSFFILGRLSPSEWDNPYPCIEEPEELENQFTIGN
SIWFTTGALLQQGSEIGPKALSTRTVATFWLFFTLIVVSSYTANLAAFLTIEKPQSLINS
VDDLADNKDGVVYGAKRTGSTRNFFLTSEDERYKKMNKFMTEHPEHLTEDNQEGVRRVKT
STHYAFLMESTSIEYNTKRECNLKKIGDALDEKGYGIAMRKNWGHRDKFNNALLELQEQG
VLEKMKNKWWNEVGTGICATKEDAPDATPLDMNNLEGVFFVLLVGSCCALLYGIISWVLF
VMKKAHHYRVPLREALKEEFQFVVDFNNYVRVLKSSASIYSRSRQSSMSAASVAQDSHTT
DS
>DperNmdar1 GL22160 
MAGTDSPAAARFVYRCLLFAPAIVVGLLLPLTLPPIAAAQRHTASDNPSTYNIGGVLSNS
ESETYFHTIISHLNFDQQYVPRKVTYYDKTIRMDKNPIKTVFNVCDKLIENRVYAVVVSH
EQTSGDLSPAAVSYTSGFYSIPVIGISSRDAAFSDKNIHVSFLRTVPPYYHQADVWLEML
SHFAYTKVIIIHSSDTDGRAILGRFQTTSQTYYDDVDVRATVELIVEFEPKLESFTEHLI
DMKTAQSRVYLMYASTEDAQVIFRDAGEYNMTGEGHVWIVTEQALFANNTPDGVLGLQLE
HAHSDKGHIRDSVYVLASAIKEMISNETIAEAPKDCGDSAVNWESGKRLFQYLKSRNITG
ETGQVAFDDNGDRIYAGYDVINIREHQKKHVVGKFSYDSMRAKMRMNINDSEIIWPGKQN
RKPEGIMIPTHLKVLTIEEKPFVYVRRMGDDEFRCEPDERPCPLFNATDSTANEYCCRGY
CIDLLIELSKRINFTYDLALSPDGQFGHYLLRNNSGAMTLRKEWTGLMGELVNERADMIV
APLTINPERAEYIEFSKPFKYQGITILEKKPSRSSTLVSFLQPFSNTLWILVMVSVHVVA
LVLYLLDRFSPFGRFKLSHSDSNEEKALNLSSAVWFAWGVLLNSGIGEGTPRSFSARVLG
MVWAGFAMIIVASYTANLAAFLVLERPKTKLSGINDARLRNTMENLTCATVKGSSVDMYF
RRQVELSNMYRTMEANNYATAEQAIQDVKKGKLMAFIWDSSRLEYEASKDCELVTAGELF
GRSGYGVGLQKGSPWTDSVTLAILEFHESGFMEKLDKQWIFHGHVQQNCELFEKTPNTLG
LKNMAGVFILVGVGIAGGVGLIIIEVIYKKHQVKKQKRLDIARHAADKWRGTIEKRKTIR
ASLAMQRQYNVGLNSTHPPGTISLAVDKRRYPRLGQRLGPERAWPGDAADVLRTRRPYEL
GKPGQSPKVMGATPAMLGRTRPQQNILPPRYSPGYTSDVSHLVV
>DperNmdar2 GL14372 
MAPAVAHAGQSRVKLKSKSPAESSGRWTPPSQSPCQMDQRITSKNISNTASNSNINSNSN
SNSNSNSNSKHNSNRRTPPWNSLHLHQLLLLVVLACSCSLPPSAQALRLTNGGSSLSKSA
AANKEQLNIGLIAPHTNFGKREYLRSINNAVTGLTKTRGAKLTFLKDYSFEQKNIHFDMM
SLTPSPTAILSTLCKEFLRVNVSAILYMMNNEQFGHSTASAQYFLQLAGYLGIPVISWNA
DNSGLERRASQSTLQLQLAPSIEHQSAAMLSILERYKWHQFSVVTSQIAGHDDFVQAVRE
RVAEMQDHFKFTILNSIVVTRTSDLMELVNSEARVMLLYATQTEAITILRAAEEMKLTGE
NYVWVVSQSVIEKKDAHSQFPVGMLGVHFDTSSAALMNEISNAIKIYSYGVEAYLTDPAN
RDRRLTTQSLSCEDEGRGRWDNGEIFFKYLRNVSIEGDLNKPNIEFTADGDLKSAELKIM
NLRPSANNKNLVWEEIGVWKSWETQKLDIRDIAWPGNSHAPPQGVPEKFHLKITFLEEAP
YINLSPADPVSGKCLMDRGVLCRVAADHEMAADIDVGQAHRNESFYQCCSGFCIDLLEKF
AEELGFTYELVRVEDGKWGTLENGKWNGLIADLVNRKTDMVLTSLMINTEREAVVDFSEP
FMETGIAIVVAKRTGIISPTAFLEPFDTASWMLVGIVAIQAATFMIFLFEWLSPSGYDMK
LYLQNTNVTPYRFSLFRTYWLVWAVLFQAAVHVDSPRGFTSRFMTNVWALFAVVFLAIYT
ANLAAFMITREEFHEFSGLNDSRLVHPTSHKPSFKFGTIPYSHTDSTIHKYFGNMHLYMK
NYNKTSVADGVAAVLNGNLDSFIYDGTVLDYLVAQDEDCRLMTVGSWYAMTGYGLAFSRN
SKYVQMFNKRLLEFRANGDLERLRRYWMTGTCRPGKQEHKSSDPLALEQFLSAFLLLMAG
ILLAALLLLLEHVYFKYIRTRLAKKDGGHCCALISLSMGKSLTFRGAVFEATEILKKHRC
NDPICDTHLWKVKHELDMSRLRVRQLEKVMDKHGIKAPQLRLASSSDLLNHHHLKERPPL
LGNLSLAASAQDLYRWSYKTEIAEMETVL
>DwilIR7a GK25008 
MWWSSIWSVSLTFLPFVVLGAVPAPLPYRPTALVTAAIYVLKQHVCPDHSTLAVIELFRK
SNQHQQHDQNELLTHLLMDLGTEIGVQLLRDKPIERPKDHIVFLVDSAEAFRTLRFHFAD
SQFDNEFTFLILYMGKAMDDSMELEIEDMFETCFNFHVLNVILLVEKHSEIVSDEEEIDH
DVGVLVYGYRLYGAHCNQSLTIQLLNEYKNGQLLREITHRNLFDRSMHSLYGCPLNISWF
HLAPFVIFNGDSEDPVQLSESWRLSGIDGDLLKMLADIFDFRIQLRNPCDKCASPDTPVG
TCGDCLNELATNNSSVAIGALSASHLYRNYFSTTSAYYQSSLIFVVHMDSKIGAVTQLAL
PFKRHVWLLLIIACILMVIVQAIWHRQNGSFDISLGGLCVLTILLGNPVVERRLPTMYAR
LMLAVWLLMALVLRAAYQGKLYDVFRLPYSSSLPEQISDLLNNNYTLVAHEYYDFYPHER
TRLTKMNYLRRFRLLEEECDSQTGERLTSTVLMANLAYYNQINWHTTRLTHVKEPIFLYQ
LVMYLRRHSVLKFPFDRKLKQLMSSGIVGHINRLYDQSKYRTPQNHHDVTTVPLITFCGL
FTVSSILLTTAVVAIMLELLSLRFIWLRRYFE
>DwilIR7b GK10117 
MDSTVILAQAMLKILKESDMCDQSKTLFIYTQISEPRWHRHMMDITTQLLSDLSEPRQLY
FQYPIEYKPYRHAMILLVDDLEALRFICGRLKATSDLSHTIIYMSEIWQPYASEVQSALD
MLWHLSVLNVGLILRTMQNNNNIVMVTYYPFSAVHGCQVIVPTIVNRYQTNAGNWASREY
FPAKLRNFYGCTLTCATWEDMPYLVYRQHSDDDVGDGSNFIGIEGALLEFLAENLNFTVG
LYWMNKEEVLATFNETGWIFEDIFHKHADFSLGGFHFKPSSGNAPVPYSQSSYYFMSHIM
LVTNLQSAYSAYEKLAFPFHPRVWLAIGVVIVSICVLIRMAQHLLHPILPDINYYYQLVV
ISLGGNLLVCHLPRGSLARWLLLIWLFTSLILRSAYQSGMYQMLRKDTQRNPPQTIAEVI
NNGYTIRLAETNAQRILASLPELRPQQLRYLNGSELQWFPALARSGGNSSRLMAIITPYE
YFGYFRKVHPMSRHLHLVKERIFTQQLAFYVRRHSHLVSVLNDQIRHAHAYGFLEHWTRR
YVSAVDETDESIVRITSTVSYSTLDGIDGEPQVSENDDDDDDDDAADLAPSAHPVKLMVL
SMQELAALFWLTLWALLGAILVFVIELFLHFIQRKVKL
>DwilIR7c GK25009 
MWPQTVAHNISLISALVWAINGHFGRSSSLPLTLAQFSSRQANRNYHNDLIDATLSQASS
EGKIKFLLDNLSNLEADTDMDTDAETASSLSGIGGLETAIWFIDSLHSYYHLERNLLEAS
SSYKRNGYFIIVYTGGESGRLVTIREIFKRLFFIYVLNVSVFLLSRQGYVEMYTYFPYGP
EVCCSALPVHYATFPPTTMDTILFPNKLRNLYGCELIAVTFENRPFVFIDSDQKLQGIEG
MLFNTLADHMNFTIKIIVEMQKERGIVLPNGTATGALKLILDGDANVTFGAYMYNNQRAS
LMLPSLSYTSFPIVLGIPGGAQISPMQRFIKPFRYIIWSCLLICLLVAFSTIAVIQGFCR
TGLRHLLIGAGNRLPCLGLWNTLLGGLTMYPPRGTFARCLLGLWLVHVLILRAAYTGQLY
MLLQDAQMRTPLRTLSEVLEKGYTFYMLPALSTTFNNLVPRHRIEVVLSVEKALIRLRDE
DDPWIAVPLFLPTANQFDQRSGPTKPHLQLLPEALMTAPLTFYMRPHSYLKRRWDRLLLG
LMSGGIVRRFRRINLEKIEHLKKRQNMDPGPLSIWLLSGVFGFFWAMLLLSLAVFLMELA
SLRCPRLRRIMNAANRYIA
>DwilIR7d GK25012 
MAVIGLLIFVWFFLLTSSEKISQPDHQYHDVINKLSETLKEILKNICGKDQFSVFISTKY
KDLSKVNRNLVTEVLDKCLNLEASEKWPVSVVLATLPSPGQRFKSHLELLFVENLEQLRN
SISITVKKTVFLVVLLTSERDIQKRNQLMSEMFSHFLHQLYNIDVLLILVNMEMGSIEAF
TFRPYQLNNCASTLPMKVDPKMSRMIDLYPHKLDNFYGCPLSVIVWDIPPYMIRKGHDID
GFEAVVLKILSQKKNFTLQLMENEPKSLIGGASYMNGTMTGAYLMLMQRKANLTLGCAAC
TPERRTHLSSTLPYNQIGYVIVMKSPPGYSAYEIMLFPFDYATWLLLGGLAIFQHWLDPL
PAPVHAGLLILHFIFRSGYEGSIFKFVHNSPSKPLPITIFQTVEAGYDFITDHATYRMTI
NLPILRSRTRVIPGQPVDVFEALRSQPPRTAAFTSRAFLAEYLHTHRNQFNEYIILEEKV
VENMICIYFPQYSFLAGMIDSELFKLRSWGILDKIGRKLNWNFLTSGDRRYNKDVIKGFE
ESISFLQAALNCLLIGLAITLCVFLLELLSQRRGWSWLRYWLDFM
>DwilIR7e GK25012 
MNHINEFVARALLHVVHQHIMSVTPSLVLTLCCRNNHTCNFYNEMMSIMFRQWGISPLQI
VNVEEGVPWRRIPGRRHFNVIFTDSFAAFAEIRVNEYSLEYNYNEYYFIFLQARDYLHHT
EMMAIFQYCWHYQLINCNIQVQKSNGDILIYSYYPFSRENCNDIEPQLINRYNGSSFINP
DLFPRKLINLYGCPLRAAIWNEPPFIWLTERENKSENFVSGGYEGNLLLSLAKKMNFTIA
IRKPPNIKYRDEAMNMLLHNDADLSLGGFRQTVERTILATSTHNYHQTRQVFGLLDASFE
LGSFDILLYPYPLEIWLGILGVLGLALFIQLALDRLLHESHQDNWLNLELIFVGMPLLQT
PRSSAKRMYCIMLMFYTLLIRTVYQGLLYHLIRTHQLYRLPQTIDELVGQNYTVVVTPTA
QETLSGIPRVQHMNHRVIASTSETRPLEFLAEHPEYRRHTVATAEDVFIYHNRRNALKAS
GHFELVPQELINIQFTMYLPKHSYLVDHINEEIMWMRSVGLLVIWARWELDESYLKNIQS
FKILNLTDLYAIFLLVAMGLILSTAVFTLEILSRHWLKLQNLFL
>DwilIR7f GK25011 
MQAEDANLYVAKAMRFIIENVFAQLSATLAVTISSSTYNTSMWFEYMLENLVGSWRGATV
QLQRFQLDHLERVPGRKYCNFLLVDSYEGLRATNIAADNAIYDDHEYYFIFLQTRDRFIP
IELQLIMDHCLANYWLNCNVMIQTAQVDIVVYTYYPYTEDHCQKAVPVQINRFDGERMIN
EPMFPDKLRQLHGCPLTLLTWNVPPFVYLNFNHDSHQLMASGFEIQLMEHLADWMNFSIV
IKNLTLENNVSSYKLANGSNEGPIEMVINRWTNFSVGYFRKTARRVRLLTTPLTHYYTPL
VATVDLDNYRFGSLAILTFPFDWSVWLILLWSLIIHILIYLCRWRSRSHEVLEILLGGSL
ARLPRQWAHRAIYAHWIYASIPLRICYQSLLFHLIRLQLFGSVPSSFEQLLDDNFQALCT
SMTLQTLQEMPHVAERYESFLGMATVYDQKVLDELNHCKHDQRKGKVFAITSQEVTRLHL
RDSNRMDDYVILNQYVNVQQLSIFMPKHSYFYEKINEAIRRFDASGFLAAMRRVAFDSNE
RKTEKDQRRRYIDNGQLMGIYKLMFAMYLLAAIILGIELLLRRLQRHNCLRNSESYPPNK
KLTN
>DwilIR8a GK25795 
MQLLLLTLLLCLNLTGLDGEQELRITFWIEPVQQAEFEADMLIVQKELNTMNLDVRITDA
VIILTRSVNQDADFDSLCRILSNVGSSIVIDLTYTLWTDGYRLIQEKGIAYLRLERILRP
FLEMFGDFMRQKRANNVAMIFSNQRDMAEAVQQMTEGFPFRTLLMDASQDKNFAERLQSL
RPSPNYVAMFARGSAMNGLFEQVQKAGLFRRPTEWHFVFLDTRDRVFKYKRQAEFATRFT
LNPRAICRAMQMRDLYCGSGFTLQRALLLDILRGLIGAVQISPSYPEPIYMDCNTSAEVN
DRQDANAQDSAEWLEYVHWSNFITYATPLGYSFDDDSLKYEDGDNANTMQSLSFAINISA
GYYSSEHEAKTDLARLSSVGEILLLNETISPARRFFRIGTAESIPWSYYRRNKQTGELIL
DRRGSPIWEGYCIDFIARLAEKLNFDYDIVEPQIGHMGQRNEQGEWDGVVGDLVSGQTDF
AIAALKMYSEREEVVDFLPPYYEQTGISIVIRKPVRRTSLFKFMTVLRVEVWLSILAALV
GTALMIWFMDKYSPYSSRNNREAYPYACREFTLRESFWFALTSFTPQGGGEAPKAVSGRM
LVAAYWLFVVLMLATFTANLAAFLTVERMQTPVQSLEQLARQSRINYTVVHESDTHQYFI
NMKFAEDTLYRMWKELALNASKDFHKFRIWDYPIKEQYGHILLAINSSMPVRNAREGFTK
VNNHENADYAFIHDSAEIKYEITRNCNLSEVGEVFAEQPYAVAVQQGSHLGDELSYAILE
LQKDRFFEQLKAKYWNQSNVQNCPLSEDQEGITLESLGGVFIATLFGLVLAMITLGGEII
YYKKRRKQLQTSLPITQVKPLDEPERDEQSNPRRAWHVPLPKSKPPAKITPPPSFEAATS
KGKKLSKKITLGDAKFKPRHGLQSRRELGAPSGMGYIE
>DwilIR10a GK16517 
MSTLHSILLLILGFPWSESSSRFTLMELNDLMIMPTRDVLQLHVRLRTNADASNIYVQWF
LNHSQLPIIVQMGQEWQLNEQNRLANKEQEQDQDLEPEQNPDNRLNIAMVTSLTEFISTP
MPTSRAGIYFNILEETGADLSPNELMLLEQSCRLQWTQHKIYNRYILTTYGIWFYDPFGR
IDNGFGRLVSYAGDEILPTLLFHDMRGYPLRVQMFKSVYARPEIDKETGLLVRVTGLDWL
VAQMLQERLNFTMVLQQPDKNYFGERSANGSYNGAIGSIIRDGLDICLTGFFVKDYLVQQ
FMDFTVAVYDDELCIYVPKASRIPQSILPIFAVGYDIWLGFILSAFVCALIWLVLRIINL
QLNIVRVHGKRLFQQALAIVVDTWVVWVRVNLSQLPESYAERMFIGSLCLVSVIFGAIFE
SSLATVYIHPLHYRDIVTLQDLDDSGLKVVYKYTSMADDLFFSETSPLYASLNKKLSWNR
DLHADVIDDVARHGGKAGVSRYLSLMLESSHYMLMRRIWIVPECPKYYTISYVMPRDAPW
EDAINALLLRLLSAGIIAKWIKDQKSQVDIEMRGKMTEADADDNVVRVLTIEDLQLAFYV
VVCGNLFGLLGFLLEHAWQRITVKVKATTFRYPTSSTRPLVD
>DwilIR11a GK16131 
MNFSIISVVILMAVAGGPDAAGAADFGDKIHTNSTKMDLFTECLARSVVYLANNFIATQI
NTLVIRQSCLNCSYPLYERQRKLIDYVLQHSGPKLAVHITNRKPQVQEISHYTLFVVNNV
EAFRKQNWSVPDRVTEHYYHFLIVVSARFQEIGFEYIVRELILASFHVHVPNVIVVIQRT
EPQDIRIYAHTFFDADCKPGVQIYEYNRFNASGRLMKSILQLFPPLSFTGNNCTVRVSAH
QVPPYFMLKNRKKAMTEKGILLEGSEARGIDAELLLLLAKAMRFRIQLLMPNESTQLYGE
ANVSGCLAQLAAGKADMAIGSLSGSDKRRNFFSISAVYHQCYFVFVLRSQLASNRYNHLL
LPFRRKIWYATGILLLSLLLFIGILRRQILLNYPLESLLVSCFGCPVATQRLATSFWGRY
IFVNWLLLTLVLRCAYQAKLFDVLRAPHYIVLPECLQEMIEQNYTLVSSSYHDFYPEYIT
YRMNSTFQERYRYLENAALGKRLATISLLNNLAYWNRKHRNNSSLTYMREPIYLYQLAIY
FPKLSLYKYAIDRKINQLLSSGVMGHIERRYLSVNYIDMRESHHLPKITNDIFVGVYKVI
VALFILSMLLFILERLSMKWQGLRQIIEWMQ
>DwilIR20b GK18974 
MLANFSVSLPLGLFELLLQVILPGHTTIFYYNPSRLNCNWHWLQQRNLSSNPQFVWHSSS
PYTDLKEKQNSDIFVLACLSEQYFHKDFVRLSKTLKFQRHVKVFIELVGGDSESSEDLLA
SRVLRLSLQQSMLHVVIYFQGCSEKSLIIYSFVAFPKFILIKQNLSTRHISGLQLYRNQL
EAIRGYQLRVMPDFSEPNTFEYADEQGQLKMAGFLWDFAQNFADKLGANIIVTRPASTSR
RSLDHLRDNMLTLSRNNSIDLGLLTVFFHRFSLRELYQYAYPVFYANWCTMLPVEPSITL
PEVIQRVLSCEAISFIFVVCLAFTFAESYCQRLKWLWCLIISIVILFVMSAFIAQFFSML
IGRPQRPTINSFNELLASGLRIFGMQAEFDGMAGDFRAKYASAFQLTNNPKELYIRRNFF
NTSWAYTITKIKWHIMETHQRYFTHPVFRYSENLCFNGFTPYSLIISENCVFRDTIRLYI
MEIYQSGLLDYWLTHSFYDMVKAGHMQIKDYSTIYHLRALRLEDYRFARWFCSVGLVMAF
AVFVLELMQHWVNIFLDSL
>DwilIR21a GK16490 
MGTTLLAFGFVLFLVHFTSGHSSDEPLDRKCVSRRLIDRYGLNEQLYGRKNCLSESRRHK
RRIDATFYGNPKPRSQLLADQFHVNNLNYDQTNSLVALVNQIAADYLAKCPPVIYYDSFV
EKSDGLILENLFKTLPITFYHGEINSRYEAKNTHFTRHIDSNCKSYILFLSDPLMTRKIL
GPQTESRVVLVSRSTQWKLRDFLISELSSNIVNLLVIGESLMTDTVRERPYVLYTHKLYA
DGLGSNVPVVLTSWMKGGLSRPHINLFPPKFQAGFAGHRFQVSASNQPPFIFRIHSIDSS
GMSQLRWDGIEYRLLSLIGKRLNFSLDITETAKEMHTHGVVNNIQRQIELKAVDIGMSGI
FITEERLRETEMSVGHSKDCAAFITLASKALPKYRAIMGPFQWTVWVALICVYLGGIFPI
VFTDRLTLSHLMGNWGEMENMFWYVFGMFTNAFTFTGKYSWSNTKKVSTRLLIGAYWLFT
IIITSCYTGSIIAFVTLPAFPDTVDSVLDLLGLFYRVGTLDNGGWENWFQNSTHVPTVKL
YKKMEFVSSIDEGIGNVTQSFFWNYAFLGSKAQLEYLVQSNFSDENISRRSALHLSEECF
ALFQIGFLYPRESVYKRKIDSMILLAQQSGLMAKIGNEVSWAMQRSSSGRLLQASSSSSL
REIIQEERQLTTADTEGMFLLMALGYFLGGVALVSEIVGGITNKCRQIIKRSRKSAASSL
SSRHSSSKDLERTSAEQLAHDERKLARREAADEGQRMGFGMREFNLTRTTLRELYGNVNR
SDQSSNQPLENLKNHHGTHKHTSPLNSDVHEALDGLDEFIAQIEMTDDKQSADQEHSNCD
HFGPSLDHDEEVEKEADDLPDPFGDLSNFRLYNIQESNSSQE
>DwilIR25a GK24583 
MFDNFLKSLKHLWILWLLLLLSGLNWEIEAQTSQNINVFFINEVDNEPAAKAVEVVLTYL
KKNPSYGLSVQVESIEANKTDAKILLEAICNKYSASIEKKQTPHLIFDTTKSGVSSETVK
SFTQALGLPTISASYGQDGDLRQWRDLDEAKQKYLLQVMPPADIIPEVIRSIVKRLNITN
AAILYDETFVMDHKYKSLLQNIQTRHVITAIAKDGKREREEQIEKLRNLDINNFFILGNL
LAILESVKPAYFERNFAWHAITQSEGEISSQRDNATIMYLKPVAYTQYRDRLGLLRTTFN
LNEEPQLASAFYFDLALRSFLAIREMLQSGAWPKDMEYLNCDDFQGGNTPERTLDLRQYF
TQVSEPTSYGTFELVTQPRQTFNGFSYMKFEMDINVLQIRGGSSVNSKSIGTWTAGLDSP
LIVKDEDQMKSLTADTVYRIYTVVQAPFIMRDETAPKGYKGYCIDLIDEIANIVHFDYTI
QEVEDGKFGNMDEKGEWNGIVKKLIDKQADIGLGSMSVMAEREIVIDFTVPYYDLVGITI
MMLRPSSPSSLFKFLTVLETNVWLCILAAYFFTSFLMWVFDRWSPYSYQNNREKYKDDEE
KREFNLKECLWFCMTSLTPQGGGEAPKNLSGRLVAATWWLFGFIIIASYTANLAAFLTVS
RLDTPVESLDDLAKQYKILYAPLNGSSAMTYFERMANIEQMFYEIWKDLSLNDSLTPLER
SKLAVWDYPVSDKYTKMWQAMQEAKLPANLDEAVERVRNSTTATGFAFLGDATDIRYLQL
TNCDLQVVGEEFSRKPYAIAVQQGSHLKDQFNNAILTLLNKRQLEKLKEKWWKNDEAQAQ
CDKPEDQSDGISIQNIGGVFIVIFVGIGMACVTLVFEYWWYRYRKNPRIIDVTEAQAADR
LKDGKLPQDGVILGHSGEKFEKSNAALRPRFNQYPATFKPRF
>DwilIR31a
MRNLHSLLIILTVGAVQVSNQVMESSVITNFVVNLAKTKDAVIFSCSEKDLLQTSLALMG
YNQFVFPVHIDKPFFLPTILTKDNFARTTVIVNTGCNGSVELLAEASRYRYYNKTYQWLL
WGIDREIDNLLPPELDYIGPNAQITYVNTTKNEYLLWDVHSKGRHLKSVLELNLIAIIVN
NDNGSSRLNIENDIFELQGSEYRNQFNGLTLRGASVIDQEDITTNEQIEAILSRPEKDSG
VAAFVKYHYELLRLLRDRFNFSVNFRNSRGWAGRLGNSTFRLGLLGTIMRNEADIAASGA
FNRINRFAEFDTIHQSWKFEAAFLYRFTPDLDTHGKSGNFLAPFSQNVWFFTVGTLAVIN
FTWILFESITSRINKMLKFTNLTRVGEITKINWSERSLQTFGAACQQGMDPIPKDMPSRS
LVVTIFLFSLVMYNYYTSYVVGGLLSSSDQGPATVDEITSSPLKLSFEDIGYYKVLFRES
ENPVVKRLIRKKLSSARSPNDLQIYTHIEEAVPYLKTGGFAFHCEVVDAYPMIAELFDAT
EICDLREVSGLMNVEILNWIVPKNSQYTEIFRAAMCYARETGLVERILTRRQMKKPTCQS
LYTVYPVTLSGVTSAFITLISNYKKRKKTK
>DwilIR40a GK15347 
MQRATLAFGLLLIWSSGLVSVSAKLSYKNCNKTDVAIALSQIINGLKLRQLAILAPPTSN
YLKLDCEDDDSIHLDDFIQRLHGLYMKSVIFYDMELFFQYIEASLHGSIECVTLIFDEPY
EISLRLRRLAHRLSLFIYYWGAIAPPKPSRLRLEEPMRAVIITRPRPKAFRIYYNQARPT
GISQLKLVNWYDGENLGLQKTPLLPSAGTIYSNFEGREFRVPVFHSPPWFWVNYNNNSES
YANHNDSSEEDDFNSLEYVNEVNVTGGRDHRLLTLLSQHMNFQFVYIEASGRTQGYLKTD
DSKDSNDSFTGGIGMLQTGLADFFLGDVGLSWERRKAIEFSFFTLADSGAFATHAPRRLN
EALAIMRPFKPDIWPYLILTIVFSGPIFYCIIAMPYKWRNRRITLDVEQLGDLCIYMAYI
KEITPCVVKIKHRRTRRRIPTEPKMPTQLFEKCIWFTLRLFLKQSCHELYHGYRAKFLTI
VYWIAATYVLADVYSAQLTSQFARPAHEAPINTLQRLQTAMIDDGYRLYVEKESSSLEML
ENGTELFRQLYALMRQQEPGDHKGFLINSVEAGIKLIADGRENKAVLAGRETLYFNIQQY
GAKNFQLSQKLYTRYSAVAVQIGCPFLDSLNDVLMHLFEGGILDKMTTAEYELQARMMSQ
DQAQQSKELAASENANSNSKSSGESSANQQPPAQDNEMISALNLRMLQGAFIALTVGSLT
A
>DwilIR41a GK10759 
MLLGSQRDLGWSLILNFIISNYLNGSTTCIFWNDAYEFEPQFLTKGYSSFVGINIVSLAN
SFDHDVVNVWAKKQQLTKRELPFDDLLLKLTISIETSHCENFVVFGKDIFRFVDVFTNAS
MYSIWRSMHNKFVFLHLREEEPFYDNYFFEDQPNILFVVRDDPNGSHFDLKTNKYVGPKA
ENPAELILLDHYNALNQSFQLGAHLFPQKTRNLQGRELVIACFDYRPYTVIKHNSHINAR
DIGVPLDSGFSGVYIDGTETQVVLTFCAQFNCTVQIDTSDADDWGTIYTNMSGDGAMGMI
IEHKADICIGAMYTWYDDYMYLDLSMYLVRSGITCLVPAPRRLASWYLPLQPFQGTLWAA
VLACLSIEIVGLILAHRSEEELYVMTASVRDGWFSSWKFALAITFKLFISQSGNSRARSM
TVRVLLFACFLNDIIITSIYGGGLASILTIPSLDEAADTVERLRGHHLHWAANSEAWVSD
LRGSDEPLVLDLLQYFHIYNDKQLLDLAQDKSVHMGFTVERLPFGHFAIGDYLTAQTIDK
MVIMQEDLYYQYTVAFVPRLWPLLEEFNALIYRWHSSGFDKYWEYRIVADNLNVQIQQQV
EGTMLSSSQEDIGPVTLGMSNFAGIILVWVLGAIAASLVFVGELIFAAKFKRRSLVL
>DwilIR48c GK17920 
MLVVRFVASLFVLKLFSSHLISVVNQLNQDLDIKTIIYYGYTKEMLNKLSTNINQGQFQL
LLQQNLSEEFGNRQDEPVLIITELSEDLQINQLIAANLQKYFKDRQFNDILLIDWLNGTD
YAEVLQLYWLAGFPHVIAYNSTESQLWSMEGYGSRRIEPTSVEKYLKQRYRGNLMGHPVR
VLVTNDPPHSFVVESTEISKDPYQGSVINVFKLFAFHYNATFQAVHFAGLVRYSTWECLA
LVESNQIDACGSIFVKNFRFASSHPVRMNRVAIMAPYGNAIDKFYYFLRPFDDYVWIGIG
GSVIYIAMMASLMHRLFYGYWNVGQYILLAIQSLLSITMRLPRPLSRSSKLYLLLLLFTT
GFVLSSLYVALLSMMLTTKLYHKQMNTLADLKAANVNILFQQHNIEANSVYGGSAELRER
FQFVDELVHKQHRDALDPHYAYVDSEDRMDYYLYQEKFLRRPRMKKLPNPIGYTWAVQVF
KQNWPLERLYNQHIQRLFETGLQYKLVHNVHELAVRSGFLHFLPTQYKSVEPLELEDIAM
AGMVLSGGYIVSGICFLGELMLGH
>DwilIR48d
MTKLFILFLVICTSLKPVSLVPNELSTIINALNHGLFTKTNIIYTQPTDVYNAVINEMPT
VLFNPSNFGNLPNVSQNLPKPFLVVIPQFGEENLETFSKLPTEMQDADFLLVGQQSYQYW
LHFLSELWKLGYPNILIYNESSKYNSLYTSRDFPMQKLIETNVSHYLWAREHWFDNLHGW
EVRVALYNNPPRALVYPELELYDGYALMLLRQFLAYRMAKFVPILTPNYKVYSANDCLQF
LQLNQADLCGDLLAYTANYSFSASYMYLYGNILIPNSMEKSKNFYIIAPFELITWLLMAI
YVIMIASFASFIYLLQTKRKLNEIPQIFGKFVLQVLSSLLYAGFHLKELAGKVHYILFGT
IFLTGFIFSTFYLASLKSILATGLYEPQINTFEELVKRNISFIIGDYDKTVLEAYDFPDI
LWNITRVVPYKFILDHRKIFDTKYAYLAHSDRLVLFKFQQQFMTKPRMRPLPIELMHSLP
GFPMRREWLLRNKLSQTLLNCFGSGLMQKLAADTNRQTIHIGYLNLIESEAYEALALKLD
YFAVPLLMLGIGLGFAFLSFLGELLWH
>DwilIR48f GK17922 
MAHYLCRFMQLLLFLCSHGIIIKSEPHLNEIIDHLNEHLKTSTNIIIQSSLTSNLNFTQT
ITKPQLIFSAKEYLDREQLILQTPGPILIIVITDDRPPKGLFEHLKLAFQDADFLFVVDK
SNENFIKDPKWVEFIKNGWEQGYVKLLFHTPYNGGAIYDKWLFPYMRFQPATVESFIHAR
NRFGDLEGFEIRVASYNNAPRCIIYNDEKGKLVFGGFYMRFVRHFLAARNATFVPVFIQG
[truncated: 759,106 more chars]
