# Supplementary material for: Ancient Protostome Origin of Chemosensory Ionotropic Glutamate Receptors and the Evolution of Insect Taste and Olfaction
Source: PLoS Genet. 2010 Aug 19;6(8):e1001064. doi: 10.1371/journal.pgen.1001064 (PMC2924276; doi:10.1371/journal.pgen.1001064)
Supplement: Dataset S2 — iGluR and IR predicted transcripts. Sequences are in FASTA format. The header line of each sequence displays the new sequence name, except for previously annotated non-vertebrate iGluRs. (3.40 MB TXT) [file pgen.1001064.s002.txt]

>DsecIR7a
ATGTTTCACTATCTGTGGCTCCTGATGGGACTTCGATCCCTGGCAATGGGTGCACTGCAT
CCGCCGCAACCGGAAGTGATGACACCCCTGGTGGCAGCTGCCTTGGAAATTCTGGCCGAG
CAGGTTAGTCCCTCGCAGAGCACTTTGGCCGTGATGGATCTAACGCAAGATGCTGAGCAC
CGGGATGACCGGCAGGAGCAGCTAATGAACATAATCCTCAGATCGGTGGGTTCAGAGATG
GCTCTGAGGACGTTCCAGAAACCACCTGCCGAAGTTCCAGCCAGCTTCGTGGTCTTTCTG
GTCAATTCCGCAGAGGCATTTAACACACTGGGTTTCCACTTTACGGATATCCACTCCACG
CGGGAATTCAACTTTCTCATCCTGTTGACACGTCGCATGTCCTCACGAGCCGAGAGACTT
GAGGTGCTGACAGATATATCGAGGACCTGTGTCAGATTTCACACTTCAAATGTTATTTTG
ATAACCGAGAAGAGAGACGGAGTGGTCCTGGTCTACGCCTATAGTTTGTTAAATATGGAC
TGCGATCTTAGCGTAAGTCTAGAGTTAATAGATATCTATGAAAATGGATTATTTCGGCAT
GGTCACGAGGCCAGGTCCATTAACCGGGGCATCAGTCTGTCCGGATGTCCACTGCAGGTC
AGCTGGTATCCATTGGCACCATTCGTGTCTTTCATCGGCAACTCGAGTGATCCCGAGGAA
AGGGCACAGACCTGGCGACTAACTGGTATCGACGGAGAGCTCATTAAGTTGCTGGCGAGC
ATCTTTCACTTTCGCATTCTTCTCGAGGAACCGTGCGATAAATGCCTGTCGCACGACATC
AAGGATGATTGCAGTGGCTGCTTCGACCAGGTGATATTTAGCAACTCGTCCATACTGATC
GGTGCCATGAGTGGTTCGCATCAGCATCGATCGCACTTCTCCTTCACGAGCTCCTACCAT
CAGAGCTCACTGGTCTTCATTATGCACATGAGTTCTCAGTTTGGAGCAGTGGCCCAGTTG
GCGGTTCCGTTTACTGTCATTGTTTGGCTAGCACTAGTGGTTTCCAGTTTGCTGGTGGTC
TTAGTACTCTGGATGCGAAATCGACTCGTGTGCGGACGATCGGATTTGGCTAGGCATGCC
CTACAAGTGCTCACCACGCTTATGGGAAACCCCTTGGAGGCCAGGAGGCTGCCGAGAAGT
GGTCGAGTGCGCATCTTGTATGCTGGCTGGTTGCTTTTGGTCCTGGTTTTGCGAGTCGTT
TATCAGGGGAAGCTATTCGACTCCTTTCGATTGCCGTATCATAAACCGCTTCCCACGGAA
ATATCAGAGTTAATCCAGTCTAACTATACACTGATTAACCAGGAGTATCTCGACTACTAC
CCGCGCGAGTTGACTGTCCTAACCAGAAATGGTTCCATGGATCGTTTCGATTATATCCAA
GGACTAGGTAAGGAGGGCAAATTTACGACTACCTCCCTGATCGCCACCATGGCGTACTAC
AATATGATGCACTGGAGCACCAGTCGATTGACCCACATCAAGGAGCACATCTTCCTCTAC
CAAATGGTCATCTACTTGCGCCGCCATTCGTTGCTGAAGTTCGCCTTCGATCGGAAAATC
AAACAGCTCCTGTCGGCCGGCATTATTGGATATTTTGTGCGCGAATTCGATGCCAGTCAG
TACAGGAAACCCTTTGAGGAGGACTATGAGGTGTCACCCATTCCCTTGGATTCCTTTTGT
GGTCTTTACTATGTTTCCTCGATTTGGCTGTCCGCAGCTGTTGTTGCTTTTATTCTTGAG
CTTCTCAGCCAACGGATTGTCTGGCTGAGGAGAATCTTTGAGTAG
>DsecIR7b
ATGGAATCCAGATCGGACTTGGCGGAAGCTTTGGCTCAAGTGGTGGCCAACTCGGAGATG
GGTCGCTTCAAGACCTTGTACATATACACCCACTCTAGTTCCCAATCAACTGGTGCCCAT
TTGGAGGAGCTGCTTGACCAGGTGCTAATGATTCTGCCTAACAATTTGCAGGCACGTAGG
CTCTTGCTCCAGCAGTCCATGGAGTATAAGCCGTATGTCCATGCTGTCTTGGCTCTGGTC
GATGGTATTCCGTCTCTTTCGGCGATCTACGCTCGGATTCGAGCCACCCAGGATTTATCG
CACACACTGGTATACATGTCCATGCCCACGGATGCATATGGTGAGGAGATACAGGCGACC
CTTCGACTTATGTGGCGTTTAAGTGTACTAAACGTGGGTGTAGTGCTGCGTCCACCTGGC
GATCATATTCTTATGGTCAGTTACTTTCCATTCAGTGCGTTACACGGCTGCCAAGTGATC
TCGGCCAATGTAGTAAATCGCTACCAAGTGGGCACAAAACGTTGGGTTAGCCCAGATTAC
TTTCCCAGCAAGTTGGGGAATTTCTATGGCTGTCTTTTGACCTGCGCCACTTGGGAGGAT
ATGCCCTATTTGGTTTGGCGTCGCGATGGCAGTGGCAGCTTTGTGGGCATCGAGGGTGCC
CTGCTTCAGTTCATGGCTGAAAATCTTAATTTTAGTGTGGGTCTCTATTGGATGAACAAG
GAGGAGGTGCTGGCCACTTTCGATGAGTCGGGCAGAATTTTCGACGAGCTCTTTGGCCAT
CACGCCGACTTCTCCCTGGGTGGATTTCACTTCAAGCCCAGCGCTGGGAGTGAGATTCCC
TACTCCCAGTCCACCTACTACTTCATGAGCCACATCATGCTGGTGACAAATCTGCAGAGT
GCCTACTCCGCCTACGAGAAGCTGTCCTTTCCCTTTAGTCCGCTTTTGTGGAGAGCCATT
GGCTTGGTCCTGATCCTGGCCTGCCTGCTCCTCATGCTGGTGGTGCGCTGGTGTCATCAC
CAGGAATTGCCAAGGAATCCTTACTATGAGCTGTTGGTCCTGACCATGGGTGGAAATCTG
GAGGACCGATGGGTGCCACAAAGGTTTCCCAGTAGATTGATCCTGCTTACTTGGCTGTTT
GCCACCTTGGTTCTTAGGAGTGGCTACCAGTCGGGAATGTATCAGCTGTTAAGGCAGGAT
ACCCAAAGGAACCCACCACAAACTATTTCAGAGGTGCTGGCCCAGCATTTCACCATTCAG
TTGGCTGAGGTCAACGAGGCAAGAATCTTGGCCAGTTTGCCGGAATTGAGTCCCGAGCAA
TTGGTTTATCTGGAGGGCAGTGAGTTGCAATCCTTTCCGGATCTGGCCATGCAAAGTGGC
TCATCTGCCCGGGTGGCCATTCTTACGCCGTACGAGTACTTCGGTTACTTCAGGAAAGTG
CATCCGATGAGCAGGAGATTGCACTTGGTGCGAGAACGCATCTACACCCAGCAGTTGGCC
TTTTATATGAGGCGTCACTCGCATTTGGTTGGTGTGCTGAATAAGCAGATCCAACATGCC
CATGCTCATGGATTTTTGGAGCACTGGACGCGGCAGTATGTCAGTGCCGTGGATGAGAAA
GACAAGAGTGTGGCCAGGATAGCCTCCACATCTTATAGCACCCTGGATGGCATCGATGGC
GACCCGAGTCTATCGGAGTCGGAGGACCAGCAGGTGGCTCCCGTTCGCCAAAATGTACTC
TCAATGCGGGAACTAGCTGCTCTCTTTTGGCTCATTCTCTGGGCGAATCTTGGAGCGGCG
GTTGTCTTCGTTCTGGAGTTGCTGTTACCCAGAATAAAACTTAGGAAAATATCAATGAAA
ATGAAAAAGTCGACGAGAACCAGTGCCACTCCCACTTCCACTCTGTCCGCCCCTTCCACA
ACAAAGGACATCCCCTTCAGCTGCGAGGATGGCTTCCAGGATAGTTGGCCAAAGTGTTCG
CTGCTCGTATCGTAA
>DsecIR7c
ATGTTGCCCAGCGCCGTGCACAATGTGAGCCTGGTTTACGCCCTGGTTTGGGCCATTGAT
AACTACTATGGAATTGCCACCAGCACACCACTGGCGGTGGTGCAATTCCCCACCAGTCGG
GAAAGCAGGAGGCTGCACAACGATCTGATAGATGCTGCCCTGGGCAGATCTTCGGGCACG
GGAAGAATCCAGTTTCTGCTGGAGGATGACCGTGTGGAGATGACGGAAACCGATACGGAT
CCGCCGCCTCCAAGTGGATTAACGGGCAGACCCATAGCAATCTGGTTCCTGGACAGCTTG
CGTTCATACTTCCGCTTGGAGATGTACCTCAATCAGTTGGGCAGTCCGTACAAAAGAAAT
GGCTTCTTTCTGGTCGTTTACACCGGACTGGAGGATCAGCCCATGGAGTCACTGAAGATC
ATGTTTCGGCGTTTGTTAAATATGTATGTGCTGAATGTGAATGTGTTTCTGCAAAGAGAT
GAAACTGTCCATTTGTACACTTACTATCCCTATGGACCGCATCACTGTCAGTCCTCGCTG
CCTGTCTACTATACTGCTTTCCAGGATCTACCCGCTCCGGCAACCGGATTCGGTCTTACC
AAGCCGCTTTTCCCCAGCAAATTGGCCAACATGCATGGCTGTGAACTGGTGGTTGCAACC
TTTGAGCATCGGCCATACGTGATCATCGAAGATGATCCGAAGACTCCGGGAGGCAGAAGC
ATTCACGGCATCGAGGGCTTGATTTTCCGATCCCTGGCCGAGCGGATGAACTTTACTATT
AAAATGGTAGAGCGGAAGGACAAGAACCGCGGCGAAATTTTGCCTGATGGAAATTTTACG
GGAATCCTAAAAATGATGGTCGATGGCGAGGTGAATCTGACATTCGTTTGCTTTATGTAC
AGCAAAGCCCGTTCGGATCTGATGCTACCAAGTATATCGTACACAAGTTTTCCGATTGTC
CTTGTAGTTCCGAGTGGGGGATCCATATCGCCCATGGGACGATTGACACGACCCTTTCGC
TACATAATTTGGTCCTGCATCCTGGTTAGCCTGATCTGCGGTTTCCTGCTGATTTTTCTT
CTAAAAATTACTGCTGTGCCGAGATTGAGAAACCTGGTGCTGGGCAGACGCAATCGTCTT
CCCTTTATGAGCATGTGGGCCAGTCTGCTCGGCGGTCTGGCTTTATATAATCCACAAAGG
AACTTTGCCAGATACATTCTGGTGATGTGGCTCCTGCAAACACTGATCCTCCGGGCCGCC
TATACGGGTCAGTTATACATCCTCCTCCAGGATGTTGATGTGCGATCGCCTATTAAATCC
CTTAGCGAGGTGCAGGCCAAAGACTATGAGTTCCGTATTCTGCCCGCCCTGCGGACGGTC
TTCAAGGATTCGATGCCCAACACCAATTTCCATGTGGTGCTCTCACCTGAGGAGTCACTG
TACCGGCTCCGTGATGAGGATGACCCAGGTATCGCAGTGCCTCTTCTACAGCCCACTATC
AACCAGTTTGACTTTCGATCGGGACCAAAAAAAAGGCACCTGACCGTTCTGCCCGATCCA
CTGATGACCGCCCCCCTAACCTTCTACATGCGACCGCATTCCTACTTCAAGAGGCGAATC
GATCGTCTAATCATGGCCATGATGTCATCAGGCATCGTTGCCCGGTATCGAAAGATGTAT
ATAGACCGAATTAAACAAGTGGGCAAGCGGCGGAACCTGGAACCCAAGCCACTGTCCATC
TGGCGACTAAGTGGAATTTTTGTTTGCTGTGCAGGGCTATATATGCTGGCCCTAATTGTC
TTTATCCTGGAGATCTTGACCAGGACTCATAGAAGATTACGCAGGGCTTTGAATGTAATT
AACAGATACGCGGCATAA
>DsecIR7d
ATGGACATTCGTTGCGTTGTGGCACTGCTCCTGGGTCTTTGTAAAGTGCAAGCGGTTTTG
TGGCCCCACCAACATCCTTTGGAGGAGCAACTGGCTAGCCAGATTTCCGCTACTCTACAA
AAGATTTTCATCAATGGCCTTGCGGTTCATAATTTTAGTGTTTTTATCAGCACCGCCTAC
GAGGAAATGGACAGGGATCGGGTGATCCTGGTACATCGAGTGCTATATCGAAATCTATAT
CAGCCGAATTCCCCAGTGCCCGTTGTTCTGGCCTCCAAGATGAACCGAAAGATGACCGCC
CAAGTCTTCACCCAGTTGCTCTTCGTCCAGAATGCTGAGCAGGCCATTGCCATTGCCAAA
GGAGTGAACAGAAACGTGCTTTGCGTTATCGTACTGCTGACATCACAGCCGGAACGACCC
ATTATGACGAAGATTTTCACGTATTTTATGCAGGAACGATACAACATCAACGTAGTGATC
CTGGCGCCCCGTTTGCAGGGAGTCCTAGCCTTTAATGTCCGGCCGTACACACCCACGAGC
TGCTTGAGCTTGGATCCAGTGGAAACTGACATAAAAGATGGCGATTTATGGGACGTTTTT
CCGAGCCGATTAAAGAACCTACATGGATGTCCATTGAGCGTGATCGTGTGGGATATACCG
CCCTACATGCGAATAAATTGGAAGAGTAGTGATCCGATGGACGGACTGGACGGATTGGAT
GGGCGGCTCCTACGGATCGTAGCTCGCAAGATGAACTTTACGCTAAAATTGATTCCCAAT
GAACCGAATGGACTGATTGGTGGCTCCAGTTTTATCAATGGCACATTCACGGGAGCATAC
AAAATGCTTCGCGAGAGAAGGGCCAATATCACCATAGGATGTGCTGCCTGTACACCAGAA
AGATCCACCTTTTTGGAGGCCACTAGTCCGTACAGCCAGATGGCCTACATAATCGTGTTG
CAGACCAGAGGCGGGTATAGTATCTATGAGGTTATGCTGTTCCCTTTCGAAAAGTACACC
TGGCTGCTGCTCAGTACGATATTGGGTCTTCATTGGATTGTGGGCAGTCGGTGGCGAATG
CCATCCCCCATTTTGGCCGGTTGGATGCTCTGGATCTTTGTCATTCGGGCCAGTTACGAG
GCATCCGTGTTCAACTTCATACACAACTCACCGGTGAAGCCATCTCCTCGCACTTTGGAG
CAAGCTTTGAGTGGTGGCTTCCGGTTCATCACCGACCATGCCACCTATCGGATGACCCTG
CAGATACCGTCTTTTCAGGGCAAGACTTCAATATCCGCCGGACAGCCAGTGGATGTATTT
GATGCTCTCTTGAAGTCTCCCTGGAAGACAGGTGCCTTCACCAGTCGCGCCTTTTTAGCC
GATCACTTGGTTAGGCATCGGAAACATCGCAATCAGCTGGTGATTTTGGCCGAAAAGATC
GTCGACAATATGCTTTGCATGTACTTTCCCCATGGCTCCTATTTCGCCTGGGAGATCAAT
AATCTTCTTTTCAATATGCGTAGCTTTGGCATATTCCAGCACCATTCGCAGATCCTCGCC
TGGAACAATATGCCCACCACCACGGATACGAATTCGCCGGGTAAAACAATTCATTCCTCT
AAGGAGAGTGCAGCCACTGGATTTGCTGAGTCCATGAGCTTCGTCGTAGCAGCACTAAAT
TGCTTGATGGGAGCACTCTGTGTTTCCATTGTGGTTTTCGGTCTGGAGCTACTGAGTCAA
AGACGCCGCTGGACGGGATTAGCATGGCTGTTTGAAAGAGTTTGA
>DsecIR7e
atgaaccacatcaaccagttcgtggcccgggcagtgctccacgtagtacaccactacatc
ctgagtgtgaccccgtcattggttttgaccctgtgttgccggagcaatcatacgtgcaat
ttctacaacgagatgatgagcactttgttccgggaatggggcttggccccgctgcaaatc
gtcaatgtgctgagtggtgtcccgtggcatccggttccgggtcgtcggcacttcaatgtc
attttcaccgactcctttgccgccttcgaggaaatccggatggagtactattccagagag
tacaactacaatgaacactatttcatattcctgcaggccagggatcgtctactgcagggc
gagatgcggctgatcttcgactactgctggcgctatcggctgatccattgcagcatccag
gtgcaaaagtccaacggggacatcctgttctacagctactatccttttggagagcatggt
tgttcggatatggaaccgcagcttatcaatcgctataatggcagtatgctggtcgaaccg
gatttattccctcgcaagttgagaaacttctttgggtgccccctaagatgcgccctttgg
gatgtccctcccttccttacattggatgaggaccaggaagaggtactgctcgtcaacggt
ggctacgaggGTCGGTTGCTCCTGGCTCTTGCCGAGAAAATGAATTTCACAATTGCTGTT
CGAAAGGTGCATGTCAATATGAGAGATGAGGCTCTGGAAATGCTGCAACGAGACGAAGCG
GACTTGACTCTGGGCGGGATGCGTCAGACGGTGGGCAGGGGCATGGTGGCATCCTCGACG
CACAACTATCATCAGACCCGCGAGGTGTTTGGAGTCCTCGCCTCCAGCTATGAACTGAGT
TCCTTCGACATCCTCTTCTATCCGTACCGCCTACAGATCTGGATGGGAATCCTCGGCGTG
GTGGCCTTGTCCGCTCTTATGCAATTGGTCGTTGGCAGGATGTTGCGGGAGCGCATGGGA
TCACGGTTCTGGCTAAATCTGGAGCTAGTATTCGTGGGCATGCCGCTCTTGGAGTGTCCC
AGATCGCATACCGCTCGTCTTTATTGTGTCATGCTGATGATGTACACTTTGATCATCCGG
ACAATCTATCAGGGCTTACTGTACCACCTGATACGAACCCATCAACTGAATCGTTGGCCA
CAGACCATTGAATCACTGGTGCAAAAGAACTTCACAGTGGTGCTGACACCCATTGTGCAG
GAGGTGCTGGACGAGATTCCCAGTGTGCAGCACATGAGATTCCGGCTGCTGGAGGGCAGC
TCCGAGCTGGATCCCCTGTACTTCCTGGAGGCTAACAACCAACTGCGGCAGCATGTCACC
GCCTCCGCTCTGGATATTTTCATCCATTTCAATCGCTTGAGTGCGGAGAAAGTGCATCAG
AGGGGAGAGCAGGGATCAGGAGCTCACTTTGTGATCGTTCCGGAGGACATCATCAGCATG
CAGTTGACGATGTATCTGGCCAAGCACTCCTTCCTCATCGACCAGCTCAACGAGGAGATT
ATGTGGATGAGATCAGTGGGTCTGCTCTCCGTTTGGTCCAAGTGGGAACTGTCCGAGAGT
TATTTGCGCAACGAGCAGAGCTTCCAAGTCCTCGGCACTATGGAGCTATATGCCATCTTT
TTAATGGTCATGGTCGGTCTGATCGTTGGCCTGCTTGTCTTTATCCTGGAAATTGTGTCA
ATGCAATCCATCTATTTAAGGAAACTTTTTACATAG
>DsecIR7f
atgcagggggaggacgccaatttgtatgtggcccgggcactacggctggtcatcgagaat
gtgctggcccagctgagcaccacgctggtgctgaccatttccacgcgccacctgggcacc
gcccactggtttgagtatatgataaacaacctgatggattcgtggcgaatggttgCGGTG
CAGCTGCTGCGCATTCGTCCGGATCTGGTGGTCAATCCGGTACCGGGAAGGAAACGCGTC
AGCCTGTTGATGGTGGACTCCTATCAGGGATTGCTGGACACCAACATCACGGCCAGCAAT
GCGGACTTTGATGATCCGGACTACTACTTCATCTTCTTGCAGGCGCGAGACCATCTCGTT
CCGAAGGAGCTTCAATTGATCCTGGATCACTGCTTGGCTCACTTTTGGCTGCACTGCAAC
GTGATGATCCAGACCGCCCAGGTGGAGGTGTTGGTCTATACCTATTATCCCTACACAGCA
GACGCCTGCCAGAAGGCTCATCCCATTCCAGTGAATACTTTTGATGGTTGCAAATGGAAA
GCGTCCCAGATGTTTCCCGATAAACTCAGCCAGATGCACGGCTGTCCACTGACTGTGCTC
ACCTGGCACCAGCCGCCCTTCGTGGAGTTGGTCTGGGATCCGAAGCTCAATCGCAGCCGT
GGCAGTGGCTTCGAGATCCAGCTGGTGAAGCACCTGGCTCGTCGGATGAACTTCAGCCTG
GAGTTGGTCAATATTGCGCTGCTGCGTCCAAACGCTTATCGCCTGGCGGAGGGCTCCAGC
GAGGGACCCATAGAAAAGCTCCTGCAGCGCAATGTCAACATCAGCATGGGTTACTTCCGC
AGGACGGCGCGCCGGAATCAACTGCTCACCACCCCCATGTCGTACTATTCGGCCAATCTG
GTGgccgtcctccagttggagcgctatcgtatcggttcgcttgcgctgttggtatttccc
ttcgagcTCTCCGTTTGGATGCTCCTGCTCCTGGCATTGCTGATTCACATGGGCATCCAT
CTGGCATCTACAAGGAGGGGAAATCAAGAAGATGGTGGCAGGGGATTGCAGGTGGTGGCC
CTGCTTTTGGGCGCCGCCTTGGCCCGACTGCCGCGCCCCTGGAGGCATCGCTTCATTGCC
GCCCACTGGCTGTGGGCCAGTATACCCCTGAGGATATCCTATCAGTCCCTGCTCTTTCAC
TTGATCCGCATGCAACTGTACAGTACTCCATCGTTTTCCCTGGATCAACTGCTGGCGGAG
GGATTCCAGGGTATTTGCAATGCGAATACCCAGCGATTGCTGCTTGAGATGCCACAGGTG
Gcccgcgatccggatagtattcaatccctggacacacctttcgattgggatgttttgaat
gtactgacgcggaatagaaaccgaaaaatattcgcagttgccaatcaggatgtcacccta
tcctttctacactcctccgcacatcccaatgagtttcacgtggtccagcagcccgtgaat
gtggaatacgctggaatgtatatgcccaaacactcgtttctatacgagaagatggacgat
aacattcggcggctggattccagcggatttatccacgcctggcgacgcgcatcctttgca
tccgtccatcgaagggaccaggtgcacatgaccagccggcggtacattaaccatgccaag
ctctccgggatctacatggtcatggcgggtctttatcttctagctggcctcgtgttcgcc
ggagagctattacttcggcagaggaactag
>DsecIR7g
ATGAACGTGACCAGCCTGCTGAATTTCGAGTCGATGAAGTACATCGGCGCCCAGACGCAA
GCGGCGTCCATAAATCATCACGTGGCCCAGGCCCTTCGTGTCTTCATCGAGGACTTCTAT
CAGCGGATCGCTCCAGCCTTTATTGTGGTCCTCTCCTGTCGGCGACCCAGTCCCATGAAC
TTCTACCGCAACATAATGCAGCTGCTCTACGAGAGCGTGGACACGATGATCGTCCAGTTG
GTCCTGGTCGAGCTCGGTCGTCCGCGGCGGATCGCAGGACCAAGGACACACAATCTACTG
CTGGTGGACTCGCTGGATGCGCTGCTCGACATCGAGATCCACACGTATACGGCGCAGTCG
GACACCAGCGAGTACTACTATATTTTCCTGCAGCAGCGGGATGCACTGATTCCGCACGAC
ATGCAGGGTGTGTTCGCGTACTGCTGGCGCCACCAGCTGATCAACTGCAATGTGATGACG
CAGAgttccggtggccaggtgctgctccacacgtattttccctacgcgcctgggcaaTGC
AACGATTCTCAGCCCACCAGGATCAATATGTTTCTGGGCGAATCGTGGCAGCATCGCGAC
TACTTTCCCTCCAAGTTGCATAACCTCAACGGGTGCCCTTTGGTTGTTTTGGCCAGGAAA
GTGTCGCCCTTTTTAGACCTAGATGAGGGGCAGCGGGAGCTTCGCGGCCTGGAGGGGCGT
CTGCTGCAGGAATTGTCACGCAGGATGAACTTTAGCATACAGTTTTCGGGCTTACAGGAT
CAACTGAAGAATCGCACAACATGGACGGAGAAACAGTTGCTACAGAAGCTGGTCCAAGAG
CGCATAgcccacctggcgattggttatgtgaggaagcgcatccagtacgcaacgaatctg
acgcccgtgtttccgcattactcgaaccgggtggtgggatgcctccttttgaatgcccac
aacctgaccagcctggagatttggtcgtttccgtttcaggcactcacttggatctgcctg
gtcgcgggggatcggttggctctcgttctggcggtctatgccgcctcccttggcttgccc
atcgatccccccgagcgtccgtcgctgcagttgctcttcgccagctggctgatttttggg
ctgatcgttaggtccatgtactcggctctgctgttcttcatcctgcgataccatctgcac
cagcgattgccaggaagcctgcaggatctgacccatggcgactatgcggccgtaatgggt
cgaaccatgttgcaagatctgagggaggtgcccagtctgcaggatctgctgggtctcaaa
tccgtgatagtgtcctccgaacgggaggaggaggtgctccgcacgttagatcggtgtacg
ctgcgagaaggagccggctcacatccacttttctttggcctgatttcccaggatgcactt
ctccatctcacccaacggggtcatcgggctggagcttATCACATCATACCACAAGACGTT
CTGGAGCAGCAGCTGGCCATTTACCTGCAGAAGCACTCGCATCTGGCCAGCCACCTGGAC
AACCTCGTCATGTCCATTCGATCCGTGGGCCTGCTGCACCACTGGGCGGGCCAAATGGCT
AgcgagcggtacttccgcagtcggttcctgtaccgggagaagcgcatccgacagccggAT
CTTTGGGCGGTCTACATCCTGACCGCAGGACTCTATCTCCTGTCGCTGGTCGTCTTCATA
TGCGAACTCCTGGCCTCCAGACGAGCAGGGGTCTGA
>DsecIR8a
ATGGAGCTGCTACTGCTGGTACTGCTGCTCGCACTTCGTTTCGGTGGCTCGGAAGTACTC
AAGATAACCTTTTGGATTGAGCCCGTTCAGCGGGCGGAATTCGATACCGATATAGCGGTG
GTACTCAAAGAGTTGGATGCACTGCGTCTGGATGTTAAGGTGGACGATACCACCTTGACT
CTGACCCGGTCGGAAGATGGCTTGGACATGCAGCGGTTTTGTGAAATTCTGTCCACTGCC
GGCGCAAGTGCCGTGATCGACCTCACCTACAGTCACTGGGAGGAGGGCTACAACCTGGTC
CGCTCCCTGGGCATTGGCTATGTGCGTCTGGAGCGGATTATGCGTCCCTTCCTGGACATG
TTCGGTGACTTTATGCGCCAGAAGCGAGCCAACAACGTGGCCATGGTGTTCATGAATGCC
CGCGATGCCGGCGAAGCCATGCAACAGATGCTAATCGGCTATCCCTTTCGAACACTCATC
ATGGACGCCAGTCAGACCGATCCTGGCCAGCATTTTCTCGAGCGCATCCGATCGCTGCGT
CCGGCGCCAACTTATATAGCCATATTCGCACGCGCGGCCGCCATGAACGGCATTTTCGAA
AAGGTTCAAAAGGCTGGACTCTTTCAACGGCCGCTGGAATGGCACTTTGTGTTCTTGGAC
ACTCGAGATCGGGTATTTAAGTACAGGCGCCAGGCGGAACTGTGTACCCGGTTCACATTG
AGTCCTCGAGCGATCTGCAGATCGATGCCCATGCCGGATCTTTACTGCGGAAGTGGATTT
ACGATGCAACGTGCCATGCTGCTGAATGTGCTGCGCAGCCTGATAAACGCCGCCCAGGGG
AGTCCCGGTTATCCGACGGCCATCTACCAGGACTGTAATGCCACCGCCTCGACGTCGGAG
GTGGGGGATCCGTTGAAGAAGGACGACTACAACTGGCTGGACATGGTGCACTGGAGTAAC
TTTCTTGCGTACGCCACGCCTTTGACTCAGATCCAGGATCAATTCCAAAGACCAGTGCCG
GGTCTCACCTTTGCGGTAAACATATCCGCCGGATACTACAGTTCTGAGCACGAGGCGAAG
ACAGATCTGGCCGCCTGGTCGTCGGTGGGCGAGATGCGGCTCCTGAACGAGACGATCAGT
CCGGCACGTCGGTTCTTCCGGATCGGCACAGCTGAAAGCATTCCTTGGAGCTATCTGCGT
CGGGAGGAACGCACCGGTGAGCTGATACGGGATCGCAGTGGTTCGCCCATTTGGGAGGGC
TATTGCATCGACTTCATCATTAGGCTCTCGCAAAAGCTGAACTTCGAGTTCGAGATCGTG
GCCCCCGAGGTGGGACACATGGGCGAGCTGAACGAGCTGGGCGAATGGGATGGCGTGGTG
GGTGATCTGGTCCGGGGCGAGACAGACTTCGCCATTGCCGCACTGAAGATGTACTCGGAG
CGGGAGGAGGTGATCGACTTCCTGCCGCCATACTACGAGCAAACGGGCATATCGATCGCG
ATTCGGAAGCCAGTGCGCCGCACATCGCTGTTCAAGTTCATGACCGTGCTCCGACTGGAG
GTGTGGCTTAGTATAGTGGCCGCCTTGGTCGGTACGGCCATCATGATTTGGTTCATGGAC
AAGTACTCGCCGTACAGCTCGCGGAACAATCGGCAGGCATATCCGTATGCCTGCCGAGAG
TTCACCCTGAGGGAGAGCTTCTGGTTCGCCCTTACGTCGTTCACGCCGCAGGGCGGAGGA
GAAGCACCCAAGGCCATTTCCGGACGGATGCTAGTGGCCGCCTATTGGCTGTTTGTCGTG
CTCATGCTGGCCACATTCACGGCAAATCTGGCTGCTTTCCTCACCGTGGAGCGCATGCAA
ACGCCGGTCCAGTCACTGGAGCAACTGGCTCGACAGTCAAGGATAAACTACACCGTGGTG
AAGGACTCCGATACTCATCAATACTTTGTGAACATGAAGTTCGCCGAGGACACACTGTAC
CGGATGTGGAAGGAGCTGGCCCTTAACGCTAGCAATGATTTCAAGAAGTTCCGCATCTGG
GACTATCCGATCAAGGAGCAGTATGGCCATATACTGTTGGCCATCAATAGCTCTCAGCCG
GTGGCGGATGCCAAGAAGGGATTCGCCAATGTGGATGCACACGAGAATGCCGACTATGCA
TTCATCCACGATTCGGCGGAGATCAAGTACGAGATCACGAGGAACTGTAATCTTACCGAG
GTGGGCGAGGTGTTCGCCGAGCAGCCGTATGCCGTGGCCGTCCAGCAGGGCAGTCATCTG
GGTGACGAGCTGAGCTACGCGATTCTGGAGCTGCAGAAGGATCGTTTCTTTGAGGAGCTG
AAGGCCAAGTACTGGAACCAATCGAATCTGCGTAACTGCCCGCTGTCGGAGGACCAGGAA
GGCATTACCCTGGAAAGCTTGGGCGGCGTCTTTATAGCCACCCTCTTTGGCCTCGTCCTC
GCCATGATGACCCTCGGCATGGAAGTGCTCTACTACAAGAAGAAGCAGAACGCACTGGAA
ATAACCCAGGTGCGTCCGGTGGATGATTCGTCGGGGTCCGAAGGCAATTCTTCAACAGCT
CCCCCCACTGCAACTAGCACCACGAAGCAGGCATGGCACATCCCTGTGCTGGAGGCGGAG
GAGAAGCCAGCGAAGGTATCGCCACCGCCCTCATTCGAAGCAGCCACATTCAGGGGCAAG
AAGCTGCCGGCCAGAATCACCCTGGGTGATGGCAAATTCAAGCCGCGTCAGGGACTGTAC
GCAAGGAGGAATCTTGGTGCCTCCGACTCCCACAGTGGCTACATGGAGTGA
>DsecIR10a
ATGGCGGTGCTTGGATCGCTTTTCCTGCTTTCCATGCTGGACATGAAAACGCTGAACTTG
ACCCGGCTGGATGGACTGCTGGTGGAACCCACCAGGGATTTGGCGCAGCTGGAACTTTAT
CTGCAAGCGGGTTCAGATCATCGGGACGAGGAGAATCCCTATGTCCAGTGGTTTCTGCAA
CGAACGGAAATTCCGCTGAGCATCGTAACCTATCAGGAGAATCTCTATTGGATGGACGAT
CCGTTTGGCCGAAGAAATCTAGTCCTGGTCATGAGTTTGGATCAACTTTTGACCAATCGT
GGAGCGGCTGCACCGATACAGAAAGCTGGTACTTTCTTCTACATCCTGGCAGATCAAGAC
GAGGACCTGTCCGCAGATGAACAACTCCGTTTGGAGGGCAGCTGCCGACAGTTGTGGACG
CAGCACAAAGTCTATAATCGGTTTTTCCTAACCAGAGATGGTGTGTGGATCTATGATCCC
TTCAAGCGTCGCGATTCCGCCTTTGGACGATTGGTGCGATATTACGGCTCGGAGACCCTG
GATAAGCTGCTCTTCCGCGACATGGCTGGCTATCCACTGCGCATCCAGATGTTTAAGTCC
GTCTACACTCGTCCGGAATTCGATAAGGAATCCGGTCTGCTGACCAGAGTCACTGGCGTG
GACTTTCTTGTGGCCCAAATGCTCAGGGAGCGATTGAATTTCACCATGCTACTGCAGCAG
CCGGAAGAAAATTACTTTGGagaacgctatgcgaatgggagctacaatggcgccatcggt
tcgatcatcaacgatggactggacatttgcctcacgggattcttcgtcaaggattacctg
gtgcagcagtacatggactTCACTGTGGCCGTGTACGACGATGAGTTGTGCATATATGTG
CCGAAAGCCAGTCGTATACCGCAATCGATATTGCCCATATTTGCAGTTGGCTATGATATT
TGGCTGGGCTTCGTGCTGACCGCCTTTGCTTGTGCTCTCATTTGGCTAACATTGCGGGTG
ATTAATCTGAAGCTGAGGATAGTGAGTCTGGGCAATCAGCATATTTTGGAACAGGCATTG
GGCATTGTGGTGGATACTTGGGTGGTTTGGGTGCGACTCAACTTGAGTCACCTGCCAGCG
AGCTATGCCGAAAGGATGTTCATTGGAACGCTGTGTCTGGTGAGCGTGATATTCGGCGCG
ATTTTCGAGTCCAGCTTGGCCACGGTGTATATACATCCATTGTACTATAGGGATATAAAT
ACCATGCAGGAGTTGGATGAAAGCGGCTTGAAGGTGGTCTACAAATACTCATCCATGGCG
GATGATTTGTTCTTCAGCGAAACATCGCCATTATTCGCGAGTCTCAATAATAAACTCACC
TGGAATCGAGATCTACGTGCGGATGTCATCGATGAGGTGGCCAGATTTAGGAACCAGTCT
GGGGTCTCCAGATATACCTCCTTGATATTGGAATCCTCGCAGTTAACGCTGCTCAATAAA
ATTTGGGTGGTTCCCGAGTGCCCCAAGTACTATACCATCTCGTATGTGATGCCGAGGGAT
TCGCCATGGGAAGATGCTGTAAATGCGTTGCTTTTGAGATTCCTGAATGCTGGACTGATT
GTCAAATGGATCCAGGACGAGAAGTCCTGGGTGGACATCAAAATGAGGTCGAGCATCCTG
CAAGCCGATGCTGAATCCGAACTTGTGAGGGTCCTAACTATTGGGGATCTGCAGTTGGCC
TTCTACGTGGTCATCGGGGgtaatttgttggcttttctcggctttctagccgagcatttc
aggcgaaaactgcaaaagaaaggggtatag
>DsecIR11a
ATGCGCCTCGCTATCCTGTGGCTGTTCTCCGGCCTTCTGCCGGGGATTCAGGATGGGATG
TGGGCTTCGGTGCGGGCACAACAAACTGGTCGAGATGTGCTCCTCTCGCGGATGGGGAAT
CCACAGAACGAGCTCAACACCAGACGACTGGCTAACGCCTCGAGTTATCTGACTAGGAAC
TACATTGCTAATAGGATCAATACGCTGGTAGTGCGAGAGAACTGTGTGGAGTGTCGATAT
GAGCCTACCGACCGCCAGCGACAGCTGGTAGACCAGATCCTGGCCAGCCTCGCTCCGGAC
CTCAGTGTCCTGCTCCACAAGGGCACTGCAGAGGAGACTACCTCGGAGTACACACTCTTC
GTGGTCAACGACCACACCGCTTTCACAGGTCAGGTGTTCATCTTTCCCGACGAGCTGCTG
GAGCGCGAGTTCTTCTGCATAGTGGTGGTGTCGGAAATCCAGAGTCCCCAATTTGTTAGG
CAGACCGTTGGATCGATTGTGAAATCCAATCTGATGATGCATTTCGTCAATGTGGTGGTG
GTGGCCCAACTGGAGGACGGAACGGTGGGCACCTACAGCTACAAGCTCTTCAAGGCCAAC
TGCAGGCCGGGCATCACGGTGCGGCAAATCAATCACTTCGACAGGATCACCGGAGAGCCG
CAAAAGAGTATGCCGGACTTGTATCCCGTGCGGAATGGCCACTTGGGCGATTGTCCGTTC
AACGTGAGCGCCACCCACCTGCCGCCACACTTGATCTACAAGCGGTACAAGGATCCACCT
CCGGCCAGCAATGAGTCCATTCCGGCTGAGGATCTCTCCGGCATCGACTGGGATCTGCTC
CAGCTTCTGGCCAAGGCGCTAAAGTTTCGCATCCAGCTTTATATGCCCCAAGAACCCAGC
CAGATCTTTGGAGAGGGAAACGTGTCCGGCTGCTTCAGGCAGCTGGCAGATGGCACCGTG
TCGATAGCCATCGGCGGCTTGAGTGGCTCGGACAAGCGTCGCTCCCTGTTCTCCAAGTCC
ACCGTGTACCACCAGAGCCACTTTGTGATGGTGGTGCGCAGGGATCGGTATTTGGGTCGC
TTTGGCCCGCTGATCCTGCCGTTTCGCGGCAAAGTGTGGGGCATGATCATCATGATCCTG
GTGCTGGCTGTGCTGAGCACCTGTTGGCTCAGATCCCGTTTGGGCCTGAGTCATCCAATG
GAGGATCTGTTTACGGTGATTGTGGGCAATCCGATACCCAATCCAAGGATGCCGGGCAAG
GGATTCCTTCGATACTTACTGGCCAGTTGGATGCTACTCACTCTGGTCCTGAGGTGTGCC
TATCAGGCGCGACTCTTCGACGTTCTTCGCCTCTCGCGCCACCGCCCACTTCCCGAGGAT
CTCAGTGGTTTGATTAAGGACAACTACACCATGGTGGCAAATGGGTACCATGACTTCTAT
CCCTTGGAGCTCACCTGCCGGCAGCCCCTAGACTTTTCGGCACGATTCGAGCGGGTTCAG
AGGGCAGCTCCGGACGAAAGGCTAACCACAATCGCGCTGATCAGTAACTTGGCCTACTGG
AATCACAAGCACCCGAACATCAGCCGTCTGACCTTTGTTCGCCAGCCGATCTACATGTAT
CACCTCGTCATCTACTTTCCCAGAAGATTCTTTCTCCGGCCAGCCATCGATCGGAAGATC
AAACAGCTGCTGAGCGCCGGGGTGATGGCCCACATCGAAAGGAGGTACATGCAGTACGAG
AAGAAACATAAGGTGGCTTCTAACGATCCAGTTCTCCTGCGCAGGATCACCAAAAGTATA
ATGAACGGGGCGTACCGTATCCACGGACTGATGATTGTTCTGGCCACAGGGATGTTCATC
CTGGAATTGCTGGCGGGGCGCAGCAGTGGCAGACTAAGGCGGTGGATGGAGTGGGTGCAT
GAATAA
>DsecIR20a
ATGTTGGCAAGCTTGAACCGGATCACTGGTCTTCCCGCCGAACTGCTGGATCTCTACGGC
CTGGTGGTTCACTTTCTGCTGAGGGGAGAGACCACACTGGTGTACTACAATCCCGCAGGA
CTCGACTGCAGTTGGAGGGTCCTGTGGCAGCGGAACCTGACTGCCCATCCGCAGATCGTG
TGGCAGCGCAACTATTCATACCCGGACCTTTACGATCAGTTTAATGCGGAGCTCTTTGTG
CTGGCTTGCTTGCCGATGGACTCCACAGCTGCAATTCAACTAGAAACCCTAGCCAATAGC
CTAAACCACCTGCGTACGGTGGTTCGATTGCTTATCGAAGTGGCAGGTCCTGATCAAGAA
TCGCTGGCCAGGCAGTATCTTTCGTTTTGTCTGCGCCGGAGCATGCTGCATGTGGAGCTG
TACTTCCGGGACTACCACCACTCCCTTATACTCTACTCCTTCCAAGTGTTTCCCAGTTTC
GAGCTGATAATGCGTCGGATTTCAGGCGGTCAAGACGTGAAATTGTTTCTCCATAAATTG
GATGATCTGAGGGGACATCGTCTGCGTGTAATTCCAGATCTCTCGCCGCCTAACACCTTC
TTCTATCGCGATGCCAGGGGCGACAACCAGGTGACCGGTTACCTGTGGGACTTCTTGGCC
ACTTTTGCCGGTCGGGTTAATGCTGGTCTGGAGGTAGTTCGTCCCAGTTGGCGGGCGGGT
TCGGCCTCTGATAGTTCCTACATGTTGGAGTACTCCGCGAAGGGCCTCATAGACGTGGGC
CTGACCACCACGCTGATCACGAAGCGGAATCACTGGGCCATCCATCAGTATACCTATCCG
CTATTGGTTTCCAGCTGGTGCACTATGTTGCCGGTGGAAAAACCATTGGCTACTCCAGAT
CTATTTGGACGGATCGTGTGTCCAGCgttggcgatgaccctgctactcatcatcctcgta
acctggctggtggtcaggcatctgcgttgcctgacacgtttgaagAACTCAAGACCGGCG
CGGATCGTGCCCCACCTGCTGGCCCTGCTCCTGCTGACCACCTGCAGTGCCCAACTGCTA
TCGCTCCTGATCTTTCCGCCCTACCACGTGAGAATAGCCAGCTTTGAGGATCTGCTTCGC
GGTGACCAGAAGATCCTGGGCATGCGAAACGAGTTCTACGACTTGGATGGGGCTTTCCGG
GCGCAGTATGCAGGCGTATTTCACCTGATTGACGATCCCAACGAGCTGTACGATCTGCGC
AACCACTTTAACACAACGTGGGCCTACACCATGGCCTACATAAAGTGGCTGGTGATTAAA
ACCCAGCAGCGACACTTTTCCAAACCGGTTTTCCGTTGGTCTAAGGATCTCTGCTTCTTC
GACTTCATGCCCACCAGCGTTATTGTGGCCCCCGATTCGATTTACTGGGAGTCCTTAAAG
GACTTCACCTTTCGTATCCACCAAGCAGGTCTAATGAAGCACTGGGTCCGAAAGAGCTTC
TACGATATGGTCAAGTCCGGCAAGATGAGCATTGAGGACTATAGCGATCTGGAGACTATT
AAGCCCCTGAATATCCGGGACTTGGATATCGTCTGGCGGGTCTGTGGAGCAGCTATCGCA
GTGGCCTCTGCGATTTTCCTGATGGAGCTGTTGTACTTTTACATCAACGTATTTCTCAAT
AGCTTGTAA
>DsecIR21a
atgtcatattattggatagctctggtcctatttaccgcgcaagccttttcaattgaaggg
gatacatctgctagttatcaagagaagtgtgttagccgacggcttatcaaccattatcaa
ttaaacaacgaaatttttggtgtgggaatgtgcgatggtaataatgaaaacgagttccgt
caaaaacgccgtattgttcctacatttcatggcaatccaaggccacgaggtgaacttttg
gccagtaagtttcacgtaaattcctataacttcaagcagactaactcattggttgggttg
gttaacaaaattgcccaagagtacctcaataaatgcccaccggtcatatattacgatagc
tttgtggaaaaatctgacggattaattctagagaatttgttcaagacaattcccattact
ttctaccacggggaaatcaatgcagactacgaagcaaaaaataaacgtttcacgagccat
atagatagcaattgcaagagctacattcttttcctttcggacccattaatgacgcgaaag
attttaggcccgcaaactgaaagtcgtgtagttcttgtctcaaggtccacccaatggagg
cttcgggattttttgtcttcggagctatcctcaaacatagtaaatttactagttattggc
gaatcgctcatggctgacccgatgcgcgagcgcccatacgtactctacacccacaagctc
tatgcagatggacttggctcaaacactccggtagtgctaaccagttggataaagggagct
ttgtcacgaccacatataaatctttttccatcgaaatttcaatttggttttgcgggacac
agatttcaaatttcagccgcaaatcagccgccgtttatttttcggatacgcactttagat
tcctcaggaatgggccagttgcgatgggacggagttgaatttcgtctgctgacattgata
tcaaagcggttaaacttttcgatagatatcactgagaccccaacacggtcaaatacgcga
ggggttgtagacgccatccaggaacagattatagagagaacagtagacattggtatgtcc
ggtatatacataacacaggaacggctgatggactcagccatgtcggtgggacactcaccc
gattgtgcagctttcataacacttgcctcgaaggccctgccaaaatacagagccatcatg
ggaccgttccaatggccagtctgggtcgctctgatttgcgtttatctcgggggaatattt
ccgatagtttttaccgaccgtttgacacttagccatttaatgggtaattggggtgaggta
gaaaacATGTTCTGGTATGTATTCGGCATGTTCACAAACGCTTTCTCCTTTACCGGAAAA
TACTCGTGGAGCAACACGCGGAAAAATTCCACACGTCTCCTAATTGGAGCATATTGGCTC
TTTACAATTATCATTACATCTTGCTACACAGGTTCCATCATAGCATTCGTAACGTTGCCA
GCGTTTCCGGACACCGTTGACTCTGTGTTGGATCTGCTGGGTTTGTTCTTTCGCGTTGGA
ACCCTGAacaatggtggctgggagacctggttccagaactcgacccatataccgacgtct
agattgtacaagaaaatggagtttgtcgggtccatagatgagggtattggcaacgttacc
cagagcttcttttggaactatgcctttcttggctcaaaggctcagcttgaatacctggtg
cagtcaaatttttcagatgaAAATATCTCCCGCCGATCGGCACTTCATTTGAGTGAAGAG
TGTTTTGCTCTTTTCCAAATAGGCTTTCTGTTTCCCCGAGAGTCAGTGTATAAAATCAAA
ATCGACTCGATGATATTACTTGCCCAGCAAAGCGGTCTTATTGCAAAAATCAATAACGAG
GTAAGCTGGGCCATGCAGCGATCGTCTTCAGGACGCCTGCTTCAGGCAAGTTCTTCAAAT
TCCTTACGTGAAATAATTCAGGAAGAGCGCCAATTGACTACAGCGGACACAGAAGGAATG
TTCCTGCTCATGGCACTGGGCTACTTTTTAGGGGCCACAGCCCTGGTATCCGAGATCGTC
GGTGGCATTACCAACAAGTGCCGCCAAATAATTAAGCGCTCCCGCAAGTCGGCCGCCTCC
TCTTGGTCGTCGGGGTCAAGTGGGTCAATGCATCGCACTAATGCCGAGCAACTTTCCCAT
GATAAGCGAAAGGCCAATAGACGCCAGGCCGCTGATGTTGCTCAAAAAATGAGTTTTGGA
ATGCGCGAGTTAAATCTTACCCGCGCAACGCTTCGGGAAATATACGGAAGCTACGGGGCA
CCTGGAATAGATCATGGTCAGCTGGACATCGTCCACGCAGAGTTTCCAAGCAGTTCTGCA
AACTTAAATAGTATTGAAGACGAAGAATCTCAGGAAGCTATTGAATCTCTGCAGCGTTTA
GACGAATTTATGGACCAGATGGATAACGATGGCAATCCTTCCTCACACACATTCCGTATT
GACAATTAA
>DsecIR25a
atgattttggtgaatccgaaaacctcgaaaatcctgtggctagtgggatttttagtttta
ttaagcagctttagtttggagatcgcagcgcaaaccactcaaaatatcaatgtgtTGTTC
ATCAACGAGGTGGACAATGAACCGGCGGCCAAGGCTGTGGATGTGGTGCTCACCTACCTG
AAGAAGAACATCCGATATGGACTCTCGGTGCAGCTGGATTCGATAGAGGCGAACAAGTCG
GATGCCAAGGTGCTGCTGGAAGCTATTTGCAATAAGTACGCAACAAGTATTGAGAAGAAG
CAGACGCCTCACCTGATCCTGGACACCACCAAATCGGGCATAGCCTCGGAAACGGTGAAG
AGCTTCACCCAGGCCCTGGGTCTGCCCACCATTAGTGCCTCCTATGGCCAGCAGGGAGAC
TTGAGGCAGTGGCGCGACTTGGATGAGGCGAAGCAGAAGTATTTGCTGCAGGTGATGCCG
CCGGCGGATATTATTCCCGAGGCCATTCGAAGTATAGTGATTCACATGAACATTACGAAT
GCTGCCATTCTGTACGATGATTCCTTCGTCATGGACCACAAGTACAAGTCCCTGCTGCAG
AACATCCAAACCCGTCATGTGATCACCGCCATAGCCAAGGATGGTAAGCGGGAGCGCGAG
GAGCAGATCGAAAAGCTGAGGAACTTGGATATCAACAACTTCTTCATTCTGGGCACCCTG
CAATCGATCCGCATGGTTTTGGAGTCGGTGAAGCCAGCTTATTTCGAGCGCAACTTCGCC
TGGCACGCCATTACCCAGAGCGAAGGAGAGATCAGCAGTCAGCGGGACAATGCGACCATT
ATGTTCATGAAACCCATGGCGTATACGCAATATCGAGATCGCTTGGGATTGCTGCGAACC
ACTTACAATCTGAACGAGGAACCACAGTTGTCATCCGCGTTTTACTTCGATCTGGCTCTG
AGGAGTTTCCTTACCATCAAAGAAATGTTACAATCGGGCGCCTGGCCAAAGGAAATGGAG
TATCTGAACTGTGACGACTTTCAAGGTGGCAACACACCCCAAAGGAACTTGGATCTTCGG
GATTACTTCACCAAGATTACCGAACCGACTTCGTATGGAACCTTCGATCTCGTCACGCAA
CCCACTCAGCCATTCAATGGGCATAGCTTCATGAAATTCGAAATGGATATAAACGTGCTG
CAGATTCGTGGTGGCAGTTCCGTGAACAGCAAGTCCATCGGCAAATGGATATCGGGTCTG
AACTCGGAGCTCATCGTCAAGGACGAGGAGCAGATGAAGAATCTCACCGCGGATACGGTT
TATCGAATCTTTACTGTGGTGCAAGCTCCTTTCATAATGCGCGATGAAACGGCTCCGAAA
GGATACAAAGGATACTGCATTGATCTGATCAACGAGATAGCCACGATTGTCCACTTCGAT
TACACCATCGAGGAGGTGGAGGACGGCAAGTTTGGCAACATGGACGAGAATGGCCAATGG
AATGGCATTGTCAAGAAGCTGATGGACAAACAGGCGGACATTGGTCTTGGCAGCATGTCG
GTGATGGCCGAACGGGAGATAGTCATTGACTTCACGGTTCCGTACTACGATCTTGTCGGG
ATTACGATCATGATGCAGCGACCCAGTTCGCCCAGCTCACTGTTCAAGTTCCTCACCGTG
CTGGAAACGAACGTGTGGCTTTGCATCCTGGCTGCCTACTTCTTTACCAGCTTTCTCATG
TGGATCTTCGATCGCTGGAGTCCCTATAGCTATCAGAACAATCGGGAGAAGTACAAGGAC
GACGAGGAGAAGCGCGAGTTCAATCTGAAGGAGTGCCTCTGGTTCTGCATGACTTCATTG
ACGCCACAAGGCGGTGGCGAGGCTCCAAAGAATCTGTCTGGGCGTTTAGTAGCCGCCACC
TGGTGGCTTTTCGGTTTTATCATTATTGCCTCATACACGGCCAATCTGGCTGCCTTCTTG
ACCGTATCACGTTTGGATACTCCCGTTGAAAGCTTGGATGACCTGGCGAAGCAGTACAAG
ATCCTGTACGCTCCATTGAATGGCTCCTCTGCGATGACATATTTCGAGCGTATGTCCAAC
ATAGAGCAGATGTTTTACGAGATTTGGAAGGATCTGTCGCTGAACGACTCCCTGACCGCC
GTGGAGCGCTCCAAACTGGCTGTTTGGGATTATCCAGTGAGCGACAAGTACACCAAGATG
TGGCAGGCCATGCAGGAGGCGAAGCTACCGGCCAGCCTCGACGAAGCGGTGGCCCGGGTT
AGGAATTCGACAGCAGCCACGGGTTTTGCATTTCTGGGCGATGCCACCGATATACGCTAC
CTGCAGTTGACCAACTGCGATCTGCAGGTGGTGGGCGAGGAGTTCTCCCGGAAACCATAT
GCCATAGCCGTACAACAGGGCTCGCATCTCAAGGATCAGTTCAATAATGCAATCCTGACC
CTGCTCAACAAACGACAACTGGAGAAGCTCAAGGAGAAGTGGTGGAAGAACGACGAAGCG
ATGGCCAAGTGCGACAAGCCGGAGGATCAATCGGATGGCATCTCGATCCAGAACATTGGC
GGCGTCTTCATCGTCATATTCGTGGGCATTGGAATGGCCTGCATCACGCTGGTCTTTGAG
TACTGGTGGTACAGGTACCGCAAGAATCCGCGGATCATCGATGTGGCCGAGGCCAATGCG
GAGCGATCCAATGCTGCGGACCATCCTGGCAAGCTGGTCGACGGTGTGATCCTTGGCAAC
TCGGGCGAGAAGTTCGAGAAGTCAAAAGCTGCACTGCGTCCGCGCTTCAATCAGTATCCG
GCCACGTTTAAGCCACGTTTCTAG
>DsecIR31a
atgaatctcttaatcggtatgtttattttaatattagctgcaggcgaaggtgaaataatt
ccgagtatggaagaatccgttctaactaacttcgtggcaagtctagtcaaaaccaagcaa
gcaatagtgttttcgtgtttatttaaagattttaaagaaatctctcttgcattgatgaga
ctcaatcaatttgggagcgtagttaaccttaaccaaagttattcactaacatcgatatta
acgcgggaaaattacgctcgaacttctgtgctggtaaatgccagatgcagtggatcatct
gaacttctttttgaagcctctgaaaataggtatttcaacaaaacctatcagtggtttctc
tggggtgttgatatcgaggttcaatccctatttcctttaaatctcaactatgttggtccc
aacgcccagataacatatgttaatgaaaccacagatggttatacgtactgggatattcat
tcgaaaggacgacacttaaagtcgcatttggaaataaatttgatagcaacgttgattaac
gatacattgaatattgcttgcgatattttccatttgcaaagcattgattttcgcgggcaa
tttaatggattaactctaagaggagcaagtgttatcgacaaGGAGGATATAATCTCAAAT
GAACAGATTGAATCAATTCTTTCGAGGCCAACCAAGGATGCTGGAGTGGCTGCTTTTATT
AAGTATCACTACGAGCTTCTGGGACTTCTGAGAGAACGCTTCAACTTCACGGTTAACTTC
CGAAATTCTAGAGGATGGGCTGGACGCTTGGGCAATACTACCTTTCGATTGGGACTCTTG
GGAATCGTTATGCGAAATGAGGCAGATATAGCCGCATCCGGTGCCTTCAATCGAATTAAT
CGCTTTGCAGAGTTTGATACAATACACCAGAGTTGGAAATTTGAGACGGCTTTTCTATAC
CGCTACACTTCCGATTTGGATACTCATGGAAAGAGTGGTAACTTTCTGTCGCCGTTCAGC
GACCGAGTTTGGTTGTTCTGTCTTTTGACCCTTGGTGCTTTTAGCATCATTTGGGTGCTA
TTTGAAATTATCGACTGCAAGATATTGCGTAGACGAGTTAATAGCCAAAAGCTGGAACAT
TTAAATCAGAAAAGTCCGGTGATTTGCATTAAGACCACATGCATTGAACGAATTTTGCAG
ACTTTTGGAGCTTGTTGCCAACAGGGTTTGGACCCGAATCCTGTAGATCTTTCAGTGCGC
TTTTTGGTAATGACACTGTTCCTATTCTCCCTGGTTATGTACAACTATTATACCTCTTCC
GTGGTGGGCGGATTGCTTAGTTCTTCAGATCAGGGTCCCTCTACAGTCGACGAAATAACT
GCAAGTCCCTTAAAAATATCATTCGAAGACATTGGTTACTACAAAGTCTTATTCCGAGAA
AGTCAAAATCGATCAATTACCAAATTAATAGAGAAAAAACTTTCTTCATCAAGAAGTTTA
AATGAATTGCCAATCTTTAGCCACATTGAGGATGCTGTTCCATATCTCAAAGCCGGCGGA
TTTGCTTTTCATTGCGAAGTGGTGGACGCTTATCCGGTGATTTCAGAATATTTTGATGCC
AACGAGATCTGTGATCTGCGTGAAGTCTCCGGTCTGATGGAGGTTGAAATTTTGAATTGG
ATTTTACACAAGAACAGCCAGTATACCGAGATTTTCAAAACAGCtatgtgtaatgcacag
gaaaaaggttttgtggagcgcattcttcgacggcggcaaattaagaagccagcctgtcaa
tccttatacaccgtttatcctgtgagcttgtcaggagtgctacctggatttgttatttta
atttgtaagagtattaacaaattttgctag
>DsecIR40a
ATGCATACGTTTCTGGCATTGGGCCTGCTGTCCTACCTTTTGGGATTGCTAAACAGTACA
AGGCTGACTTTTATTGCTAACGATGAGTCAGACACTGCAATAGCGCTCACCCAAATTATA
AGAGGCTTGCAACAACCTTCTCTTGCTATATTGGCGCTACCAAGCCTCGCTCTTTCTGAC
GGAGTTTGTCAGAAAGAGCGCAGCGTTTATCTTGACGATTTTCTGCAGCGTCTTCATCGC
AGTAACTACAAGTCGGTGGTATTCAGCCAGACGGAGCTCTTTTTTCAACACATTGAGGAA
AACCTTCAAGGTGCAAACGAGTGCATCAGCCTGATTTTGGACGAGCCCAACCAGCTGTTG
AATAGCCTCCACGATCGTCATCTTGGACATCGCTTAAGCCTATTTATTTTCTATTGGGGA
GCACGCTGGCCACCCAGCTCCCGTGTAATTCGTTTCAGAGAGCCGCTTCGAGCGGTAGTC
GTAACTCGTCCTCGCAAGAAGGCCTTCCGCATCTACTACAACCAGGCTAGGCCTTGTAGC
GACAGTCAGTTACAGTTGGTTAATTGGTACGACGGCGATAACCTTGGTCTGCAACGAATT
CCCCTTCTTCCGACTGCATTATCCGTGTACGCCAACTTTAAAGGTCGTACCTTTCGGGTG
CCTGTATTTCATTCTCCGCCGTGGTTTTGGGTAACGTATTGCAATAACAGCTTCGAAGAG
GACGAGGAGTTGAACAGCCTAGACAGCATAGAGAAAAGAAAGGTTCGGGTCACGGGTGGT
CGCGATCACCGCCTACTCATGCTGCTATCTAAGCATATGAACTTTCGGTTTAAGTATATC
GAAGCACCCGGTCGAACCCAGGGCTCAATGAGGTCAGAAGATGGCAAGGATTCGAACGAC
AGTTTCACAGGAGGCATTGGATTGCTGCAAAGTGGACAGCAAGCAGAATTTTTTTTGGGA
GATGTCGGTCTAAGCTGGGAACGGCGGAAGGCCATCGAGTTTTCTTTTTTCACACTGGCT
GATTCAGGAGCGTTTGCTACACACGCTCCCAGACGCCTTAATGAGGCCCTCGCCATTATG
CGCCCGTTTAAGCAAGACATCTGGCCCCATCTAATCCTTACGATAATTTTCTCCGGACCT
ATTTTTTATGGCATTATTGCCCTGCCTTATATTTGGCGTCGACCATGGGTAAACTCAGAT
GTGGAACATCTCGGAGAATTATGTATCCACATGACGTATTTAAAAGAGATAACCCCACGC
TTATTAAAGCTCAAACCCAGAACTGTGATGTCTGCCTATCAGATGCCCCACCAACTTTTT
CAGAAGTGCATATGGTTCACTTTACGTCTGTTTTTAAAACAATGCAATGAACTACATAAC
GGATACCGAGCCAAGTTTTTGACCATAGTGTATTGGATAGCAGCGACCTATGTATTGGCC
GATGTATATTCAGCTCAACTGACCAGCCAGTTTGCACGACCTGCTCGCGAGCCACCAATC
AATACTCTTCAGCGCCTGCAAGCAGCGATGATTCACGACGGTTACCGGCTATATGTGGAG
AAGGAAAGTAGTTCCTTGGAGATGTTGGAGAATGGGACAGAACTGTTTCGTCAGCTTTAT
GCTCTGATGAGGCAGCAGGTGATCAAGGACCCTCAAGGATTTTTTATTGACTCTGTGGAA
GCTGGAATTAAACTAATTGCAGAGGGCGGTGAGGACAAGGCAGTACTGGGAGGGCGTGAA
ACACTATTTTTTAACGTTCAGCAATACGGATCAAGCAACTTTCAGCTCAGTCAAAAACTT
TACACTCGTTATTCGGCTGTGGCCGTACAAATCGGATGCCCCTTTCTAGGTAGCCTCAAT
AATGTCTTGATGCAGTTGTTTGAGAGCGGAATCCTAGATAAGATGACCGCTGCCGAATAC
GCGAAGCAGTACCGGGAATTAGAAGCCACGAGAATATACAAGGGCAGCGTGCAGGCGAAG
AACAGTGAGGCTTACAGTCGAACCGAAAGCTATGACAGCACTGTTATAAGTCCGCTTAAT
CTACGAATGCTGCAGGGTGCTTTTATCGCTCTCGGAGTTGGTGCATTGGCTGCAGCCGCT
TTAAATAATAAATGTGGAAACCTACAATTCGAGAGACAAATACAGCTATTGAAAGAGTTT
TTATTTTTCTCTTGA
>DsecIR41a
atgcttatagatctgagttggtcacttgtcctaagtgctattattgggacatatttaaac
gagagtactatctgtatattttggaatgataaattcgagttccatcttcttcataaatcg
gattatataagctttgtgggaataaatattaaaagctttgatgataacagaggtcattat
attgttgataagagattgaaggaaaaagatattcaaaacaaaaatttgtttctggatgac
cttgtgataaaaataattatatctattgaagtcacccactgtgagacgtttgtagttttc
gacaaagatatcgatcggtttgtaaatgcgtttactaaggcgtcagtatattcaatatgg
aggtctttacacaataaatttgtttttgctcatatagcttacgagttgccggagtcccat
caccacttcttcgaagatcaaccaaacattctatttgttgttagagatcattcctccgcc
agtagttttgatataaaaacaaacaaatttgttggacgcaaagaagaaaaaccttctcag
atgatactggtcgacagatatttggcttcggaacagcgatttcaatttggaatatcgctg
ttcgcggacaaacttaataacatgcagggtcgagaagtcatcattgctggattcgattat
ccaccttatacagtgataaaacataacatgagtactaatgcacaagacatgggcgtgagc
ggggactccgatttcaaaaatgtttacattgatggaactgaaactcgtattattttaaat
ttctgtgaaaaattcaattgtacaatccaaattgattcatctgccgcaagtgattggggc
aaagtttatccaaatatgtcaggagatggtgctcttggtatgcttattaatcgaaaagca
gatatatgcattggagctatgtactcgtggtacgaagattacacatacttagacctttcc
atgtatcttgtacgttctggaataacgtgtcttgtaccagcgccattgcgactgactagt
tggtaccttcccttagagcctttcaaagaaactttatgggctgcaattctattatgtcta
tgtgcggaagctacaggattggttttagcatttaaaagtgagcaggcgctgtatgtactg
cctagctaccgtgagggctggtggacttgtataagctttggtgtatgtaccacctttaaa
cttttcatatcgcaatcaggaaacagcaaggcatattcactgacagttcgtgtactacta
tttgcctgcttccttaatgatttaataataaccagcatatatggtggcggccttgcaagt
atattgacaattcctagtctggacgaggcagccgacacagtcccccgcttgcgatttcac
cgattacagtgggcggccaactctgaggcatgggtctcggccatacgcgcttctgatgag
gcattggtgaaagatatattgtacaatttccacatatatagcgacgatgagttgctacgc
ttagcacaggaccagcatgtgcgcattggatttactgtggagcgtctgccattcggtcac
tttgctatcggaaactatttggggtctcaagcgattgaccagttagttataatgaaggac
gatatttattttcaatatacggtggcttttgttcccagactttggcccctcctcgataaa
ttaaatactctaatatatagctggcattcgtctggtttcgataaatattgggaatatcga
gttgttgccgataacttaaatctgaagatacaacaacaagttcaagaaacaatgacagga
agtaaagatattggtccggtcccgctcggaatgtcaaactttgcaggatttataattgtc
tggatattaggatcagctatagctacattaacttttttgttagagctagcactaacttat
attttaaaggagatgatttaa
>DsecIR47a
ATGAGGCAAATAAAACTCTTAGTCTGGTTACTGGTCGGCGGAGTGGTTTCCTCAACGGAACAACTCCAATTCCTAAAGAATTTCCTAGAAGCGGTGCACAAAGAGAGATATATTTCAACTATTCTTCTAATGCAAAGGAAAGTCCATAAACACTATTTTCTGCACGGACTTTACCCCATATCCTGGCCTATAATTCGCTTTGACGAAACTAAAAGAGTTGAACTAGTAAACAATTTTAACAAGGACATCCTGGCTCTGGATTTCAATCATATTAGAGATGCGAGGATTATGATCTGGTTACAGATGAGCCCTTCGGAAACTTTTCTTCAAAATATTGTTTTTCAGGCATCTGAGCAAAAGTTTCTTAATCTCGTGGTAATAGAAAATACATTAAAAACTCGACGATTTTATCCATTTCCCCAGCCAATGGTGCAAGTTATCGACAAACCTTTCGAAGAAAAGGAAATATATCCCGCTCTTTGGCGCAACTTTATGGGCAAAAATGCAATAGCTGTGCCCGACTTGGTGCCACCACGGAGCTTCTATTCTTTTAATCCAAAAACCGGTCATAGAACGCAAAGTGGATCTGTCTACAAAGTCTTTAAAGCCTTTACGCAGAGATACAATATTACCATGCTCTTGAAATGGCCCCTCAACACAAATACTACCCAAAAGGAAATTATCGAAAGGACTGTTCGGGGAGAGATTGACTTACCACTAACCGGGCAGTTGATTAGCTTTAGACACCCAAACGGAAGTAGGGCTCAGCCTCTTTTAGGAATGACAGCCCTATCTATCGCCGTTCCTTGTGGTCCGGAGTTGCCAATGTTTGATCGGTTCTTTTTGGTCTACGGACTGACTACGTCCTGCTAAacatcatagagatcatacttggaaccctaagcgatcgagtcaaacgccatccaagacatgagaagatcctaaacctggtgctcaacctacgggtgttcagttgcattctgtccctgcccactccacaagggaatcgacttaggtccgtcaatggtcagctgaccatggtgatgagtatcacaggcctcattctatcctgcattgtggcagcacaaacgagtactattctcaccatgaagccccaataccggcatatcaagaactttcaggaactgcgcgacagtaacataaccgtggtttgtaaccaccttaactacatgacagcaaATGGATCCCAAGTTTTTAGCCAAGTTCATGCAGAACATCTGGATTGTGAGCAGCATTGAGCAGATGAAGATGATCTTTGATTTGAATACGAGCTACGCCTTCCAGACATTCTCCTATAAAAGAGACCCCTTTACGCTGCTTCAAATGCACACTACCCGTAAGGCCTTTTGCAGGACCACGAATCTAGATGTGGTCAGTGGACTCGCTTATACTGCTGTTCTCGAAAAGAATTCGATCTACGCTTTGCCCCTGCAGGACTACACCCTTCAGGTCTTTAGTGCCGGTCTGGTCTATTACTGGGCGGAAGAGGCTATTCGGGATCTTATCTCCACCGTGAGGCACTCACAATTGGAAAAGCTACCCATTGTAACCGGATATCAATCTCTGAAGCTGCAGGATTATAAAGGCTGTTGGATGATTCTCCTAATCGGTGGCGCTCTAGCCTTTTGTGTATTCATCGTGGAAGTTGTCGTGGGCTCCAAATAG
>DsecIR47b
atgagggaagctcaaatgattattttcttgttggcaagtgctgcagcagtgactgtgaaa
caatatgagttccttcaaagtttcctgaaagcagtggagcgaacaaacgataaccactct
tctgatgatgcaaagccacgttcagaaaaagaatctttttcaaggaatatatccgttacc
ctggcccataatccatttggatgaaactcaaagaattgagttggttaaccactacaataa
gggaatcATGGCTCTGCTCTATATGAATTCTGAGAAGGATATATTGCTTCTCTCATCATT
GGTTGCCAATTTAGATCACATGCGAGAGGCCAGGATTGTGATTTGGCTTGGTCTCGAGTC
TACGGAGAAGCAGAAACAAGCAGATGTGCTCAAGTTCCTTAATATTTTGCTAATAGAAAG
AACCTTACAACTTTTGCGCTTTTTTCCATTTCCTCAGCCGAAGTTCGAAAGACTCGATAA
GCCCCTTGGAAAGTCTAATATTTTCCCAGTTCTATGGCATAATTATATGGGAAAAATTGC
TTTGACATTAGATCACTTGGTGGAACCGCTAAGTTTCTACTGGACGGATCCCAGTACGAA
TGTAAAACGACACACTGGATATATATACAAGTTGATTACAAATTTTGCCGAGCAGCACAA
TATCACTTTGCTACTGGACAGTCCTCCCAGCGAAGAAATGTCCCAAATGGAAATCATCGA
AAGGACTCTTCGGGGAGAGATAGATCTGGCCATAACTGGGCAGACGATAAACTCGAGACA
TTCGAGCGGGAGCAGGATTCACTGCTTCCTCGGAATGGCATCAATGTCCATCGTAGTGCC
CTGTGGACAGGAGATGTCGGCCTATGAACGgttcatgcagctcatgcatttcgtgcgccg
attatatttttcggattttacatttttctaagccttgtagattttcttcttagAACCATG
AGCGATCGAATCCGGCGCAATCCAAGGCGTATTCCCCTCCTGCAAACGGTGCTTAGCCTG
CGTGTGCTATGAtgcattttaagcatgtctgttcccaattccaatcgactgagatccgtt
aagggacagttcaccatggtgatgagtttcacaggcctgatcatatttggcattatggcc
gctcagaccagcacattgctttctatgaatccgcaatatcggcacatcaataactttcag
gaactgcgcgacagtaacataatcgtggttttcaatcacatgaacttcatgactatcaaa
cagcagatgaatcccgacattctatcgaagtttctgacgaacatctgggttgttaaaagc
caggaactaatgaatatgattgtttcgtttaatacaagctacgcttatcagacattcatc
tataatgagggccttatcagggcactccaaagccattccgttcacaaggcattttgcagc
tccccagaactgcgtttgatcagcggactcacatattccctagtcttagaaccgaattcg
atatacgcattggctctgcaggatcacgcacttcaggtgtggagttccggtattatgaat
tactggatcgacgaagcagttcggaaaataatatcatcagtgaggaattcccgatttgtg
aaattaccatttacgacatttcgggtactaaagctcgaagattgcagaggaggttggcaa
acactttgtgtgggtttttcgatagctacttgtgttttcattgtggaagtactaatggga
tttttccgatatagaaatcagaaaaaataa
>DsecIR48a
atgattttcctcccaacatttttagcactgatgcatcttctgattactgaaacaaatttg
ataattggaaaaaccttgcctgatattttaaatgagcttaatgagcgcctgataatttca
actaatattatcttctgcaaacagtttgataaccttataccttttgaagcacaaacatcg
agatttgtatacagctctttggaagcctttaatatcaccagtttatggaaccatgtggga
aacgataataagctgtttgtaatagtgggaaatgagccaccatatgaacttttcgccaaa
cttgatttacgctttcagctggttgatttccttttagttatcggtaacgaaatcgaagag
gatatatgaaagagctttatcaaatatgcttggcggctgggatatgttaagatcttaata
tattctacatacacggaaatttgctatcatcacgtactatttcccagtctgaggataagg
gaaactaatattgcagactatactaagtttcgaggtacatttcgaaatttgaatggccat
caagttcgagtggctgcgtacaacaatgttcccagaagttttatatattcagataaaaac
ggcaaaagaatatttgctggatactatatgcgatttgcacgcgcctttatccagaacata
aatgctacctttaagccagtttatacacccaacgattcacctgaaaattgcactcaattt
attctgaataatacagtggatatatgcgccgatgctttggttaaaaactccaacgccttt
tctgtttccagggagctcaggattgctcctgccaatgtgattgtaccccatggaaaacca
ttgctaagctatagatacttgtcagcaccgttcgaaaccaaagtatggattgcattaggc
acttatgtatttctgatttccggatttctttgcctgatatactggctgagaagcggaaaa
tgggactatagtcaaaatctgctcgaagtgtacagctcactattgtttgtttactggctt
ccatctaaaagcaatcaatggtattgaacgatacattctattcggagtattattcatatc
gggattcgtgtactccacgatgtatttgggattgctcaagatcatgctaatatcagagac
ttttgaaaagcagatacaaaccttcgaggaactggctgaatcgaatattccactcctcat
cgatccgctggaccgctgtgagaacagtatcttcagagacattactcaatcatcgaaata
atttcgatcagaactacgcctatgtgatgtttcccgatcgcatggatATGTTCGTCTACG
CCCAGCAATACTTACGGCATCCAAAATTCCGTCGCATACCCATCGACATTTGTTTTCTGT
TTGCCGGTTTTCCCATGAGCAAAAAGTGGTTCCTCAAGCATCAGCTTAGTAGAGCCTGGT
TCCATGCATTCGAGAGCGGAATCGTGAATAAAATGGCCTGGGATGCCTATCGGGAGTCAG
TTGGCCAGGGATATCTTAGGTTTCCCATTACGGAGCATTTGGAGGCGAAGCTTTTGGGTC
TATACTACTTCATGATGCCAACCATTTCGCTAATCCTCGGTTATTCAGTCGTCTTGCTGA
GCTTCATTATGGAAGTTATTGCTTGCAAATTAAATTGTACTTTAAACTACAGATGTGGTT
AA
>DsecIR48b
atgatctttcaacaatcttccactcttctgaaacttctactatttcttgctatctcttct
ataaggacacaaggtcttaacgatatcataattgaactaaaccaacgccttcttatctcc
aataacttgttgtattgcaaccaatccgataaactaaatgaatacgagatcaagtatctg
cagcacatgccaccaataagcttgatgatttttagctcaattgaatcactgaatttcaca
caagttgaatataatttaggtgctgataacaaactctttttgattATGGGCAACGAAGAA
CCACCCTATGATTTCTTCCACGCCTTAAACTTACATTTTCAGTTTGCTGAATATATAATT
GTGATCGATAAACCCGTTGATCTGAAAAGGAGCACCAAATGGATAGATTTTGTGAAGCAC
CTATGGCAGCAAGGATACGTTAAGTTGTTATTCTATACCTCGTATAATGAAAAATTATAT
CACAAAATCATTTTTCCCGAAATCGTGATAGAGGAGACTTTGGTCGAGCACTACATATTC
ATTCGGGGATCGTTCAAGAATCTTTATGGCTATCCGGTTCGAGTTGCAGCATATAATAAT
GCTCCGCGCTCTATGCTATATGTGAATCGCTGTGGCAAGCATGTATTTGCAGGTTTCTAC
ATGAGGTTCCTTCGAGCTTTCATAGGCGCCAGAAATGGAAGCTTTGTGCCAGTGCTCACG
CCAAGTGATTCGCCCGGGAATTGTACATTGAACTTGGTCAATGAAACCGTGGACGTGTGT
GCAGATGCCTTGGCCGCAAATCCCGCCGCTTTTAGCTTAACCCATGGATTCAGGATAGCC
TCGGCGAATGTTTTGGTGACACATGCGAAGCCCCTACACTCCTACCGCTATCTAACTGCT
CCATTTCAATGGAGCGTATGGGCCTGTTTGGTCATCTATGTGCTGTTGGTGGTGAATTTC
CTCAGCTTTATTGGCTGGCTCAGAAGTGGAAAGTGGGAATTTAGCAAGCATCTACTCGAG
GTATTCAGCTCGCTTTTATTCAGTGGATTCTACCTGAAGGAAATCCGAGGAAGGGAAAGG
TACATACTCTTCGGAGTGTTGTTCATAGCTGGCTTTGTCTACTCCACCGAGTATCTGGGA
CTACTCAAAAGTATGTTGATCTCGGAGGTTTTCGAGAAGCAGATTGATACGTTTGAGGCA
CTGGTGGAGAGTAATATAACCCTGATGGTGGATCCATACGATAAGATACTATTTGCCAAG
TACAACATGCCCGAGATACTTTCGCCCATTATGGAACTGGTCAGTTTTGAAACACTTTTG
GAGCACAGAAATAGTTTCGATCAGGATTACGCGTATATACTGTTCTCGGATCGAATGGCG
CTATACGACTATGCCCAACAGTTCTTAAAACATCCAAAACTGCTGAGAATCCCCATAGAC
TTCTCATTCCTCTACACAGGCATTCCGATGCGAAAGAGATGGTTCCTCAAGCACCATTTG
GGACGCGCCTGGTACTGGGCCTTCGAGAGCGGTCTTACGAGGAAACTGGCCTTGGACGCC
GACTTCGAGGCAGTTCGCGTGGGCTATCTAAGCTTCCTCATCACGGAACATGTGGAGGCC
CAGCCGCTGAATGTGGATTATTTCGTCATGCCGGCAATTGCTCTGGCCATCGGCTACATC
CTGGCCCTTTTAAGTTTTGTCATCGAGATGACGGCCTGGCGCATAAGGGAATTCCTGGGA
TGCAAGAAGGCGACGATGACGAGTACCGGTACCGGTTGTCCAGGAGGCGGTCATGTTGAT
GTTGATTGA
>DsecIR48c
atgtcgctgcttagaatcattctgataatcatatttttgaggatagtttggtccatacct
gacacaattatatcacacttgagtgctgaacttaagataaaaatccaaatttactttgtc
cttggaacagaattatatgatttttcaagtttagatgacaattaccagaaaatgatcatt
tctaataacattagtgaagattttaaaacctatcacgacgaacctgtgcttataataata
cgactcgaaagtgatttgaatttgaattttgccactttggatgtgttaagatcgtatctc
acggataggcaatacaatgacattttgctgatagataatgatgaagaaaatcgaaacagt
tatgtggatatatgtaaagcatactggagtgcaggcttttcacaagtgctaatttataac
tcgcaagaagaactgtggtctataaaaccatatccttacttgcagacgATGCCTACAAAC
TTGAAAGAGTATATTGAGAACAGGAACACCCGTAACTTGATGGGCTATCCACTGCGTGTT
CTAGTGACCAACGACCCACCTCATTGCTTTGTGGACGAGGATGAACTGCCAAGTTCCCCA
AATCGTTATAAAGGCAGTATAGTCACCATGTTAAAAATATTTGCTGATCAACTCAATGCA
ACGTTTCAAGCGACTCCTTTTCGTGAATTTCGTCGCTATTCCACCGCAGAATGTGTGCAG
ATGGTCAGTGATGATGAAATCGATGTCTGTGGCAGTATCTTCATAAGGACCTACACGTAT
GCCACCAGTCAGCCAGTTTGCTTGAATCGTGTGGCCATAATGGCGCCATTTGGAAACCCC
ATCGAGAAGTTCTACTATTTCTTCAGGCCCTTTGACTTGTACGTCTGGATCGGAACTGGC
ATTATAGTGGTGTATATAGCGGTAATGGGTTCCTTGCTCCATCGCTGGCATTTCAAGGAA
TGGAATGTAGGTCAGTACCTCCTGCTGGCCGTACAAACTCTGCTGAACCGAGAACTATCT
TTGCCGCAGTCTTCGAGTGGCTCCAAATTGATGTTACTACTTCTGCTATTCGCCATTGGA
TTAATTTTGTCCAATTTATATGTGGCACTGCTGTCCATGATGCTGACCACAAAACTGTAC
CAGAGACCCATTGAAAACTTGGCCGACTTGAAGGCGGCTAATGTGAACATACTACTCCAG
ACGCACAACATCAGACCCAATTCAGTTTATGGCAGCTCGGAGGAGTTGAGGGAGAGATTC
CTTCTGGTGGAGGAATCCCTACACATGCAGAAGAGAAATGGCTTGGATCCAAGTTACGCC
TATGTAGACTCGGAGGACAGAATGGACTTCTATCTATACCAACAGAAATTCCTGCGAAGG
CGCAGGATGAAGAAGTTATCCAATCCCGTGGGTTACACCTGGGCCGTTCAGGTCATCAAG
CAAAACTGGGTTCTGGAAAAACACTACAATGATCATGTACAACTCTTGTTTGAGACCGGC
TTGCAAAATAAACTAGTAGATGATGTCCACGAGTTGGCCGTAAAGGCTGGCTTCCTGCAT
TTCTTTCCCACCCAAACTCAAACAATCGAAGCACTGCGACTCGAGGATATAGTGATGGCT
GCCATGGTCTTGGGCGGCGGACACGCCCTCGCCGGGATCTGTTTCCTGGTCGAGCTGTTC
GCCTAA
>DsecIR51a
ATGTACAACGTTCTGGTATTGCTCCTATTGCTTTCCACTCATGCCCAGATGGAACCCTAT
CGAAGAGGTCACAACATCACTTTGCTGAGATCCGTGCTGACAGTCATCCGCGGCAGGGAG
AATTGGAAAAATACCCCCATCTTCATAGGCGGACATAGTAATTCGGATGACCTGAATAAC
TTGATGAGTTGGCTTCAAAATACGATGGAAGTAACTTGTCATACGGTGGATACATCTACT
CCAGCCAAAAACGAACACGCTCTGGGTAACTTTAACATAAATGCGGATAATTCACTTGGT
TTGTTGTTTTGCCAAAGCTCTCATGAAGTGATTTGGTTTAATATGGATAAGAGACTTCGA
CGATTACGTGGTATTCGCCTTATTGTGATTCTGTTAAACAAACGAAGTTCATCCAACAAA
GCTATAATGGGCACGTTTAAGAGGCTGTGGCACTTTCAGTTCCTCAAAGTTCTGGTTCTG
CACAGAGATCAGATTTATTCGTATACTCCTTATCCAGTCATACGATTCTTTAAGCTTGAT
ACTAACGTCTATCCGCTTTTCCCACCGAGTGTACAAAATTTCCAAGGCTATGTGGTGTCT
ACCCCAGTGGGGAACGACATTCCGCGAGTGTTTTTCGTGAAGGATAAGAAAACCGGACGC
AAGCAGATCAGAGGATTTGGATATCGCACATTTGTGGAATACCTGCATCGCTACAATGCC
TCTTTGCATGTCAGTAATTCCCACCAGGAGCATGCCATCAACAGCAGTGTGAATATGGGA
CGGATAATTAATCAGATTGCGGATGGCCAATTAGAGATCTCCCTGCATCCCTATGTAGAC
GTTCCGGAAAATATGGGAGATAACAGTTATCCCCTTCTGATAGCTAGCAATTGTCTTATT
GTTCCGGTCAGGAACGAGATATCTCGCTACATGTATCTACTATTGCCTCTCAACCAATCG
AGCTGGATACTTCTGCTCGGTTCTGTAATTTATATCAGCGGAGTGCTCTACTACATTCAG
CCTGGTCTTGTGCACCGGACCTGGGCTCAGCGGATTGGCCTTAACATCCTAGATAGCATC
AGTCGAATAATTAATATATGCTCTCCGTCCAGGATTTACGACCCATCCCTAAGGTATTTC
ATAGTTTCGGTGCACCTTAGTATTCTGGGCTTTGTGGTGACCAACCTCTACAGCATTATG
TTGGGCAGCTTCTTCACCACCTTGGTGGTGGGCGAGCAGGTGGACAGCATGGAGCAGCTT
ATCCAGCAACAGCAAAAGGTACTGGTAAAATATTACGAAGTCAGTACATTCCTACGGCAT
GTGGAACCAGATTTGGTGGACGGAGTAGCGCAACTATTAGTGGGCGTGAATGCCAGTGAG
CAGGTGTCCGCTCTTCTGGGATTCAATCGGAGCTATGCCTACCCCTTCACCCTGGAGAGA
TGGGAGTTCTTCTCACTACAACAGCAATACGCCTTCAAGCCCATCTTCAGATTCTCATCC
GCATGCCTGGGCTCCCCGATTATAGGGTATCCCATGAGACGTGACTGCCACCTGCAGTCG
TCATTAAACATGTTCATCATGCGGATCCAGGCCGCAGGACTTCTGCAGCACTGGGTAGTA
TCCGATTTCAACGATGCAATGCGCGCTGGCTATGTTCGACTTCTGGAAAACTTCCTAGGA
TTTCATTCGTTGGATGTCGATTCCTTGCGCCTGGGGTGGGCTGTACTCCTATGTGGGTGG
TTGTTATCCGCCTTGATTTTCCTTTGCGAGCGCTGA
>DsecIR51b
ATGTGCAAGGTGTTAACCATTCTGGTCCTTAATTTATTACTGGCGCTGACAAACGCTGCT
TACAATGTGACATTGTTGAAATCCGTTCTAAGTCTCATCTCTACCAGGGAGCCGTGGATA
AACACACCAATATTCGTCGGACATAATACGCAAAGAGGCGATCTCAACGACTTGATTATT
TGGCTCCATCGAACAATGGAAGTTACTAGCTTGACAATGAATTCATTGCTTCAACCTGAA
CATCTTAGGCCACTTGGTCATTTTAAAGTCACTAAATACAATGGCATTGCTTTGTTCTTT
TGTCATGATAGACAGGATATTATGTGGCTTAGTCTGGATAGAAATCTACGAAAACTCCGT
CGCATTCGATTGATCATCATTCTTCGTACTCAAAGAAGTGGCGCGCAGGGTGCTATTAAA
TCAATATTCAACGTCTTGTGGCAATATCAATTCCTCAACGTTCTAGTCCTGCATAGGGAT
CAGCTTTATTCCTACACTCCGTATCCGGCGTTGCGCTTTTTCGAACTCGATATTCATACG
GAACCGCTCTTTCCACGTGCAGCGAGGAATTTCCATGGATATGTGGTATCCACTCCGGCG
GAAAACGATATTCCAAGAGTGTTTCATGTGCATGATCCATTAACGAAGAGCAGAAAGGTG
CTGGGATACGCATATCGCACATTTGTGGAATATTTGGATCACTATAATGCCTCGCTTCGT
TTGACCAATCCGGATGAGAATCTTGACCCAACAACAAGTGTGAATATGAACCACATTGTG
CAGTTGATTATAGACGGTCAATTGGAAATCTCTTTGCACCCGTACGTTTTCACACCCCCA
ACGGCAACCAAGAGTTACCCCTTACTAATATATCCAAACTGCTTGATTGTGCCCATGAGA
AATGAGATTCCAAGGCACATGTACCTATTGCGACCATTCCAATTGTACAGCTGGTACATT
CTGTTATTCGCAGTTTTCTACATCACTGGAATTCTCTATTGGATAAGCCCGAAACTCAAT
AAAAGTTCTTGGGTGCAACGCTTGGGATTGAATTTTCTAGATGCCATAAGCAAGATACTT
TTTATCAGCCCCCCGATAACAATTTACAGACCAACATGGCGCCACTTTATTATTTTCCTA
CTACTTTCAGTCCTGGGATTCATGTCCACAAGTTGGTACAACATTGAGTTGGACAGCTTC
TTCACAACCATAGTAGTGGGCGAGCAAGTAAATAGCATGGATCAGCTTGTCAAGCAGCAG
CAAAGGGTGCTCGTCAAGGAGTATGAAATTAACACATTTTTGCGACATGTTGAACCTCGA
TTAGTGGAAAAAGTATCTCGGCTTTTGGTGCCTGTAAATGCCAGTGAACAGGTGTTCGCT
TTGCTGAGTTTCAATCGCAGCTTCGCGTACCCTTTTACGGAAGAACGTTGGCAGTTCTTT
GCCATGCAACAGCAATGTGCCTTTAAGCCGATTTTTCGCTTTTCATCTGCTTGCTTGGGA
TCTCCACATATTGGCTATCCAATGCGCGTTGACAGCCACTTGGAGACATCTCTCAACCAT
TTCATATTAAATATTCAGGATACTGGTCTGCTGAATCACTGGGTAGTTTCCGACTTTAAC
GATGCCATGCGTGCTGGATACGTTAGGTTTGTAGATAACGTCTTGGGCTATCAAGATATC
GATGTGGATACTTTGAGACTGGGCTGGTGTGTCTTGGGAATTGGTTGGATACTGTCAGCT
CTGGTTTTTTCTTGTGAATACTGGCACCCTTATCCATGGCGATTCATTTCTTAG
>DsecIR52a
atggctcttggatggacagtaattattcttggctgcattggacagttaagcgcacagata
cttaattatactcagtgcaaagatgtagaattgctggaaggtagactactacgaatactc
tcgagactaaatctagaggaagagtacaataccctgttggtctacggaaaggaatgcgtg
tttcattcgttactgaggaaactagagatacccgcagtcactgtaccatcaggaagtact
ggtcatgattggagctttagtacagcaacactagtattaagctgtggatctgatgcggaa
aatgaagagaactcgtacactctactgaagttgcagaggaccaggcgtcttatttatcta
gaggacaatagtgagcccgaatctgtttgtatgagatactcgttgaaggagcagcataac
atagccatggttaagtcggacttcgatcaatcggatatcttctactcctgtcgcctcttt
catacgcccaactatgtagaaggacacttcttcaaggaccaacgtatctacattgagaac
tttcagaatatgcgtggtgctactataagaacggtgccagatattttggtgccccgaacc
atcgtttatcgagacgaaaagtctggtgagactaagatgttgggctacctggcacacatg
ttaaatacctatgcccagaaactgaatgccaaactgcagttcatagatacagagaagttg
ggggtcaaaaagcccagcgtcctagacataatgaactgggtgaaggaggatattgtggac
attggcacgacactggccagttccttgcagtttaagaatatggattccgtctggtatccc
tacctactgaccggttactgtctaatggtaccagttcctgccaagatgccctacaatctg
gtgtattcgatgatagtggatcccctggttctgagcatcatctttgtcatgttgtgtctt
ttctccgttctgataatctacacccaacatttgtcctggaagaacctcaccctggccaac
atcctgctgaacgacaagagcctacggggccttttgggtcaatcgtttccttttccgccg
aatccaagcaagcatctcaagctgatcatctttgtcctgtgcttcgccagcgttatgatc
accaccatgtatgaggcctacttgcagtcgtatttcactcagcctccatcagagccatat
attcgatcctttcaagatattggaaactcttcgcttaaaatggcaattagtatgatggaa
gtgaatgtcctcacctccctgaacaactcacattttcgggaaataagtgaagatcatctg
ctgatcttcgacgacctttccgaatatctagtcctgcgcgactccttcaacacaagtttt
atatttccggtatctgtggatagatggaatggctacgaagagcaacaaaagctattcgct
gagcccgctttttacctggccaccaatctctgttttaatcagtttatgttgttcagtccc
ccgttgcgacgctacttgccccatcggcaccttttcgatgaccacatgatgcggcagcat
gagtttggcctggtgactttttggaagagtcaaagcttcatcgaaatggtcagacttggc
ctggcatccatggaggaccttactaagaagacaaatgttggggtgagcctcttgctcgac
gatatctcatggatacttaagctttattgtggagctatgtttataagtagtatttgcttt
atactggagatattgcgttgcgtgaagagatgcaaacggttatggaggtgcagatggtaa
>DsecIR52b
atgacatggttggtcatattactctgcttcctgggatatattgcagtccacatagcggat
atttccgttcaaaaccagagcctcATGGATAACGAGTTACTTCACCTTCTTCTAAAACTG
CGAAAGGAGGAGTTTTACGATACATTGCTTGTCTATGGAAAGGATTGTGAATTTCATTCC
CTGATTAGAAATGTAGATGTTGGCGTAGTGCTGGTGTCGGATAGCATGAATTTTGATTGG
AATTTCAGCAGCCTTACTCTGATACTCAGTTGTGGACCTGACATAGAAAATGGAGGACTT
TATAGTACTTCCTTAAAGCTGCAACGGAACAGGAGACTAGTTTTATTAAAAGAAGATTTT
CAACCAAGTAATATTTGTAATATATACGCACAAAAGGAGCAGTATAACATAGCCTTGGTG
AGAGAAAGTCTTCCCAAGTCAAATGTCATATACACTTGTCGCTATTTTCAAGATCCTAAC
GTGGACCAAGTAAATTTATCAGAGACGAAGCCAATCTTTATAGAACAATTCCAAAATATG
AAGGGAAAAGCTATAAGAATTGTGCCAGATCTACTACCACCTCGAGTCATGCTGTATCAG
GATGCAAATGACGGTGAACTTAAGCTGATTGGCTATGTGGCAAACTTAATCACTAACTTT
GCACAAAAAGTGAATGCCACCTTGCAGCTAGACTTTTTGAAGCCTTCTGCGAGCATTAGA
GAGATATCAAGAATGGCTAAGGACGATGAGCTTGATATGGGCATTACCATAGAGGCCTCA
TTATATACAGCAAATCTTGAGACGGCGAGCTATCCTTACCTTTTGACATCTTACTGCCTT
ATGGTTCAGGTTCCAGAAAAGTTTCCATACAATCTAGTCTATGCCCTGATTGTGGATCCG
CTCGTCCTGGGAATAATCTTTATGTTGTTCCTCCTGCTATCTGTCCTGCTAATATATAGC
CAGAAAATGTCATGGCAGGACCTGAGCTTGGCCAACATATTACTTAATGATAAGAGCCTG
CGAGgtctcctgggccaatcctttccctttcctctgaatgctagcaaaaaactgaggctg
atatttaccattctatgctttgcaagcattatgcttactacgatgtacgaagcctatctg
caatcttttttcacggatcccccatctgaaccgcacattcgctcctttaaggacattggt
aagcttcgtcataagactatcatcaccgaaattgaggcaaacgtgctgattaggactaac
aatacacaatttctggaaattccaaagaaacacctatgtatctatgaggattggagagat
tggcttgcgatgcgtgataacttcaaccttacctataactatttggtcactgaagaccgt
tggagctcctatgcagaacagcagaagctcttcaagaagccattgttctactactcgaat
gatctctgcttctcgcgcttgatcttcttgtcaattcccctacgtaggcaccttccctat
agacatctcttcgatgagcacatgatgcgacagcaggagttcggattggtgaattactgg
aagagccacagcttcttcgatatggttagacttggtctaacgcctctcaaggaccttagt
cagccaaagatgtacaatccaagccttctaatggaggacatctcttggataatgaaacta
tatctcgtcgccatatcgcttagtgttttctgctttacgtcggaaataggatgggtaaaa
tggaaacactggcggctttcgagaaaataa
>DsecIR52c
ATGGTTTGGCTTATAATCATTCTTCTCTTCCTTGGAATTTCCAGGGCTCAAATTTTGGAT
GTCACCAATAACAGTTATCTAGACTTTGACTACAGATTGTTTGACCTTCTTCAAAGATTG
CAATTCGAGAAGTCCTACGACACCCTTTTAATTTACGAAGAGGATTGTGCCATTTCTTCT
CTATTTGAAAGATTGCAAGTTCCTGCAGTGCTGGTGTCCTCGGGCAGCACCAACTTTGAT
TGGAATTTCAGCAGCCTAACACTAATACTCAGTTGTAATTTCCAGGACGAGAGGGAAGAA
AATTATCGAACACTGATGAAGCTGCAAACTAGCAGGCGCCTAATCCGTCTGAAAGGACAT
ATAAAACCCGAGTCTGTGTGTGATTTCTATTCTAAAAAGGAGCAACATAATGTAGCCATG
GTGAAGGAAAACTTCTATCAGCTTGAAGTGGTATACTCATGTCGCTTATTTCAAGATCAA
AACTATGAAAAACTGTATCTCTTCGATGGCAAGTCGATTTACAAAGATCAATTTCGAAAT
ATGCATGGAGCCCCACTATCTGATAAGGAGCCACCCCGAACCATACCATATATTGATAGT
AAGACCGGCGAAGAAAAGTTTAAGGGCTATGTGGGCATGTTGATAAGCCAATTCGTTAAG
AAGGTTAACGCCACTATGAAAATACGGGAGGATTTGATCAAGGACGACGAGGAAGTATCT
TTTGTGGACATTACGAATTTTACCTCGAATGACATTCTGGACATTGGTATATGCGAGGCT
AGGACACTTGAAATGTCCAACTACGACGCCATCTCGTATCCGTACCTAATGAGTTCGTAC
TGTTTCATGGCTCCACTGCCGGATTCGTTGCCATTTAGTGACGTCTACATGGCGATTGTG
GCAACAAGTATCCTGATAATGTTCTTAATAATGTTCTGCTTATGCTCCGTGCTAATTATC
TACATACAGAAAAGGTCCTATCGTAGTCTGAGCATCCGTCGTGTCCTGATAAACGACATC
TGTTTGAGGGGATTTTTGGCTCAGCCTTTTCCTTTTCCCCGCCAGTCCAACAGAAAACTT
AAACTGATATTCATGCTAGTCTGCTTTTCCAGTTTAATCTCCACCACAATGTATACGGCA
TACCTACAGGCCTTCTTATGGGGTCCTCCCATCGAACCGCGTCTGACCTCATTTGATGAT
GTAAAAAAGTCTAGGTACACGATGGCCATTAACATCTACGAAACAGAGTTTCTGGAGGCC
CTGAACGTGAGCCTGGAGGACACGGCTTTGCAGTGGTTCACCATCAACGAGGAACAGAAA
CTCTTTAAgtacaaaatcttctactactgtgatgccttctgtctcagtttgatatatta
agtattcctatgagacggcacttgccctatcgcgatatcttcgaagagcacatgcagcgc
cagaaggagtttgggttaactaagtactggatcgatcagagctatagggatatgataaaa
gcaaatctcacaacattcaaagatttcagtccgcccctcgagaacgattacatagaagta
cacaatctctactgggttttcaccatgtatttcgttggaatgggcatgggtttatgtttt
tttatctttgagattctaagacctctgagatactggcaaaactgcaaaatcaaatgcgaa
tattgctatgcattcttaaaaaatttagctaagtaa
>DsecIR52d
ATGGTACGGATTATTATAATTTTGCTTTGCCTTGGATATACAAAGGCTCGGATCTTGGAT
GGGACCAATACCAATCATACAGATTTAGAGGATCGACTTCTGAGCCTTCTTCTAAGATTG
CAACAGGAGCAATTCTTCAACACTCTATTAATTTATGGAGAAGATTGCGCGTTTAGCTCT
TTGTCAAGGAGATTGCAAGTCCCCACAATATTGGTTACTTCGGGTAGCACCAGCTTTGAA
TGGAATTACAGTAGCCTAGCACTTATTCTCACCTGTGAGTTTCTAGCCGAGAGGGAGGAG
AACTATCAAACTCTGAAGAAGCTGCAAATGAACAGGCGACTGATCCTTCTGAATGGGAAT
ATAAGACCGGACGCCGTATGCGACTTCTATTCTAAGAAGGATCAATACAATATAGCCATG
GTGAACAACAATTTCCATCAGGTCGGGATTATATACGCCTGTCGGCTATTTCAGGAAAGA
AACTATGAAAAAGTGTATCTATTCGAGAGTAATCCAATATATGTAGACCAATTTCGAAAT
ATGCAAGGAGCAATGCTGAAATCAATCACATTCAACCTGATTCCTGGATCTATGGCATAC
AGGGATCCTAAAACTGGACAAGAGAAATATATTGGATATGTAGCCAATTTATTGAATAAT
TTTGTTGAGAAAGTTAATGCTACCTTGGATATGCAGGTGAAATTACATGATTCTGGAAAG
AAAACTTCTTTTTACAATATTACGAAATGGGCCGCGGAAGATCTGGTGGATATTGGCATG
AGCTACGCCGCCTACTTTGAAATGACCAACTTCGACACGATCTCATATCCGTACTTGATG
ACATCAACTTGTTTTATGGTTCCCCTCCCGGACACGATGCCCTATAGTGAGATCTACATG
GGCATTGTGGATCCACCGGTCCTGGTAGTGCTTATTGCCATATTTTGTATTTTCTCAGTC
ATGCTAAACTATATCAAGCAAAGCTCGTGGCGTAGACTGAGCCTTGTTAATGTTCTGATG
AACGATATCTGTTTGAGGGGATTTTTGGCTCAGCCCTTTCCATTTCCCCGCCAATCCAAC
AGAAAACTGAAACTGATTTCCATGCTCGTTTGCTTCTTCAGTGTAATCACCACCACAATG
TATACGTCGTACCTGCAGTCCTTCATGTGGGGTCCTCCAATCGATCCAAAGATGTGTTCC
TTTGCCGATCTAGAGAATTCCAGGTACAAGCTGGCCATACGACAGTACGATATTGAGCTT
CTGCGACCGTTTAACGTGAGCATGGATCATGTGGAGGTGTTCGATGAGTCCAAGCAACTG
GAAAACTTGCGAGACTCCTTCGATGACAACCATATGTACCCGATGAGCGCCTTGAGTTGG
ATTGCCTTCAAGGAGCAACAGAAGCTTTTCGCATTCCCACTGTTTTACTATTCAGAGAAA
CTCTGCTTAGAACCCATCAGTTTTTTTAGTTTTCCCGTAAGACGACACTTGCCCTATCGC
GATCTCTTTGAGGAACATATGATGCAACAAAATGAGTTCGGCTTATCGAAGTACTGGATC
GATCGGAGCTTCTCGGATATGGTAAGACTAAAACTGACAACCATGAAGGATTTCAGTCCA
ACACGGCTGGATGATTATATCGAAGTAAGCGATCTTTTCTGGGTTTTTGGCATGTACTTC
ACCGGACTGGGCATCAGTTGCTGTTGCTTTGGATTGGAGCTACTGGGATTACCAAGTTGG
ACGCGACTCTTGAGGCTAACCAATTGGCTTAGGGTTAGAAATTAA
>DsecIR52e
atggcgtggcttattatccttcttctttgcgctgggaattcaagtgcacgatatctggat
tatattcataaaagtagcccacagttaaaggataaagtctttgatctactcgtgagatta
caattggaggagttctatgatacactgcttctctatggagtggattgtgtttttcattca
tcatttcggcgcttgaatgtatccacagtgctcgtgtcctcgggcagctccaactttgat
tggaacttcagcagcctaaccatgatactaagctgtagtcctgaagatgaaaaagaaacg
aactacaacacgctcgcaaaattgcaaagaaacaggaggttagtttatctacgaggcgat
attcaaccgcattcggtgtgcgaaagatatttacagaaggaacaatacaacatagctacg
ataacagaagactttgataagtcaaaaactgtctatgcgtgtcgccactttaaagatccc
aacatcgaggaaatcagtttactggatagtaagccagtttttatagaacagttccggaat
atgtacggaaaatccattcgagcagtggcagatctcttatctccgcgttcgatgctttat
atggatccaaagaccggtgatatgaaaacaactggctatgtggccaatttggttaacact
ttcgctgagagagtaaatgcgaccttggaactagaagtcttaaccaacaaattgatagta
aaggaaattttagttttggtggaaaacgaacagctggacatcgggatcaccctagaatcc
tcatttcgaatgacattcatagaaacttccagttatccgtacattctgacatcgtactgc
cttatggttcaggttccagcaaagttgccgtacaatttggtatatgctatgataatagat
ccgatcgtcctgggaataatctttatgttgttcctcctgctatctgtcctgctaatatat
agccagaaaatgtcatggcaggacctgagcttggccaacatattacttaatgataagAGC
CTGCGAGGTCTCCTGGCCAATCCTTTCCCTTTCCTCTGAATGCTAGCAAAAAACTGAGG
CTGATATTTACCATTCTATGCTTTGCAAGCATTATGCTAACTACGATGTACGAAGCCTAC
TTGCAATCCTTTTTTATGAACCCGCCATCAGAACCAGAAATCTGCTCATTCCAAGATGTT
GGTAGCTATAACCGAAGAATTGCAATGCCTGCACTGGAGATTAATGGTTTAATCAAGACC
AATAATTCACATTTCCGAGAAATTCACGTGGATGATTTAGAAATTTTCGATAATTTGCCG
GAGTGCTATGAGCAGCGCGATGCCTTCAACCTGAGCTACAACTATGTGGTAACTGGAGAC
CGCTGGAGAACCTACGCGGAGCAGCAGACGCTCTTCAAGGAGCCAGTCTTCTACTTTGCC
AGGGACTTGTGCTTCTCCAGACTGATCTTCTTGTCGGTTCCCCTGCGCAGACACCTGCCA
TATCGTCATCTCTTTCATGAGCACATGATGCAGCAGCACGAATTCGGTTTTGTGAACTAT
TGGATGAGCCACAGCTTCTTCGATATGGTGAGACTTGGTCTAACGTCTCTCAAGGATCTA
AGTAGGCCATTAGCATACACTCCAAGCCTATTAATGGATGACATCTCGTGGATAATGAAA
ATCTATTTGGCTGCCATTGTACTTTGCGTTTTCTGCTTCTTGTTGGAAATAGGAGTGGAC
AAGTGGAAACGCTGGAAGAAATTCCGAAATTTACAAATTCTAAACACCTGTTAA
>DsecIR52f
atggattggttgattatcctacttttttgcactgggagtgctttggcaaagctttcggct
gtagtcggtaatagtaatcgagatcttgaggatacaatattgagccttcttcagagactg
caattggaaaaattcttcgacaccctcttagtttatggagataattgcacgttttctgct
ctatccgcaagatttccagtctcttccgttctggtttcaccgggaagctctaacttcgat
tggaattacagcagtttaacacttattctaagttgtggccttgaagtcgagagggaggag
aactatcgtacactgataaagctacaaacaaacaggcggctaattttcctacatgaggat
aacaaaccagaatctgtatgcgggtactactcaaaaaaggagcaatataatatagccatg
gtgagagaaaacttcccgcaatcgggtttaatatactcctgtcgattatttcatgaccaa
aaatatgaagaagttaatatccatgatggcaaagccatattcatagaccaatttcgaaac
atgcagcgagcaccgatcagaacgatcaccgacaacttagcaccacgatccatggcaact
atagacccgataactggcgagaagaaatggattggcttcgtggccaatttgctgaacaac
ttcattgaaaaggtaaacgcaaccttggccatgcaatcccaattggccgaggtggagggt
aaaattttctttgtgaatatctcgaagtggactgcaaacgatctgctggatatcgggatg
agcgtggacacaacgtgggaaatgagaaacttcgatacgttcacgtatccctatttgatg
tgctcttattgcttcatggtgccacttccggataagattccctacaacgaggtgtacggg
gtgatcatagatcccggtgtcctggccctgctctttcttatattctgcaccttctcgact
ctgctgatctacatccagaagaggtccttaagtctgaccagtgttctgatgaacgatatg
tgcttgaggggcttcctgtgtcagacatttccgtttccacgtcaatgcagcagaaaactg
aagttaatgtgcttgcttctatgctttgctagtctaatgaccaccacaatgtatggagca
tatttaaaagccttcttgtacagtccaccaccacagccgatgatgcgtacatttagcgat
ttggaacgatccaggtacaagattgccatgaactgggccgagatggatatgctgagattc
gagaacaatcgaatccttccgcacgtgagcaacgagcgggtcgaaatcatcaaggactac
catgaatttgttaagttgcgggagtccttcaatagcaactatgtctttccggtaaccagt
gtgcgctggggcacttacgatgagcaacaaaagctcttatttaatcccgtattctattac
tccgagaatatctaccttagtcgcgacaacattcttagctttccgatcagacgtcacctg
ccgtatcgcaatctcttcgaggaacacatcctgcggcagaaggagtttgggttgctgaat
cactggatcgatcacagcttcttggatatgttgaggttagaactgacaccacatacggac
atgaacgaaccttcagtggaactggctatcgacgtggatgatctctactggattctgggc
ttgtactccttggcactgggcatctgttgctgttgctttgcactggagattctgggatct
tcaagtcgctggaatcgctataaaatatatatttcaaaaatctttagaaattaa
>DsecIR54a
atgtggacagtgatagcaggaatagttttatgggcacccgtcctggttgcgggatccgct
gtagacttaatctttagagcagcagcggagcactcgctctcagtgataatgattcgaact
gattattgtccgcacagctgggcaaaggatatctttcagaatcaaaccattccagtggtt
atcctttcagatagcgagacttctataaacattcggatgttttctcggccgctacacgta
gcttgcctgcctggtcttgagctgcaaaaggacctggagttactcgagaactttacgaaa
tcgctaatggattttccgactcaaaataagattgtctatatatcaaacaatgtctcagat
cgaactagaatggactatattttcgaaacgtgctaccatcgcctaatttggaacattgtt
ggacttttagctgcagatgaacatcgctacttttatagatatcacctataccctagcttc
caaacggagtatcgctctcttaattcttcaactatattcgacaaggagtttcccaacatg
cacggtcaccctctgattgtaatgcccgaccaatggcttccgcgttccgttctctacctg
gacagacgaacgggtaagcaaatcctagccggatctgtgggacgcttctttcatgtgctg
tcgtggaagctgaacgccacgctgcagctgtccaagaaggtgaccaccggacgttttctg
aatgcgactgccctcaaggagctgagcgagagcttttcagttgatgttcctgccagtctg
acgataatggagcgagtcgagcagttggccagcacaagctatcctatggaggtgactccc
gtgtgccttATGGTACCGGTGGCCAGAAGAATTCCAATTAAGGATATTTACTTTATACTG
AGCAGTGTTTCCAATATGTTCCTGGCTATTGTTATTGTTTTCAGTTATGGAATGGCTTTG
AATCTCCTTCGGAACGTGACCCATCGCGATGTGCGTCTGGTGGACTTTGTGCTAAATGAT
AAAGCTTTACGCGGGATCTTGGGACAATCCTTCAATTTGCCCTTGTCGAGAAGCTTCTCC
ACCAGGTTGATATTTCTGATGCTTGGAATAGTGGGCCTTAATGTGAGCAGCATTTTTGGA
GCAGGCCTGGACACGTTGATGGCTCATCCACCGCGGCAATTTCAAGCACGAAGTTTTGCT
GGTCTACGGCGCACGAAAATACCATTGGTTACGACCGAGGAAGACTTTCCGACATGGATG
AAACTGCGTGTGCCCATGCTGGTGGTCAATGTGAGTGAGTACAATCACTTGAGGAATGGA
AGAAACACAAGCAATGCCTACTTTGCCTCCCGATTGTATTGGAATTTGTTCAGTGAGCAG
CAGAAGCGCTTCACCCGAGAGCTATTTATCTACTCCACGGATGACTGCCTCTGGTCCCTG
GCGCTGCTCTCATTCCAATGGCCGCAGAATTCCTTGTTCACAGAGCCCGTCAGCCAACTC
ATTTTGGAGGTAAATGCCAATGGACTCTATGATTTCTGGGTGGGAATGCACTACTACGAC
ATGACAGCAGCTGGATTGTCCGGTTTGGAGGATCCCAGCCTGCAATTAACGGAAAGAGAG
CACCCTACCTCGCTACGGATTGTGGATTTTCAGTGGATGTGGCAGGCGTACGGAACGTTT
ATGGTACTGGCGATTCTGGTATTCTTACTCGAAGTTTCTTGGCACGGAATCACATCATTA
TTTGTGTCACTAGTTCTCTGA
>DsecIR56a
ATGGGGAGTAATTTCTTCAAACGGAACCTAATACTTTTTGGCCTTTTGGCCAGCAGCAAT
ATGCAGATTCTAGTCGGAGAACTTGAGAACAAATTGGAACTGGATGTGGACTTCTTGCTT
GGGGTGACCGAATTCATGGGCCACATTCATGGACTACATTCCATTACTGTATATTCGGAT
TGCATCGACATACAACCTTCAATCCAGCAGCGCATTATGGATAAATTTGTGGTACCCGTT
TATACGATTGGATCCAATCTAAGGCGGACTAATTACAACAAACTGAACAATGCCAATATT
CGGATTGTTCTCTTCACTGGCCTGAATGATACCATATTGGTTAATCTCAATAAAACGGAC
GTTCCTTACTCAGATCATTTTTATATGCTTGCGTATGCCTCACCAATTAAAAATAAGTCC
GTCGAGTTGGATTTTATTGAAGGGGTATTTATACTGCTATGGAAAATGTCAATTGATAAT
GCAATCCTATTGGTCCGTGGTGAGTTCAAGATGGAAATGTGGGCCTACTTTTATATGGGA
AAAATACACAACATTGAATTGACTAAGCCCAATTCGTTTTTGGAAAGTCTTCGCAAATAC
AACTATAGGTTCGTCCTTCAAGTAATCGATGATCCTCCAGCCATATTTTGGTACAACTCA
TCGGAACAAGCGGATGTGACTGGCGGTGGCGACCTCAGTGTGTCCGGCCCCGTCGGGCTG
ATGATCATAAATTTTATGCGTCATCTAAATGTGACCACGGACATTGTTCCGGTTTCGGGA
AAGCAAAACTCACAGTACGAATTCTTTCAGCAGCAAGTGGACTGGAGAGCGGAAAATGGA
GCTAATATGGTAGGCGGTGCCCTCTTGAAATACAGCACCTTGGTGACTCAGTCACGGATG
TGTCTGTTGGTCCCGAACCGCAGAATGATTCCTTTCAGCAGATTTCTAGACAAGCTGGTT
AGTCCCCGTGTCCATAAACTCACCTTTGTCTCGAGTATTGGCATATTCGTGGTCAAGTAC
TTCTCCCATCGACCTCGATCGTTTTTGGATGCCTTATTTTGCACCATACGATTTTTTTTT
GCTATTCCTCTGCCAAGTAATATTCTAAATCGCTTTCCCTTGGTGGATAAGTTAATAGAA
GTGTTCATAATCATTTTCGTGGAAATCTTACTGAGTTCGAATATATCCATGACAACCAGC
GCCCTGACAACCGGGTTTTGGGAGCCACCTATCAGAAATGTCGAAACGATGAGAGCTAGT
GGCCTGCAGATTATTACAAAAGATCCGACAATTCCACAGGCCTTCAAGGAAAATATTTTG
CCCAGCTCCTTGGCGGATCTGGTGACTCTTGTGGATGAAGGCACTTATTTCCATCACATC
ACCACCTTGAACAACACCTACGTCTATGTGGTGCAAACGCACAATTGGCAAATATTTCGG
CTATACCAACAGCAACTGACGAACGAGCCATTTGAGATTGCTAGTGAAGAACTCTGCTCC
AAATGGCGAATCTTGGGAATGACGCTGAATCCTAAATCGCCTCTTAGGTTCATGCTTAAG
GATTATTTCTATAGGATTCTGGAATCCGGATTGCAGGAGAAATGGCTTCATATGGGCTTT
AAAAAGTTTTGTGAATTTAATAACTTGCAAAAGCTGCCCGTTGATTCCCTAGATAGTTGG
CAACCGCTGTCCATTGAGTTCTTTTTAAATATCATAAGGGCTTATATAATAGGATTAGTG
ATCGCCATCTTCGCGTTCGTTGGTGAACTATTTCACAGTAGATATCGTCGTAAAAATGTG
AAAAAAACTTAA
>DsecIR56b
ATGCTGCTCGGCACGGACCTGATCAGTGGAGTGATCCGCTCGCCATATAGTTTTGACATC
CCCCACGCCTTTATCTTCAACGTATCGGTGCCCAAGTTCTGTGGTCCCTACATGGAGATA
GTGAAGCACTTCGCTGAGGTGTACCACTACCAGCTGTTTCTCGATCCTCTCGAGAGGTTG
CCCAAGAAATCGGTGGTGGAACAGGACATTATCAGCGGCAAGTACAACCTATCGCTCCAT
GGGGTTATCATTCGGCCAGAGGTGACCAGTGAGTTCTTTAACGTCACGCAGCATAGCTAT
CCGCTGGAGCTGATGACGAACTGCGTAATGGTACCCCTTGCTCCCGAGCTGCCCAAGTGG
ATGTACATGGTGTGGCCGCTGGGCAAGTACATCTGGACATGCCTCTTCCTCGGCACCTTC
TATGTCGCGCTCCTGCTGAGGTATATGCACTGGCGGGAGCCAGGGAATGCTACCCGATCG
TACACCAGGAACGTGCTTCACGCCGTGGCCCTTTTGATGTTTAGTGCCAACATGAACATG
TGCGTGAAGCTGAAGCACGCCTCGATTCGCGTCATAATCTTCTACACGCTACTCTACATC
TTTGGTTTCATCCTGACCAATTACCACCTCAGCCACATGACGGCCTTCGGTATGAAGCCG
GTGTTTCTGCGGCCCATCGACACCTGGTCGGATCTGATCCACTCGAGACTACGCATCGTT
ATCCACGACTCGCTGCTGGATGAGCTGCGCTGGCTGCCGgttGATTACCAGGCCCTGCTG
GCGAGTCCATCGCGTTCCTACGCCTATGTGGTCACCCAGGATGCCTGGTTGTTCTTCAAC
CGACAGCAGAAGGTGCTCATCCAGCCGTACTTCCACCTGTCCAAGGTGTGCTTCGGCGGT
CTCTTCAACGCCCTGCCCATGGCCTCCAATGCCAGCTTTGCCGGCTCCCTGAACAAGTTC
ATTCTGAACGTTTGGCAGGCGGGTTTGTGGAACTACTGGGAAGAGCTAGCCTTTCGGCAT
GCCGAGCAGGCTGGCTACGCGAAAGTTTTCCTGGACACATATCCGGTGGAACCACTAAAC
CTGGAGTTCTTCAGCACGGCATGGATTGTCTTATTCGCGGGAATCCCCATTAGTTCGCTG
GCTTTCTGTTTGGAGCGCTTTATCCATCGACGAAAGCAAAGACGTCCTCAGTATGAACGA
TTTGAGTGCTACGATTACTAA
>DsecIR56c
atgcggtcatcgtttcggatttgtgttttcttgttgaccacatatcatacgagttatggt
tggaacATGCAATACATGCTCAATCTATTAAGTCCATTCGCTCGATTGAATGTGTTCCAG
GAGATCGTATGGTTCGTAAGTCCGCATCAGCGATTTGACCAAGTAGATGAGTTCATCATG
CGCATTGACGAGGCCTTTGAAAAGACTGCAACTCAGACGGTGGTGAATAATAATACAGAG
ATGCGAATGATTCACTCGTCGGCGCGAAGAAACCATCTGAGCTTTGTGTTTACCATTGGA
GCGGAAGATCCCATAATGCAGGTGTTTAGTAAAGTTCTACTTGGACGCCACATCTACTTC
TCGATGGTAATATATGTGGACAAAGTGGGTGAGATGCAGCCGATTTACGACCTTCTGACC
TTTGCCTACAACCAGCAGTTCTTCAACTCTATGGTGCACTTCGAATCGGAGGAGGGTATC
AACCAACTCTTTGGAGTCTCCAAGTTTCCCGTCATGAGTTTCGATAATCGCACCGATTTT
ATGAGGTACATCGGAAAAATGTGGAAGCAGGTGCAGAATGCTCGCTCGGATGTAGGCGGC
TTCGGATTTACTACACCCTTGCGACAGGACCTGCCACACTTGTTCCAATCGCAAGGACAC
TATGATGGGAGTACATACCGGATAATAGAAACCTTTGTGAGTTTTATAAACGGGAGTATT
AAGGAGCTTATAATGCCGCCAGATGGTCTCGGTGGGCAGGCGATTAATATGAAGGATGCC
CTGCAGTTGATCCGTGAACGCAAGATGGAGTTCTGTGCCCATGCCTACGCCTTGTTCATG
CCCGACGAGGAGCTGGAGAAGACTTACCCATTGCTGGTGGTTCAGTGGTGCCTAATGGTT
CCGCTCTACAACAGTGTCTCCACCTACTTCTACCCACTTCAGCCCTTTGCTTGGAATGTG
TGGTTCTTTGCACTGGGAGCTTTGCTGGCACTGATTCTTCTGGAGCTAATGTGGCTCAGG
ATGTTCGGTGGGTGGTCAGGCTATCAGGGCGCTGTACTAAACTCTTTTTGTTATATCATC
AATGTGCCCATCGAGGGACAGCTACAACAGCCCTGCCTCCTTCGATTTCTTCTTCTGGCT
ACTGTGTTTTTTCACGGATTCTTCCTTTCCGCCTACTACTCCTCCAATTTGGGAAGCATC
CTCACGGTGAATCTCTTCCACGCCCAAATCAACACCATGAATGACATAGTGAGTGCCCAG
TTGCCAGTCATGATTATTGACTACGAAATGGAATTTTTGCTAAATCTGAACAAGGAGTTG
CCCCAGGAGTTTTTGGAGCTTCTACGCCCCGTGGATTCGGCAGTATTCTCGGATCACCAA
ACAAGTTTCAATAGCTCCTTTGCCTATTTCGTCACCGAGGATCACTGGCAGTTCCTTGAC
GAACAGCAGAAGCATCTGAAGCAGCGACTCTTCAAGCTAAGCTCCATTTGCTTCGGTTCT
TACCACCTGGCCTTTCCTCTCCAGATGGATTCGTCCTTGTGGCGGGACATCGAGTACTTT
ACGTTCCGCATCCACTCTTCGGGACTTCTGAACTTCTATGCTCGTAGCAGCTTTGGATCT
GCCCTCCATGCAGGCTTGGTCCAACGAATGCCGGACACCCAGGAGTATACATCTGCTGGA
CTGCAGCATCTGGCCATTGCCTTCATCTTACTGCTTGTGATGAGTTTTTTGGCCGGGATC
GTGTTTGTCCTGGAAACTCTTTCCAGGTGA
>DsecIR56d
ATGGATAATCGTGCTGCGGAACTTATACTCCGAGAACGGAACATTTTCCCAACCAATGGT
TCCGATAACATTGCATTGCTCAACAACATGTTCGTTTTGGAAATGTTCTTCAGAATAACG
CAGCTGTACCATTTTAAGAACTTCATCTTTTATATATCCGAAAGGCTAGACCTGAATAAC
AAGGACTCGAAGGAGTTCTTCCACAATTTCTGGACCTATTTTCCAATGGCGCCCAACCTG
ATAATAACAAGAGAACACCATTTGGGCATACCCATGATGCAGTTCATCAGCACTCCATCG
CTGGTGATGGTCTTCACTACGGGTAAGGACGATCCCATCATGGAGCTGGCTTCCCACAAT
CAACAGGGAATTCACTGGCTGAAGACGATATTCGTCCTTTTTCCCAGCCTACAGAGCCGT
CACTTCGAGACCAATCCGGAGTCACTCGCCCACTTCACGGCGGAGATCAAGGATGTCTAC
GATTGGGTGTGGAGGAAGCAGTTCATCAACACATTTTTGGTTACCATTAAGGATAATGTA
TTTATACTGGATCCCTATCCCACACCATCGATTGTTAACAAAACGGGCGTATGGCGAGCC
GAAGAGTTCTTCCACAAATATGCCAAGAACATGAAGGGCTATTTGGTGAGGACCCCCATC
CTGTACGATATGCCACGGGTGTTTAAATCGGATCGGCCCACCAACAGGTACGAGAAGAAC
TTCATCCACGGCACCAGTGGGAATTTGTTTCTGGGTTTCCTGGAATTCGTCAATGCCACT
CTGGTGGATACCAGCGCAAATGTGACAGATGATTATTTGAACATGACGAACCTGTTGGAC
TTGGTGTCGCAGGGGGTGTACGAGACCCTGATCCACTCCTTCACCGAAATAACCACCAAG
TCCGTGGTTAGCTATAGCTATCCCATTGGCATTAACGACTGCTGCATCATGGTGCCCTAT
CGAAATCAATCCCCAGCTGATCAGTTCATGCATGAGGCTCTTCAGGAAAATGTTTGGGTA
CTGATCAGTCTATTCACACTCTACATAACGGTGGCTATCTATTTGTGTTCACCGCTGAGA
CCACGTGACCTCAGTGCCGCATTCCTACAGTCCATCTGCACTTTGACCTACAGTGTGCCC
ACTTTCATCATCCGCACGCCAACACTGCGTATGCGCTATCTCTACATTCTGCTGGCTATC
TGGGGAATAGTCACATCGAACTTGTACATTTCGCGGATGACCAGCTACTTCACCACAGCC
CCGCCAGTGCGTCAAATAAACACTGTGCAGGATGTGGTGGAGGCCAATCTGAGGATTAAA
ATGCTGGCTATTGAGTATGACAGGATGGCCAAATCACCGCTGCAGTATCCAGAAAGCTAT
TTGCACCAGGTGGACTTGGTGGACAAGCACATGCTGGACCTGCATCGTGATCCATTCAAC
ACCTCATTTGGCTACACTGTGAGCAGCGATCGCTGGCGGTTTCTCGACCTGCAGCAATTC
CATTTGCGAAAGCCCATCTTCCGGTTAACGGAAATCTGCGAGGGACCATTCTACCACGTG
TTCCGCCTCCACAAAGACTCCCACATGCGCTCCGTGATGACCGAATACATCATGATAGCC
CAGCAGGCGGGACTTATGATCCATTGGGAGCGCGAGGCGTTCTGGGAGGCAATGCATCTC
CACCGCATCAAGGTGCACTTATTCGACGATGAGCCGATGGCTCTCAGCCTGGATTTCTTT
TCCAGCCTTCTGCGCACCTGGACTTTGGGTCTGATCATAGCCGGTCTGGCTTTTGCGGGC
GAAATGAAGTGGCACGAGCATGTGACCTTCAAACGTCGTCCTGCTATACGGATAAATATA
TACCGCAAACCCAGATCATTTCTCAGGCGCTTCATGAAATTATGA
>DsecIR56e
ccgaacggtgagctttcccgaaccggtggccttctgttttccgcgtacgtgagccataga
agtggtgctcttcgcctggagcccatgatgtccgggtcagagatacaatccgcagcggat
ttcctagccacaccattaaggctcatgctggaggaaacggaagtggaaatgtatttcacc
gccggactgctgccttcagcgctgaagccacgcctcctggtggtcaaaaagagttcgctg
gtggagcacttgaatagtttgaatagcggttacgcctactgcatcatcgcgaggcactgg
caggtgccaatgatgcagcatcgacggatgcaccgcccacgacttc
>DsecIR60a
ATGTGGTGTAATAATCCGGGTGTTATCATCATCATCTTTCTGGGGCAGACTTTCAACCTG
TGCCAGGGTATAGTGAATCCCTCGAATGAGACGGCCAACACGGTGATCTTCATGCTGCCC
GAAAAAGACTTGGGACCCGATGTGTGGCAGGCCGGAGTGAGCTGCCTCGATAGCTTCGCC
CAAATCTTCTTCTTTCGCAAGCCGACGGAGCGCTTCACCAGAGCCTATAACTTGATGCTG
ACGCACGCCTTCAATCTGTCCAGTCCGGCGGATCAGATCCAGGAGGGATTCAGCAAGCTG
ATCAACGAAGCAGTAACGAATCCAGGTCCGCCGGACAGGAAGGAACTCTTCCAGATGCGC
GTGGCCAGTGATTACAACATCACGTATGGGACGGAAGACCAGGGAGAGCTGATCCTAGCG
GACAATTATGTGATAGTGGTGGACTCGGTGACGCGATTAAAAGAGCTGATGGCGAAAAAA
ATAGCCAAAATGCGATCCTGGAATCCAGGAGCGCGTTTTCTGGTGCTCTTTCATAATGCT
ACTTGTCGGAATTATCCTCTTGGCGTAGCCTCCAGTATTTTCAAGGACCTCATGGAAATG
TTTTACGTGCATCGAGTTGCTCTTCTCTATGCCAACTCCTCCATGAACTACAATCTGCTG
GTCAATGATTACTACAGCAATGTAAACTGCAGGATTCTGAATGTCCAGAGCGTGGGCCAG
TGCCACGATGGCCAACTTTACCCCAATAATGCTGTCGTGAAGGCCTCCATGCAGGACTAC
GTATCAGGCTTCAGTCCCAGGAACTGCACCTTTTTTGCCTGCTCCTCCATCTCTGCTCCC
TTTGTGGAGGCCGACTGTATCCTGGGACTGGAGATGAGGATCCTGGGGTTCATGAAAAAT
CGGCTGAAATTCGATGTAAACCAAACCTGCAGCCTGGAGTCACGTGGTGAAATGTATGGC
CCAGCTAACTGGACTGGCTTACTGGGGAAAGTCCAGAACAACGAGTGCGACTTTGTCTTC
GGCGGCTATTATCCGGACAACGAGGTGGCGGACCACTTTTGGGGATCCGATACCTATCTG
CAGGATGCGCACACCTGGTACATAAAAATGGCCGACAGAAGACCCGCCTGGCAGGCGATG
GTGGGCATCTTCGAAGCCTACACCTGGATTGGATTCATCCTGATCCTAATAATCTGCTGG
CTGTTTTGGTTCGCCCTGGTCAAGATTCTGCCGGAGCCGAAGTACTACCAACAGTTGAGT
CTGACTGCCATTAATGCCCTGGCCGTATCCATATCGATAGCCGTCCAAGAGCGACCCATT
TGCGAGACGACGAGGCTGTTCTTCATGGCCCTGACCCTGTACGGCCTGAACGTGGTGGCT
ATGTACACGTCCAAGATGATAGCCACCTTCCAGGATCCCGGCTACCTTCACCAGCTGGAC
GAGCTGACGGAGGTGGTGGCCGCGGGTATTCCCTTCGGTGGCCACGAGGAGAGTCGCGAC
TGGTTCGAGAACGACGACGACATGTGGATCTTCAACGGATACAACATCTCGCCGGAGTTC
ATTCCGCAATCTAAAAACCTGGAGGCGGTGAAGTGGGGCCAGCGGTGCATCCTGAGCAAC
CGGATGTACACGATGCAGAGTCCCCTGGCGGATGTCATATACGCCTTTCCCAACAACGTC
TTTAGCAGTCCGCTGCAGATGATCATGAAGGCGGGATTCCCCTTCCTCTTCGAAATGAAC
AGCATCATCCGCCTCATGCGCGACGTGGGCATCTTCCAGAAGATCGACGCGGACTTCAGG
TACAACAACACGTACCTCAACAGGATCAACAAGATGCGCCCCCAGTTCCCGGACACAGCC
ATCGTCCTGACCAAGGAGCACCTGAAGGGACCCTTCTTCATCCTGGTGGTGGGCAGCTGC
TGCGCCGCCCTCACGTTCCTCGTCGAGCTAATGATCCACAGCTGGCGAACCCAGCTGGTC
AGCACGAGCGAACAGCAGGACAGGAGGAGGGCCAGGAGGCGGAGGAGGAGGAGGAAGGCA
GCAAAGGACAACCGCTGGCAGCGCCAAGTTCAAGTGGCTCCAGTCGTTCGATTTACGCCA
GTCAAACGACGCAAAGTTTTCCAGGGACAAACAAGTCAAAAGTAA
>DsecIR60b
ATGAGGCTGAGTTTGTATCTGATTGTAGCCATCGGCCTGGTAGACGCGCACTGCGTATCC
CTAAGATACATTCTGAATGCTCTCGAGGAAGAGCTGCAGTACAGAGCGATTCTCCTAGTG
GAAAGTTCGAGTGAAAGTGAATCGTGCTGGGAGCACAGGTACATTCAAGGAGCGGTGCCA
ATTCTGAACTTTAATTCGAATCAAAGTTTGTATCTGAAAGATGCGTTTAATACGAATATA
CTGGCACTAGTTTGCCTAAACGAAAACGTAGAGAGCACCATGCAGGCTCTCGACGAAAAT
CTCGAGGACATGCGCGACACGCCCACCATACTATTCGTTCTTTCGGATTCCGAAGTCCAG
GATGTCTTTCTGAAGTGTCTGAGGAGCAAAATGCTGAATGTCTTGGCTTTCAAAGGATTG
GACAGGGGGTTCGTCTACAGCTTTCGTGCTTTCCCCACATTTCGAGTCATAGAGCGCGAC
GTTATGGACATCCTCCAGTACTTCGAGCACCAACTCGAAGATCTCGGTGGCCATACCCTG
ACTACTCTGCCCGACAACATTGCCCCGCGAACTGTCGTCTACAGGAGCCCGGATGGAAGC
CGCAAGCTGGCTGGATATCTGTACCCCTTCATGCTGAACTATGTGAGCACCATCAACGCA
ACCCTCAAGATCTGCTGGCATCTGGTTCCCGAGGACGGCATGATCCAGTTGGGTGAGGTA
GTCAGGCTCTCGGAGATCCATGATGTGGATTTCCCACTGGGCATCCATGGCATTGAGCAC
GGGTCGACGAGCCAAAACGTTCCTTTGGAGGTCTCCAGCTGGTTCCTCATGCTGCCCATG
GAGCCCTCCCTTCCTCGGGCTCAATTTTTCATCATGTTGGGTTTTGAGAAGATAACGCCA
GTGCTGCTGCTGTTCACAATCCTCCTGAGCACTGCCCATCGCATTGAGCTGGGCTTGCGT
CCCAGCTGGCGCTGCTACGTCCTGGGTGACAGAGTCCTGCGAGGAGCACTGGCCCAGGCA
TTCTTCCTACCCAGAAGGCTCTCCGTCAAGCTCATGCTGGTTTACTCGCTGATCCTGCTG
AATGGATTCACCTTTAGCAACTATGCCATCACCAGTCTGGAGACCTGGCTCGTACATCCC
CCCTCGGGACATCCAATCCACAGCTGGGAGCAAATGCGCACCTTGAACCTGAAAGTCCTT
ATCGTCCCCTCCGAGCTGGATTCCATGACCATAGCCCTGGGCGAGGAGTTCACGGACAGC
AACAGCGATCTCTTCGAACACTCCAAATCGGGCAATTTCCAAGACAAGCGTTTGGCTATG
GACCAATCCTACGCCTATCCTGTGACGTGCACCTTGTGGCCACTGCTGGAGCACGCTCAG
ATCCGCCTGCCGAAGCCAGAGTTCCGACGATCCCGGGAGATGGTGCTCATACCGCTGCTT
ATCATGGCCATGCCCTTGCCGAAGAACTCCATGTTCCACAAGTCACTGAGTCGGTACAGG
GCACGCACCCACCAGAGCGGCTTGTACGAGTTTTGGTTCAAGCGGAGCTTCGACGAGTTG
GTTGCCCTCCGGAAGATCCACTACAAGGTGAATGATGATCATCAGACGTATCGAGACTTC
GAGTGGCAGGACTTTAGCTACGTGTGGCTGGGCTTCGTGGGCGGAACCATCGCTAGTTCC
CTGgtcctcctcgccgagattggataccacaggtggcaactaaattag
>DsecIR60c
atgcgaatcgcactattctttactttcgcctgcctggcaggtgcacatgatggttccttg
ggaacatgctgaaatctctagaggatgagctgtgctacaggactattctacttttagaag
gtgatcccaatgtcgagtgctggcagcaaagctacttccacgacagggttcctgtgctaa
gcttcaaggcaaatgaaaacgtctacctaaaagatggtttcaattcaaagatactggcgc
tggtctgcctgaacaaaggcgaggaagatacaatgaggtcgctgtacagctatctggaga
acatgcgagatacgcccaccatactattcgcatcctcggatagccacatacgtgatatct
tcctggagtgcgtcaccgagagcatgctgaatgtgCTGGCGTTCAATGACTCCAGTAGGC
AGTTCGTTTACAGCTTCCAGGCATTCCCAACTCTTCGAGTTGTTAGGCGCAGGGTGAAGG
AGGTGCGTCGGTTCTTTGAGCCGCAGCTTGAGGATCTGGGGGGCTGTGTCCTGAAGGTTG
TGCCCAGAACTCTGGTGTACCAAGGCGAGGATGGCGAGCTGCAGATGGGCGGATACCTCA
GCCAATTCATCCGCAACTATGTGAGCACCATTAACGCAAGTCTGCAGATCCGCTGGGACC
TCTTCCCGGAGGACGGTGATTTCGATATAGACACCTTAACGGGAAGCAATCACGTCGACT
TCCCATTGGGGCTGAACGTTCTGAGTTTCGAGACATTGCAAAAGGACGTCGCCATGGAGA
TATCCAGCTGGTTCCTCATGCTACCCATGGAGCCCAGCCTTCCTCGAGCTCGGTTCTTCA
TTAAGTTCGGCCTATCGCTATACCTGATACCGCTGATAATACTCCTGGCCATCGTGCTAC
GTAACGCTCATCGCTTCGAAGCTGGCCTAACTCCTAGCTGGCGGTGCTGTTCAATGGGCA
ATACGGTGCTCCGGGGAGTCCTGGCACAGGTGTTCGTCCTTCCGAAGGGGCTATCCCCCA
AACTAATGTTTGTCTACTGGCTGCTCTTGGTGAGTGGCTTCTTTGTCACCAACTACGTGA
TTGTCTATCTCACAGCTTGGCTCATACAACCCCCGACAAGTGATCCAGTTACAGACTTCG
AGAAAATGCGCTGCGCCAAGCTGAAGATCCTTATGCTCCCGACGGAAGTGGACTACCTGA
AGTCCATGAGGGGAGCGGAGTATGTGGATGCGCACAGCGATGTGTTTCAGGCAGCCGACT
CCATGGATTTCCAGACCCAGCGGATGTCCATGGAGCTGCGCTTCGCCTTCCCCGTGACGG
GCACCTTGTGGCCCCTCTTAAGGCAGGCCCAAGTCAAACTGCACCGACCCATCTTCCGGC
GCTCCAAGGAGTTGGTCTTTCTGCCCTTCATAATCATGGTTATGACCATGCAGAACAACT
CAATTTTCCTCAGTTCCCTCAAGCGATATAGTTCGCGGACCAGTGAGGCCGGACTATATC
TGTTTTGGTTCAAGAAAAGCTTTTCCGAGCTGGTGGCGACCCATAAAATCTCCTACAAGG
AGGACTGGCTTCATGAATCCTATTCCGATCTGAAGTGGGAGGATTTTCTCTTTGCCTGGC
TTGGCTTTCTTGGCGGAACTACCGTGAGTTGCCTGGCATTGCTGGCCGAGATTGGATACC
ACAAgtggctctggaaacgcactcaccaataa
>DsecIR60d
atgcggcttgccatatacgttgcacttcttagTTCGATTGGCACTCAGAGTGCCTTCTTG
AGCAGCTTGCTGGTGTCCCTTGGGAAGGAGCTACACTACACAACCATTCTGCTCGTAGGA
GGTTCCTCTTCGTGCTGGAACCTGGAGCCCTTTGAAACGGGTGTTCCCATCATAAACTTG
AGGGGGGAGAAGAACGCGTATCCACAAGATACTTTCAACTCGCAGATACTTGCACTTGCC
TGCTTGCAGAACCAAAGCGAAGATGCAGTAAAATATAGAAGTCTTGAGGATATGCGAGAT
ACACCCACCTCACTATTCGCATCCTCGGATGAGCAAATACGCAATCTATTCCTGGAGTGT
TTCAGGGAGAGCATGCTGAatgtcctggcagtaaagggttctactacataatacatctac
agctaccaggcattcccaacattccgcgttataaagcgaaagctggtggaagtccataca
tacttcgcaccacaactcagggatcttggcgggctgcccggcaacataATGCCGCGCACA
ATGTGCTATAGGAATGCCGGGGGAGAGCGCCAATTGGCTGGCTACCTGCATACCTTCATA
CGCAACTATGTGGAGAGCATTAATGGAACTCTGAGGATTTCCTGGGACCTCGTGCCCGAG
GACGGTGTAAGGCACTTCACCATATCAAGGCTCTCGAAGATACAGCACGTGGACTTCCCG
CTGGGAATCATTGCCCTTTACAACAAGACGGGCAGGCAGCATGTGCCCATGGAGATTTCC
AGCTGGTTCCTGATGTTGCCCATGGAGCCGCCCGTTCCGCGAGCTCATCTCTTCGTCAAG
CTGGGCCTGGAAAGGCTGCTACCCATCATAGTTGTTGTGGGTGATGTGCTCGGCAATGCC
CATCGGATGGAAGTGGGCCTGGGACCCAGCTGGCGTTGCTACTACCTGGCGGATCGGGTG
CTGCGAGGAGCCTTGGCACAGCCAATTGTCCTTCCGAGAAGGCTCAtgcttatttattgg
ctgctcctgctgagtgggttctttctgagcaactactacATGGCCAGCCTCACGACGTGG
CTCGTACATCCGCCGGCGAGTGATCCAATCCTGGAGTGGGATCAGTTGCGCTTCCTGGAG
CTAAAAATACTTACCATTCCCGAAGAGATCAAGTACATTTCATTGATAATGGGCACGGAG
TTTATGAAGGCCTACGGCAATGTATTTCTGCTCTCCAACTCGACGGATTTCCAGAGGAGG
CGCATCTCAATGGATCCCTCCTACACCTACCCAGTGACCACTAGCCTGTGGCCCTTTCTA
GAGCACTCCCAAGTGAGACTACGGCGACCCCTATTTCGACGATCCTACCACATGGTGTTC
CAGCCGTTTCAAGTTATGACTCTGCCGCTGCCACGGAACTCCATTTTCCACAAGTCGCTT
CCTCGCTATACTGCTTTAACTCGGGAGGCCGGACTCTATTATTTCTGGTTCCGGCGCAGC
TACTACGAACTGGTGGCTCTCGGGAAGATCTCGTACAAGGAGGAGGAGGGTGACCTGTAC
TGCGATCTCAAGTGGAACGACTATCGCATCGTGTGGCTGGCCTTCCTGGGCGGAACAATC
GTTAGTTTCCTGGCGCTCCTCTTGGAGCTAGCTCACTACAGgtggcacttggggaactcc
tcactctaa
>DsecIR60e
atgctttcttttctgctggggtcagttcttttgagcttggtcggtgctcctgacttggaa
tacatccaagtcgaagtcctccaggatctcaatttggctctccaaacggagctcaatgtg
ttcatcgattttgagtgctgcgccgcctcagaaatactccacaaattggacacgccgaga
attctactatcttccaactcgagcgaagctagagatcttagaattcgaggaaacttcaca
gagagtgctctaatcattgtaagtgtgATGGAATCAGGTCTGGATCCACTGGCTGCCAGT
CTCCTGCCACGCTTGTTGGACGAGCTCCATGCGCTGCACATAGTGTTCTTTAGCAATGAG
GAACCAGGATTTCCGAAACATGACCTATACACCTACTGCTTCAAGGAGGGGTTCGTAAAT
GTAATTTTGTTGAGCGGAACGCGCCTCTACAGCTACCTACCGTATCCTCGCATTCAAACG
ATCAGCCTATCAAATGTGTCCGACTATTTCAATCGGGCAAGGATCATTCGGAACTTTCAA
GGCTTTCCCGTGCGCATACTTCGGAGCACATTAGCTCCTCGGGACTTTGAGTACTCCAAC
GAGCAGGGTGATTTGGTGCGAGCAGGATATTTATTCACGGCGGTCAAGGAGCTCACCTGT
CGCTACAACGCCACCATCGAGAGTGTACCCATACCCGATCTGCCGGAATACGATGTATAC
TGGGCAGTTTCTGAAATGCTACACTCAAAAAAGCTGGACATTGTTTGCTACTTCAAAGAT
TTCAGCTTGGAAGTGGCCTACACAGCACCACTTTCGATTATCCGCGAATACTTCATGACT
CCGCACGCCCGTCCACTATCCAGTTATCTGTACTACTCCAAGCCCTTCGGCTGGACCCTT
TGGGCGGTCGTGATTTCGACTGTCTTGTACGGCACCCTGATGCTGCATCTGGCTGCGCGA
GGAGCTCGAGTCCAGATGGGAAAGTGCTTGCTGTACAGCCTCAGCCACATCCTCTACAAC
TGCCACCAGAAAATCCGAGTTGCAGGCTGGAGGGACGTGGCCATACATGGCATTCTAACG
ATCGGAGGCTTCATACTGACCAACGTCTACTTGGCCACGCTCTCCAGCATCCTCACTTCC
GGGCTGTACGACGAGGAGTACAACACGCTGGAGGATCTGGCCAGGGCTCCCTACCCCAGT
CTGCACGACGAGTACTACAGGAGTCAGATGAAGGCGAAAACCTTCCTGCCCGAACGGTTC
CGCAGGAACAGCTTGACCTTGAACGCCACCCTGCTGAAGGCGTACCGGGATGGCCTCAAC
CAGAGCTACATCTACATGTTGTACGAGGACCGCCTGGAGCTGATCCTGATGCAGCAGTAC
CTGCTGAAGACGCCGCGCTTCAACATGATTCGCCAGGCCGTGGGTTTCACCCTCGAATCC
TACTGCGTGTCCAACAGTCTGCCGTACTTGGCGATGACCAGTGAGTTCATGAGGCGCCTG
CAGGAGCACGGGATCAGCATCAAAATGAAGGCGGACACTTTCCGGGAGCTCATCCAGCAG
GGAATCTACACCTTGATGCGCGATGATGAACCGCCGGCTACGGCATTCGATCTCGACTAT
TACTTTTTCGCCTTTGTTTTGTGGGCTGTGGGACTGAGTTCGTCTCTTCTCGTTTTTTTC
GTGGAGTTCGTAAGTGGGCACCTTTAA
>DsecIR60f
atgcggttccatttaattatattaacagtggtttgcttgggccacacttgtgcccaacca
gaagtgctgaacctgaacagtatccttgtttctctaaggctggagctgtcctttgaaacc
ttactcatccttagAGGCTCTGGAGGAAACGATTTCTGCTGGGAGCACTTCGATCTTGAC
CGCTACCCACACCTGAACTTCAATGCGAATCAAAGTATCTACCTTAAAGGAGGAGTCAGC
AGGAAAATCCTGGCTCTGGTTTGTCTGGATTCTGCTGAGGAGACCGAGGTCGTTATGAAA
GCCTTGGGTGAAAACCTAATGGATATGCGGGGAACTCCGATTTTACTTCTAGTTGGACTG
GAAGCCAATATCAGCAGTCTGTTTGAAGGATGTTTCTCCCATCAGATGCTCAATGTCCTG
GCTTTGAGTACATTGAATCCGAAGTTTGTATACAGCTACCGCGCCTTTCCCTTCTTCAAA
GTGGTACGGAGAAGAATAAGCCAAGTCGATAGGTTCTTTGGGGCCCAAGTCAAGGATCTT
CAGGGTTATCCCATCGCCACAGTTCCCTACAATCTTCTGCCGCGATCTGTGATCTACAAG
GATGGGGAGGGTCGCCGCCAGATGACGGGCTACCTCACCCATTTCTACAGGAATTTCGCC
AGGAGCCTGAACGCCTCCTTGCTGGTCCGCTGGGATCTGGTTCCGGAGGACGAGACCCCC
AGCATCGAAGCCACTGCCGCGCTGCTTCGCGATGGCCTGGTGGACTTTCCCCTGGTGCTG
ACCACACTCGCTCCGGAGCCCTTCTATCCCAGCCACGTGGGCGAGATAACCAGCTGGTTC
TTGATGCTGCCCGTGGAACCAGACGTGTCTCCCTCCAGCCTGTATTTCAACCTCAAGGGC
TGGCAATACTTCTTGGGCCTGATGATCATTTTGGCGCTGCTGCTGGTCAACGCCCATCGC
CTGCAGTCGGGGCAAGGACTCCTCACCCTGCGATGCGGGAACATCCTCGGGGATCACGTG
CTGCGAGCCATCCTGGCACAGTCCTTCGTCATGCCCAGCAGGCTCTCCTTCAGCAGAACT
CTTCTTTACAGCCTGCTGATGATGGCGGGACTCATAGTGAGCACTTTCTACAGTGCCAAT
CTAGCAACGCTACTCGTCCATCCCCCAGCTGCTTTCAGGATACTCAGCTACGACGACCTC
AGAAGGGCCCGTGGCAAAATCCTTATCTCCCAGCAGGAGCTGCCCACCCTGAATGATTCG
GTGGGGAGGGAAGTTTTGGAGCGAAACCTGGACACCTTCGAGGTGACCCCGTCCGTGGTG
GACTTTCTGGCCCATCGCAATGAGCTGAACACCTCCTTCGCCTACCCGGTCACCAACACA
TTGTGGCCCTTTCTCCAGCTCAAACAGATCCGCATGCACCGACCCCTTTTCCGGCGGTCC
AATGAAATAACCTTCACGCGATTCATGCCGGTCACCATGCCGATGGCCAGGAACTCCATA
TACCGCGACGTCTTCAACACGTACCTCAGCCGCACCCTGGCCAGCGGGCTGTACGACCTG
TGGTTCCGGAGATCCTACCAGGAGGCAGTGGCCGTGGGCAAACTGAACTACACCGTGGAT
CCCGCGCCGTCACTCTATCACGATCTGGTTTGGGAGGACCTGTACTACGTGTGGATTGCC
TACTTGGGAGGCACCATGGTCGGCATAGGGATGCTAGCTGCGGAGATCGCTTGCTCCAAG
TGGGGTCCATTGAGACGAGCACCCATTGAAATGCACTAG
>DsecIR62a
atgtatctccagtttttgttcgcgctgcttatgtcgcgctaccaaatcgtggccaccgaa
aactttgaccgtgcctttgaactggctctgtttctggacaggatcggccgcgtgcatcgc
ttgcatgccattactatagtgaacagcgtgggatctgttgatcccagctatttggacgac
ctgcatcgcgggctgatgtgcaacagcagcaatcatttctacttgctgccgcagatgacg
gccacggacaaggattcctcgcacgtgcgctttagcagcctgcaggatgaggagaccata
tatttggtcttcgccagggattccaaggacgcggtgatttacatgcaggccgaaagagcc
agaggaaggcgttacacaaggactatgttcctgcttagaaagcaggagtcgcacaaggac
atgaaatacttctttgagctcctatggaaactgcagttccggagcgctttggtagtggtg
gccgccagaaacttctaccaaatggatccatatcccactgttagggtgatacgcatgcga
agattatcctcctatgatccacatcacgtttttccgcctgcaaaccgaagaaatttcaga
ggctacaggatgcgattgcccgttcagcaggatgtgcccaatacattttggtacaagaat
cgcaggacgaaggcctgggaactgtctggattgggcgggatcttgatcaaccgactgatg
atgtacctgaacgtgaccatggatttgtttagctttgaagtaaatggctctacattgctg
aatatggctgctctcacggatctgattgtggagggcaaggcggagctgagtccgcacttg
tacgacacagtgcaatcaaacaccaatgtggactactcatatcccacgcaggtggcaccg
cgctgcttcatgatcccattggacaatgaaatttcgaggagcctctatgtattcttgcca
ttcagtttacccatgtggctgtgcttgctgtttgtcctgctcgtggtgcacttcgtgtat
gtgcgccgcctgctgccagacggacatttctgggccatactaggagtgcctggtgctggt
ccagtcaaatatggcaaccgcaagccgggcaggggtctcagtacctttctgatcctgttc
ggaattttcatccttgtgcaaacgtacagcaccaaacttacttcttatctgaccgtgact
cttatccgaaggccagccaacagcttggagcagatgttcctgctgccgtatcgcattctg
gtggtgccctcggatgtgtatgccatcgtggattccctgggtcatgcgaagcagtttagc
acaaagttcagcttcactgatgccgacaactttaacaagaagagaatctccatggatccg
aactacatttaccccatcactaccattcgttggcgtttcttcgatttacagcagcgcttt
ctgagaaagaagcgcttctatttctccaagatttgccacggctcctttccctatcagtac
cagctcagggtagactcacatctcaaggatgccctccatcgattcctgctgcatgtgcag
caagccgggctgcatgatctttggctggaaacgtgctatcgaaaggcccatcgcatggga
tatctcaaggacttctccacactggcggagttggaggagaaactgcggctccgcccactg
gcgctcaatctgctggtgcccgccttcagtctgtttctgtgcggactgttgggcagcggg
atcgccttcgtggtggagatccgccacagcttcgggtgcagacaaaagccaccgtccatt
aaccgcaacgccggggattaa
>DsecIR64a
ATGCACTGGTGGCTACTCCTATTTTTGCCATTATCCTGCCAAGGATTGCCGGAGCGTGAG
TTGCTGGAGCTGGAGTTGGATTATGGTTTGGCCGAACCGCAGCGCACTTCGCTGGTGCAG
AGCAGTCTGATATTGCAATTCTCGCAGGACTATAAGCACATCCCCAGGATAACGTACTTC
ACGTGCCAGAAGCCACATCTCCAGACCCCAAACCAAATCCCCAACGCTGCCGAGCATTGT
GACGCCTTCGCGGCGAAGAATTTTCAGCTGATTAAGAGTCTCTACGAAAGCGAGCTCTTT
GTGCGGATTGTCCTTCTCGATGTCCTGGCCCAGGCGGCGGCTCCATCGAGTGGGCGACCC
AACCGACCGGGCAGCGGACCAACCGGCGGATTCAGCCAGACGCCCAGCCAGGCGCAGAGC
AATTCCGAGTGGCTGGAGGGCGTCTTGCGGATGGAAGCCCTCAGGCAAATTGCGGTCGTG
GATCTGGCATGCGGCGCCGTCAGTCGACGATTTCTCGAGCTGGCTTCCACCAAGATGCTC
TACAGCGAGAAGTTTCACTGGCTATTGATAGAGGATTTCGCCTGGCATGGAAGGACGCAG
ACAGCCGAAAGATCTGAGAAACGTGATGATGGCGAGATGGAGGAGGAGGAGCCGCCCGGG
CAGCAAATTCAGGCGACCGACGATGAGGACCTGCCCTCCATCGAGAGCTTCTTGGGGGGC
ATGAACCTGTACATGAACACCGAACTCACTCTGGCCAAGCGGATGTCCGAGGCAGCCCAC
TACACTCTCTTCGATGTTTGGAACCCCGGACTCAACTACGGCGGCCACGTCAATCTGACC
GAAATTGGCAGCTTCACGCCGTCGGAGGGAATCCAGTTGCATACATGGTTTCGGACCACG
TCCACAGTTCGTCGCAGGATGGACATGCAGCACGCCAGGGTGCGATGCATGGTTGTGGTG
ACCAACAAGAACATGACAGGCACCCTAATGTACTACCTCACGCACACGGTGTCCGGTCAC
ATCGACACGATGAACCGCTTCAACTTCAATCTGCTGATGGCGGTGCGCGACATGTTCAAC
TGGACGTTCGTCCTGTCCAGGACGACTTCGTGGGGATATGTGAAGAACGGCCGGTTTGAC
GGCATGATTGGGGCACTCATTCGCAACGAGACGGACATTGGCGGATCACCGATATTCTAC
TGGCTGGAGCGGCACAAATGGATCGACGTGGCCGGTCGCAGTTGGTCGAGTCGTCCTTGT
TTCATCTTTCGACATCCTCGAAGCACCCAAAAGGATCGTATCGTCTTCCTGCAGCCGTTT
ACCAACGATGTTTGGGTTTTAATTGTGGGCTGTGGTGTTCTGACGGTATTTATTCTTTGG
TTCCTCACCACCATCGAATGGAAACTGGTGCCACACGATGGCTCAGCCTTGATAAAGCCC
AAAGGAGGAGCGCCTCCAAGGCATCATTACCAGCAGAAACAACACCAGGAGCAAGTGGAA
GCACCAGTGCGTCCCATCACTGCCGTTTCGGTGGTGGTCAGTAAGGAAAAAGTTGAGGAG
AAACAGGAGGAGTATGAAGATTCCACTCCCATCGATGCCGGAACCCTTTGGCAACGCTGC
TATCAGAAGCTAAACAAATACATCAAGGATCGAAAAGCCAAGCAGAAGAAAGCGCCGGAA
AGAGTGGGTCTCTTCCTGGAATCCGTGCTGTTCTTCGTGGGAATTATTTGCCAACAGGGC
TTGGGATTCTCCACGAGTTTTGTTTCTGGTCGCTGTATTGTAATCACCAGTTTACTCTTC
TCATTTTGCATATATCAATTCTATTCGGCTAGTATTGTGGGCACACTTCTCATGGAGAAA
CCCAAAACCATCAAAACACTGAGCGATCTGGTGCACAGTTCGCTGAAGGTGGGCATGGAG
GATATTCTCTACAACAGGGATTACTTTTTGCACACTAAAGATCCGGTGTCCATGGAACTG
TATGCCAAAAAGATAACCAGTGTGTCTACGAACAAGGAAAACGAAGGCGATGAAGACGAA
CCAGTGGATCCAAATCCAGCATCCACAGATCCTGCCAAGTCCTATCGGGATATCGTTCAT
AGTCATGAAACTGGTGCTCATGCCAAGGATAATGCTGCAAGCAATTGGTTGGATCCGGAA
ACGGGTTTACTTAGGGTCAAGCATGAACGTTTTGCCTTTCATGTGGATGTGGCTGCTGCT
TACAAGATCATTGCTGAAACCTTTAGTGAACAGGACATTTGCGATCTGACCGAAGTCAGT
ATGTTTCCGTCCCAAAAAACTGTGAGCATAATGCAAAAGAATTCGCCCATGAGAAAGGTG
ATTTCCTACGGATTAAGACGTGTCACCGAAACAGGAATACTGACATATCACTTTAATGTC
TGGCACTCGAGAAAACCGCCTTGTGTGAAGAAAATTGAGACCTCAGACCTGCATGTTGAC
ATGGATACCGTGAGTTCGGCCCTGTTGATACTACTTTTCAGCTATGGCATCACCCTTATG
ATACTGGGCACCGAGATTCTGTACTCCAAATGGCATAACCGGATTCAATTACAGTGGGTG
GGCGCAACTTGA
>DsecIR67a
ATGTGGCCCATACTGGTTCCAGTTTTGCTGCTCTTCAACGAGACAAGTTGGCTCAACCCA
ATCCTGGCCAGCATCTACAAGGATAGGCATCATGAAACGGTCCTTCTGCTCCAGCACAGC
CAGCATGTCGATGCATCTGGCTTGGAGAGATTTCCCTGGCCGGTTTTCAGTTTCAACGAA
CAGATGGACTTCTATGTGCGGGAAAACTACAACAGTGAAATGCTCGTCCTTATCTGGCAA
ACCGGAAATTCGGACTGGGACTTGGATTTGTGGCAGGCTCTCGACCGGAGTCTACTGAAT
ATGAGGAAGGTGAGGGTGTTGCTATTGAGGAAATGGGAGAAAATCCCAACGGCTGACGTT
GCCGCTGCCGCTGAGCACCTGCTTTTCCTTCACGTCGCCGTAATTGGACAGGGAAATAGG
ATATATCGACTGCAGCCCTACGCTCCCCAAAGTTGGCTGCAAgtggatcccatcgaatca
cccatcttcatcaaggttcgaaactattttggcagatatatagtaactctgccggatcaa
tttccaccccgttcgattgtatatcgcaatccgaagacaggtgaactacaaatgacgggc
tatgtatacaaatttctactggaatttattcgtatttacaactttacgtttcgctggcaa
agacccattgtacaaggtgagcgaatgaatctgattcttttgcggaatatgaccctcaac
ggcaccattaacttggctataagcctctgtggctttgaggcacccagtgagttgggtgtt
ttctcgcatgtatacgatatggaagactggtacataatggttccgcgggcccagGAAATT
TCCATCGCCGATGTGTATGTGGTGATGGTTGGCGGAAAATTCCTAATCGTTTTGATCATC
TTCTACTTCATTTTCACCATTTTGGACACTTGTTTTGGACCTGTATTGCTGAAGGAGCGT
GTGGATTGGTCGAATCTGCTGCTAAATGAACGTATGATATCGGGAATTATGGGACAGTCA
TTCAACATGAGGGCGAGGAATACTATTAGTTCCAAGGTCACCAATGCTACACTTTTTCTA
CTAGGATTGGTTCTGAGTACCTTATATGCAGCTCATCTTAAAACGCTTCTAACCAAGCGA
CCTACATCGCAACAGATCTCCAACTTTAAGCAGCTTCGGGATTCCCCGGTTACCGTGTTT
TTTGAAGAAGCCGAACGTTTTTACCTAAAAAACGCATGGGACCGACCCATTCGCTACATC
AAGGATCAGTTGCATTTCAGAGAAACCGTGGAATATAATGCACTGAGAAGCGGCTTGAAC
AGATCGAATGCCTTCTCCGCTCTGACATCCGAATGGCTGATTGTGGCCAAGAGACAGGAG
CTCTTCAAGCAACCGATTTTCACGGTTCAGCCGGAGTTACGGGTCATCCAGACCAGTGTC
CTACTATCGCTGGTCATGCAATCGAACTCCATATACGAGGATCATATCAACGATCTGATC
CATCGGGTTCAGAGTGCCGGTATCGTGGAATATTGGAAGCAACAAACCCTGCGCGAAATG
ATCACCATGGGCATGATCTCCCAAAAGGATCCATTTCCATATGTTGCTTTCCGAGAATTC
AAAGTTGGCGACCTACTTTGGATTTGGATCTTGTGGGCCAGTTTTTTGTTCATGTCCTCC
GTCATATTTCTGTGTGAACTTTTGGTTAATTGCTTTATTAGCAAACCCTAA
>DsecIR67b
gagttactttacctgaatacggttcaaagcctttcactatttgatggaaatcgtttgggt
caaacagttcaagaattaaataatatttaccaaacggaacttaacgtgttcttagagttt
ggcaatggagcagatattttggaatcagccaaaggaacttttgtgccaactctttggatt
aaaaatccgcaaaatcaaaaggttctgaaaggaaacttcagtagctgcagccttaccact
ttgtatctggaagatgaacatctggatcgtggacttcactaccttgcaaattggttgtgg
gaatatcatcacctccaagtgcttatattctttaacggaggatcttatgacaaactaata
caaatattcagtcgatgttttaatgaaggttttgtgaatatacttgtaatgctaccggac
tccgatgaattgtacacctttatgccatatcaagatttgaaaattttgaacttaaagagt
atcaaggagttctataatctatccagtaacaaaatggatttcaatggatataatatcacc
agcggacttgtaacagcaggagctcctcgttggttctcttttagagatcgtcaaaatcga
ttaattctatctggatacatgtttcggatgattgtggactttacaaaccatttcaatgga
tccgttcggttaatggatgtgctaactgtaaacgatggtcttgaacttttagcaaatcgt
acaatagactttttcccattcctaatcagaccgctggagaggttttcaatgaccaatata
ctttatctggaaaattgtggtcttatagtgcccacatcaaggcccttacccaactgggtt
tacttaataaggccgtatgcatttaacacttggatagcctggctaataatgctaacttac
tgctccttggctttaaggattttttcaagaggacaaataagcctaagtgctgcattttta
aaagttcttcgattggttatgtatctgtcgggtagcagagatatgggaactcgaccaaca
actcgtcgcctctttctctttgtcatattaacaacttcaggatttatattaactaatctg
tatgtggcccagttatcgagtaattcgaccgcaggaatgtatgaaaaacaattaaatact
tgggaggatttggataaaaccgatagcatttggcccttaatagatgttgatattaaaact
atggaaaaacttatccctgatcgaaagaaattactaaaaagaattgtccctacttcagag
gcagacgtagatatttatcgaagaaacctaaacacaagttgtattcattcaggattcttt
gatcgcattgattttgctctttatcagcagaaattcctacggtttcccatttttcggaaa
tttctacatatactctaccagcaacctcttcaaatatccgctgcatttggacgtccctac
ttgcagttgtttaattggtttgtgaggaaaatatttgaaagtggaatttatctgaaaatg
aaggacgatgcctatcaccatggaattcaaagtggtttgcttaatttggcatttcgtgat
cggcatttggaagtgaaatcaaatgatgtggaatattattacctgattgcgggattgtgg
tttggtggtttgactttggctacagtttgtttccttgttgaattgcttattggatatgct
aggattaaagtaactatatcttataaaataaatataatgtaa
>DsecIR67c
ATGTCTTGCTGGCTGATTTTCTTAAATATTATCCTGCTGTCTGGCAGATCCGAAAGTTGG
TCCGCCAGAGAAGTAATACATCAGTTTAATCATTATCAGCGACTACAGCTTAATATTTAC
TTGGATTGCAACGACGTTGCACTTCAAATCGGTCAGGAAGTGCCAAATTTATTCGTGAAT
AGTACTGCAGAGAAAATGAAAATATTGGGTAGGTTGAGCTCACACTCTTTGATCATTGCG
TGTTTTAAGGATTCTACAAGGAATCGAACTCTAAATGGAGTAAAGGAACTGCTCTGGGGC
CTTCAGTACTTACCAATGTTATTTGTCGTGGAATCCAACATGGATTTTTATTTTCAACAA
GTTTTAAGCTACGGTTTTATTCATGTGCTTGCTTTGAATTTTATGAATAGATCGCTTTAC
ACCTATAAGCCCTATCCGAAAGTCGAAGTACATCAAATTAAAGATATGCAAACATTCTAT
GAATTGACAAAACTGAGAAACCTACAAGGACAGGTGGTTCGCACCAGCGTGGAAACGATG
ACACCTCGATGTTTTCGGTATAGAAATCGACATGGTCAATTGGTATACGCTGGTTATATG
TACAGGATGGTTAAGGAGTTCATCAAGACATACAATGGCACAGAGGAGCATGTTTTTGGT
TATGTGGACACCATACCCTATAAAGAGGGCTTGGCAGCGCTGAAAAATGGAGAAATCGAT
ATGATGCCCCGGATAATGCATTCCTTGGAATGGTACTATTTCTACCGCAGTCATATTTTA
TACAACATTAAGACCTATATCATGGTGCCTTGGGCAGAACCGTTGCCAAAAAGTCTGTAC
TTTATACAACCATTTCGTAGCACAGTTTGGATTACTATTATTGTGAGCTTTGTCTACGCC
TCAATCGTTATCTGGTGGATACGGTTTAGACAGCAGGGGAATTCTTCATTATCGCAATCT
TTTATGGATGTCTTGCAGCTGTTGTTTCTGCTTCCTGTGAGCAAAATATGGCACTTTAAT
ATGGGAACACATCAGGTTGTTAGTTTCATCGTTCTCTTCGTAGTTGGATTTATGCTGACC
AATCTCTATACCGCTCAGTTATCGAAGTAActcgataactaccggcttgtttaaaagtca
aatcaacacctttgatgatttgtttcgtgaaaagcgtacattgctagtagaaagctttga
cgctgaggtactacacaatatgaccaaagaaaaaattatacaaaaagaatttgagagtat
tatgttaataacctccatcgaggaggtcttcaagcatcgcaagagcctaaataccagcta
tgcctatgaagcctatgaggatcgcattgcattcgagctgtctcagcaaaggtatcttcg
agtgcccattttcaagattttaaaagaggtgtatgaccaaagacctgtatttgtggcact
tcgacatggattaccgtatgtggaattatttaacaattacctaaggagaatctatgaatc
tggtatttggattaagctgcaggaagactcttttctcgaaggaattgccagtggtgaaat
tagttttcgcaaatcccaatcccgcgaaatcaaaatattcgacaaggatttttatttctt
tgcctacattttactgggaatgggatggtgtatgagcactatagcttttttcttagagag
atggagatttaaatattcggtaacaaataaataa
>DsecIR68a
ATGCGCTGTCTGGGGATTCTGATTGTGGCTAACATATCCCTGGCGTTGGCCACTTCAATT
CCCATTCCCATTGCCAACCATTCACCACTCGGTAGCTACGAGATGCATCTGAAAATATTG
CTACAGAAAATCCTGTGGGTAGCCAATGTGAAGAGATGCTTTGCTGTTATCACAGATGAT
CTGCATTATCCCATATACGATCGAATATTTTTCGAATCGGTGGGTCGACGAGTAATACCC
TTCTTTGTGATGCGTACCAATGAAAGTGAGGATCTGCAGCGACCATCCAAACAAGTTGAA
CTCTTTGTTAAGGCCATCAAATCCAGTGATTGTGAACTGAATGTAATCACCATCCTAAAT
GGCTGGCAGGTGCAACGATTTCTTGGCTATATATACGATAATAGATCTTTGAATATGCAG
AAAAAGTTTGTATTATTATACGATTCGCGACTTTTTGATAGCGATATGATTCACCTATGG
AGCGTTTTTATCGGTGCCATTTTCCTCAAAAGGCAGCTGGACAACAAGTATACCATTTCT
ACCATAGCATTTCCGGGCATTTTGAGTGGCGTTTTAGTAATGAAGAATATTGTTAATTGG
GAGCTGGGAAAAGGTGTGAATGGAAGGATTTTATTTGCGGACAAAACAAGCAACTTATTC
GGAACGTCTTTGCCAGTGGCCATTTCCGAGCACGTGCCCATGGTTCTATGGGCAAATGCG
AGCAAGAGCTTCCAAGGAGTCGAGGTTGAGATTATGAATGCCCTGGGCAAGGCACTAAAC
TTCAAGCCCGTTTACTACAAGCCCAATCAAACGGAGAACATGGACTGGGAGCTAGATGGT
ACTGCCTATGGAGGTGGTAATCCGGATTTATATGGACAGAATGGGACACACATTGACTCT
ATGCTTGTGGATGAGGTGGCTGCGCACAGTGCCCGCTTTGCCATTGGGGATTTGCATCTG
TTCCAGGTGTACCTAAAATTGGTGGAGCTAAGTGCGCCGCATAATTTCGAATGCCTGACC
TTTCTCACACCGGAATCCTCGACGGACAACTCCTGGCAGACATTCATCCTGCCCTTCAGC
GCTGGAATGTGGGCGGGGGTTCTGCTCTCCCTTTTCGTGGTGGGCACTGTTTTTTATGCC
ATCAGTTTCTTGAACGCCATTATCAACGGAAATGTGTCCTCTGAGTTTTTTCGCTGCCTA
CGACCAAATCGCAGCGTGCCCATGGATCCAAAGATCTATCGTCGCATTAGTTTTCGCATC
GCCATCAGTCGGTATCGTCCATCTAAAGGAGATCGGATGCCCAGGGATCTTTTCGATGGC
TATGCCAACTGCATCCTGCTCACGTATAGTATGCTCCTATATGTGGCTTTACCACGAATG
CCACGAAATTGGCCCCTGAGGGTTCTCACTGGTTGGTACTGGATCTACTGCATCCTTTTG
GTGGCCACATATAGGGCCAGCTTCACTGCCATTTTGGCCAATCCAGCTGCCAGGGTTACT
ATAGACACACTGGAGGATCTGCTGCGATCTCATATACCGCCAACTGCCGGAGCAAATGAG
AACAGGCAGTTTTTCCTGGATGCCAATGATGAGGTTGCTCGAAAAGTTGGCGAAAAGATG
CAGGTGGTCGGCTACAGCGATGATTTGACCTCTCGCATAGCCAAAGCCCAGTGCGCCTAC
TACGACAACGAGTTCTATCTGCGCTACCTACGAGTGGCGGACGAATCCGGATCCGCTCTC
CACATCATGAAGGAATGTGTGCTCCATATGCCCGTAGTGCTGGCCATGGAGAAGAACTCG
GCTCTGAAGCCACGGGTAGATGCCTCCATTCAACATCTGGCGGAGGGTGGTCTGATAGCC
AAGTGGCTCAAGGATGCCATAGAGCATCTGCCGGCGGAGGCACTTGCTCCACAGGAGGCC
CTAATGAATATTCAAAAATTCTGGAGCTCTTTTGTGGCCTTGTTGATTGGTTACGTAATC
TCGTTGCTAACGCTGTTCGCTGAAAGATGGCACTTCAAACACATCGTTATGAAGCATCCC
ATgtatgatgtgtacaatccaagcttgtattataattttaagcgaacatatccgcagCAT
TGA
>DsecIR68b
ATGAAGTTTTTGGTTGGATTGCTGCTCCAATTGTATCTTCCTGGGAATTATGCCCTGGCC
GGGATTGCCTGTCGCATAGCCGTGGAGCAGAATGTCCAGGTGACCTATTTGTACCGCTGT
GCCAGCTGCCCGGCATCATTCGATGCGGAATACTCAGCCTTGGAAGTGGATCTCTATCGG
TGTGTGGGCAGTCGACTGCCCGTAATCACACGGAACATCGAAGCACATGAGTTGGAACCA
TTTAGACGAACGGACAGCTTAAGTATCTTCCAAATTCCAACTGCAGAAAAGGGTGATTCC
CTGGTACGCCGCATCCTGGACATGTTGAATCCTCTCCAGAGGCGCAAGCATTTGCACAAG
TATCTGTTCATTTGGCCAGATGCCGGAAGGCATCAGTTACTGCGACTTTTCCGCGGCAGT
TGGGCCAAGAAGCTGCTCTACGGATTGGCCATTACCGGCAGGGAAAATGGCACCTTCGAC
TTCGATCCCTTTGCATGGGGTGGTCTCCAGGTGGTTCAGCGGCTGGATGGTGAAGTGTCT
TACCCAAAAAAGATGAAGAATTTGAGGGGCTACCCATTGCGGTTCTCCATGTTCACGGAT
CCGTTGATGGCGGTGCCCAGGAGCCCTGTGGAGACCGCCGGCTACCAGGCAGTGGATGGA
ATGGCGGCCCGAGTTATTGGCGAAATGTTGAATGCCTCCGTAACATATGTCTTTCCGGAG
GATAACGAATCCTACGGTCGTTGCCTTCCGGATGGCAACTTCACCGGCGTGGTCAACGAC
ATAGTCGGTGGTCACACCCACTTTGCACCCAATTCCCGCTTCGTGCTCGACTGCATTTGG
CCAGCCGTGGAGGTGCTGTATCCCTATACCCGTCGCAACCTGCACCTGGTCGTGCCCGCT
TCCGAAATCCAGCCGGAGTACCTGATCTTCGTGCGTGTCTTTCGGCGAACCGTGTGGTAC
TTGCTCTTGGTCACCCTTTTGGTTGTGGTGCTGGTCTTCTGGGTGATGCAACGCCTACAG
CGAAGGATTCCACGTCGCGGAGTCACCCAGTTTCAGGCAACCTGGTATGAGATTCTCGAG
ATGTTCGGCAAGACACATGTGGGTGAACCGGCGGGCAGGCTGTCCTCCTTCAGCTCGATG
AGAACGTTCCTCATGGGCTGGATTCTCTTCAGCTACGTCCTGTCCACCATCTACTTTGCC
AAACTGGAGTCCGGATTTGTGCGACCAAGCTACGAGGAGCAGGTGGACCGAGTGGAGGAT
TTGGCACATTTGGATGTGCACATTTATGCGGTGACCACGATGTACGATGCAGTTAGGAGT
GCCCTGACTGAGTACCAATACGGTCTGCTGGAGAATCGTAGTCGCCAGCTGCCCCTGGGA
TTAACCACATCCTATTACCAGCCGGTGGTCCGGCGCAGGGATCGACGAGCGGCCTTTATC
ATGAGGGATTTTCACGCCCGTGACTTTCTGGCCATCACTTATGATTCGCAGGCGGAGCGA
CCAGCCTACCACATCGCCCGGGAGTATCTGCGCTCCATGATATGCACCTACATCCTGCCG
AGGGGATCGCCCTTCCTGCACCGCTTGGAATCCTTGTACAGTGGCTTCCTCGAGCACGGC
TTCTTTGAGCACTGGCGTCAAATGGATCTGATCACTCGGGTTGGTGCGTCGCCGGATGCC
GAGGAGTTTCTCGAGGATCTGGGCGACCAGACGGACACGGACTCCGGCTCCAACGAGTTG
GCGATTCGTAACAAGAAGGTGGTACTCACCCTGGACATCCTGCAGGGAGCCTTCTATCTC
TGGTCCGTGGGAATTGGCATAAGCTGCTTTGGATTTGCAGTGGAGCACGCTCATTGGTTT
TGGCGGAGACAGACACTACGGGATGCTGCTGAAGCTAGAAGTGACTTACAAATCCATTTA
AGATGA
>DsecIR75a
ATGCAGCTGGTGCAGTTGGCCAACTTTGTTCTGGACAATCTCGTGCAGTCGCGGATTGGATTCATTGTTTTATTTCACTGCTGGCAGAGTGATGAAAGTCTTAAATTTGCTGAACAGTTCATGAAGCCCATACATCCCATTCTCGTCTATCATCAGTTTGTTCAAATGAGAGGAGTGCTTAATTGGTCACATTTAGAGCTCAATTACATGGGTCATACCCAGCCAACTCTGGCGATTTACGTAGATATAAAGTGCGATCAGGCTCAGGATTTATTGGAGGAGGCTAGTCGGGAGCAGATCTATAATCAGCATTACCATTGGCTTTTGGTTGGCAATCAGTCTGAATTGGAGTTTAATGATTTATTTGCATTATTTAACATATCCATTGATGCGGATGTAAGTTATGTGAAGGAGCAGATCCAGGATAACAACGACTCGGTTGCCTATGCAGTCTATGATGTCTACAATAATGGAAAAATTATTGGAGGTCAGCTGAATGTAACTGGATCCCACGAAATGTCTTGTGATCCATTCAAATGTCGCAGGACTCGATATCTAAGTTCCTTGCAGAAGCGATCCAAATACGGAAATAGAGAACAACTTACCGATGTTGTCCTGAGGGtggcaacggtggtcacctaacgtccactcaccttgtcggatgacgaacttattcgctttttgagccaggagaacgatacccacattgactcattagCTAGATTCGGGTTCCACCTGACCCTAATTTTGAGAGATCTTCTATACTGCAAAATGAAGTTCATCTTCTCGGATAGCTGGAGCAAATCGGATGTGGTAGGTGGCTCAGTGGGAGCTGTGGTGGACCAGACTGCGGATCTTACGGCCTCGCCCTCTTTGGCCACTGAAGGCAGGCTTAAGTATTTGTCTGCCATTATTGAGACGGGATTTTTCCGTTCCGTTTGCATTTTCCGAACTCCCCACAATGCGGGACTCCGGGGAGATGTGTTCCTGCAGCCCTTCAGTCCGTTGGTTTGGTATCTCTTCGGGGGAGTACTTTCGTTGATTGGTGTCCTCCTGTGGATCACCTTCTATATGGAGTGCAAGCGAATGCAAAAACGATGGCGATTGGACTACCTACCCTCTCTGCTGAGCACTTTCCTGATCAGTTTTGGAGCAGCTTGCATCCAAAGTTCTTCTTTGATTCCACGCTCCGCCGGAGGCAGACTAATTTACTTCGCCCTGTTCCTGATCAGCTTTATCATGTACAACTACTACACTTCCGTAGTCGTGTCATCTCTACTAAGCTCGCCCGTCAAGTCCAAGATCAAAACGATGCAGCAGCTGGCGGAGAGTTCCCTAACCGTGGGCTTGGAGCCACTTCCCTTCACCAAGAGCTACCTAAATTACTCAAGACTTCCGGAAATACACTTGTTCATAAAACGCAAAATCGAATCGCAGACCCAGAATCCTGAACTCTGGTTGCCCGCTGAGCAGGGTGTTTTAAGGGTCAAGGCTAATCCTGGCTATGTCTACGTGTTCGAAACCTCCTCCGGATATGCCTATGTGGAACGGTACTTTACGGCTCAAGAGATTTGCGATTTAAACGAAGTTCTATTTCGACCCGAGAAGCTATTATACACGCACTTACATCGCAACTCCACGTACAAGGAGCTCTTCAGACTTCGATTCCTTAGAATCCTCGAAACTGGTGTCTACCGGAAGCAGCGCAGCTACTGGGTGCACATGAAGCTCCACTGCGAGGCCCAGAATTTCGTCATCACCGTGGGAATGGAGTACGTGGCTCCTCTGCTCCTTATGCTGATCTGCGCCGACATCCTGGTTGTGGTAATCCTGCTGGTGGAACTGGCCTGGAAGCGCTTTTTCACCCGTCCTCTCACCATTCACCCGTAG
>DsecIR75b
atgaacttttccgaattggaatctcatttcaaagaggctcagatcttcgttgatgccgat
gttacctatgttactcatgatcctatcactagaaacttcttactctacgatatatacaac
aagggacgacaattagggggacaattaaatataacagccgatcgggaaatttcctgcaat
aaaacgaattgtagagttgaacgatatctaagtaaactttacacacggagtgctttgcag
catagaaagtcatttactggattgaccatgagagccacagctgtgGTGACCGCTTTACCG
CTTAATGTCTCCAAAAAGGAGATCTTTGACTTTTTGAACTCCCAATATCGGATTCAATTA
GATACCTACGCTAGATTGGGTTACCAGGCGCGTCAGCCACTAAGGGATATGTTGGACTGC
AAGTTTAAGTACATATTTAGGGATCGGTGGTCGGATGGCAGTGCAACAGGCGGCATGATT
GGAGATCTTATCCTGGATAAAGCTGACCTGGCGATGGCTCCTTTCATTTATTCCTTCGAT
CGCGCTTTGATTCTGAAACCCATAACGAAATTTAGTGTTTTTCGTGAAATCTGCATGTTT
CGTAATCCCCGATCCGTTTCCGCGGGTCTCAGTGCCACGGAGTTCCTGCAGCCCTTCAGC
GGTGGAGTTTGGCTGACATTCGCACTTATACTCCTCCTGGCAGGTTGCCTTCTTTGGGTC
ACCTTCATCTTGGAGCGACGTAAGCAGTGGAAGCCATCGCTGCTCACCAGCTGCCTTCTT
TCCTTCGGAGCTGGTTGTATTCAAGGGGCGTGGCTCACGCCAAGATCAATGGGTGGGAGG
ATGGCTTTCTTTGCCCTAATGGTGACCTCCTTTTTGATGTACAACTACTACACATCCATT
GTGGTGTCCAAGCTGCTGGGCCAGCCGATTAAGTCCAACATACGTACACTGCAACAACTG
GCGGATAGCAATTTGGATGTGGGCATAGAGCCAGCTATTTATACACGCATCTATGTGGAA
ACCTCCGAGGAGCCGGATGTGCGTGACCTCTACCGCAAAAAAGTGCTTGCCAGCAAGCGA
TCCCCGGATTCAATATGGATTTCCACCGAGGCTGGGGTCCTCTCTGTAAGGGATCAGGAA
GGCTTCGTCTACATAACTAGCGTGGCAACGGGCTACGAGTTCGTGAGGAAGCACTTCCTG
GCCCACCAGATCTGCGAGCTCAACGAGATTCCTCTACGCGATACCTCTCACAGCCACACA
GTCCTGGCGAAGAGGTCACCCTATGCGGAACTCCTCAAACTGAGTGAGCTGCGAATGCTG
GAGACGGGAGTTCACTTCAAGCACGAGCGGTCTTGGATGAAGACAAAACTCCACTGCTAC
CAGCATAATCACACGGTGGCCGTGGGTCTGGAGTATGCTGCTCCGCTGTTCATCATCCTA
CTAGGAGCGATAATTCTCTGCGTGGGCATATTGGGACTGGAGGTCATCTGGCACCGCCAC
TGCACTCGTCATTGA
>DsecIR75c
ATGACTAGTTGGCCATTGTATCGGTTGATTGTTTTCAATCTGCTGGAAATCAATTTGAGC
AATTTCATGGTATTTCACTGCTGGTCCATAAAGGAGGCTTTTCCTTTGGTTCAGATGCTG
AATCAGAACGGAATTTTTTCGCAGTACATTGACCTGCAAAACCCTGATAACTTGGCCAAC
GTGCACAAGGAATACTTGGACAGCGATTTAGTCAGCCTCAATGCGGACGTGACTTATGTC
AGCCGTCAGGATGAGGAGCGATTTATCCTGCATGATGTCTATAATAAGGGAAGTCATTTG
GGAGGTAAGCTCAATATCACCGTGGACCAGACTCTGCAGTGCAATCGAAGTCACTGCCAG
GTGAAGGAGTATCTCAGTGAACTGCATTTGAGACCTAGACTTCAGCACCGAATGGATTTA
TCTAGCGTTACTTTTCGATTGGCCGCATTGGTCTCTGTACTGCCAATTAATTCCAGCGAG
GAGGAACTTCTCGAGTTCCTTAATAGCGACCGCGACTCTCACATGGACTCAATTTCTCGC
ATTGGCAATCGACTTATCATGCACACTCAGGAAATTCTTGGTTTTAACGTTCAGGATGCT
TTTGGCGGAGCTATTGGAATGTTGACCAACGAATCCGCTGAGCTCTGCACTACACCGTTT
GTTCCCTCTTGGAATCGCCTCCATTACGTACATCCCATGACGGAGCAGGCCCAATTCCGG
GCTGTTTGCATGTTTCGTACTCCACACAATTCCGAAATCAAAGCTGCCGTCTTTCTGGAG
CCCTTCATGCCGAGCGTTTGGTTCGCCTTCGCCGGACTCCTGATCTTCGCCGGAGTGTTG
CTTTGGATTATCTTTCACCTGGAGCGGCATTGGATGCAACGGTGTCTAGACTTCATCCCG
TCTCTGCTCAGTAGTTGCCTGATTAGCTTCGGAGCAGCTTGTATTCAGGGATCCTATTTT
ATTCCCAAGTCAGCGGGAGGAAGATTGGCCTTTATCGCCGTGATGCTGACCTCGTTCCTC
ATGTATAATTACTATACATCCATAGTGGTGTCCACTCTGCTGGGATCTCCAGTACGTTCT
AATATCCGGACTATTCAGCAGTTGGCCGACAGCTCCTTGGATGTGGGATTCGATACGGTT
CCGTTTACCAAGACATATCTTGTGTCTTCTCCGCGCCCAGATATTCGCAGTCTTTACAAA
CAAAAGGTGGAAAGCAAGCGGGATCCTAATAGCGTGTGGCTTTCTCCGGAGGAGGGAGTG
ATCCGGGTGAGGGATCAGCCGGGATTCGTGTACACATCGGAGGCCTCGTTCATGTATCAC
TTTGTGGAGAAGCACTATCTTCCGCGCGAGATCTCCGATCTGAACGAGATTATCCTGAGG
CCCGAGAGTGCCGTATACGGAATGGTTCACCTGAACTCCACCTACCGACAGCTACTAACC
CAACTGCAGGTGCGAATGCTGGAGACTGGAATCACCTCGAAGCAGAGCCGGTTCTTTAGC
AAGACCAAGTTGCACACGTTCTCGAACAGTTTTGTGATCCAAgtgggtatggaatatgca
gcttccttgttcatatccctcctggtggcctatttcctggcccttctgatcctgatcctg
gaaatctgctgggcccgttatgcaaggaagaaatttagcactattatcccttaa
>DsecIR75d
atgaaagttcaagtcgcgcactggctccctctgatatttttcctgctcgtcagtgggaca
ccaccacgtgtcgctggcagctggcggagcgaatattcccggcaggatccggacccgaaa
acacggtggggcaatcagttgccagatATGCTAGTCGCTTACTATCGCCACCACGGCGTT
CACAGCCTGATGCTGGTCGTTTGTCACACGGACATTGCGGATTTTCGCCTTTGGAAGCTG
TGGCAGCACTTCAACCTCAACAATTTCTATGTGCAGGTCAACACTGAGAGCTCGCTGAGG
GACCTGCAGCATGTCGATGCTCTGGATGAACATAAGGACGCTCCACCGCCAAAGAGTTTC
CACGCCAACAACTCCACCCACTGGGAGACGTCCTTCCTGCTCCCCGCGCTGCCCTACAAA
ATGGGCATCCTGCTGCTGGAGTTCAGCAGCGAGTGCGCCTTAAATCTACTACGCTGGTCT
GCGGCCTCGGAACATAATTACTTCACCACCAACCGGTTCTGGTTGCTCCTGACCGAAGAT
CCAGGCGATATCGATTTACTCGAGGATCCGGAAATATTCATTCCCCCGGACAGTGAGTTG
CGGGTCCTGCAATATGAAAACGTTGGGAACTTCTCTTGCAGTTTGATCGATCTGTACAAG
GTAGCTGCCTGGAAGCCTTTGAAAAGGACCTTGGTTGGGCATAACATTCGAAATTCGCGG
CACGTCATTCATGCCCTGCAGCACTTTGGCTCGGCAATAACTTATAGACAGGATCTGGAG
GGCATAGTATTCAACTCGGCTATTGTAATTGCCTTTCCGGATCTATTCACTAACATTGAA
GATTTGTCACTGCGGCATATTGACACTATATCGAAGGTTAATCATCGCTTGATGCTGGAG
CTGGCCAATAGATTGAATATGAGCTACAATACCTATCAAACAGTGAACTTCGGATGGCGA
CAACCGAATGGTTCATTCGATGGTCTCATGGGACGATTTCAACGCTATGAACTGGACATG
GCCCAGCTGGCGATCTTCATGAGAATGGATCGTATTGCATTGGTCGATTTCGTGGCTGAG
ACATATCGAGTGAGAGCTGGGATCATGTTCCGGCAGCCACCTCTCTCGGCAGTGGCCAAT
ATATTCGCTATGCCATTTGAGAACGATGTGTGGGTGTCCATTTTGATGCTACTGATCATC
ACGACCGTGGTCTTGGTTCTGGAACTCTTCTTTTCGCCGCACAACCACGACATGTCCTAC
ATGGATACACTAAATTTTGTTTGGGGTGCCATGTGCCAGCAGGGTTTCTACGTGGAGGTG
CGGAACCGATCCGCGAGGATCATTGTCTTCACCACATTTGTTGCAGCTCTCTTCTTGTTC
ACCTCGTTTTCGGCCAATATAGTGGCTCTGCTGCAAAGTCCGTCGGATGCTATCCAGTCA
TTGTCTGATCTGGGACAATCGCCTCTAGAAATCGGAGTTCAGGACACGCAATATAATAAA
ATATACTTCACAGAGTCCACCGATCCCGTAACCAAGAATCTTTACCACAAGAAGATCGCC
TCCAAGGGTGAAAATATCTATATGCGCCCCTTGCTAGGAATGGAGAAAATGCGAACCGGC
TTATTTGCATACCAGGTTGAACTCCAGGCAGGTTACCAAATCGTCAGCGACACCTTCAGC
GAGCCGGAAAAGTGCGGATTAATGGAACTGGAGCCTTTTCAGCTGCCCATGCTGGCTATT
CCAACGAGGAAAAACTTTCCTTACAAGGAGCTCATTCGACGGCAACTACGCTGGCAGCGA
GAAGTAAGCTTGGTGAATCGCGAGGAGCGGAAGTGGATTCCTCAGAAGCCCAAATGCGAG
GGCGGAGTTGGTGGCTTTGTCTCCATTGGCATTACAGAGTGCCGGTATGCTTTGGGAATC
TTTGGCTGTGGAGCTGCTGTCAGTTTTGTCCTGTTCCTTTTCGAGTTTATCTTCAGACAT
TTCAAACAAGTATATCGCATAATTAAAGGTTATAGAGAAGTGCAGCGCTAG
>DsecIR76a
atggagaacttgttggtagagtcaaattactggagcactgtgcttagtttttttgctcag
caattcttcgcggactcgcatgccacttgtattttgtggcatccggcgtttgattttcgt
ctggaaacggttcacccaatgccattaataatcatggactggcaaggatgggccaatcgt
tccgatcaagatgtttatgatttcaaaataaaagaagatgagttcgaggggaagggaatc
tcctacaacgattggactcttaggctgactgtcgccatcgagaagtcgcactgtgagacc
ttcatagcatttcaggagcagattcacgagttcgcaagatatttttatcacgccagtatc
tactccatttggagatctctgcgaaatcgttttATGTTCGTTTACACGAAAGAGTTCGAG
GAAAAAATGGGTAGTTATCTGTCCGGTTATATATTCCAAGATCAACCTAACATCTTGGTA
ATTACTTCACAATACCTGAACTCAAGCACTGTTGAAATTAAAACGAACCGATTTGTCGGT
TCGCGATACTTTAACAAAAATCCGGAGCCTGTTGAGTTCTATGTACTCCAGCGTTTCGAT
GCACAGGATACGGAAGCTACTTGGGAAACCCAGAGTGCAATGTCCAGCAAGATGCGAAAC
CTCAAGGGGCGCGAGGTAGTCATTGGCATCTTCGACTACAAACCTTTTATGCTATTGGAT
TATGAAAAGACGCCATTATATTATGATCGTTTTAAGAACACGACGGAAGTAACCATTGAT
GGAACAGATATTCAACTAATGCTAATTTTCTGCCAGTTGTACAACTGCACCATTCAGGTG
GACACATCTGAACCATACGACTGGGGAGACATCTACTTGAATGCCTCGGGGTATGGTCTG
GTTGGAATGATCCTCGATAGACGAAACGATTACGGAGTAGGTGGCATGTATTTGTGGTAC
GAGGCGTACGAGTATATGGACATGACTCATTTTCTGGGACGATCTGGAGTCACCTGTCTG
GTGCCCGCTCCGAACCGTTTAATCAGCTGGACCCTCCTGCTCCGACCATTCCAGTTTGTC
CTCTGGATGTGCGTGATGATCTGCCTTCTGCTTGAGAGCTTAGCTCTTGGTATTACCCGT
CGCTGGGAACACTCCTCGGTTTCGGCAGGCAATTCCTGGATCAGTAGTCTGCGCTTCGGT
TGCATCAGTACTCTGAAACTTTTCGTAAATCAGAGCACTAATTATGTGACCAGCTCTTAT
GCTCTAAGAACCGTCCTGGTGGCCAGCTACATGATCGATATTATATTGACCACTGTGTAC
AGTGGCGGTCTGGCGGCCATCCTCACTTTGCCCACTTTGGAGGAAGCGGCGGACTCTCGC
CAACGTCTATTCGACCATAAGCTCATTTGGGCGGGGACTTCACAGGCCTGGATTACAACC
ATTGACGAGCGATCGGCCGACCCAGTTCTTCTTGGTTTGATGGAGCATTACCGAGTGTAC
GATCCCAATTTAATATCCGCCTTCTCGCACACGGAGCAAATGGGATTTGTCGTCGAGCGC
CTGCAGTTTGGACATTTGGGCAACACCGAGCTAATAGGAAATGATGCCCTAAAGCGGCTG
AAGCTTATGGTAGATGATATTTACTTTGCATTTACGGTGGCGTTTGTGCCGCGACTGTGG
CCGCACTTAAGTGCCTACAACGACTTCATTCTGGCTTGGCATTCCTCGGGCTTTGACAAA
TTCTGGGAATGGAAGATCGCCGCTGAATACATGAATGCGCACCGCCAAAATCGCATCGTG
GCATCTGAGAAAACGAACCTAGACATAGGACCGGTTAAACTGGGCATTGATAATTTTATT
GTCTTAATCCTGCTTTGGTGCTTTGGCATGATTTGTAGCCTTCTGACATTTGTCGGAGAA
CTCTGGAGGGGACAGAAGTAG
>DsecIR76b
ATGGCCACTGGCATCGAGCTGCTGGTGGCCGCTGCCCTCTGCGTCGCCTGTCCGCCGCTA
AACGATTCCCCGCCGACGAACCTAATCCAGCTGGGCGAAAATGGCACTTATTCCCCGGTC
ACCGAGCTGCCCATCGATGTGGAGGATTCGGATGCCGTATTCGATCCGGATGCCCCCGTG
GAGACGCTGGAGACCATTAACAGGAAGAAGCCAAAGCTGCGCGAGATGCTCGATTGGATC
GGGGGCAAGCACCTGCGCATCGCCACCCTGGAGGACTATCCGCTCAGCTACACCGAGGTC
CTGGAGAACGGCACCCGTGTCGGGCATGGAGTCTCCTTTCAGATCATCGACTTCCTCAAG
AAGAAGTTCAACTTCACCTATGAGGTGGTCGTGCCCCAGGACAACATCATCGGCTCGCCG
AACGACTTCGATCGCAGCCTCATCGAGATGATAAACAGCAGTACGGTGGACTTGGCGGCG
GCCTTCATACCCTCGCTCTCTGACCAGCGCAGCTTCGTCTACTACTCCACCACGACGCTG
GACGAGGGCGAGTGGATAATGGTGATGCAGCGTCCCCGGGAGTCGGCTAGTGGGTCCGGA
CTGCTTGCGCCCTTCGAGTTCTGGGTGTGGATCCTGATCCTCGTCTCTCTGCTGGCCGTG
GGGCCGATCATCTACTTGCTGATCATTCTGCGCAATCGGCTAACCGGCGATGGCCAGGAG
ACGCCCTACTCCCTGGGCCACTGCGCCTGGTTCGTCTACGGGGCGCTGATGAAGCAGGGC
AGCACCCTGTCGCCCATCGCAGACTCGACGCGGCTGCTCTTTGCCACCTGGTGGATTTTC
ATCACGATACTGACGTCCTTCTACACGGCCAACCTGACCGCCTTCCTGACCCTCTCCAAG
TTCACCCTGCCGTACAACACGGTCAACGATATCCTGACGAAGAACAAGCACTTCGTTTCC
ATGCGGGGCGGTGGAGTGGAGTACGCCATTCGGACGACCAATGAATCCTTGTCCATGCTA
AACCGAATGATCCAGAACAACTACGCCGTATTCTCGGACGAGACCAACGACACCTACAAT
CTGCAGAACTACGTGGAAAAGAATGGCTATGTTTTTGTGAGGGATCGGCCGGCGATAAAC
ATAATGTTGTACAGGGACTATCTGTACCGGAAAACCGTGAGCTTTAGCGACGAGAAGGTC
CACTGCCCGTTTGCCATGGCCAAGGAGCCGTTCCTGAAGAAGAAGAGGACCTTTGCCTAT
CCAATCGGCTCGAATTTGAGCCAATTATTTGACCCGGAGCTGCTACACCTGGTGGAATCG
GGTATCGTGAAGCACCTGTCTAAGAGGAATCTGCCGAGTGCCGAGATCTGTCCGCAGGAC
CTCGGCGGAACGGAGCGACAGCTGAGAAACGGCGACCTGATGATGACGTACTACATCATG
CTGGCCGGCTTCGCCACCGCACTTGCCGTCTTCAGCACTGAGCTGGTGTTCCGGTACGTC
AATAGTCGCCAGGAGGCGAACAAGTGGGCGCGTCACGGAATCGGACGAACGCCCAATGGA
CAGTCGGTGGCTCCATCCCGCTGGCTGCGTGGCTGGAGGCGATTGAACAGTGGACACGGG
CAGCTCCTGGGCGCCAACACCCACGGACAAAATGTCACTCCTCCGCCACCGTACCAGAGC
ATCTTCAACGGCGGCAGTCACGGAGCTCCACTAAATCGCTGGCGACGTCCCCTCGCAAAC
GGAAATGCCCTTGGCAATGGTGTCCTCCTGGGCGGCGATTCTGAGGGCGGTGTGCGGCGC
CTGATCAATGGACGCGACTACATGGTATTCCGCAATCCAAATGGTCAGAGCCAACTAGTC
CCCGTCAGATCGCCCTCGGCGGCCCTCTTTCAATATAGCTACACCGAGTAG
>DsecIR84a
atgattaagttgcaagtgaaagttatttcttggcctttaataattttaacagcattttta
cgcgtgctgcaaattgaaagcataaataccaatttccttgagctggcagccttcgaggac
tttttgcgttcggagcacttgagccatgtcctggtggtccggggcgacgatgctgacggc
gactggaaaattgaatgccaccagaaattgttggccaactatcgtgtgcaattttaccaa
ccagaaATGTCGGCGAATTTCACGGATCTCATGTTCTACGGGTCTCCGCGCACGGCGGTC
CTGGTGCTGAATTCCGAGCATGTCCTTGTGAGGCGCCAGGTGTTCGAGGTGGCCTCGGAG
GCCGGATACTTTAACAACTCGCTGGCGTGGTTTATTCTTGGTTCCGGCCACGAATCTCTG
CCAGATGAGCAGATGATTGACCAGCTCTTAAGTGGCTACAAGATGGGCATCGATGCGGAC
ATCACAGTGGCCCTAAGGGGATCAGACAACGCGTCCATGCTTTTCTATGACGTGTACAGA
ATCAGTCAGCAAACTAACACACCATTGATAATTGAAAAGAAGGGATTATGGACTCATTCT
GGTGGTTTCCAAAAGTTTGAAAATTTTAAAAACACTTGGGTGATTCGGCGGCGTAACTTT
CTCAATGTCACCTTGATAGGCAGTACTGTGTTGACAGAGAAGCCTCCTGGATTCGGTGAC
ATGGAGTACCTGGCCGACGATAAGCAGCTCCAGCAATTGGACCCTATGCAGCGTAAGACC
TATCAGTTGTTTCAACTCGTTGAGCGCATGTTCAATCTCAGCTTGGCCATCAGCTTAACG
GATAAGTGGGGCGAGCTGCTGGAGAATGGCAGTTGGTCAGGTGTGATGGGTCAGGTGACG
AGTCGCGAGGCGGACTTTGCCGTGTGTCCCATTCGCTTTGTGCTGGACAGACAAGCCTAC
GTTCAGTACTCGGCGGTCCTGCACACCCAGAACATCCACTTTCTCTTTCGGCATCCACGT
CGCAGCCACATCAGGAACATATTCTTCGAGCCGTTGAGCAACCAGGTGTGGTGGTGTGTC
CTGGCTTTGGTCACTGGAAGCACCATACTTTTGCTGTTTCACATGAGGCTGGAGAGGATG
CTTTCGCACATGGAAAATCGGTTGTCCTTCGTTTGGTTTACCATGCTGGAAACCTATTTG
CAACAGGGCCCAGCCAACGAGATCTTTCGCCTTTTCTCCACTCGATTGCTGATCAGCCTT
AGTTGTATATTCAGTTTTATGCTGATGCAGTTCTACGGCGCCTTCATAGTGGGCTCTCTG
CTTTCCGAAAGCGCAAGGAGCATTGTCAACCTGCAGGCACTTTACGACAGCAATCTTGCG
ATTGGGATGGAAAACATATCCTACAACTTTCAGATATTTACAAACACAAGCAATCAGCTG
GTAAAGGATGTGTACGGTAAGAAAATATGCAAGTCCGGAGAGCACAATATCATGAGCTTG
CAGCAGGGAGCTGAAAGGATAATCCAGGGACGCTTTGCATTCCACACGGCCATAGATCGT
ATGTACAGGTTGCTCCTGGAACTCCAAATGGACGAGGCGGAGTTCTGCGACCTGCAGGAG
GTCATGTTCAACCTGCCATACGACTCGGGATCCGTGATGCCCAAGGGTTCCCCGTGGAGA
GAGCACCTGGCCCATGCACTGCTTCACTTTCGGGCCAGTGGCCTACTACAGTACAACGAC
AAGAAGTGGATGGTTCGACGACCAGATTGCAGCCTGTTTAAGACCTCGCAGGCAGAGGTT
GACCTGGAGCACTTTGCCCCGGCACTTTTTGCCCTGGCGCTCGCCATGGTGGCCAGTGCG
CTGGTCTTTCTGCTGGAACTATTTTTGCACTGGCTACCGGACTTTCCAAGGAGGTTGGGT
ACCGTATCCACTTAA
>DsecIR85a
ATGTCCATACAGTGGCTAAAACACATCCTGCTCCTGGCAATCCTGGTCATTTCGGCCGGA
GCACGGGAGAATCGCATTCCTTTGGATTTGAAGAAAAGTTCGATCGTGATGGTCAAGATG
AGCCAGATCCTTTGCCAGGCTCGGATTAAGGTCCTGTTCGTTTACTTCGAGAATCAAACC
TCCCACGAGCATACGGGTCAGATACTCAAAGAGGTGACCAAGTGCGACATATCGAATCAA
AATACACCACTGGAGGCGGTCAAGGATGATGGCATACTAATGTACATGGTGATGATCATC
ACAAACATATCGCAACCATTGGAGCTTTCACTCATCCGGAAGAAATCGGCTGCCAAGCAT
CGATCGCATGTTTTTCTCTTGGTCAGAGATGCGGATACCGTTTCCGATGCTTGGATGCGG
GCCAGTTTCCGGCAATTCTGGAAGATATGGCTACTGAACATCGTGATCCTCTACTGGCGA
GATGGACGCCTGAATGCCTATCGGTACAACCCGTTTATGGACAACTATCTGATACCAGTC
GACAATAAACCAAATGAGGTTCCAATTTTAGAGCAGCTTTTTCCAAAGACCATACCCAAT
ATGCAGAGGAAACCGCTGAGGATGTGCATCTACAGGGACGATGTGAGGGCAATCTTCTGG
AGACAGGGAATTATCCTGGGGACTGACGGCCTCCTGGCAGCCTATGTGGCTGAGCGACTG
AACGCGACCATGATGATTACGCGTCCGCACTCGTATAACAACCACAATCTCAGCTCGGAC
ATATGTTTCCTGGAGGTGGCCAAAGAGTACGTGGATGTGGCCATGAACATCCGTTTCTTG
GTTCCGGATACCTTCAGGAAACAGGCGGAGAGCACGGTATCTCACATGCGTGATGATCTT
TGCGTGATTGTGCCGAAAGCCAAGACTGCTCCCACTTTCTGGAACATATTTCGCTCGTTT
GGCGCATTAGTTTGGGCCCTAATTCTGGTTTCTGTCCTGGTGGCGAATGTCTTCTGCTAC
ATCCTGAAATCCGAAGTGGGTAGGGTTCCCATGCAACTATTCGCCGGAGCTTTGACTATG
CCCATGACCCGGATTCCGCTAAACCACTCGATCCGATTGTTCCTGATCTTCTGGCTTTAC
TTTGGACTTCTCATATGCTCGGCATTCAAGGGAAATCTGACCAGCATGATGGTGTTCCAG
CCGTATCTGCCCGATATAAACCAATTGGGTGCGTTGGCCAGGTCCCACTACCACATCATC
ATTCGTCCGAGGCACGTTAAACACATCCAACACTTCCTGACCCTGGGACACAAGCACGAG
TCCAGAATTCGGGAACAAATGCTGGAAGTTTCCGACACCCAGATGTACGAAATGATGAGG
AACAATGACATAAGATTTGCCTATTTGGAGAAGTATCACATCGCACGTTTCCAGGTGAAC
AGCCGAGTGCACATGCACCTGGGTCGTCCGCTTTTCCACCTAATGAACAGCTGCCTGGTG
CCGTTTCACGCCGTTTATATCGTTCCCTACGGATCACCCTACTTGGGTTTCCTGAACTGG
CTAATCCGGAGTTCGCATGAGTTTGGCTTCGAGCGATACTGGGATCGCATCATGAACTCC
GCCTTTATCAAGTCGGGAGTGAAGGTGGTGAACCGTCGTCGCGGGAGTGACAATGATGAA
CCGGTGGTCCTCAAACTGCAGCATTTCCACGCCGTATTCGCTCTGTGGCTGGTGGGGATC
GGTATGGCATGCATTGTGCTGGCCTGGGAGCACTTGACCCACAACTACAATTTGGTGGTA
ACAAAGCGGCGGCACTAA
>DsecIR87a
ATGTCCACACCTGAGCAACGTTTTTGGTTGGCGGCCTTGCTGTTCCTCTTGAGTCCGCAT
TCCGGAGTTCGCGGATTCGGAATAAATCTGATGAAGGTTCAAACCGAGGATAAAGGACAG
GAGGCTTGCATCCTGGCATTGCTGCGGAAGTATTTCGATTCTGGTGATGGGCTCTCGGGC
TCAGTACTGTGCATCAATCGCAACTATCAGTTGCCCAATATCGAAGAACAGTTACTCAGA
GGAATGAACAATTACGTGAATTATCCTTGGAGCCTTTTGATAACGAACTCCAGGGAGGGC
CCATCCCCTGCGAAGTTTCTTATGAACAAGAAGCCACAGTGCTATTTCCTCATTGTGGAT
AACCTGGAGGATGAGGACCTAGATGAGGTGTTTGAGCATTGGAAAGGTATGGTCAACTGG
AATCCCCTGGCACAATTCGTCGTCTATTTGGCCAGCTTGGAGGAAACGGACGAGGAGATG
ACCGACCTAATGGTGGAACTTCTTCTTACATTTATAAACAAGAAGATCTTCAACGTGAAT
GTTATAGGGCAGAGCGAGGAAAACCAATTTTACTACGGCAAAACAGTTTTTCCCTACCAT
CCGGACAATAATTGTGGTAATCGCGTGATATCTGTGGAATTACTGGATGCCTGTGATTAT
CCAAGTGAAGAACCGGAGAGCGAGGATGAAAATGACGGAGAGGAGGGAGATGGAGCTCAG
GAAGAGGGAGATGGTCCCCAGGAGGAGGGAAATGGAGACCAGGAGGAGGAAGATGGACCC
CAAGAGCAGGAAGATGGAGACCAGGCGGAGGGAGATGAAGGTCAGGAGAATGACGACGGT
GGCCCAGAGAACAAGACAGAAAATGAATTCCCTATTGGGTCAAGTGGTGTTGAGGAAAAT
TCCGAGTCTATTACTAGTCAAGGAGCTAATGAGAGTAATATAACCGAAATAGAAACTGTA
ACGGTTGAAAATGTGGATTATGATGAAAATCCTGAAGGAACTAGGTTTTATCATTCTATA
AAAACGCAACAGAACTTGGTAAGACAATTTGTAACGCCAAACAATGATTATTCTGATAAT
TCGCTTGAAAATACAAGTGTATTTCTTGCAACAAACTACGATAACGGCAGGGATTCCAAT
AACGAGGATAACGCTGAAGAATTTCCTGAAAGTGCAAAAGATGATGATGAACTTGAGAAT
GATTTGAGTTCCAATTCCTCCGAGCCAGAAGCTATTATTGAGGAATTTTTTCGGGCCAAG
TTCGAGGATAAATTCCCCCGCGACCTCAGTGGATGTCCTCTCACAGCATCCTTTCGTCCA
TGGGAACCATATATTTTTCGCAACAGCGAGGAGCAACCCGTGGATGACTACTACTACGGT
TTGCAAGGGGATGGAGATGACTACAATGACACTTCTCCTAATTATGGCGAATTGGAGGAC
GAAAGCTATGCTGATCCAGGGGAGGACGGTGATGGAGGCATCCCAGACACAGAAACTCAG
TCCGGTGGAAAGCTCAAGTTGAGTGGAATCGAGTACGAAATGGTGCAGACCATCGCCGAG
CGTCTGCACGTTAGCATCGAAATGCAGGTCGAAAACAGCAATTTGTACCACCTTTTTCAG
CAACTGATCGATGGTGAAATAGAGATGATAGTCGGTGGAATTGATGAGGATCCGAGCATC
AGTCAGTTCGTTTCCAGTTCCATTCCTTATCACCAGGACGAACTCACATGGTGTGTGGCC
AGGGCCAAGCGGAGGCATGGATTTTTCAATTTCGTGGCCACTTTTAATGCGGATGCTGGC
TTCCTGATTGGAATCTTTGTGGTGACATGCTCTCTGGTTGTTTGCCTGGCTCAACGAGTA
TCAGGCTTTCAATTACGGAATCTCAATGGATATTTCCCCACCTGCTTGAGGGTGTTGGGA
ATATTGCTTAACCAGGCCATTCCGGCACAGGATTTTCCAATTACCTTAAGGCAATTGTTT
GCGCTTTCTTTTCTAATGGGCTTCTTCTTTAGCAACACATATCAGAGTTTTCTGATCAGC
ACACTGACAACTCCACGTAGTTCCTATCAGATCCACACTCTGCAAGAGATCTATAGCAAT
AAAATGACAGTGATGGGCACCTCCGAGCATGTCAGACACCTAAACAAGGATGGGGAGATC
TTCAAGTACATACGCGAAAAGTTTCAGATGTGCTACAATTTAGTGGACTGCCTCAATGAT
GCAGCTCAAAACGAACATATCGCCGTTGCTGTTTCCAGGCAGCACTCTTTCTACAATCCG
CGAATCCAACGAGATCGTCTCTACTGCTTCGATCGCCGAGAATCCCTGTATGTCTATTTA
GTTACCATGCTACTGCCAAAGAAGTACCATCTGCTGCACCAGATAAACCCTGTGGTTCAG
CATATCATCGAATCGGGTCACATGCAAAAGTGGGCTCGTGATTTGGACATGCGACGCATG
ATTCACGAGGAGATAACTAGGGTGCGAGAGGATCCTTTCAAGGCTCTCACCTTTGATCAG
TTTCGCGGAGCCATCTTATTTTCCGGGGGACTTTTGTTGGTTGCCAGCTGCGTTTTTGCC
TTCGAGTTTTGCTACGTTAAATATGTTCATCGATCTGAAAAAAGGGAAAGAAAGACGAAA
AATCCAGAAAAAAAGTGCATAATATTAAAATTCAACATGATTAGAGATTGA
>DsecIR92a
ATGTTGTTGCAACCGCTGGTGATGCATTTAAGCCAATTGCTTCGGCTTATAGTCGGTCAA
TACTTTGCTGAACTTCCATCGATTTTGATTGTCTACAATAACTCGGCCTCCACAACTCCG
CTTCAGCTGGAGTATTTAAGTGCTTTGGAATTAGTTCTTCGGGAATTGAGTCAGCCAATT
AGGTTGCAATGGATTAATGTGGCATTCTTGAAGGATTTGAAGGATCTGGAGGATCAAGTT
ATGGGTGCTCTGAATAGCAGCGTCACAGAGGGATTCATTACGATCTTATCGCAGACGCAG
CACTTTATTCACGCCCGATACTACGCCACTCGCAATGCAAATGTGCGACTCAAGGACAAG
CGATATTTGTTCCTGTGCGAGGACGAAAGCCCTGCGGAATTGCTCTGCATGGATATACTG
CAGTTCTACCCTCACCATCTGATGATCCGACCTGGAACGAAAACGGAGGCAGGAGCAGTG
CCAACAGGACCCACAACAGGACCCCAACCAGAGGACCCCAGGCGCGGAGGAGGCGCATCG
GTAAACACGAGAAACAAGGACGACGGCGAAGGAGGAGCAGGAGCCAAAACCACTTCGTCC
TACCGCGACATCAATTTCGAGCTGTGGACACAAAAGTTTGTCGGTGCCGTTGGTAATTTG
GATGCCCTGCTCCTGGACGCATTCTTGCCGAACGAAACTTTTGCCAACCGGGTCGAACTT
TATCCCAACAAGCTGCTCAATCTGCAGCGCCGCAGCCTGCTCGTTGGCTCCATTACTTAT
GTCCCATATACGATTACTAATTATGTGCCCGCTGGCGAGGGCGACGTAGATCCCATCCAT
CCGCACTTGGCCAATCGTTCGCTCACCTTCGACGGCGCCGAGGCAAATGTGATGAAGACC
TTCTGCCAGGTGCACAATTGCCACCTGAGGGTAGAGGCCTATGGAGCCGACAACTGGGGC
GGAATTTACGACAATGAATCCAGCGATGGCATGCTGGGGGATATCTACGAGCAGCGCGTG
GAAATGGCCATTGGATGCATCTACAATTGGTATGATGGAATCACGGAGACCTCGCACACC
ATAGCCCGTTCTTCGGTGACCATCCTGGGTCCTGCTCCAGCGCCCCTACCCAGCTGGCGC
ACTAATATTATGCCCTTTAATAATCGAACTTGGCTGATGCTTATCTCAACTTTAGTGATT
TGCGGCACCTTTTTGTACTTCATGAAGTATGTCAGTTATCGCCTACGCTTTTCTGGAACC
CAGGTTAAGTTTCATCATAGCAGAAAGCTCGAGAAATCCATGCTGGATATATTTGCTCTA
TTTATTCAGCAGCCATCGGCTCCTCTGAGCTTCGATCGTTTTGCCCCTCGATTTTTCCTA
GCCACAATTTTATGTGCCACAATTACTTTGGAGAACATTTACAGTGGGCAACTCAAGTCG
ATGCTGACCTTTCCCTTCTACTCCGCACCCGTGGATACGATCGAGAAATGGGCCCAGACG
GGCTGGAAGTGGTCAGCTCCATCCATTATCTGGGTGCACACGGTGCAGAGTTCCGATCTG
GAAACGGAGCAGATTCTGGCCCGGAACTTTGAGGTGCACGACTACAGCTACTTGTCGAAT
GTCAGTTTCATGCCCAATTATGGATTCGGGATCGAGCGTTTGTCTTCGGGATCTCTTTCC
GTGGGCGATTATGTGTCCAAAGAGGCCTTGGAAAATCGTATTgttttgcacgatgatctg
tattttgattatacgcgggctgtttcgataagaggctggatcttaatgcctgaattgaac
aaacatataagaacctgtcaggaaactggactatattttcactgggagctagagTTTATT
GACAAGTACATGGACAAGAAGAAGCAAGAAGTGCTGATGGATCTGGCAAATGGGCACAAG
GTCAAGGCAGCTCCCCGGGCATTGGATGTGCGCAACATAGCCGGCGCCCTCTTCGTCCTG
GCCTTTGGCGTCGCGTTTGCGGGCTGTGCCCTGGTGGTAGAGTTGCTGATCCACCGAATG
GATTTAAGCAAATAA
>DsecIR93a
ATGCAGCCTTTGGCTTGCCTTCTGCTCCTGGCTGGACTGCAGCTCTCTATCCTGGTTCCC
ACTGAGGCCAATGACTTTTCGTCCTTCCTGAGCGCCAATGCGTCGCTGGCCGTTGTGGTG
GATCACGAGTATATGACCGTTCATGGCGAGAACATATTGGCTCATTTTGAGAAAATCCTG
AGCGACGTAATACGGGAGAACCTCAGGAATGGAGGCATAAACGTGAAATATTTCAGCTGG
AATGCAGTGCGATTGAAGAAGGATTTTTTGGCTGCCATAACTGTTACGGATTGCGATAAT
ACTTGGAACTTTTACAAGAGTACTCAGGAAACTTCGATTCTACTGATCGCCATTACGGAT
TCCGACTGTCCTAGGCTGCCCCTAAATAGAGCTCTAATGcagattctaaattggaagacc
gccgtggtttttgtggatcaaaccatattggaggagaacgcacttctggtaaaatcgatt
gtgcacgaaagtataaccaaccacatcacccccatatccctgatcctctacgagatcaac
gacaccctgaggggccaacagaagcgagttgctctgcgccaagctctgtcccaattcgct
cccaacaagcacgaggagATGCGCCAGCAGTTCCTGGTCATATCCGCCTTTCACGAGGAC
ATCATCGAAATAGCCGAGACCCTGAACATGTTTCACGTGGGCAATCAGTGGATGATTTTC
GTGCTGGACATGGTGGCTCGGGACTTCGATGCCGGCACTGTGACCATAAACCTAGATGAG
GGAGCCAACATAGCCTTCGCCCTCAACGAAACGGAACCCAACTGCCAGGACTCGCTGAAC
TGCACGATCTCGGAAATTAGTCTCGCTTTGGTCGACGCTATTTCCAAAATTACCGTCGAG
GAGGAGTCCATATATGGTGAGATCTCCGATGAGGAATGGGAGGCCATCCGCTTTACCAAG
CAGGAAAAGCAGTCCGAGATTTTAGGGTACATGAAGGAATTTCTGAAGACCAATGCCAAG
TGCTCCAGCTGCGCGAGATGGCGTGTGGAGACGGCCATTACCTGGGGAAAAAGCCAGGAG
AATCGCAAGTTTCGCTCAACTCCCCAACGCGACGCTAAGAACCGAAACTTCGAGTTCATC
AACATTGGCTATTGGACACCTGTGCTGGGATTCGTCTGCCAGGAGCTGGCCTTCCCGCAC
ATCGAGCACCACTTCCGCAACATAACCATGGACATTCTGACCGTGCACAATCCACCCTGG
CAAATCCTTACCAAAAACAGCAATGGGGACATCGTGGAGCACAAGGGCATAGTTATGGAG
ATCGTCAAGGAGCTGAGTCGCGCCCTGAACTTCAGCTACTACCTTCACGAAGCCTCCTCA
TGGAAGGAAGAAGATTCACTCAGCACATCAGCGGGCGGCAATGAAAGCGACGAGCTGGTT
GGTTCCATGACCTTTCGTATACCCTATCGCGTGGTGGAGATGGTGCAGGGTAATCAGTTT
TTCATCGCCGCCGTGGCAGCCACCTTGGAGGATCCCGACCAGAAGCCCTTCAACTATACC
CAGCCCATTAGTGTACAGAAGTACTCCTTCATCACCCGCAAGCCGGATGAGGTGTCCCGC
ATCTACTTGTTCACGGCTCCCTTCACCGTGGAGACTTGGTTCTGCCTAATGGGCATCATT
CTGCTGACTGCTCCCACGCTGTATGCCATTAATCGCCTCGCTCCTCTGAAAGAGATGCGC
ATCGTGGGCCTGTCCACAGTTAAGAGCTGTTTTTGGTACATATTCGGAGCTTTGTTACAA
CAGGGAGGCATGTACTTGCCCACAGCAGACAGTGGGCGCCTAGTGGTCGGCTTTTGGTGG
ATCGTGGTTATCGTGCTGGTGACCACTTATTGCGGCAACCTTGTGGCCTTCCTCACGTTC
CCCAAATTTCAACCGGGCGTAGACTATTTGAACCAGCTGGAGGACCACAAGGACATTGTA
CAGTATGGATTGCGGAACGGCACCTTCTTTGAGCGGTATGTTCAGTCGACAACGCGGGAG
GACTTCAAACACTACCTGGAACGGGCGAAGATCTACGGCAGCGCCCAAGAGGAGGACATC
GAGGCGGTGAAGCGCGGCGAGCGCATCAACATCGATTGGCGGATCAATCTGCAGTTGATT
GTGCAGCGGCACTTCGAGCGGGACAAGGAGTGCCGCTTTGCTTTGGGCAGGGAGAGCTTT
GTGGACGAGCAGATTGCCATGATTGTGCCGGCCCAGAGTGCGTATCTGCACCTGGTAAAC
CGCCACATCAAGAGCATGTTCCGGATGGGCTTCATCGAGCGCTGGCACCAGATGAACTTG
CCCAGCGCGGGCAAGTGCAACGGGAAGAGCGCCCAGCGCCAGGTTACCAACCACAAGGTG
AACATGGACGACATGCTAGGGTGCTTCCTGGTCCTGCTCTTGGGCTTCACATTCGCTCTT
TTAATAGTGTGTGGCGAGTTCTGGTATCGTCGCTTTCCGGCCAGTCGAAAACGACGTCAG
TTCACCAACTGA
>DsecIR94a
ATGGCGTTACCGAAGCAGCTGAAATTCATTAATATTTTGTTGGTACTCCTCATAATCTAC
GATTCATCTGATGGAACTAAAAATCAACATGAGATATTTCTAAATCGACAGCTTCAAGCT
GTTCACAATGAGCGTTCAGTGGAAACTTTGTTTTTACTACATCATAGTAATTTGGCCAAT
TGTTCGCTACAGGATTGGAATCCACCAAGAATTCCAACTATACGCTCAAATGAACTGAAT
GTATTTAATTTGGAAAAGACCTTCAACCACAATGCATTGGCATTGGTTTGTTTGATAAAC
AACTCTTATATAGGACTTTTAAATACACTGGTCAAATCGTTTGATTGCATGCGGCAAGAG
CGAATAATTTTATTGATTCACCGGAAACCTGATCCAAGTTTTATCGAGGACATCACCCAT
GTATTGAAGGATCTACAATTTCTTCATTTGATAGTACTTATTGTTCAGGAAAAATCCAAT
GGACAAATTTCCGCATCTACTCTTCGTTTGCAATCATTTCCGGAACCGCATTTTAAATGG
ATTCGCAATGTATTTGCCATTAAAAAGATTTTTTACCGTCCCATTAACTTTCGGGGAAAG
GTACTAAATGCAATTCCAAGCGACATAAGAATATTATTTGTAGCTTTAACCGAAATATTA
ACAGAATACGTACGAAGATATAACTCAACCCTACGAATTCAAAATCGAACTATTAAGGAA
AAGATTGAAATTACGCAGCTGCACAATAGTAAAAACTTTTCGCATCACATCAATTTCGCG
ATGGACATGAACTCAAATTCTCTGATAATTCTTGTACCTTGTGGAACGGAGTTAAGGGGC
CTGGATATTTTCAAGGAGCTGGGAGTGCGAACTCTCACCAGGTTGGCCCTGATTTTCTAC
ATCATCTTCGTTCTAGTTGAGATGCTCTTCGTGATTATTTCGAATCGTTTTAATAGCAGA
AATTTCACAATGATATACACAAACCCATTGATGAATCTTCGAGCAATTAGATCCATTTTG
TGCCAGATTTCTCCCATCTCCAATCGATACAGCCTATCAATTCAACACTTTTTCGTTTTT
ATGAGCCTTTTTGGGACTCTGTTTGGTGGGTTCTTCGATTGCAAGCTCAGATCCTTTCTG
ACCAAAAGACCCTATTACTCACAAATAGAGAACTTTTCTGAGTTGCGGGAAAGTGGAGTG
ACCGTCGTGGTGGATCCTCCAACTCGGCAGTTTATTGAGGATGAAATCAATGCCAATTTT
TTAGAGATGAAGTTCCCAATGTACTTACTACCCCAGCTCAAGAATTAAttaatataaaaa
atgcgatatttagccatcaccttcgcaatttcattataaatgctgctgattcgggtatga
gcacttgctggtttaaaatggctggcaaaataataagaaaacagattaagacatctttgc
gtgaatctgagcagccgtctcatcttcccctgtcatttgatcatttcaaatggctgtggg
cggcactttgcattgcctacgtcatttcattcatggttttcgtattggaaatactttggt
caaaataccaacgacgcactagaagccaaagtattgtctaa
>DsecIR94b
ATGGAAACACTTGTGATTGTTAAGCATCATCTGGATTACAATTGCACTCTTCAAAACTGG
AATGCCCACGGAATGGGAATTATAAGGACCAACGATCAGGAAAAAATAAGAATGAAGGAT
ACTTTCAACAGCCGTACTTTGGCTATTATATGTATTGGCGAAAATTCACATATTACTCTA
TTGAGAAACGTATTTGAAACTTTTGGAAAAGTGCGACTTCAGAAAATTATACTGTGGACT
CAAATGGAACTTAAAGAGGAGTTTTTCCACGAGATTTCAAAGAAATCAACAGACTTAAAA
CTTTTTGATATGTTGATGTTGAACGTTGTGGCAAAAGACAAACTGCTAACCTATCGCCTA
AATCCTTTTTCTTCTCCACACTTCAAGCGAATAAAAAATATTTGGACACCTAATGACTAT
GTCTTCATGGATACTAAGTTTAATTTTCATGGAATGACGGCAGTTGTCAAGCACGATTAC
AATTTGACTATCCAAATGGGGAATATTAAGAAATTTCCCATTTTTCGAATAGAAGACAAA
GAAGTCTTTGAATTTGCACTGAAATATAACCTTACTTTGCAGTTTTTCAATGACGTAGAT
CACTTTGATATCGAGCTAAGAAAACGCATTATGCTAACAAATAATTCAACTCAGCCTATA
GACTATGGAATGCCAATGAGTTTCTCGTCACTATTGATTGTGGTTCCCTGCGGAAATTAC
TTAAGTTTACAAGATGTCATCATAGTGTTTTGCATTCAGAAATGGATTTTCTACATTATA
TTAGTCTACGTAATTTTTGTATTTTTTGAGATTACCTTCCTCAAGGTATTCATTTTGATT
TCCAGACAATCGCACCGCCAGGAGATCCCCAATTCGCTGGTGAATCTATGTGCGTTTAGA
GCCATTTTGGGTCTACCATTTCCGAAGATCGAACCTTTCGCTCCGCCAGCTCTTTTTGGC
AATTTCATTGTTTGGAATGATTTTTAGcatctttatcaactgcaatcttagttcaatgct
cacaaaaccaggtccccgacctcaggtgaacaattttgaagagttgaagactagtgaatt
gactgttgttatggatgaagatgcggagaattttattgaaaaggagattggtgtggattt
cattagtcaatatatgccgagaaaagttaccttgacatttacagaaaaagcgaagttact
gttttccttggaagacatttacgcttttacattattttctgaaattgttgatattattga
aagctaccggcgatccaaaggattgcgagcccactgcacctcagagaattcgatcatcgc
cgaaagggtgccgagaatctatattttgggaaataattcaatactggactggccgctgag
gagatttattatgacaatgcaggagtctggaattagaaatcactggataaagaacattcc
aagaggccttgataggaatttaaaggaaatcactataccctatgatagggaacgggtcca
tccgctttctattaagcagttgacttggctgtggtgcatacttatcctgggctatagcat
ttcgatgatagcctttctttttgaaatgtcacttaaaagaatgaagagaaacctcgagaa
tcgggaacctagtgtgtatatatgttaa
>DsecIR94c
atgtcaaaagtgttcaaattattagttttgccactcatatatctatcgctgaccaaagGA
GGCAAGAACCCGCAGCTGAAGTTCCTTAGAGAGCTCATCAGTGTTATAGAGGAGGGTCGA
GAAATTCGAACAATAATGGTAATCAAGCATAGTCGGGATGAAAACTGCCATCTTGACCAA
TGGAATCCAAGTGGAAGCCCAATACTGAGGGCCAATGAAATGGGCTCCATCAGGATTAGT
GGCTACTTCAATGACCAGACAGTTATATTAGCTTGCATGGGCGAAAATTCAGACTATGGG
CTCCTTAAAAGTCTGGCAAACGCTATGGACAACATGAGGCAGGAGAGGATCATACTGTGG
AGCCAAAGGGAACCCACCAAGATGTTGCTGGACTACATCTCCCAGCAAGCCGATAGGTAT
AATTTTGTCCAGATGATAATCGTGGCAATGAACGAAGATCCTGATGCAGTACCATCACTT
CAGCAGTTGAATCCATATCCAACTCCACGCTGCTGCCAATTAACAAATATATCCAACATA
AAGGGGCCCAGTTTTATTGGCAGTGGGTTAAGTTTCCACGGTAGAACGGCCATCCTGAAG
GAAAGTGTGGATTCCAACATTCGTTTTAAAGTAAGGTCGCCATCAGGCCCAATACCCTTA
TCCGAACTGAAAGATTATGAAATTGTTCAGTTCGCTGTTAAGTATAACTTGAGTTTGAAA
TTATATGATCAAAATGATACAAAATCAGACAATTTCGATATACAGTTAGGTCCACGTTTC
ATAACTAAAGACTTTCCCACCCAGATGCCCTTTGTGAGTCCCAACACCGCCTGCTCATTG
ATTGTCATAGTGCCTTGCAGTCCGAAATGGCGCTTCATGGATGTACTTCACAAATTGGGT
GTACTGAAATTGATAGGTTGCTTTTTGATTGCCTACGGTGTTTTCGTTTTGATCGAATGC
GTGATACTTTGGCTAACCCACAGGATATCCGGTCGAGAAGTTTGTCTGACCAGCTTAAAT
CCACTGTTGAATCCTCGAGCCTTTCGAGGCATTTTAGGACTGCCATTTCCGGAGTTTCGC
AGATCGAGCATTTCACTACGCCAACTCTTTCTGGTCATAAGCGTTTTTGGCCTTGTCTAC
AGCAATTTCGTTAGCTGTACACTAAGTGCACTGTTGATGAAACCAGCTCAAAACCCTCAG
GTGAGAAACTTCAAAGAGTTGAGAGATAGCGGAATGGTAACTATTATGGATAAATATACT
CACTCTTACATCGAAAATCATATCGATTCAGAGTTCTTTGATAATGTTTTACCGAACTAT
TTAATTCTCCAAAAGAAAGAAACTCTCAGAATGCTTTTGAATTTCAACGATAGCTACAGC
TATATAATGTACACAACTACATGGAGATCGTTGAAGACTCTCCAAAAGTCTTTAGATGAA
AGGGTTTTCTGCGAAGCTGAGAGTTTGACCATCGCCTGGAATCTGCCACGTATGTATGTT
CTGGGTAACAATTCTGTCTTGAAAGGGATGCTGACAAGGTATATCACCTACATACCACAA
ACGGGGATTCCCGAAGCATGGACTAAAAAACTTCCTAAGGCCCTTAAACTATTATACAAT
GTTACCTATCCTCGCAGGATTAAAGAGGAAGCAGTTCCTCTGTCCATTCAGCATTTGAGC
TGGATATGGCATCTTCTGGTCATTGGGGAAAGTATCGCCATTGTGGTATTTATTCTGGAG
ATACTTCTCCAGAAAAGGAACCAACACACAAGCAATATGAGAGGAAGATCAAGGGAAGAT
GACGATTTCGTTTAG
>DsecIR94d
atgggtcagtcgcacctactgttagtcgcctttgttctcctttgtcctggcggggattgc
tcctatcataatttacttcatcaactgaggcgtgaacttaacattgaatatgttctgctt
ttgggcaacttcgatccgacttggttggataccttgtggcaaattcctattcccgtgctt
caaattaaagaacactctagggaaacctataatttgcttgaaaatccgtcacataatgtc
cttacaatagcttttgttaacgattcaccggaagacatactggaaattttgtatcgcaat
ctacgtatgctaaacacacaaccagtgctgttggttataaggaaatcgacaattcgagta
aattcgttgttggaatggtgttggcaccatcagctacttaatgtcgtggccattgctcaa
gattttatggagtctttgattgtctacagctacactcctttccccgttttgcagTTTATC
GAGAGGCGTTTGGACAATAGCACCGTATTATTCGAAAAACGATTGGAAAATCTTCATGGC
TATGAGCTACCGATTGCCTTGGGTGGATCTTCACCCCGACTAATTGTCTATCGTGATTCG
GAGGGAAAACTGATTTTCTCAGGACCTGTTGGTAATTTCATGAAGAGCTTTGAACAGCGT
TATAATTGCAGATTGGTTCAACCACATCCTTTCGATGAGTCTGCCATTTCTCCGGCCCGT
GATTTAATTGCTGCCGTGCGAAATGGTAGTGTCCAAATAGCTCTGGGTGCTATTTATCCC
CAACATCCATATACTGGATTTTCTTATCCCATCGAACTGATGAGCTGGTGCCTGATGATG
CCAGTACCAGAGCAGGTACCTCACAGTCAGCTCTACAGCATGGTATTCAGTCCCATGGCA
TTTGGGGTCACTATTGTTGCCATGGTGTTGATTTCATTGACTTTATCCATGGCTCTGCGT
CTTCACGGATATAGAGTCAGTTTTAGTGAGTACTTTCTTCATGACAGCTGTCTGAGAGGA
GTCCTGTCTCAATCCTTCTACGAGGTCCTTCGAGCTCCAGCCTTGATAAAGGCCATGTAT
CTGGTGATCTGTTTGCTGGGACTGCTGATCACCTCATGGTACAACTCGTACTTCTCCACA
TTTGTGACCAGTGCCCCCAGATTTCCACAGCTCACTAGCTATGAGAGCATTAGGCATTCT
AAATTAAAGATAGTGATTTGGAAGCCGGAGTACGAAATGCTCCTGTTCCTTTCGGAAAAC
ATGGAGAAATACTCGTCGATCTTTCAGCTGGAAGAGGACTACAAAGAGTTCTTGCACTTG
CGTGACTCTTTCGACACCAAATACGGCTACATGATGCCAATGGAAAAGTGGTCACTGATG
AAGGAGCAGCAGAGAGTATTCAGTTCGCCATTGTTTAGCCTGCAGGATGACCTCTGCGTC
TTTCACACCGTTCCCATAGTGTTTCCCATGGTGAAAAATTCAATATTTAAGGAACCCTTT
GATCGCCTCATTTTGGATGTGACTGCGACGGGACTTCTGAGTCGCTGGAGAGACATGAGC
TTTACGGAAATGATCAAGGCCGGACAATTGGCACTCGAGGATCGAGGTCATCCAAAGGAA
TTTCGGGCCATGAAAGTGGAGGACTTGATACAGATTTGGCGCTTTGTGGGATGGATGCTT
GGCTTGGCCACAATTGTGTTTCTTTTTGAgttattttgtttttggcgacataagatgagg
cagaacataaaatatatattttgttgcgtaaaaaccaaaatatttaaattaaggatataa
>DsecIR94e
ATGGATTGCCCAAAGTGGATCCTGGGCGGCTTTTGCCTGATTAGCCTGGTCAGTGGCGCA
ACGGTAATTGAATTACTGGGTACGATGAAACTGGAATCGGACTTTGAGTACGTGCTGCTC
ATGAAGAATAGAAACTTTAGTCTGTCGGATCAAGTTTGGAACGGCACTTCGTTGACGAAG
GACATTATGGATGAAGTGCAAGTGCCGGTTCTTCAATTCAATGAAAATGTGAGCTACTTT
TTGCACAACAGCATTAGCAGACGTCTGGTTACCCTATGTTTTATGAGTGATGCAAATCTG
GACGAACACAGAGGTCTGCTCACAGCTCTGGTCGCGAATCTTAGGCACATGACCACGTCT
GGAgtgatttttctagtccaatcggaggcgtcaactgattttctatacgaactgtttagg
aattgctggcgtaaaaaactattgaatgtgatcgttgttttccaggacttcgagACTACC
TCGACCTTCTACAGATACTCACATTTTCCCATACTACAAATAGAAGAGCGCATCTATGAG
CCCAGTTTGCAACCTCTACCTATCTTTCCCGATCGACTTAGGAACTTCCATGGCTACGAG
ATGCCTGTGATTCTTGGAGGAACGGCACCGCGTATGATTGCCTACCGCAACAAGAAGGGT
AATGTGGTCTATGATGGAACCGTGGGTCACTTTATGACGGCCTTTCAGCAAAAGTACAAT
GTAAAGTTTGTGCAGCCACTGCAAGCGAAAAATCCGTTGGACTTTGCTCCATCGATGCAA
ACGGTTGGAGCAGTACGAAATGAGACCGTAGAGATATCCATATCCTTGACTTTTCCGACG
ATTCCCCCCTTTGGATTTAGCTATCCGTACGAGCAAATGAACTGGTGCGTCATGCTGCCG
GTGGAGGCGGATGTGCCACCATTTGAGTATTATACAAGGGTCTTTGAGCTGGCTGCTTTC
CTGCTAACCCTGGGTACCCTGGTAATGATATCCTGTCTCCTGGCCAGCGCTTTGCGTTTC
CATGGCTATGCAACTAACATCAGTGAGTTCCTGCTCCACGACAGCTGCTTGCGAGGAGTA
CTGGGACAATCCTTCGTGGAAGTTTTCCGAGCTCCCACTCTTGTACGGGGTATTTATCAG
GAGATTTGTGTGCTGGGCATCCTGATCACCGCCTGGTACAACTCCTATTTCTCCAGCTAT
GTGACCACTGCACCAAAGCAGCCGCCCTTACGAACGTATGATGATATTTTGGCCTCCAAA
CTGAAAGTGGTAGCGTGGAAGCCCGAGTATGCAGAGCTTGTTGGCCGTCTCCTTGAGTTT
CGGAAGTACGAGACCATGTTCCTGGTGGAACCCGACTTCAATCGATATTTGGCACTTCGT
GACACGTTGGACACGAGATATGGTTACATGATAACCACCAGTAGATGGGTTTTGATCAAC
GAACAGCAAAAGGTTTTCTCCCGACCACTTTTCCAAAAACGCGACGATTTTTGCTTCTTC
AATAATATACCCTTCGGATTTCCCTTGCATGAGAACTCCGTTTTTATGGAGCCGGTGCAA
AAGTTGATCATGGAATTGGCCGAAACAGGACTTTACTTTCACTGGATAACCACCGGTTTC
TCGGAACTGATTGATGCGGGGGAGATGCACTTTGTGGACTTGAGTCCTCATCGTGAATTC
AGGGCCATGCAGATTCAGGATCTACAGTATGTGTGGTATGGATATGCTTTTATGGTAGTA
TTATCCTTGCTAGTTTGGCTGCTGGAAAACTTGGCGCACACTTTAAAAACTAAAACCATT
TTCCCAACACATTTTATGCAACGGAACCAAAAATAA
>DsecIR94f
ATGCCCAATGTTGTGTTGCTCTCGTGGACATTTTTTAACTCTGCAACGTTGTACTCCTAC
GAAATGTTTCCAGAATTTAACGTTCAAAAACTGGTTTATCAAGCATACCTCACCCTGTTT
CCTTATAAGCTGGGAAACCTGAAAGGACATCCAATACGTACAGTACCAGATAATTCGGAG
CCCCATACCATTGTGCGAAAAACGTTGAATGGTTCCATTTCCATTGATGGTCCTGTATGG
CAATTCATGATTGAGTTCGCCAAACATATTAATGCCACTCTTCAGCTTCCCATAGAGCTG
CATCCGAAAAGATCCTTTAAGCTGGTCCAGATCCTTGATTTGGTAAGAAATCAAACCGTG
GATATAGCAGCCAGTTTGAGACCCTATAGCGTTAACGTGCAGCGCAGCAGCACGCACATT
TATGGCTCCCCGATGATGGTGGGAAATTGGTGTATGATGTTACCGACGGAGAGGATAATA
GGCAGCCATGAGGCACTGACTAGATTAATGAAATCTCCGTGGACGTGGTTAATCTTGCTA
CTTTTCTACAGTGTGCACAGATTTTTGGCCCAAAAAACACGTTTAAGGAGTTCACTCATT
CATCTGATAAAACTTCTGATTAACCTGGCGCTTATCTGCTTTCTGCAAGCTCAACTTTCG
GCCTATTTTATTGGACCACAGAAGGTGAATCACATATCCAACATGCAACAAATAGAGGAA
TCGGGTCTGAAAATCAGAGGAATGCGAGGGGAGTTCATGGAGTACCCCATCGATATGAGG
AGTCGGTATGCATCCTCCTTTCTCCTGCATGACATTTTCTTTGAATTGGCTCAATATCGT
AACAGTTTCAATACGTCATATGGCTATACGGTAACCTCAGTTAAGTGGCAGCTATACAAA
GAAGCCCAGCGACATTTCCGGCGACCTTTGTTTCGCTACTCGGAGGAAATTTGTGTCCAG
AAGCTGTCACTTTTTTCACTGATCCAGCAAAGCAACTGCATATATTGCTACAGAAGCACA
ATCTTCATCTTACGAATGCACGAAGCCGGACTCATTCGAATGTGGTATCGGAGATCCTAT
TACGTAATGGTTACAGCAGGACGCTTTCCGATTGGGGACTTAAGCACAGTTCATCGGGCG
CAACCAATTCGTTGGACGGAATGGCAGTATGTGGTATTGCTGCATGGGGTTGGACTTCTA
TTTTCTGTGGTTGTTTTCGTCATCGAGCTCACTGTTCACTATGCAAATGTTTGCCTAAAC
AACTTGTAA
>DsecIR94g
atgtctaccgccgttaatagcgttcactccaagctcgtgtcgctaataagccgtggtcaa
gagctgaccagcattttcttctatgctcctgcgaaagaaaaatgccacctcgaagataca
atttcatcagccacttggggattgcccttggtgatttggcgaacggatagaactgtgata
ctgaatggattcatcggtgagggactcttggtgctggcctgtcttccgggatttcattgg
agagctctgctaggcagcctatcaagtagtttaaaataccttagacaggcgaggatactc
attgaactaatggaggacagagatgaatttctagtcagtgaagtgttgcagttttgcctc
agtcaggatatgattaatgtgaatgctatttttgacgattttccggaaactgaaaatctt
tccagctttgaggcttatccaagtttcgaagtagtaaaccaaacattcacacctgacaca
caagtatctgacttgtacccgaataagatgttgaatcttcgtggaggcgtaattcgaaca
ATGCCAGACTACTCGGAGCCAAATACCATTCTTTACCAAGACAAGGAGGGCAATAAGCAG
ATCCTTGGATATTTGTGGGACTTATTGGAGGCCTATGCTCACAAACACAATGCCCAACTG
CAGGTGGTCAATAAGTATGCGGATGATAGGCCTCTCAATTTCATCGAACTCCTAGACGCA
GCCCAAAGCGGAATTATAGACGTGGGTGCCAGCATACAGCCAATGTCAATGGGTTCCCTA
AGTCGCATGCACGAGATGTCCTATCCGGTTAATCAGGCCAGTTGGTGCACCATGTTGCCG
GTGGAAAGGCAGCTCCATGTGTCCGAGTTGCTTACGCGGGTGATGCCATATCCCACACTT
ATCCTACTACTACTCGTCTGGATTTTCTACGAGGTGCTTCGTGGACGCTGGCGTCGTCAT
CCCAGGCTCCAAAGTAGTGGCTGGCTGGTGCTGGCCACTTTGGTCAGCTCAAACTATGTA
GGAAGACTACTCAATCTATTTGCAGACCCACCATCTCTGCCACCAGTCAACAGTCTATCA
GCTTTGATGGAATCGCCTGTGCGCATCATCTCTATAAGATCTGAATACTCGTCCATTGAA
TTTACGCAGCGCACCAAATACTCGGCTGCATTCCATCTGGCATTGCAGGCATCGATACTA
ATAGGATTGCGAAATGCCTTTAATACATCCTACGGCTATACTATAACCAGCGAAAAGTGG
AAGATTTATGAGGAGCAGCAGAAGCGCAGCTCGAAGCCAGTGTTTCGGTATTCCAAGGAC
CTGTGCTTCTATGAGATGATACCATTTGGACTGGTCATTCCGGAGAACTCGCCCCATAGA
GCTCCATTGCATAGTTACACCCTGCTTCTCAGAGAGGCTGGTCTGCATGATTTCTGGGTG
AACAGGGGCTTTTCGTATATGGTTAAGGCGGGTAAGATCAACTTTACAAACGTCGTGGAA
CGGTATCAGACAAAAACTCTCACTATTACGGATCTGAGAAATGTCTTTATTATTTACGTT
TCCGTATTGCTAATTAGCCTAGTTCTGTTTACCTGTGAGCTTTTTGTCAGCTGGGTAAAC
TACTGGCTGGGCTTTTAA
>DsecIR94h
ATGTTGTCCAACATCAGTTTAAGTTCTGCTCCTGAACTGGTCGATTTATACGGCTTGGTT
CTGAAGTTTTTGGTGTCCTCGGAGACCACATTGTTTTACTTTAACCCCACTGGACAGAAG
TGCAGCTGGGAAACACTTCCGAGGACTATTCTATCCAACCATCCACAGATTATATGGTTT
CGCGAAGAAACTTATCCAGGATTGTACAAGCGGCACAGCAGTAACCTGTTTGTAATGACC
TGTCTATCCTCGACATCTTATGGTGGTCAGCTCCAGCTTTTGGCCGAGAGTTTGACCAGA
TACCGGTCGgtaagggtacttatcgaggtgcaggataaaggaggctcctttttggcctct
caaatccttttgctttgccaacaatacagcatgctgaatgtggtactgtacttttcacgt
tggacacgctctctgaatgtcttcagttacctggcttttccatattttaagctcttgaaa
cagcgcttattaggatcattacgacccagaatttttatcaaccagcttaaggatctccaa
ggttacaaaataagggttcaacccgacctgtcgccacccaattccttttcctatcgcgat
cgacatggtgaatatcaagtgggtggatttttgtggagaattgtagagaacttttccaaa
agtttgaagggcgacacacaggttctgtatccgacatgggtaaaagccaaggtatcagct
gcggaatatatgatccagtttacacggaatggaagttcggatatcggagtaactactacg
atgatatcatttaagcacgaggaaaggtatcgcgactatagctatcctatttttgacatc
agctggtgtaccatgttgccggtggagaagcctttgagtgtggaaatcttatttttgcat
gtactaagtcctggatcaacacttcttctaatcttggcttttatactatgcttcttaata
gttccccagctgattaaatgttggggtatcacttttcgtggaagattaattcgaatggct
tcaagcatatttgctttggtgatgctttgctccagttctgcccaactgctctctcttcta
atgtcgccaccgcttcacacacgaatcaaaagctttgatgacctgttaacctctggcttg
aagATTTTTGGAGTAAGCAGTGAGTTCTATTTTCTGGATGGTGGCTTTCGGGCAAAGTAC
GCATCAGTTTTTCACCTAACTGAAAACTCCAATGAGCTTTATGATAAACGAAATTATTTC
AATACAAGTTGGGCCTATACCATCACGTCAGTAAAGTGGAATGTGATCGAGGCCCAACAG
CGACACTTTGGCCATCCAGTATTCCGATACTCGACGGACTTGTGTTTCAGCTCGGAGACA
CCCTGGGGCTTGCTGATTGCTCCGGAGTCCTTCTATCGGGAACCGCTTCAGCATTTCAAC
CTAAAAATTAACCAAGCTGGATTGATTACCCACTGGATGACGCAAAGTTTCTATGAAATG
GTGAGGGCTGGACGCATGACCATCAAGGACTACAGCCGAACAAATTTAATGAAACCGCTG
CGCATCCAGGACCTTCGCAAGTGCTGGCTCATCTTCGCAGTGGGTCTGGGCACTTCGACC
GTCGTATTCACCATCGAATTGCTTCTTATCTACACCAACGTATTTCTCAATAGCTTGTAG
>DsecIR94i
ATGGATTGTAAGATACAAAATTGGAACTATCCAGAAGTTCCTACTCTGCGCTTTAATGAA
TTAGCGATTGTAGAAGTCAGAAAGTCCTTTAACAATGTTATAATGGCCCTTGTTTGCATC
TGTGAGGATTTCGAAATAATTCTTCTTGAAAGTCTGGCCAAGGACTTAAATCGAATGCGT
CAAGCACGAATTATCCTGTGGATTGGAGGGAAACTTACACGTAAAATGCTCAACGTGATT
GCCACTCAAGTAGAGAAATATCAATTGTATCAAATGATTATCCTTGAAGCTAAGGAACAT
TCGATGTCAAATAGGCTAACGATCCGACTCCTTAATCCTTTTCCAAGTGTACATTTTGAT
AAAATCGATGATATTTTAGGCCTTAAAGGACCCATATTTCATACCCCCGAGACAAACTTC
AAAGGCAAAGTCATTAATCTGCTGCCTGATTGGGACTCGGCCCTAAAAATCAACGTCACT
GCGTCACCAGGTATGTCTATACCCATTGTTCGAAATCGTGACTACGGCGTCATCGAGTTT
GCCTTGAAGTACAATTTGAGCCTTAGAGTTTTGAATGCCTCGTATAAGTTGACAGTTGCA
ACATCTGTGTTCCCCGACATCCAGTTGAAAAGTCAAGTTCACACTAACATGGATAATTTG
AAGAATTGGAATCCCCACGACATATCGTCTCTAATGGTTGCGGTTCCCTGTGGCAAAGAG
TTGAGAATCGAGGAAGTCTTTAAACAACTGGATGTACACTCTTGACTGGTATACATTTTC
ATTGTATATGGAATATTTGTGGTGGCAGAGGCCTCAATTCTCGCAATATCCCATAGAATG
ACCGGCAGAGCATACAGGTTGACCAGTCTCATTCCTTTCCTGAATCTCCGTGCATTTCGG
GCACCAATCAGCCGAAGATCTACCTTATCACTTCgtcagCTTTTTCTGGCCATAAACGTT
TTGGGATTGATCTTCAGCAGTTTCTTTAGCTGCAAGTTGAGTGCCCTCCTCATGAAGCAC
TCCGATCAGCCACAAGTTAAGAACTTCGAGGATCTACGTGACAGTGGGCTGCCCGTGATC
GTGGGACCCACCATGGATGCTTTTCCAAAAAGTGAAGCTGGATCCGATTTCGTTAAGAAC
AACTTGATAGCCCTCAAGTATGTTAGTCAGTGGGATCGCGTTGAAATGTTGCTGAAAGCA
AACACCAGCAACGCATACCTTCTGTACTCAGAGGACTGGAATATCTTAGATAACTTTTGG
AAGTTCTATGGCCACAAAATGTTATGCAAGTCCGAACATTTGACTATCATACAAGCCTTG
CCCATCACCTACATATATCCTCAATAActctatgctggatagaagcctattcaggtttat
gatgcgactgcaggagtacggctttgtgggtcattggataaaacaataaccgtacccgct
aagaaaggtaatcaatccaacttttcagcgaaataatattcaacgagaaaagcccttata
agttcgtcattttcaatggctatggtgtgttcttggatgtggttatggatttgcaaccat
agttttcattattgagctcattttgggaggtaagaagaaaacgccaaatggaaacatttg
tgtggtgtaa
>DsecIR100a
ATGGCGGCGACTTTGCAGCTAATTATGCTGGCGCTAGTGGGAGGAGCCCTTGGTCAAGCC
AATAACACGGACTACAAGCGAGTCCTGACCTCCATTGTGGAGCAGCTTGAGGGCGGCCTT
GAACTGCATCTAAGGAGTTCGGAAGACGGAGGCAATGATCTTGTTCAGTTTTTGATGGTG
CAAGAAAAGAGCTCCATCAAAATTAGTGTGAAAAAGGAGGAAGTTCCGTCAAGAGCAGAA
ATAATGAGACATCATTTTTTCATTTTTGCTGGCGTACATCAAATGCAGGAAATCCGGACC
AGTTTGGTTAACACAGATGGCTTCTACTTATTGGCTTTAGAGAATTACCCAATTGAGGAC
GATGTACTATTAATGGAGTTCGCGGCCGATGTTTGGCTTCAGCATGGGCATAGCCGGATT
TACTACGTCCAATTACGCAAGGAAAGTGTACTTCTCTTCAATCCCTTTACGCGGAGTTTA
GTGGTGGTTCAAGATTCCAAAACCTATTCAAGAATCTACAAGAATCTTGAGGGTTACCAT
TTGAGAATATACATTTTCGATTCAGTTTATTCAAGTGTGATTGGAGACGGCGAAAACAAG
GTCCTAAGTGTAACAGGAGCGGATGCTAAATTGGCCACAACCGTGGCGAGGCAACTGAAC
TTCACAGCTGATTATCTGTGGCCGGATGATGAATTTTTTGGCGGTCGGCTGGCAAATGGA
GAATATAGTGGCGGCGTCGGTCGCGCTCACCGCGGAGAGGTGGACATCATCTTTGCCGGA
TTCTTTGTCAAGGACTATCTTACTACGCACATCCAGTTCAGTGCGGCCGTTTACATGGAT
GAGCTTTGCTTGTACGTGAAGAAAGCACAGAGAATTCCGCAATCCATTTTGCCTCTTTTC
GCTGTTCACACGGACGTGTGGTTATGCTTTCTGCTGGTGGGTCTGCTAGGAGCCCTAGTC
TGGCTTATTCTTAGAGCCGTAAATCTAATTCTTTGTATAGAACGCATACCGGATGGTTCA
CGGGCTACGCGGATTAGTTACTTCGGAGCGGCGCGACGCATTTTCATCGACACATGGGTC
GTTTGGGTGCGTGTGAATGTGGGTCGTTTTCCCCCCTTTCACTCGGAACGCATCTTTGTG
GCTTCTCTGTGCCTGGTGAGCGTGATTTTTGGAGCCTTGCTTGAGTCCAGTCTGGCAACA
GTTTACATAAGACCTCTTTACTACCGAGATGCAAATACCTTGAGGGAATTGGATGAGTCT
GGCCAGCCTATTTACATAAAACATCCTGCCTTTAAGGATGATCTCTTCTATGGTCACGAC
TCAGAGGTCTACCGTCGATTGGATGCCAAGATGATGCTGGTGGCCGAGGGCGAGGAGCGA
CTAATTGAAATGGTGTCGAAGAGAGGAGGATTCGCGGGCGTCACCCGATCCGCCAGTTTG
CAGCTGAGTGACATTCGATACGTGATGACTAAGAAAGTGCATAAAATCCCCGAGTGTCCC
AAGAACTATCACGTTGCCTATGTGCTGCCTCGTCCCTCGCCTTATTTAGAGGAGGTCAAC
CGAATCGTACTGCGCCTCGTGGCGGGGGGAGTCGTCGGCTTATGGACAGGGGAGGCGAAG
GAGCGCGCCAAATGGAGCATCCAACGGTTCCCCGAATACTTGGCCGAACTAGACGTAGGA
CGGTGGAAGGTGCTCACCTTGTCCGACGTCCAGCTCGCTTTTTACGCCCTCACTATTGGA
TGTCTACTTTCAGCTATTGTTTGCATGGCGGAGATTTTGTTGGGTCGTAAACGAAAATTG
CATAGCCCCAAGTAA
>DsecCG11155
GTACGAAAAAAACGGGAAACCATAATAAAGAAAAATATTCAAGGACGAAGTTACCTTAAA
AAAATATGTTTTTCGTATATAATATTGTCCATATTCGTAATTGCTAATGCCTTGCCCCCA
GTAATACGCGTAGGTGCCATATTTACGGAAGATGAACGTGAAAGCAGTATTGAATCGGCA
TTTAAATACGCAATATACCGTATTAATAAGGAAAAGAGTCTTCTTCCCAATACCCAATTG
GTTTACGATATTGAGTATGTGCCCCGAGATGACTCGTTTCGCACTACGAAAAAGGTTTGC
AGCCAGTTGGAAGCAGGTGTTCAAGCAATTTTTGGACCAACAGATGCTCTTCTAGCTAGT
CATGTACAATCCATATGCGAAGCATATGATATACCCCATATTGAAGGTCGAATTGACCTC
GAATATAAGTCTAAAGAATTTTCTATAAATTTATATCCGTCGCATACGCTCTTAACTCTA
GCATATAGAGATATAATGGCGTATTTGAACTGGACGAAGGTGGCAATAATTTATGAAGAA
GATTATGGTCTATTTAATTTGATGCACTCAACAACTGAGACGAAAGCGGAAATGTATATA
AGGCAAGCGAGTCCGGATTCCTACCGTCAAGTTCTGCGAGCGATACGCCAAAAGGAAATT
TACAAAATAATAGTGGATACAAACCCATCCCATATAAAATCGTTTTTTAGATCCATTTTG
CAACTACAAATGAATGACCATCGTTACCATTATATGTTTACAACATTCGACTTGGAGACA
TATGATCTGGAAGATTTCAGATATAACAGCGTAAATATAACTGCATTTCGGCTGGTAGAT
GTCGATAGCAAAAGATATCTCGAAGTAATTAATCAAATGCAGAAATTACAACACAATGGA
TTGAACATTATAAATGGAATTCCTTATATACAGACGGAGTCCGCATTAATGTTTGATTCG
GTGTACGCGTTTGCGAATGGACTGCACTTTCTAAATTTAGATAATCACCAAAATTTTTAT
ATCAAAAACCTATCCTGCACCTCCGACCAAACCTGGAATGATGGAATTTCGTTGTATAAC
CAAATAAATGCAGCCATCACAGACGGACTGACTGGCACTGTCCATTTTATGGAAGGTCGG
CGAAACATATTTAAGCTTGATATTCTTAAACTAAAGCAAGAAAAAATTCAAAAGGTTGGA
TATTGGCATCCCGACGACGGTGTTAACATTTCGGATCCAACGGCATTCTACGATTCAAAT
ATCGCAAATATTACCTTGGTCGTTATGACTAGAGAGGAGCGGCCGTATGTTATGGTTAAA
GAAGACAAAAATCTAACTGGAAATTTAAGGTTTGAAGGATTTTGTATTGATCTTTTAAAA
GCAATCGCCACACAAGTTGGGTTTCAATATAAAATTGAATTAGTTCCCGATAATATGTAC
GGCGTTTACATACCAGAGACTAATTCATGGAATGGAATCGTGCAGGAATTAATGGAAAGG
CGTGCTGATCTTGCTGTAGCGTCAATGACAATTAATTATGCTCGGGAAAGTGTTATCGAC
TTTACAAAGCCATTTATGAACTTGGGCATTGGCATATTATTCAAGGTGCCGACAAGTCAA
CCAACACGACTGTTCTCCTTTATGAACCCTTTGGCAATCGAGATATGGCTTTATGTGCTA
GCTGCATACATATTAGTTTCTTTCGCGCTCTTTGTAATGGCTCGATTCTCTCCATATGAG
TGGAAAAACCCCCATCCATGCTACAAGGATACGGATATAGTGGAAAATCAGTTTTCTATA
TTAAACAGTTTTTGGTTTATAACAGGAACATTCTTACGCCAAGGATCTGGACTTAATCCG
AAGGCAACCTCGACGCGTATTGTTGGCGGATGCTGGTTCTTTTTTTGCCTAATCATTATA
TCTTCATACACTGCCAACCTAGCTGCATTTCTAACAGTTGAACGGATGATTTCCCCCATT
GAAAGCGCTTCTGATTTGGCAGAGCAAACCGAAATATCATATGGAACTTTGGAGGGTGGA
TCGACAATGACATTTTTTAGGGATTCAAAAATTGGTATATATCAAAAAATGTGGCGTTAT
ATGGAAAACCGTAAAACAGCTGTATTTGTCAAAACCTATGAAGACGGAATTAAACGAGTA
ATAGAAGGAAGCTATGCTTTTTTGATGGAATCGACAATGCTAGACTATGCTGTTCAACGT
GATTGTAATCTGACCCAAATAGGAGGCCTTCTTGATTCTAAAGGTTATGGTATCGCAACG
CCAAAAGGCTCTCCATGGAGAGATAAAATTTCACTTGCTATTTTAGAGCTACAAGAAAAG
GGTATTATTCAAATATTATATGACAAATGGTGGAAAAATACAGGTGACGTTTGCAACAGA
GATGATAAGAGCAAGGAGTCCAAAGCCAATGCACTTGGAGTAGAAAATATTGGTGGCGTG
TTTGTTGTTCTCCTTTGTGGACTTGCGCTTGCAGTTGTTGTGGCAATATTTGAGTTTTGC
TGGAATTCCAGAAAAAATTTAAATACTGAAAATCAATCTCTGTGTTCAGAAATGGCTGAG
GAACTACGTTTTGCAATGCACTGCCATGGTTCAAAATCAAAACATAGGCCGCGAAAACGT
AATTGCCTTAATTGTTCGTCTGTACCAACATACGTGCCAAGTAATGTGAGCACGTCAAGT
GTGGGCGTTTACTATAATTATTTTAATTAA
>DsecCG3822
ATGCGGTCGAGTGGAGTTTTGGTCCTGCCGCTGCTGCTCCTGCAATTAATTTTAAACTGC
CGAAAAGCCCAATCACTGCCCGATATCATCAAGATCGGCGGCCTCTTCCATCCCGCCGAT
GACCATCAGGAGCTGGCCTTCCGCCAGGCGGTGGACCGCATCAACGCCGACCGCTCCATC
CTGCCGCGCTCCAAGCTGGTGGCCCAAATCGAGCGCATCTCGCCCTTCGACAGCTTCCAT
GCCGGGAAAAGGGTTTGTGGCTTACTGAACATCGGAGTGGCAGCCATTTTTGGGCCACAA
TCCTCCCACACCGCCAGCCATGTGCAGAGCATTTGTGACAACATGGAGATTCCCCACTTG
GAGAATCGCTGGGACTACCGGCTGAGACGCGAAAGCTGCCTGGTGAACCTTTATCCGCAT
CCTAATACGCTTTCCAAGGCTTACGTGGATATAGTGCGGCATTGGGGCTGGAAGACTTTC
ACCATTATCTACGAGAACAATGACGGCATCGTGCGACTGCAGGAGCTGCTCAAGGCGCAC
GGGATGACGCCCTTTCCCATTACTGTGCGACAGCTAAGCGACAGCGGGGATTACCGGCCC
CTGCTGAAGCAGATCAAGAACTCGGCGGAGGCGCACATCGTGCTGGACTGCTCGACGGAA
CGGATCCACGAGGTGCTGAAGCAGGCGCAGCAGATCGGCATGATGAGCGATTACCATAGC
TACCTGGTGACCTCGCTGGACCTGCACACGGTGAATCTCGATGAGTTTCGCTACGGCGGC
ACTAATATCACCGGCTTCCGGCTGATCAACGAGAAGATTGTGTCGGACGTGGTGCGTCAG
TGGAGCATCGACGAGAAGGGTCTGCTGCGGTCCGCCAACCTGACCACCGTGCGCTCGGAA
ACTGCTCTCATGTACGACGCAGTGCATCTGTTCGCCAAGGCACTGCACGACCTGGACACA
TCACAACAGATCGACATCCATCCAATCAGCTGCGATGGTCAGAGTACCTGGCAGCACGGC
TTCAGCCTGATCAACTACATGAAGATCGTCGAGATGAAGGGCCTGACGAATGTGATTAAG
TTCGATCACCAGGGCTTCCGCACAGACTTCATGTTGGACATTGTGGAGCTAACTCCGGCG
GGCATTCGCAAGATTGGCACCTGGAACTCCACCCTGCCCGATGGCATCAACTTTACGCGC
ACCTTCAGTCAGAAGCAGCAGGAGATCGAGGCTAATCTGAAGAACAAGACGCTGGTGGTT
ACCACCATATTGAGTAATCCCTACTGCATGCGCAAGGAATCGGCTATTCCTCTAAGTGGC
AATGATCAGTTTGAGGGCTATGCGGTGGATCTGATCCATGAGATCTCCAAGTCCCTCGGC
TTCAACTACAAAATACAACTAGTGCCCGATGGCAGCTATGGAAGTCTCAATAAATTGACG
GGTGAATGGAACGGCATGATCCGGGAGTTGCTGGAGCAGCGTGCCGATCTGGCCATTGCA
GATCTCACCATCACCTTTGAGCGGGAACAGGCGGTAGACTTTACCACACCCTTCATGAAT
CTGGGAGTATCCATATTGTACCGGAAGCCAATTAAGCAGCCGCCCAACTTGTTTTCCTTC
CTGTCTCCGCTATCGTTGGACGTATGGATCTACATGGCCACTGCGTACCTGGGGGTCTCA
GTGCTACTCTTCATCCTGGCTAAATTCACACCCTATGAATGGCCTGCTTATACGGATGCC
CATGGCGAAAAGGTGGAGAGTCAGTTCACCCTGCTCAATTGCATGTGGTTTGCTATTGGA
TCGCTGATGCAGCAAGGATGTGACTTTTTGCCCAAGGCTCTATCCACTCGCATGGTGGCC
GGCATTTGGTGGTTCTTCACCCTGATCATGATCTCCTCATACACTGCGAATCTGGCTGCC
TTTTTGACAGTGGAGCGTATGGACTCGCCCATCGAAAGTGCCGAGGATCTGGCCAAGCAA
ACGAGGATCAAATACGGCGCGTTGAAGGGCGGCAGCACGGCAGCTTTCTTTAGGGACTCA
AAGATCTCTACATATCAGCGCATGTGGTCCTTCATGGAATCAGCTCGTCCTTCCGTCTTT
ACAGCCAGCAATGGCGAAGGTGTGGAAAGGGTGGCCAAGGGAAAAGGATCATATGCCTTT
CTGATGGAATCCACCTCCATTGAGTACGTGACCGAACGCAATTGCGAGCTGACGCAAGTC
GGTGGAATGCTGGACACCAAGAGCTATGGCATAGCCACTCCACCGAATTCCCCCTATCGC
ACTGCCATCAACAGCGTGATACTCAAGCTGCAGGAGGAGGGCAAGCTGCATATCCTGAAA
ACCAAGTGGTGGAAGGAGAAGCGTGGCGGCGGCAAGTGTCGCGTGGAGACCTCCAAGTCA
TCGTCGGCGGCTAATGAACTGGGACTGGCCAATGTGGGCGGCGTGTTCGTGGTCCTGATG
GGCGGCATGGGCGTGGCCTGCGTCATCGCCGTCTGCGAGTTCGTGTGGAAGTCACGCAAG
GTGGCCGTGGAGGAGCGCCTCAGCGCGATACTGAACGAATGA
>DsecCG5621
atgtggttcgtgaaaatgatttcaacagaagcgagttttccacttggcttcatcctaacg
agcttgctattggcatttcccagttgccgaggagagagaacgaatgtgggtctcgtctac
gagaacaccgatccggatctcgagaagatcttccacctggccatcagcaaggcgaatgag
gagaatgaagatctgcagctgcacggcgtgtccgtctccattgagccgggaaactccttc
gagacctccaagaagctctgcaaaatgctaaggcaaaatctggtggcagttttcggaccc
acctcgaatctggccgctcgtcacgcgatgagcatctgcgacgccaaggagctgcccttt
ttggacacgcgctgggactttggggcccagctgccgaccatcaatctgcacccacatcca
gccacgctaggcgtggccctgcgggacatggtggtggccctgggctgggagagcttcacc
atcatctacgagtcgggcgagtacttgcccaccgtgcgggagctgctgcagatgtacggc
accgctggtcccacggtcacggtccgtcgctatgagctggatctgaacgggaactaccgg
aatgtactgcggcgtatacgcaatgcggatgatttctcgttcgtggttgtcggatccatg
gccactctgccagagttcttcaagcaagcccagcaggtgggtctggtgaccagcgactac
cgctatattatcggcaacctggactggcacaccatggacctggagccgtaccaacactcc
ggaaccaacatcacgggtctgcgcctcgtctctccggatagcgaacaggtgcaggaggtg
gccaaggcgctctacgagagcgaggaacccttccagaacgtgtcctgccccctgaccaac
agcatggccctggtctacgatggcgtccagcttctggccgagacctacaagcatgtgaac
ttccggcccgtggccctcagttgtaacgatgacagtgcctgggacaagggctacactctc
gtcaactacatgaagtcgctaacgctgaatggcctcacgggacccattcggtttgactac
gagggactccgcacggatttcgagctggaagtcatcgagctggccgtttcggggatgcag
aaaatcgggcaatggagcggcgaggatggcttCCAAGAGAATCGCCCTGCCCCGGCGCAC
TCCTTGGAGCCGGATATGCGTTCGCTGGTGAACAAAAGCTTCGTCGTCATCACGGCTATT
agtgaaccctatggcatgctaaaggagacctccgagaagctggagggcaacgatcagttt
gagggcttcggcatcgaactaattgacgagctgtccaagaagctgggattctcctacacg
tggcgcctccaggaggacaacaagtatggaggaatcgatcccAAAACAGGCGAATGGAAT
GGCATGTTGCGTGAGATAATTGACAGTcgcgctgacatgggcattacggatctgaccatg
acatctgaacgagaaagtggcgtcgacttcaccataccctTTATGAGTCTGGGAATCGGC
ATCCTCTTTCGCAAACCGATGAAGGAGCCACCGAAGCTGTTCTCCTTCATGTCCCCGTTT
TCAGgagaggtctggctctggttgggtctggcctacatgggcgtatccatcagcatgttc
gtgctgggaCGGCTTTCTCCGGAGGAGTGGGACAATCCGTATCCCTGCATTGAGGAGCCA
ACGGAATTGGAGAATCAGTTCAGTTTCGCCAACTGTCTGTGGTTCTCCATAGGTGCTCTA
CTTCAGCAGGGATCTGAACTGGCTCCGAAGGCttactccactcgggccgtggccgcttcc
tggtggttcttcacattgattctggtctcctcttacactgctaatctggcggctttcctc
actgtcgagtctttggtaacgcccatcaatgatgcggatgacttatcgaagaacaagggc
ggtgtaaactatggggccaaaattgggggagctacctttaacttctttaaggaatcaaac
tatcccacctaccagcggatgtacgagttcatgagggataatccccagtacatgaccaac
accaaccaggagggagttgatcgcgttgagaactccaactacgcatttctcatggagtcg
accaccattgagtatatcacagagcgccggtgcacgctcactcaggtgggagcattgctg
gacgagaagggatacgggatagccatgcgaaagaactGGCCGTACAGGGACACGTTGAGC
CAGGCTGTTCTCGAGATGCAGGAGCAGGGACTGCTGACCAAGATGAAGACCAAGTGGTGG
CAGGAAAAGCGCGGCGGGGGAGCTTGTTCGAACTCGGACGAGGACTCTGGCGCCGTGGCC
CTGGAGATTAGTAACCTGGGCGGTGTTTTCCTGGTGATGGGAGTCGGCTCCTTCTTTGGC
ATCTTTGTCTCCTTGCTCGAGATGGTGCTGGGCGTTAAGGAGCGCAGCGATGAGAACCAG
GAAGCCCCagactcggatgcctcctcgctgggatttgccaatttgggcggcgtctacctc
gtcatgtttgtgggcagctgttttggtagtatttatggcctggtcaactgcgtggtgagc
gtctacttgagagcgcgggagaacaaggtGAGCTTCAAGACGGAACTTCTGGACGAGATC
CGCTTCATTTTACAATGCTCCGGCAATACCAAAGCGGTGAAGTACCCAAAAAACtcttcg
cgatcaaatgccagctcgaagtctaaaggctcttccatgtcagtggattcattgcccgag
gatacctctgaagctgacgcatctggcaagcataaccaggataaaaagtaa
>DsecCG9935
ATGTTCATAGCAAGCGGCTTATTACTGCTTCAGTTCCTTTCATACGCCTTGGGAGTACCA
CCCTTGGTCAGAGTTGGAGCTATATTTTCAAACCAGCCTGGAATGTATAACTCGGAGTTA
GCGTTTAGATACGCTATTCATAGACTTAATATGGACAAAAGCCTTTTGCCTGAGACTACT
GTTGATTACTATGTTGAATACGTAAACCGATTTGACTCTTTCGAGACAGTTCAAAAAGTG
TGCAAACTTATACAAGTTGGGGTTCAAGCTGTTTTTAGTCCAACTGACTCTGTTTTGGCG
ACCCATATAAATTCAATTTGCGATGCACTGGACATCCCAAACATAGGTCGGTCTGCCCAT
GACTTTTCTATTAACGTCTATCCATCGAAGCAATATGTAAATTATGCCTTTAACGATGTA
ATACAGTATTTAAATTGGACACGCTTTGGGATCTTGCATGAAAAAGAAAATGGAATTATA
AACTTGCATCAGCTATCCCGGTCATTTCACGGAGAAGTTCATATGCGACAAGTTTCTCGA
GATTCATATGTATCCGCATTAAACGAATTTAAAGGAAAAGAAATACATAATATTATTATT
GATACAAACTCGAACGGTATTTCCATTTTGTTAAAAACTATATTACAGCAACAAATGAAT
GAATACAAGTATCATTATTTGTTTACAAGCTTCGATTTGGAAACTTATGATCTGGAAGAC
TTTAAATATAATTTCGTGAACATTACATCGTTTCGATTGGTCGACACTGCGGATGTTGGA
GTAAAGCAAATCTTGAAGGATATCGGATTGTATAGTCACCATATATTTAAAAAACCTTAT
TTGAATCTGCACTTTACAAAATCAACCGTTCTTGAGTCAGAGCCAGCCCTAATGTTCGAT
TCGGTGTACGTTTTCGCGATTGGATTACAGACACTGGAACAATCACACTCTTTAACCCTT
TCAAATATAAGCTGCGAAGAGGAAAACTCGTGGGACGGGGGTCTTAGTCTTATTAACTAC
TTAAATGCGGTTGAATGGAAAGGTCTGACAGGTCCGATTCAGTTTAAAGATGGCCAGCGG
GTCCAGTTCAAGTTGGACTTAATTAAATTAAAGCAACATTCCATTGTAAAAGTCGGGGAA
TGGACCCCTCATGGGCATCTGAATATAACTGAACCATCAATGTTTTTCGATGCAGGGTCC
ATGAATGTGACACTTGTAGTGATAACAATTCTGGAAACACCATATGTAATGATGCATTAT
GGCAAGAATTTTACGGGAAACGAACGATTTTATGGTTTTTGCGTAGATATATTGGAAACC
ATTTCTCGGGAAGTTGGGTTTGACTACATACTGGATCTGGTACCGGATAGAAAGTATGGG
GCCAAGGACCCTGAAACTGGGGAATGGAACGGAATGGTCGCTCAGCTGATGAAATATAAG
GCGGACCTGGCAGTTGGATCCATGACTATAACGTATGCAAGAGAAAGCGTCATTGATTTT
ACCAAACCATTTATGAACTTGGGGATAAGTATTTTATTTAAGGTCCCAACATCAGAGCCA
ACGAGACTGTTTTCTTTTATGAATCCATTAGCGATTGAGATTTGGATATATGTGCTAATT
GCATATTTTCTTGTGTCTCTCTGCATATATATTGTTGGAAAACTTTCGCCTATCGAGTGG
AAGTGCATCAACGCCTGCGATCTAGAAAATATTTCTATTGGCAACCAGTTCTCCCTGACT
GACAGTTTTTGGTTTACCATAGGCACTTTTATGCAACAGTCTCCTGATATTTATCCACGA
GCTATGTCGACTCGAATTATTAGCAGTACTTGGGGTTTTTTTTCACTTATTATTGTCGCA
TCTTACACCGCAAATCTAGCAGCTTTTTTGACAACGGAGCGCATGATTAATCCTATTGAG
AACGCAGAGGATTTGGCTTCTCAAACTGAGATTTCTTATGGCACTCTAGATAGCGGATCT
ACAATGACATTTTTTCGGGACTCAGTGATAGAAACTTACAAAAAAATTTGGAGAAGCATG
GATAACAAAAAACCATCTGCATTTACGACGACTTATGAGGATGGTATTAAGCGAGTAAAT
CAAGGTAATTATGCGTTTTTGATGGAATCCACAATGCTTGATTACATCGTTCAGAGGGAT
TGCAATTTGACGCAAATCGGAGGACTTTTAGATACAAAAGGTTATGGTATCGCTACACCA
AAAGGTTCGCCTTGGCGAGATAAAATTTCATTGGCTATACTTGAGCTCCAAGAAAGGGGT
GACATTCAAATGTTGTATGATAAGTGGTGGAAAAACACTGATGAAACATGTACTCGCAAA
AACACAAGCAAGCAATCGAAAGCTAATTCACTTGGTCTGGAGAGCATAGGCGGCGTATTT
GTAGTGCTAATAGCTGGAATTATTGTGGCTGCGGTTGTTGCTTTCTTCGAGTTTTGGTAT
AACTTTCGATACAACCATAAAGCTACAACATCTCAATCGGTCGTTAATACTAAATACAAT
AAAGATGGGATCCTCGAAAGCGATAGGAACTATACCCCACCTGACCGTTCATTTTGGATC
GAAATTTCCGAGGAACTACGCTACGCATCATGGTGCATGAACAAGCAAAAGAGGCCTGCA
CTTCGTCGCACATGTAGCAAATGTACCATTCCAAAAGGCCAACGAATTAATAAACTATGA
>DsecClumsy
ATGTTTTTCCTATTCCTCACTCACTTTCTTCTGATCGCGCTGCCAGTCCTCGCAGGCATT
GACAGAAGTCAGTTTATGGTGGGTAGCATCTTCACATCAGACAAAGATGAGTCGGAAATC
GCATTCCGAACAGCGGTGGACCGTGCAAACATATTGGAGCGGAACGTAGAGTTGGTTCCA
ATTGTGGTGTATGCTAACACCGATGACAGTTTCATCATGGAAAAAATGGTGTGCAATTTA
ATTTCGCAAGGAGTAATCGCCATTTTTGGACCCAGCACAGGCAGCAGTTCAGACATAATT
GCCTCAATATGCGACACACTCGATATTCCGCACATAGTATATGACTGGATACCCAATGAA
TCCATCCCTGATCGAGAACACTCTACAATGACCCTCAATGTTCATCCCGATAACCTCTTG
TTGTCCCAGGGGTTGGCGGAGATTGTGCAGAGCTTTGCCTGGCGTAGCTTTACAGTTGTC
TATGAGACTGACAAGGAGCTTCAACAACTTCAGGATATTTTGCAAGTCGGTGAGCCCAGC
AGCAATCCAACCACAGTAAAACAACTGGGGCCGGATGACGACCACCGGCCTTTTTTAAAG
GAAATCAAACTCTCCACCGATAACTGCCTCATCCTACATTGTGCCCCCGACAATCTATTA
AAAATATTGCAACAGGCCAATGAGCTGAAAATGTTGGGCGAGTATCAGAGCGTTTTTATA
CCGCTCCTAGACACCCATTCCATCGATTTCGGTGAACTTTCCGGGGTCGAGGCCAACATA
ACTACGGTTCGACTAATGGATCCATCCGACTTTCACGTGAAAAATGTAGTGCACGACTGG
GAAGAACGCGAAAAACGGGAGGGACGCTACTTTAAAGTCGACCCAAATAGAGTGAAGTCC
CAAATGATTCTGCTCAATGACGCCGTTTGGCTCTTTTCTAAAGGACTTACCGAACTCGGA
ATCTTCGAGGAGCTCACCGCTCCCGATCTAGAATGTAGGCGAAAAAAACCGTGGCCATTT
GGTAAACGCATTATTGAGTTCATAAAGGCGCGGTCCGAGGAGACTTCGACGGGACGAATT
GACTTTAATGAGAATGGACAAAGAAGCTTTTTCACCCTGCGTTTTATGGAGTTAAACTCT
GATGGCTTTTTGGACTTAGCCACTTGGGATCCAGTGAACGGATTGGATGTGCTTAATGAC
GACGAAGAGAGCGAGAAGAGAGTTGGACAGAAGCTGTCGAACAAAACATTTATTGTATCC
TCACGCCTGGGAGCCCCATTCCTTACGCTTCGAGAGCCCCAGGAAGGTGAAGTCCTGACG
GGAAATTCCCGTTACGAGGGATACTCTATAGACCTAATCAACGAAATTGCCAAAATGCTG
AACTTTAAGTTCGAATTCCGAATGTCCCCCGACGGCAAGTACGGCGCTCTAAACAAGGTG
ACCCAGACCTGGGATGGCATAGTGAGGCAACTGATTGATGGGAATGCTGACCTTGGAATC
TGCGATTTGACAATGACATCATCCCGACGTCAGGCAGTTGACTTTACACCTCCATTCATG
ACCCTAGGAATCAGCATACTGTTTTCGAAGCCTCCCACACCACCCACTGACTTGTTTTCG
TTTTTATCTCCATTCTCCTTGGATGTGTGGATCTACATGGGCTCCGCATATCTCTTCATC
TCCCTTCTTTTGTTTGCATTGGCTCGCATGGCGCCCGACGACTGGGAAAACCCTCATCCT
TGCAAGGAACCCGAAGAAGTGGAGAACATATGGTCGATTATGAACACTACATGGCTCTCG
ATAGGCTCATTGATGGGGCAAGGCTGTGACATACTGCCGAAGGCTGCCTCAACAAGGTTG
GTCACAGGAATGTGGTGGTTCTTCGCACTAATGATGCTGAATTCCTACACTGCTAATCTG
GCTGCCTTTCTAACCAATTCTCGGCAGGCGAACTCCATAAACAGTGCCGAGGATCTGGCT
GCACAAAGTAAAATTAAATACGGGGCTATGGCTGGTGGTTCCACAATGGGATTCTTTCGG
GACTCAAACTTTAGCACTTACCAGAAGATGTGGACCGCCATGGAAAGCGCCAGTCCTTCA
GTTTTCACAAAAACCAACGACGAGGGCGTCGAGAGGGTACAAAAAGGCAAGAATCTATAC
GCCTTTTTAATGGAGTCTACCACATTGGAGTACAATGTGGAGCGAAAGTGCGACCTGGTG
CAGATCGGTGGCTGGCTAGACTACAAGAGCTATGGCATAGCAATGCCCTTTAATTCTCCG
TATCGCAAACAGATCAGTGCGGCAGTGCTGAAGTTGGGCGAGCTTGGTCAGCTGGCGGAA
CTAAAGCGAAAGTGGTGGAAGGAGATGCACGGCGGCGGGAACTGCGAAAAGAGCGACGAA
GATGGAGGAGACACGCCCGAGCTTGGATTGGAAAACGTGGGTGGAGTCTTTCTGGTGCTG
GGTCTCGGCTTGTTTGCAGCAATGGTTCTAGGATGTACGGAGTTTCTCTGGAACGTGAAA
TCGGTAGCAATTGAAGAAAAGATCTCGCTTAAGGAGGCTTTTAAATCAGAGGCTTTGTTT
GCGGCTAGAATATGGATAACCACTAAACCTGTACATACAAGTTCTGGGTCTGGAAGCTCA
ACTTCGTCCAGTTCCTCGTCGAGCCGCTCCAAGCATTCTTTCAAGTCGCAGGGATTGTCA
ATGAAAAGTCTTAAAAGCTCAGGATATCAGGACGTAGAAGCTTCAGTCCACAGCAAACTA
AAGAAAATCGGGTCCATGTTCTCACTAAAGTCACAGACGACAGTCACTCCACCTCCAGAG
ATAGGCTGGAAACTGGACAAGTCAACACAAATCGATGCTGTTCCAACTTCTGATGGAGAT
CTCGAATTGATACCAGAGGTAGAAACACATCTACCACATCGGCACCACCATCATCATCAT
CATCGCCATCATCATCACCATCATCAACCCGATCAGGAGCATGATGGGAATCCCTCGCCT
CCTGAGTAA
>DsecGlu-R1
ATGCATTCGAGGCTAAAATTCTTGGCATATTTACATTTTATATGCGCCAGCAGCATTTTC
TGGCCGGAATTTAGTTCAGCCCAGCAGCAACAACTGGCGGCATCGTTAACCGAGAAAATA
CCATTAGGTGCAATCTTCGAACAGGGAACGGATGATGTGCAATCAGCCTTTAAATATGCA
ATGCTCAATCACAATCTGAATGTGAGCTCTCGACGCTTCGAATTGCAGGCGTATGTCGAT
GTCATCAATACAGCGGATGCATTCAAATTATCCCGCCTGATTTGCAATCAATTCTCGCGC
GGAGTCTACTCAATGCTGGGCGCCGTATCGCCGGACTCCTTTGACACATTGCACTCCTAC
TCGAATACGTTCCAAATGCCATTTGTGACGCCCTGGTTTCCCGAGAAGGTGGAAATCGAC
GGTTTGTCGGGCGAGATCCGTTTCGACGAGGACGGACGTCGCATCAACTACACGCTGCAC
GTGGTGGAGATGTCCGTGAACAGCACCTTGCAGCAGGTGGCGAGGTGGCGTGATGACGCC
GGACTCCTTCCGCTCCACAGCCACAACTACGCGTCGTCATCGCGTTCCGCGTCGGCCAGC
ACCGGAGACTATGACCGGAATCACACGTACATCGTGAGTAGTCTGCTGGAGGAGCCCTAT
CTGTCGCTCAAGCAGTACACCTACGGCGAATCATTGGTGGGCAATGATCGATTCGAGGGA
TACTGCAAGGATTTGGCTGATATGCTAGCAGCTCAATTGGGTATTAAATATGAAATACGC
TTGGTGCAAGATGGCAACTATGGTGCGGAGAACCAATATGCTCCTGGCGGTTGGGATGGC
ATGGTGGGTGAGCTGGTTCGCAAGGAGGCGGATATAGCCATATCGGCAATGACCATTACT
GCCGAAAGAGAACGGGTTATAGACTTTAGCAAGCCCTTTATGACCCTGGGAATATCCATT
ATGATAAAGAAGCCGGTGAAACAGACACCAGGAGTGTTTAGTTTTCTTAATCCCCTTTCC
CAGGAAATTTGGATAAGCGTCATTCTCAGCTATGTGGGAGTTAGTTTTGTTCTGTACTTT
GTTACACGTTTCCCACCCTATGAGTGGCGAATTGTGAGGCGTCCACAAGCGGATTCCACT
GCCCAGCAACCACCGGGAATTATTGGAGGTGCCACATTGAGTGAACCACAAGTGCATGTG
CCTCCAGTTCCACCTAATGAGTTCACTATGCTGAACTCCTTTTGGTATTCCTTGGCTGCT
TTCATGCAGCAGGGATGCGATATTACACCCCCTTCGATTGCCGGAAGGATAGCAGCTGCT
GTCTGGTGGTTCTTCACCATCATTTTAATATCCTCGTACACCGCCAATTTGGCCGCTTTT
CTCACAGTGGAGCGAATGGTGGCGCCCATCAAAACGCCCGAGGATTTGGCCATGCAAACG
GATGTGAACTATGGTACCCTGTTACACGGCTCCACTTGGGAATTCTTTAGGCGTTCACAA
ATCGGTCTGCACAATAAAATGTGGGAGTATATGAACGCCAATCAACACCATTCGGTGCAC
ACCTACGATGAGGGTATTCGTAGGTTGGCCTCGAACGTGCGGTATCAGTACAGCATGTAA
>DsecGlu-R1B
ATGCGCTTTGGCTTAAAGTTGAGCTGCCTTTGGCCAAGCTTTTTATTATGGCTAACATGG
AGCAGTGGCGGCGGTGGAGGTAGATGGTGGGGAGTCAGCGCACAGCCATCATTAACCGAG
AAAATCCCATTAGGTGCCATTTTCGAGCAGGGAACCGACGAGGTGCAATCGGCCTTCAAG
TACGCGATGCTCAATCACAACCTGAACGTCTCATCCCGACGATTCGAGCTGCAGGCCTAC
GTGGATGTGATCAACACGGCGGATGCCTTTAAATTGTCACGACTGATTTGCAATCAGTTC
TCAAGGGGCGTATACTCGATGCTGGGAGCCGTTTCGCCCGACTCCTTCGACACACTGCAC
TCCTACTCGAATACCTTCCAGATGCCCTTCGTGACGCCCTGGTTTCCCGAGAAGGTGCTT
ACGCCATCGTCTGGCTTCCTCGACTTTGCCCTCAGCATGCGCCCGGATTATCATCAGGCC
ATCATTGATACAATACAATTTTATGGCTGGCGCAAAATAATTTATCTCTACGATTCCCAC
GATGGTCTGCTGCGCCTCCAGCAAATATACCAGGGCCTGCGGCCCGGCAACGAGTCCTTC
CAAGTGGAGCTGGTCAAGCGCATCTCTAATGTCAGCATGGCCATCGAGTTCCTGCACACG
CTGGAGCAGATCGGCCGATTCGAGAACAAGCACATCGTCCTGGACTGCCCCACGGAAATG
GCCAAGCAAATACTCATCCAGCATGTCCGTGATTTGCGACTGGGCCGTCGCACCTACCAC
TATTTGCTGAGTGGCTTGGTCATGGACGATCGCTGGGAGAGCGAGATAATCGAATTTGGC
GCCATTAACATCACGGGCTTCCGCATCGTGGACACGAATCGGCGGCTGGTCCGTGAGTTC
TACGACAGCTGGAAGCGCTTGGACCCCCAGATGAGTGTGGGCGCTGGCCGTGAATCGATT
TCGGCCCAGGCAGCGCTCATGTACGATGCCGTTTTCGTCCTGGTGGAGGCGTTCAACAAA
ATCCTGCGCAAGAAGCCCGACCAGTTCCGGAACAATGTGCAGCGTCGCAGTCAGACGCTG
ATGGTGGCCCAGGCGGCGGCCTCCACGTCCAGCGATGGCTACAACTACAGCGCCAGCGGT
GGTGGCGGCAATGGTGGTGCGGGCGGTGGATTCGCTGGTAGCGATTCCGGAGGACCCGGT
GGCATGGCCTCGCGAGCACTGGACTGCAATACGGCCAAGGGCTGGGTGAATGCCTGGGAG
CACGGCGATAAAATATCGCGTTATTTGAGAAAGGTGGAAATTGAGGGCCTAACCGGGGAC
ATCAAATTCAACGATGACGGCAGACGCGTCAATTACACGCTGCACGTCGTCGAGATGACA
GTAAACAGCGCCATGGTCAAGGTGGCCGAGTGGAATGACGATGCCGGACTGCAGCCCCTA
AATGCCAAGTACGTACGATTGCGTCCGCACGTGGAGCTCGAGAAGAACCGGACCTACATC
GTGACCACTGTCCTGGAGGAGCCCTACATCATGCTGAAGCAGGTGGCCTTCGGTGAGAAG
CTGCACGGCAACAATCGGTTCGAGGGATACTGCAAGGACCTGGCCGATCTGCTGGCCAAG
GAGCTGGGCATTAACTACGAGCTGCGCCTGGTCAAGGATGGCAATTACGGCTCGGAGAAA
TCCAGTGCCCATGGCGGCTGGGACGGAATGGTGGGTGAGCTGGTGCGCAAGGAAGCGGAT
ATTGCGATTGCCGCCATGACGATTACCGCCGAACGCGAACGTGTCATCGACTTTAGCAAG
CCGTTCATGTCGCTGGGCATCTCAATCATGATTAAGAAGCCAGTGAAGCAGACGCCCGGC
GTGTTCAGCTTCATGAATCCTTTATCACAGGAAATTTGGGTGAGCGTCATCTTCAGTTAC
ATCGGCGTGAGCATCGTGCTATTCTTTGTGTCGCGCTTCTCGCCACATGAATGGCGCCTC
GTGCAACAGCAGCCGCAGCAATCACAGTCGCCAGATCCGCATGCACATCACGAACAGCTT
GCCAATCAGCAGCCGCCCGGCATCATCGGAGGTGCACCACTGCCCGCTCCCCCGGGACCA
CCCACTCCGGGCGCCCAGACGGCAGCAGGAGCAGCTGCCCTGCAGGCAGCCCTCTCCGCC
GGAAGTCCCGGTTCCGGAGGCTCCTCCTCGGCGGCGGTGAACGAGTTCAGCGTGTGGAAC
TCCTTCTGGTTCGCGCTGGCCGCCTTCATGCAGCAGGGATCCGATCTGTCGCCGAGGTCC
GTGTCCGGACGAATTGCAGCCGCCTCGTGGTTCTTCTTCACCCTGATACTCATCTCCTCG
TACACGGCCAACCTGGCCGCCTTCCTCACCGTGGAGCGAATGGTCACGCCGATCAATTCA
CCGGAGGACCTGGCCATGCAGACGGAGGTGCAATACGGCACTCTGCTGCACGGTTCCACG
TGGGATTTCTTCCGGCGCTCCCAAATCGGACTACACAACAAGATGTGGGAGAACATGAAC
TCGCGCAAGCACGTCTTCGTGCCCACCTACGATGAGGGGATCAAACGTGTGCGCAACTCC
AAGGGCAAGTACGCCCTCCTGGTGGAGTCACCCAAAAACGAGTATGTGAACGCCCGCGAG
CCCTGCGACACAATGAAAGTGGGCCGCAATCTGGATACAAAGGGATTTGGCATCGCCACG
CCGCTCGGTTCGGCGCTCAAGGACCCCATCAATCTGGCCGTGCTGACGCTAAAGGAGAAC
GGCGAGCTGATCAAGTTGCGGAACAAATGGTGGTACGAAAAGGCGGAATGCAGCACCCAC
AAGGACGGTGAGACCTCGCACAGCGAACTATCGCTGAGCAATGTGGCCGGGATATTCTAC
ATCCTGATTGGCGGCCTGCTCGTCAGCGTGTTCGTGGCCATCCTGGAGTACTGCTTCCGC
AGCAGGCATTCGCGTTCCGCGTCCAGTGGTTCCGGCATGGGCTTGGGCATGGGACTGGGC
GGCGGCATTAGTGGCGGCAGTCTGGGTAAGGCCAATGGATCCATGATGTTGGGTCCGTCG
AGCGCCGTGCCCGGCGGAATGCCGTCCTCACATCAAAGGAGCACGCTGACGGACACCATG
CACGCCAAGGCGAAATTGACCATTCAAGCGAGTCGCGACTATGACAACGGACGCGTCGGG
TATCTCAATTGCGCCTCGTTGCAGTACTATCCGCCCGCCCAGCTCTCGGCCACGCCCCCC
GACGCCGGGGACTCCCTGCACATGAACGCCCACGGGCAGGTCTGA
>DsecGluRIIA
ATGCGCCTTTGTCCAGTTGTCATCTATGCATTTATAATCGTCATCGGGTTTCTGGAGGGG
ATTATCGCCCTTGGCGGCGACGATCGCAATGAAATCACAGTGGGTGCCATTTTCTACGAG
AACGAGAAGGAGATCGAGCTCAGCTTCGATCAGGCCTTTCGCGAGGTGAACAACATTAAG
TTCTCGGAGCTTCGATTCGTGACCATCAAGCGCTATATGCCCACCAACGACAGCTTCCTT
CTGCAGCAGATTACATGTGAACTGATTTCCGATGGCGTTGCGGCTATTTTCGGACCAAGT
TCAAAGGCAGCCAGTGATATTGTTGCGCAAATCGCGAACGCGACCGGCATTCCACACATT
GAGTACGATTTGAAGCTGGAGGCCACGCGCCAGGAGCAGCTCAACCACCAGATGTCCGTC
AATGTGGCACCCTCCTTGTCCGTACTCTCGCGCGCCTACTTCGAGATCATCAAGTCCAAC
TACGAGTGGCGCACCTTCACTCTGATCTATGAGACTCCGGAGGGCCTGGCGCGCCTGCAG
GATCTGATGAACATCCAAGCGCTGAACAGTGACTATGTCAAGCTGCGAAATTTGGCAGAC
TATGCGGATGACTATCGGATATTGTGGAAGGAAACAGACGAGACTTTCCACGAACAGCGC
ATCATTTTGGACTGTGAGCCGAAGACCCTAAAGGAGCTGCTAAAAGTATCCATAGACTTT
AAGTTGCAGGGCCCGTTTAGGAACTGGTTTCTTACCCATCTGGACACGCACAACTCGGGT
CTGAGGGACATTTATAATGAGGACTTCAAGGCCAACATTACCTCGGTGCGATTGAAAGTG
GTGGACGCAAATCCATTCGAGAGAAAGAAGACCCGGCTGACCAAAGTGGATCAAATATTG
GGCAACCAAACCATGTTGCCCATTCTCATCTACGACGCTGTCGTCCTGTTTGCCAGTTCT
GCCCGAAATGTTATTGCTGCCATGCAGCCCTTCCATCCACCCAATCGACATTGCGGCAGT
CCGTCTCCTTGGATGCTGGGGGCATTTATAGTCAACGAGATGAAGACCATTTCCGAGGAT
GATGTGGAACCGCACTTCAAGACCGAAAATATGAAGCTTGACGAGAATGGGCAGCGTATC
CACTTCAACCTGGAGATCTACAAGCCAACGGTGAACGAACCAATGATGGTCTGGACACCA
GACAATGGAATAAAGAAGCGTCGCCTCAACTTGGAACTGGAAAGTGCCATGACTTTGGCT
TTTGTTTTCATCGCCAGGCTTTCGTATCGCGAATGGTTGCCACCGAATCCCGCCATTCAG
GATCCAGATGAGCTGGAGAATATCTGGAATGTGAACAACTCGACCTGGCTGATGGTGGGA
TCCATTATGCAACAGGGCTGCGACATTCTACCAAGAGGTCCACACATGCGCATACTCACT
GGGATGTGGTGGTTCTTCGCCCTGATGATGCTCAGTACCTACACGGCCAACTTGGCCGCC
TTCCTGACCAGCAACAAGTGGCAGAGCAGCATAAAGAGCCTGCAGGACCTCATCGAACAG
GACGAGGTGCATTTCGGTAGCATGCGCGGTGGCAGCACCTCGTTGTTCTTCTCGGAGTCG
AATGACACCGATTACCAGCGAGCTTGGAACCAGATGAAGGACTTCAATCCGTCGGCCTTC
ACCAGCACCAACAAAGAGGGAGTGGCACGTGTGCGCAAGGAGAAGGGCGGCTATGCCTTC
CTAATGGAGACCACCAGTCTGACCTACAATATTGAACGGAACTGCGATCTCACCCAAATT
GGCGAGCAGATCGGGGAGAAGCACTACGGCCTGGCCGTGCCACTGGGCTCTGATTACCGC
ACCAATCTCAGCGTGTCCATTCTCCAGCTGAGCGAAAGGGGCGAGCTGCAGAAGATGAAG
AACAAGTGGTGGAAGAACCACAATGTAACCTGTGACTCCTACCACGAGGTGGACGGTGAC
GAGCTGTCTATTATTGAGTTGGGTGGAGTGTTTCTTGTTCTGGCAGGTGGCGTTCTCATC
GGCGTCATCCTGGGCATCTTTGAGTTCCTGTGGAACGTGCAGAATGTGGCGGTGGAGGAG
CGAGTGACTCCGTGGCAGGCTTTCAAGGCGGAGCTCATCTTTGCCCTAAAGTTCTGGGTC
CGCAAGAAGCCGATGCGCATCTCCAGCAGCAGCGACAAGTCGTCCTCCAGGCGATCGTCC
GGTTCCAGGCGCAGCTCCAAGGAAAAGTCACGCAGCAAGACAGTCAGCTAG
>DsecGluRIIB
ATGCACGGTCTACAGTTCCTGGTTCTTCTGGCACTAGCAATATCCAGTGGCGCCAATGAT
TTAGTGGTCAAAATCGGAGCCATTTTCTTCGACACGGAAATGAAGTTGGCCGATGCCTTT
AGTGCGGCACTCGAGGAAGTGAATGCAGTAAATCCCGCTCTCAAACTGGAGGCAATCAAG
CGCTATGTGACCGTCGACGACAGCATTGTCCTGCAGGATATTTCTTGCGACTTGATTGGA
AGTGGGGTGGCCGCTATTTTCGGACCAAGTTCAAAGACAAACAGCGATATCGTCGAGGTA
CTGTGCAATATGACGGGTATACCGCATCTGCAGTTCGATTGGCATCCCCAGCAGTCGAGC
AGGGAGCGCATGAACCACCAACTCACAGTGAATGTGGCTCCAATGGAGCTCTTTCTGTCC
GCCGCCTTCTCAGACATCTTGGCCAGCAAGACCTTCGACTGGAAGTCCTTTACCATAGCC
TACGAGAGGAGTTCCCACCTTATTCGCCTGCAGCACATCCTAGCATGGAAGCAGCTCCAC
AAAGCCGGGATCAAGATGCAGGAATTCGAACGAGGAGATGATTACAGGATTCTGTGGAAG
CGCATCAACAACGCTCGTGAAAAGTTCGTCCTTCTGGACTGTCCATCCGACATTTTGGTG
GACGTAATCAATGCCTCGATTGGATATAATATGACTGGTTCATTTAACCATTTATTTCTT
ACCAACTTGGATACACATCTGAGTGGCATTGATGGATTCTACTCCCGGGATTTCACCGTC
GCCGTGGCAGCTGTCAGGATACGAACCTATGTGCCTCCGCCGGTTCACGATGAAATAGAT
GTGTTTGACAACAGTGTGGATACCAGGTTTTCCTCACTTGGATCCCAGCTCGTGTATGAT
TCCATCGTGCTGTTCTACAATGCTCTCTTGGAAATAAGTCAGCTTCCAGGATTCTACATA
CCTAACTTTAGCTGCGGACGTGGCTTCTGGCAGCCAGGACCGCGTCTGGTGGAGCAAATG
AAGCAGATAACCCCAAAGATGGTAAAACCACCCTTTAAAACACAAAGGCTACAGATAAAT
GCTGATGGCCAGCGAGATGATTTTAATCTTGAAGTTTACAACCCCATCATTGATCGCGTA
ACTCACATATGGAACAAGGAGTTTCAGCTTGTGGACTTTGAAAAACTGCGCGAGAACTCA
ACACAAGCCCTTAAACAGAAGAGACTTCAGAACAAAGAGGATTTCTCCCAGAAACCCATC
AGATACACAGTGGCCACTCGAGTGGGCAAACCGTACTTCAGCTGGCGTGAGGAACCCGAA
GGAGTCCACTTCGAGGGCAATGAACGCTTTGAGGGCTATGCCGTGGATTTGATTTACATG
TTGGCCCAAGAGTGCAAGTTCGATTTCAACTTTGAGCCAGTTAGGGATAACAAATATGGC
AGTTACGATGCGAACACAGATGAATGGGATGGCATAATCAGGCAGTTGATTGATAATAAT
GCTCAAATTGGAATCTGTGACTTGACCATAACCCAAGCGCGTCGTTCGGTGGTGGACTTC
ACTGTACCCTTCATGCAGCTGGGCATAAGTATTCTCTCGTACAAGGAGCCTCCACCGAAG
GCGGATATATATGCCTTCCTAAATCCGTACAATGCCGAGGTATGGCTATTCGTAATGATT
GCAATGATGATCACGGCCTTTGCACTGATCTTCACCGGTCGCATTGATCAATATGAGTGG
GATCAGCCGGTGGAGAATGTGAATCGCGAAATGGAGCGACAGAACATCTGGCATCTGAGC
AACGCATTGTGGCTAGTGTTGGGCTCGATACTTAATCAAGGTTGCGATCTATTGCCCAGG
GGCCTTCCCATGCGTTTGCTGACCGCCTTCTGGTGGATCTTTGCCCTGCTAATCTCCCAG
ACATACATAGCCAAGTTGGCCGCCTTTATAACCTCGTCGAAGATTGCTGGCGATATTGGA
TCCTTGCACGATTTGGTGGACCAAAACAAGGTGCAATTTGGCACCATTCGTGGCGGCGCC
ACTTCGGTGTACTTCTCCGAATCGAACGACACCGACAACCGGATGGCGTGGAACAAGATG
TTGTCCTTCAAGCCGGATGCCTTCACCAAGAACAACGAGGAGGGCGTGGATCGGGTGAAG
CTGAGCAAGGGTACCTACGCCTTTCTAATGGAGACCACCAATCTGCAGTATTACGTGCAG
CGCAACTGCGAGCTAACCCAGATCGGTGAAAGTTTTGGGGAGAAGCACTATGGCATTGCA
GTGCCGTTGAATGCCGACTTTCGTTCCAATCTCAGCGTGGGAATCCTGAGGCTCAGCGAG
AGGGGCGAGCTCTTCAAGCTGCGGAACAAGTGGTTCAACAGCAATGAAAGCACCTGCGAC
TCGAATGTCCCGACCATCGATGATGGCCAGTTCGACATGGATTCGGTGGGTGGACTGTTC
GTGGTGCTGATCGTCGGCGTGGTCGTTGCACTCGTGATCGGTGTCGCCGAGTTTTTGTGG
CACGTGCAGCGCATTTCGGTGAAGGAGAAGATTCCACCCATGCTGGCACTCAAGGCGGAG
TTTTACTTTGTGATTCGATTCTGGTTGACCCGAAAACCGCTGCACACCTATCGCCAAAGT
CGAGATTCAACTTCGACGGGTTACTCATCGCTGGAGCAGATTACAAGTGCTTCCAGTGCG
AAAAAGAAAAAAAAGTCGAGGAGAATCGAAAAGTAG
>DsecGluRIIC
ATGTGGCAGCGCATACTTTTGCTCGGCTGCATGTGGAGTGCATTTTTCGTGTGCCGCAGC
CGGGGGCAACAAATCAACATTGGCGCCTTCTTCTACGACGATGAGCTGGAGCTGGAGAAG
GAGTTCATGACAGTGGTCAACGCCATCAATGGACCTGAATCGGAACAGACGGTGCGTTTC
TATCCGCTCATAAAGCGCCTGAAGCCCGAGGATGGGAGTGTCACGATGCAAGAACAGGCC
TGCGATCTCATAGATAATGGTGTCGCGGCTATTTTCGGACCAAGTTCAAAGGCGGCGAGC
GACATTGTGGCCTTGGTGTGCAATAGCACCGGCATTCCGCACATAGAGTTCGACATATCG
GACGAGGGCATTCAGGCCGAGAAGCCCAACCACCAACTGACCCTTAACCTGTACCCCGCC
CAGGCCATATTGTCCAAGGCCTACGCGGATATTGTGCAGAACTTTGGGTGGCGGAAGTTC
ACCATTGTCTACGATGCGGACGATGACAGGGCAGCAGCTCGACTGCAGGATCTTCTGCAG
CTGCGAGAGGTTCACAATGATGTGGTGCGGGTGCGAAAGTTCCAGAAGGACGACGACTTC
CGGGTCATGTGGAAGAGCATCCGGGGCGAGCGGCGAGTGGTTTTGGACTGTGAGCCCAGC
ATGCTGGTGGAGCTCCTGAACTCCTCCACTGAGTTTGGTCTGACTGGACAGTACAATCAC
ATATTCCTGACGAACCTGGAAACCTACACCGATCATCTGGAGGAACTCGCGGCGGATAAC
GAAACCTTTGCCGTGAACATAACTGCTGCTCGTCTTTTGGTCAATCCCGATCCTCCACCG
TACTCTCTGCCTTACGGATATGTCACCCAAAGGGACAGCATCGTTTACGAAAGCAACGAT
CCGCCTCGCACCCTCCTCCACGACTTGATACATGATGCACTGCAGCTTTTTGCGCAGTCC
TGGCGCAATGCCAGCTTCTTCTACCCGGACAGGATGGCGGTGCCGCGAATAACCTGCGAC
TTTGCCGCATCCGGAGGTCGCACCTGGGCCATGGGGCGCTATCTGGCACGCCTCATGAAA
GGGACTTCCGGCGTGAACAACACGAACTTCCGGACCAGTATCCTGCAGTTCGACGAGGAT
GGACAGCGAATAACGTTCAACATCGAGGTCTACGACCCCTTGGATGGCATTGGCATAGCC
ATCTGGGACCCTCGGGGTCAGATAACTCAACTCAATGTGGACGTCAAGGCGCAGAAGAAG
ATGATTTACCGGGTGGCCACCAGAATTGGCCCACCATACTTCTCGTACAACGAGACTGCG
AGGGAGCTGAATCTCACCGGCAACGCCCTCTATCAAGGATATGCCGTGGACCTTATCGAC
GCCATTGCCAGACACGCGGGATTTGAGTACGTCTTCGTTCCCGTGGCTGATCAGCAGTAC
GGAAAACTGGACAAGGAAACCAAGCAGTGGAACGGCATCATTGGCGAGATAATCAATAAT
GATGCACACATGGGAATCTGCGACCTGACCATCACCCAAGCGCGGAAGACCGCAGTGGAC
TTCACGGTACCTTTTATGCAGCTGGGTGTCAGTATCCTGGCATACAAAAGTCCGCATGTG
GAAAAGACACTCGATGCATACCTGGCACCTTTTGGGGGAGAAGTGTGGATATGGATTCTC
ATATCGGTGTTCGTGATGACCTTCCTCAAGACCATAGTTGCGAGGATCTCCAAAATGGAC
TGGGAGAACCCACATCCGTGCAATCGGGATCCCGAGGTACTCGAGAATCAGTGGCACATC
CACAACACTGGCTGGTTGACTGTGGCCTCCATCATGACAGCAGGATGCGACATCCTACCG
AGAAGTCCACAGGTGCGAATGTTTGAGGCCACCTGGTGGATTTTTGCCATCATCATAGCC
AACTCCTATACGGCCAACTTAGCTGCGTTTTTGACCAGCTCCAAAATGGAGGGCAGCATA
GCCAACCTGAAGGCTCTGAGTGCCCAGAAGAAGGTCAAGTTTGGCACCATCTACGGCGGG
AGTACGTACAATCTCCTGGCGGACTCCAACGAGACCGTCTATCGCCTGGCCTTCAATCTC
ATGAACAACGACGACCCATCCGCCTACACAAAGGACAATCTGGAAGGCGTCGACCGTGTG
CGGAAGAATAGAGGGGACTACATGTTTCTCATGGAGACCACCACCTTGGAGTACCATCGC
GAGCAGAGCTGCGACCTGCGCTCCGTGGGCGAAAAGTTCGGGGAGAAGCACTACGCCATT
GCTGTTCCCTTCGGGGCTGAGTACAGATCCAACCTGAGTGTGGCCATCCTGAAGCTTAGT
GAGCGGGGTGAGCTGTACGATCTCAAGCAAAAGTGGTGGAAGAACCCCAACGCCAGCTGC
TTCGAGGAGCCCGATCCCGATGCCACTCCTGACATGACCTTCGAGGAGCTGCGCGGCATA
TTTTACACGCTCTACGCCGGAATCCTGATTGCCTTTCTCATCGGCATCACGGAGTTTTTG
GTCTACGTGCAGCAAGTGGCTTTGGAAGAGAGGCTCACTTTTAAGGACGCCTTCAAGAAG
GAGATCCGCTTTGTGCTGTGCGTATGGAACAATAGGAAACCAATCGTGGCCGGCACTCCA
ATATCCAGTGTGAGAACTACACCGCGAAGATCCTTGGATAAGTCCCTGGACCGCACTCCC
AAGACGAGCCGCCGAGTTGTCATCGGGCGTTCATCGGAGGAGATGCGCGAAATGGCCCAC
GGATCTGGTTCCTCCTCGGGAAGCAACAACGCAGGAAGGGGACAAAAGGAGGCGCGGGTC
TAA
>DsecGluRIID
ATGCATTTCTGTTGGATATCTCTGATTATTCTCAGCCTGAGCAGAGTGCAGGCACAGTTT
TATGGGGGTAATGCATACGAAGCATCCAGTGGTCAATCCATACGTCTGGGCCTTATCACC
GACGACGTCACCGATAGAATGCGGCAGACTTTCGAGCACGCCATATCGGTGGTAAACAAT
GAACTGGCTGTTCCTTTGGTCGGCGAAACCGAGCAGGTGGTCTACGGCAACTCCGTCCAG
GCCTTTGCCCAACTATGTAGGCTAATGCAGAGTGGAGTGGGCGCCGTCTTTGGGCCAGCT
GCCAGGCACACAGCCTCCCATCTTTTGAATGCCTGCGACTCAAAGGACATACCCTTCATA
TACCCACATCTCTCGTGGGGATCCAATCCGGATGGTTTCAATCTGCATCCCAGTCCGGAG
GACATAGCTAATGCGCTCTACGACATTGTAAATCAATTCGAGTGGTCCCGCTTTATATTC
TGCTATGAATCCGGTTCTACATTTATCACCATGGAAATGGCTCTTACCTATGATGCGGTA
CGTGTCATTGCGGAGACAACAAAGCATCTTCCCTACCAACCTCAGATGCTAAACTGTTCC
GAGCGCCACGACAATGTTCAACCCGATGGCTCCACTTTCAGGAACTACATGCGATCGCTG
GAGATCAAAGAGAAAACCATCACAGGTCGCATATACTTCGAGGGAAATGTGCGCAAGGGT
TTCACCTTCGACGTCATCGAACTGCAAACTAGTGGATTGGTCAAGGTGGGCACTTGGGAG
GAGGGCAAGGACTTCGAGTTCCAGCGACCTCCCCAAGCTGTCAACTTCAATGACATTGAC
GATGGTTCCCTGGTTAACAAAACCTTCGTCGTTTTAATATCTGTGGCGACCAAACCGTAC
GCCAGTCTGGTGGAGAGTATTGACACACTAATAGGCAACAATCAGTTCCAGGGCTACGGA
GTGGATCTAATCAAAGAGTTGGCCGACAAGCTGGGCTTTAACTTTACCTTCCGCGATGGT
GGCAATGACTATGGCTCCTTCAATAAGACCACGAACTCGACGTCAGGAATGCTCAAGGAA
ATTGTCGAAGGGAGAGCTGACCTGGCCATCACTGATCTTACTATTACATCGGAGCGGGAG
GAAGTCATCGATTTTTCCATACCATTCATGAATTTGGGCATAGCCATTTTGTATGTGAAA
CCGCAGAAGGCTCCACCCGCTCTTTTCTCCTTCATGGACCCATTTTCTTCGGAGGTGTGG
CTCTACTTGGGCATTGCCTATTTGGGAGTATCGCTGTGCTTCTTTATAATAGGTCGACTT
TCGCCAATCGAATGGGATAATCCCTATCCATGTATTGAAGAGCCCGAAGAGTTGGAAAAC
CAATTTACTATCAATAACTCGCTTTGGTTCACAACGGGAGCTTTACTGCAGCAAGGTTCT
GAAATTGCACCCAAAGCACTCAGCACTCGGACAATATCTGCGATTTGGTGGTTTTTCACT
TTGATCATGGTGTCTTCCTACACCGCCAACTTGGCTGCCTTCTTGACCATCGAGATTCCC
ACTAGTCCCATCAACAGCGTTAAAGATTTGGCCGACAACAAGGACGACGTTCAGTATGGA
GCTAAGCGTACAGGATCTACAAGAAATTTCTTTTCGTCGTCGGAGGAACCCATCTATATC
AAAATGAACGAGTACTTGAACGCCCATCCGGAGATGCTAATGGAAAACAATCAGCAAGGC
GTGGACAAGGTGAAGTCGGGCACCAAGTACGCTTTCCTCATGGAGTCCACCTCGATTGAA
TTTAACACGGTTAGGGAGTGCAATCTGACCAAAGTGGGAGATCCGCTGGACGAGAAGGGC
TACGGCATAGCGATGGTGAAGAATTGGCCCTATCGTGACAAGTTTAACAAGGCCCTGCTG
GAGCTGCAGGAACAGGGTGTCCTGGCCAGGCTGAAGAACAAATGGTGGAACGAAGTTGGA
GCCGGTGTTTGCAGTGCAAAAAGCAATAAGGATGGTCCTTCTGAGTTGGGCGTGGACAAT
CTGAGTGGCATATACGTTGTCTTGGTCATCGGATCCATCATATCCATAATTATCTCCATT
CTATGTTGGTGCTACTTTGTCTACAAGAAAGCTAGGAACTATGAGGTACCCTTTTGCGAT
GCCTTGGCTGAGGAATTCAGAATTGTCATCCGCTTTTCGGAAAATGAAAGACTTCTAAAG
AGCGCCCAGTCCATATACTCTCGTAGTCGGAACTCATCTCAGTCCATAGAGTCCCTTAAG
ACTGATTCTGAGGAAAATATGCCGGTTGAGGATTAA
>DsecGluRIIE
ATGTTTTTCAACCATTTTGTAATATTGTGGAGCATTATTAGCATTAAAATTTCAGTTAAC
TGGGCTCAGTATGAGAACTTTGGCGGATACGATAACTACCAAAATTTGGGAAGTGTCCCC
ATCGGTCTGCTCACCGACCAGAACACCGAGAAGATGAACATAGTCTTCGACCATGCCATC
GATGTCGCCAACCAGGAGGTGGGCACATCCTTGACGTCACTCAAGGAGGAGGTCAACTAC
GGGGATGCCTACCAGAGCTACGGCAAGCTGTGCAGAATGCTGGAGACTGGCATCGCTGGA
GTCTTTGGACCCTCTTCGCGGCACACTGCCGTCCACCTAATGTCCATATGCGACGCCATG
GACATACCCCACATCTACTCGTACATGAGCGAGAACGCGGAGGGATTCAATCTGCATCCG
CATCCTGCTGACCTGGCCAAAGCTCTATACAGCCTAATCACTGAGTTCAATTGGACCCGC
TTCATTTTCCTCTACGAGTCGGCCGAGTATCTAAACATTTTGAACGAGCTAACCATGATG
TTAGGCAAGAGTGGAACTGTGATCACGGTCCTGCGATACGACATGCAGTTGAATGGCAAT
TACAAACAGGTCCTCCGGCGCGTTCGAAAGTCCGTGGATAATCGAATTGTGGTCGTGGGC
TCCAGCGAAACGATGCCAGAGTTCCTCAACCAGGCGCAACAAGTGGGCATCATCAACGAG
GATTACAAGTACATTATCGGCAACCTGGACTTTCACTCATTCGATTTGGAGGAGTACAAG
TACAGCGAGGCCAATATAACCGGGCTGCGTTTATTTTCTCCGGAAAAAATGGCCGTCAAG
GAGCTGCTCATGAAGTTGGGTTACCCCACCGATCAGGATGAGTTCAGAAATGGTTCTTGT
CCCATAACTGTGGAAATGGCTCTAACTTACGATGCCGTCCAGCTATTTGCACAGACCCTA
AAGAACCTGCCCTTCAAACCAATGCCCCAGAATTGCTCGCAGAGAACCGAAAGCGTCCGA
GATGATGGTTCCTCTTTCAAAAATTATATGCGAACTCTGCGCCTCTCGGATCGCCTGCTC
ACGGGACCTATCTACTTTGAAGGAAACGTCCGAAAAGGGTACCACTTGGATGTCATCGAA
CTGCAGCCGTCGGGTATCGTCAAGGTGGGCACATGGGACGAGGATAGGCAGTACAGACCA
CAGCGACTGGCACCCACCACCGCCCAATTCGATAGCGTTGACAATTCGCTGGCCAATAAG
ACCTTCATTATCTTGCTCTCGGTACCGAACAAACCATATGCCCAGCTGGTGGAGACGTAC
AAGCAGCTGGAGGGCAACAGTCAGTATGAGGGGTACGGCGTGGATCTGATCAAGGAACTG
GCCGATAAGCTGGGATTTAATTTTACCTTCGTAAACGGAGGCAATGACTATGGATCATAC
AACAAGTCCACCAATGAATCCACGGGCATGCTGAGGGAGATAATGACGGGGCGAGCTGAC
CTGGCCATCACGGATTTGACCATCACCTCGGAGCGTGAACAGGCTTTAGACTTTACCATT
CCCTTCATGAATCTGGGCATCGCCATTCTCTATTTAAAGCCCCAGAAAGCCACACCTGAG
CTGTTTACCTTCATGGATCCTTTTTCGGAGGAAGTCTGGTGGTTCTTAGGTTTTTCCTTT
TTGGGCGTGTCCTTGAGTTTCTTTATATTGGGTCGTCTGTCGCCTAGCGAATGGGATAAC
CCGTATCCTTGTATTGAGGAACCAGAAGAACTGGAAAACCAGTTCACAATAGGCAACTCA
ATTTGGTTTACAACTGGTGCTCTGCTTCAGCAAGGTTCTGAAATTGGTCCCAAAGCTTTA
TCCACTCGAACTGTAGCTAGTTTCTGGTGGTTCTTTACCCTGATCGTGGTATCATCCTAC
ACCGCCAATTTGGCTGCCTTTTTGACCATCGAAAAGCCGCAAAGTTTAATCAACAGCGTC
GACGATCTGGCCGATAACAAGGATGGTGTAGTTTACGGTGCAAAAAAGACTGGATCCACC
AGGAACTTCTTTATGACATCTGCGGAAGAACGATATAAGAAGATGAATAAATTTATGTCC
GAAAATCCCCAATACCTCACCGAAGACAACATGGAGGGAGTGAATCGAGTTAAGACCAAT
ACTCACTATGCATTTCTGATGGAATCCACTTCCATTGAGTATAACACGAAGCGTGAATGT
AATCTTAAAAAGATTGGAGATGCATTGGACGAGAAGGGCTATGGAATAGCCATGCGGAAG
GATTGGCCGCATCGTGGAAAGTTCAATAACGCCCTTCTGGAACTGCAGGAACAGGGAGTG
CTGGAGAAGATGAAGAACAAGTGGTGGAACGAGGTGGGCACCGGCATTTGCGCCACCAAA
GAGGACGCTCCCGATGCGACACCTTTGGACATGAATAATTTGGAGGGAGTTTTTTTCGTG
CTACTTGTCGGAAGTTGCTGCGCTCTGCTTTACGGGATTATCAGCTGGGTTTTGTTTGTG
ATGAAGAAAGCTCATCACTACCGAGTTCCTCTGCGTGATGCTCTCAAGGAGGAGTTCCAG
TTCGTTATCGATTTCAATAACTATGTACGGGTATTGAAAAACTCCGCTTCCATATACTCG
CGCAGTCGCCAGTCCTCTATGTCAGTAGCTTCTGTGGCCCAGGAATCGCAGTAG
>DsecNmdar1
ATGGCTGTGGCTGGGTTTGTTTTTTGCCGGCCATTGTTCGGGCTCGCCATTGTTCTCCTG
GTGGCGCCAATTGATGCCGCCCAGAGGCACACTGCCTCGGATAATCCCTCGACGTACAAC
ATTGGCGGCGTACTGAGCAATTCCGACAGCGAGGAGCACTTCAGCACCACAATAAAGCAC
CTCAACTTCGATCAGCAGTATGTGCCGCGCAAGGTCACCTACTACGACAAGACCATCCGC
ATGGACAAGAATCCCATCAAGACGGTCTTCAATGTGTGCGACAAGCTCATCGAGAATCGG
GTGTACGCCGTAGTCGTTTCGCATGAGCAAACCTCAGGTGATTTGTCGCCGGCGGCCGTG
AGTTATACAAGCGGATTCTATTCAATTCCCGTCATTGGCATCTCCTCGCGGGACGCGGCC
TTCTCCGACAAGAACATCCACGTCTCCTTCCTGCGGACGGTGCCGCCGTACTACCACCAG
GCGGATGTCTGGCTGGAGATGCTCAGCCACTTTGCCTACACGAAGGTAATCATCATCCAC
AGCTCCGACACGGATGGCCGGGCCATCCTGGGTCGCTTTCAGACCACATCGCAGACCTAC
TACGACGACGTGGATGTGCGCGCCACCGTGGAGCTGATTGTCGAGTTCGAGCCCAAGCTG
GAGAGCTTCACCGAGCACCTCATCGACATGAAGACCGCCCAGTCCAGGGTCTACCTCATG
TACGCCAGCACGGAGGACGCCCAAGTAATCTTCCGCGATGCGGGTGAGTACAACATGACC
GGTGAGGGTCACGTGTGGATTGTGACGGAGCAGGCTCTGTTCTCCAACAACACTCCGGAC
GGAGTGCTTGGTCTCCAGCTGGAGCACGCACACAGTGACAAGGGGCACATCAGGGACAGC
GTTTACGTTTTGGCGTCGGCCATCAAGGAGATGATTTCCAACGAGACCATTGCCGAGGCT
CCCAAGGATTGCGGCGATTCGGCCGTTAACTGGGAATCGGGCAAGCGACTGTTCCAGTAC
CTCAAAAGCCGTAATATCACCGGAGAAACGGGTCAGGTGGCCTTCGATGACAATGGTGAC
CGAATCTACGCCGGCTACGATGTGATCAACATTCGGGAGCAGCAGAAGAAGCACGTGGTT
GGAAAGTTTAGCTATGACAGCATGCGGGCCAAGATGCGGATGAGGATTAACGACAGCGAG
ATCATTTGGCCGGGAAAGCAACGTCGCAAGCCCGAGGGCATCATGATTCCCACCCACCTG
AAGCTGCTGACCATCGAGGAGAAGCCCTTCGTCTACGTGCGGCGCATGGGCGACGATGAG
TTCCGCTGTGAGCCGGATGAGCGTCCGTGTCCGCTGTTCAACAACTCGGATGCCACAGCC
AACGAGTTCTGCTGCCGCGGCTACTGCATCGACCTGCTGATCGAGCTGTCCAAGCGGATC
AACTTCACCTACGACCTGGCCCTCTCGCCGGATGGCCAGTTCGGGCACTACATCCTGCGG
AACAGCACGGGAGCGATGACGCTGCGCAAGGAGTGGACGGGCCTCATCGGGGAGCTGGTC
AACGAACGTGCCGACATGATCGTGGCACCACTAACCATCAATCCGGAGCGTGCCGAGTAC
ATTGAATTCTCGAAGCCATTCAAATATCAAGGCATTACAATACTCGAGAAGAAACCGTCA
CGATCGAGTACTCTCGTGTCTTTCTTGCAGCCGTTTAGTAACACGCTATGGATCTTGGTA
ATGGTGTCGGTCCATGTTGTGGCGCTCGTGCTCTACCTGCTGGACAGATTCTCGCCGTTC
GGACGCTTCAAGCTCTCGCACTCGGACAGCAACGAGGAGAAGGCCCTCAACCTCAGCTCC
GCGGTGTGGTTCGCCTGGGGAGTCCTGCTGAACAGCGGGATTGGCGAGGGCACGCCCCGG
AGCTTCTCCGCCCGGGTGCTGGGAATGGTCTGGGCCGGATTTGCTATGATCATCGTCGCC
TCGTACACCGCCAACCTGGCTGCCTTCCTCGTGCTGGAGCGGCCCAAGACCAAGTTGAGC
GGCATCAACGACGCCCGGCTGCGGAACACCATGGAGAACCTGACCTGCGCCACCGTCAAG
GGCTCCTCCGTGGACATGTACTTCCGTCGCCAGGTGGAGCTCTCCAACATGTACCGCACC
ATGGAGGCGAACAACTACGCCACCGCCGAGCAGGCCATCCAGGATGTGAAGAAGGGCAAG
CTCATGGCCTTCATCTGGGACTCATCTCGGCTGGAGTACGAGGCCTCCAAGGATTGCGAA
CTGGTTACTGCCGGAGAGCTGTTCGGACGCAGTGGGTACGGAATTGGACTGCAAAAGGGT
TCGCCCTGGACGGATGCAGTCACTCTGGCCATCTTGGAGTTCCACGAAAGCGGTTTCATG
GAAAAGCTGGACAAGCAGTGGATCTTCCACGGACACGTCCAGCAGAACTGCGAGCTCTTC
GAGAAGACGCCCAACACTCTGGGGCTTAAAAACATGGCGGGAGTGTTCATACTGGTGGGT
GTGGGCATTGCCGGCGGCGTGGGCCTGATCATCATCGAGGTCATTTACAAGAAGCACCAG
GTGAAGAAGCAGAAGCGCCTGGACATTGCCCGACATGCGGCGGACAAGTGGCGGGGCACC
ATAGAGAAACGAAAGACTATTCGTGCCTCGCTGGCGATGCAGCGACAGTACAACGTGGGC
CTGAACTCCACCCATGCCCCGGGCACCATCAGTCTGGCAGTGGACAAGCGCCGGTATCCT
CGCCTCGGTCAGCGACTGGGACCGGAGAGAGCCTGGCCAGGAGACGCCGCCGACGTTCTG
CGCATCCGTCGGCCCTACGAACTGGGCAAGCCTGGTCAGAGTCCGAAGGTGATGGCCGCC
AACCAGCCGGGAATGCCCATGCCCATGCTGGGCAAGACACGGCCCCAGCAGAGTGTCCTG
CCACCTCGTTACTCGCCCGGATACACCAGCGATGTGTCGCACCTGGTCGTCTAA
>DsecNmdar2
ATGATTCCCAGTCGCGTCAAACTGAAACGCGGCACGGACGGACCGACGCCCACGGCCACG
TCCGCGCCCATGCCTATCACAATGCCAAAGCAAACGCCAATCGCCACTTTGAACACTGCC
AGCTGCCAGCACAATAGCACAACAAGTAGACGAAAGCCAACCCTCACCCCTCCAAGCGGG
CCCATCTCGCTGCTCCTTTTCACAGTACTGACCCTGCTGATCCTGGACACCAGATCCTGC
CAGGGCCTCCGACTAACCAACGGAGGCGGCAGCCTGAGCAAGGGCGCGGCGGCCCACAAG
GAGCAGCTCAACATCGGCCTGATCGCGCCGCACACGAACTTCGGAAAGCGCGAGTACCTG
CGCAGCATCAACAACGCGGTCACCGGATTGACGAAGACGCGCGGCGCCAAGCTGACCTTC
CTCAAGGACTACTCCTTCGAGCAGAAGAACATCCACTTCGACATGATGTCGCTGACGCCA
AGCCCGACGGCAATCCTAAGCACACTGTGCAAGGAGTTCCTCCGCGTGAACGTCTCCGCA
ATCCTGTACATGATGAACAACGAACAGTTCGGGCACAGCACGGCCTCGGCACAGTACTTC
TTGCAGCTTGCCGGCTACCTGGGCATCCCGGTTATCTCGTGGAACGCCGACAACTCGGGT
CTGGAACGACGGGCCTCGCAATCGACGCTCCAGCTACAGCTGGCTCCAAGCATCGAGCAC
CAAAGCGCCGCAATGCTGAGCATCCTGGAGCGCTACAAGTGGCACCAGTTCTCGGTGGTC
ACGTCGCAGATAGCCGGCCACGATGACTTCGTGCAGGCGGTGCGGGAGCGCGTGGCTGAG
ATGCAGGAGCACTTCAAGTTCACCATCCTAAACTCGATCGTGGTCACCCGCACCAGCGAC
CTCATGGAACTGGTTAACAGTGAGGCCCGGGTGATGCTGCTGTATGCTACGCAGACCGAG
GCCATCACCATCCTGCGCGCCGCTGAGGAGATGAAGCTCACCGGAGAAAACTACGTCTGG
GTAGTCAGCCAGTCGGTCATAGAAAAGAAGGATGCCCACTCCCAGTTCCCCGTCGGCATG
CTTGGCGTGCACTTCGACACCTCCAGTGCGGCGCTCATGAACGAGATCTCTAACGCAATC
AAGATCTACAGCTACGGCGTGGAGGCCTACCTAACGGATCCAGCTAACCGGGACCGCCGC
CTCACCACTCAGTCTTTGTCCTGCGAGGACGAGGGACGCGGTCGCTGGGACAACGGAGAA
ATCTTCTTCAAGTACTTGCGCAACGTGTCCATCGAGGGCGACCTTAACAAGCCGAACATC
GAGTTCACGGCGGACGGGGACCTGCGCTCGGCGGAGCTCAAGATTATGAACCTCCGGCCC
AGCGCCAACAACAAGAACCTTGTGTGGGAAGAGATTGGAGTGTGGAAGTCCTGGGAGACG
CAGAAGCTGGACATCCGCGACATTGCGTGGCCCGGCAACTCGCACGCCCCGCCCCAGGGC
GTGCCGGAGAAGTTCCATTTGAAGATCACATTCCTCGAAGAGGCACCCTATATCAATCTG
TCGCCTGCGGACCCGGTGAGTGGCAAGTGCCTGATGGACCGTGGTGTGCTCTGCCGGGTG
GCGGCCGACCACGAGATGGCCGCCGACATCGACGTGGGCCAGGCACACCGCAACGAGTCC
TTCTACCAGTGCTGTAGCGGCTTCTGCATAGACCTGCTGGAGAAGTTTGCCGAGGAACTC
GGCTTCACCTACGAGCTGGTGCGGGTCGAAGATGGTAAATGGGGTACCCTCGAGAATGGC
AAGTGGAACGGCCTGATCGCCGACCTGGTCAACCGCAAGACGGACATGGTCCTCACCTCG
CTGATGATCAACACGGAACGCGAGGCGGTCGTCGATTTCTCTGAGCCCTTCATGGAGACC
GGCATCGCCATCGTGGTGGCGAAGCGCACTGGCATCATCTCGCCCACGGCTTTTCTGGAG
CCCTTCGACACGGCCTCCTGGATGCTGGTGGGCATAGTGGCCATCCAGGCGGCCACCTTC
ATGATCTTCCTCTTCGAGTGGCTCTCGCCCAGCGGCTACGACATGAAGCTCTACCTACAG
AACACCAATGTCACCCCGTACCGCTTCTCCCTGTTCCGCACCTACTGGCTGGTTTGGGCC
GTGCTCTTCCAGGCCGCCGTCCATGTGGACTCGCCGCGAGGTTTCACTTCGCGCTTCATG
ACCAATGTGTGGGCCCTCTTCGCTGTGGTATTTTTGGCCATATACACTGCCAACCTGGCC
GCCTTCATGATAACGAGGGAGGAGTTCCACGAGTTCAGCGGTCTCAACGACAGCCGTCTG
GTGCATCCCTTCTCCCACAAGCCCTCCTTCAAGTTCGGCACCATCCCGTACAGCCACACG
GACTCGACCATCCACAAGTACTTCAACGTCATGCACAACTACATGCGGCAGTACAACAAG
ACGAGCGTGGCAGATGGAGTGGCCGCCGTGCTCAACGGCAACTTGGACTCCTTCATCTAC
GATGGCACAGTGCTGGACTATCTGGTTGCCCAGGACGAGGACTGCCGGCTCATGACCGTG
GGCAGCTGGTATGCCATGACGGGGTACGGGCTGGCATTCAGCCGCAACTCAAAGTATGTG
CAGATGTTTAACAAGCGGCTGCTCGAGTTCCGAGCGAACGGGGACCTAGAGCGGCTGCGA
CGCTACTGGATGACGGGCACGTGCCGTCCGGGCAAGCAGGAGCACAAATCCTCGGACCCG
CTGGCGCTGGAGCAGTTCTTGTCCGCCTTCCTGCTCCTGATGGCCGGCATTCTGCTGGCG
GCGCTCCTCCTGCTGCTCGAGCACGTCTACTTTAAGTACATCCGCAAGCGGCTGGCTAAG
AAGGACGGCGGCCACTGCTGCGCCCTCATCTCCCTGTCCATGGGCAAGTCGCTGACCTTC
CGGGGCGCCGTCTTCGAGGCCACCGAGATCCTGAAGAAGCACCGTTGCAACGACCCCATC
TGCGACACACACCTCTGGAAGGTCAAGCACGAGCTGGACATGTCTCGCCTCCGTGTCCGC
CAGCTGGAGAAGGTCATGGACAAGCATGGCATCAAGGCGCCGCAGCTGAGGCTGGCCTCC
TCCTCGGACCTGCTAAACCACCATCATCTCAAGGAGCGACCGCCACTGCTGGGCAACCTG
AGTCTCGCCGCCAGCGCCCAAGATCTATACAGGTGGTCGTACAAGACGGAAATCGCCGAG
ATGGAGACAGTGCTTTGA
>DsimIR7a
ATGTTTCACTATCTGTGGCTCCTGATGGGACTTCGATCCCTGGCAATGGGTGCACTGCAT
CCGCCGCAACCGGAAGTGATGACACCCCTGGTGGCAGCTGCCTTGGAAATTCTGGCCGAG
CAGGTTAGTCCCTCGCAGAGCACTTTGGCCGTGATGGATCTAACGCAAGATGCTGAGCAC
CGGGATGACCGGCAGGAGCAGCTAATGAACATAATCCTCAGATCGGTGGGTTCAGAGATG
GCTTTGAGGACGTTCCAGAAACCACCTGCCGAAGTTCCAGCCAGCTTCGTGGTCTTTCTG
GTCAATTCCGCAGAGGCATTTAACACACTGGGTTTCCACTTTACGGATTTCCACTCCACG
CGGGAATTCAACTTTCTCATCCTGTTGACACGTCGCATGTCCTCACGAGCTGAGAGACTT
GAGGTGCTGAGGGATATATCTAGGACCTGTGTCAGATTTCACACTTCAAATGTGATTTTG
ATAACCGAGAAGAGAGACGGAGTGGTCCTGGTCTACGCCTATAGTTTGTTAAATATGGAC
TGCGATCTCAGCGTAAGTCTAGAGTTAATAGATATCTATGAAAATGGATTATTTCGGCAT
GGTCACGAGGCCAGGTCCTTTAACCGGGGCCTCAGTCTTTCCGGATGTCCACTGCAGGTC
AGTTGGTATCCACTGGCACCATTCGTGTCCTTCATCGGCAACTCAAGTGATCCCGAGGAA
AGGGCACAGACCTGGCGACTAACTGGTATCGACGGAGAGCTCATTAAGTTGCTGGCGAGC
ATCTTTCACTTTCGCATTCTTCTCGAGGAACCGTGCGATAAATGCCTGTCTCACGACATC
AAGGATGATTGCAGTGGCTGCTTCGACCAGGTGATATTTAGCAACTCATCCATACTGATC
GGTGCCATGAGTGGTTCGCATCAGCATCGATCGCACTTCTCCTTCACGAGCTCCTACCAT
CAGAGCTCACTGGTCTTCATTATGCACATGAGTTCTCAGTTTGGAGCAGTGGCCCAGTTG
GCGGTTCCGTTTACTGTCATTGTTTGGCTAGCACTAGTGGTTTCCAGTTTGCTGGTGGTC
TTAGTACTCTGGATGCGAAATCGACTCGTGTGCGGACGATCGGATTTGGCTAGGCATGCC
CTACAAGTGCTCACCACGCTTATGGGAAACCCCTTGGAGGCCAGGAGGCTGCCGAGAAGT
GGTCGAGTGCGCATCTTGTATGCTGGCTGGTTGCTTTTGGTCCTGGTTTTGCGAGTCGTT
TACCAGGGCAAGCTATTCGACTCCTTTCGATTGCCGTATCATAAACCGCTTCCCACGGAA
ATATCAGAGTTAATCCGGTCTAACTATACACTGATTAACCAGGAGTATCTCGACTACTAC
CCGCGCGAGTTGACTGTCCTAACCAGAAATGGTTCCAAGGATCGTTTCGATTATATCCAA
GGATTAGGTAAGGAGGGCAAATTTACGACTACCTCACTGATCGCCACCATGGCGTACTAC
AATATGATGCACTGGAGCACCAGTCGATTGACCCACATCAAGGAGCACATCTTCCTCTAC
CAAATGGTCATCTACTTGCGCCGCCATTCGCTGCTAAAGTTCGCCTTCGATCGGAAAATC
AAACAGCTCCTGTCGGCCGGCATTATTGGATATTTTGTGCGCGAATTCGATGCCAGTCAG
TACAGGAAACCCTTTGAGGAGGACTATGAGGTGTCACCCATTCCCTTGGATTCCTTCTGT
GGTCTTTACTATGTTTCCTCGATTTGGCTGTCCGCAGCTGTTGTTGCTTTTATCCTGGAA
CTTCTCAGCCAACGGATTGTCTGGCTGAGGAGAATCTTTGAGTAG
>DsimIR7b
ATGGGTCGCTTCAAGACCTTGTACATATACACCCACACTAGTTCTCAGTCAACTGGTGCC
CATTTGGAGGAGCTGCTTGACCACGTGCTGACGATTTTGCCTAACAATTTCCAGGCACGT
AGGCTCTTGCTCCACCAGTCCATGGAGTATAATCCATATGTCCATGCTGTCTTGGCTCTG
GTCGATGGTCTTCCGTCTCTTTCGGCGATCTACCCTCGGATTCGAGCAACCCAGGATTTA
TCACACACATTGGTATACATGTCCATGCCCACGGATGCATATGGTGAGGAGATACAGGCG
ACCCTTCGACTTATGTGGCGTTTAAGTGTACTAAACGTGGGTGTAGTGCTTCGTCCACCT
GGAAATCATATTCTCATGGTCAGTTACTTTCCATTCCGTGCGTTACACGGCTGCCAAGTG
ATCTCGGCCAATGTAATAAATCGCTACCAAGTGGGCACAAAACGTTGGGTTAGTCCAGAT
TACTTTCCCACCAAGTTGGGGAATTTCTATGGCTGTCTTTTGACCTGCACCACTTGGGAA
GATATGCCCTATTTGGTTCGGCATCCCTATGGCAATGGCAGCTTAGTGGGCATCAAGGGT
GCCCTGCTTCAGTTCATGGCTGAAAATCTTAATTTTAGTGTGGGTCTCTATTGGATGAAC
AAGGAGGAGGTGCTGGCCACTTTCGATGAGTCGGGCAGAATTTTCGACGAGATCTTTGGC
CATCACGCCGACTTCTCCCTGGGTGGATTCCACTTCAAGCCCAGCGCTGGGAGTGAGATT
CCCTACTCCCAGTCCACCTACTACTTCATGAGTCACATTATGCTGGTGACCAATCTGCAG
AGTGCTTACTCCGCCTACGAGAAGCTGTCCTTTCCCTTTAGTCCGCTTTTGTGGAGAGCC
ATTGGCTTGGTCCTGATCCTGGCCTGCCTGCTCCTCATGCTGGCGGTGCGCTGGTGTCAT
CACCAGGAATTGCCAAGGAATCCTTACTATGAGCTGTTGGTCCTGACCATGGGTGGAAAT
CTTGAGGACCGATGGGTGCCACAAAGGTTTCCCAGTAGATTGATCCTGCTTACTTGGCTG
TTTGCCACCTTGGTTCTTAGGAGTGGCTACCAGTCGGGAATGTATCAGCTGCTAAGGCAG
GATACCCAAAGGAATCCACCACAAACTATTTCAGAGGTGCTGGCCCAGCATTTCACCATT
CAGTTGGCTGAGGTCAACGAGGCAAGAATCTTGGCCAGTTTGCCGGAATTGAGTCCCGAG
CAATTGGTTTATCTGGAGGGCAGTGAGTTGCAATCCTTTCCGGATCTGGCCAAGCAAAGT
GGCTCATCAGCCCGGGTGGCCATTCTTACGCCGTACGAGTACTTCGGTTACTTCAGGAAG
GTGCATCCGATGAGCAGGAGATTGCACTTGGTGCGGGAACGCATCTACACCCAGCAGTTG
GCCTTCTATGTGAGGCGTCACTCGCATTTGGTTGGTGTGCTGAACAAGCAGATCCAACAT
GCCCATGCCCATGGATTTTTAGAGCACTGGACGCGGCAGTATGTCAGTGCCGTGGATGAG
AAGGACGAGAGTGTGGCCAGGATAGCCTCCACATCTTATAGCACCCTGGATGGCATTGAT
GGCGACCCGAGTCTATCGGAGTCGGAGGACCAGCAGGTGGCTCC
>DsimIR7c
ATGTTGCCCAGCGCCGTGCACAATGTGAGCCTAGTTTACGCCCTCGTTTGGGCCATAGAT
AACTACTATGGAATGGCCACTAGCACACCACTGGCGGTGGTGCAATTCCCCACCAGTCGG
GAAAGCAGGAGGCTGCACAACGATCTGATAGATGCTGCCCTGGGAAGATCCTCGGGCACG
GGAAGAATTCAGTTCCTGCTGGAGGATGACCGTgtggggatgacggaaaccgatacggat
ccgccgcctccaagtggattaacgggcagacccatagcaatctggtttctggacagCTTG
CGTTCATACTTCCGCTTGGAGATGTACCTCAATCAGTTGGGCAGTCCGTACAAGAGAAAT
GGCTTCTTTCTGGTCGTTTACACCGGACTGGAGGATCAGCCCATGGAGTCACTGAAGATC
ATGTTTCGGCGTTTGTTAAATATGTATGTGCTGAATGTGAATGTGTTTCTGCAAAGAGAT
GAAACGGTCCATTTGTACACTTACTATCCCTATGGACCGCATCACTGTCAGTCCTCGCTG
CCTGTCTACTATACTGCTTTCCAGGATCTACCCGCTCCGGCAACGGGATTCGGTCTTACC
AAGCCGCTTTTCCCCAGCAAATTGGCCAACATGCATGGCTGTGAACTGGTGGTTGCAACC
TTTGAGCATCGGCCATATGTGATCATCGAAGATGATCCCAAGACTCCGGGAGGCAGAAGC
ATTCGCGGCATCGAGGGCTTGATTTTTCGATCCCTGGCCGAGCGGATGAACTTTACTATT
AAAATAGTAGAGCGGAAGGACAAGAACCGCGGCGAAATTTTGCCTGATGGAAATTTTACG
GGAATCCTAAAAATGATGGTCGATGGCGAGGTGAATCTGACATTCGTTTGCTTTATGTAC
AGCAAAGCCCGTTCGGATCTGATGCTACCCAGTATATCGTACACAAGTTTCCCGATTGTA
CTTGTAGTTCCGAGTGGGGGATCCATATCGCCCATGGGACGATTGACACGACCCTTTCGC
TACATAATTTGGTCCTGCATCCTGGTTAGCCTGATCTGCGGTTTCCTGTTGATTTTTCTT
CTGAAAATTACTGCTGTGCCGAGATTGAGAAACCTGGTGCTGGGCAGACGCAATCGTCTT
CCCTTTATGGGCATGTGGGCCAGTCTGCTCGGCGGTCTGGCTTTATATAATCCACAAAGG
AACTTTGCCAGATACATTCTGGTGATGTGGCTCCTGCAAACACTGATCCTCCGGGCCGCC
TATACGGGTCAGTTATACCTTCTCCTCCAGGATGTTGATGTACGATCGCCTATTAAATCC
CTTGGCGAGGTGCAGGCCAAGGACTATGAGTTCCGTATTCTGCCCGCCCTGCGGACGGTC
TTCAAGGATTCGATGCCCAACACCAATTTCCACGTGGTGCTCTCACCTGAGGAGTCACTG
TACCGGCTCCGTGATGAGGATGACCCAGGTATCGCAGTGCCTCTTCTACAGCCCACTATC
AACCAGTTTGACTTTCGATCGGGACCAAATAAAAGGCACCTGACCGTTCTGCCCGATCCA
CTGATGACCGCCCCCCTAACCTTCTACATGCGACCGCATTCCTACTTCAAGAGGCGAATC
GATCGTCTAATCATGGCCATGATGTCATCAGGCATCGTTGCCCGGTATCGAAAGATGTAT
ATGGACCGAATTAAACAAGTGGGCAAGCGGCGGAACCTGGAACCCAAGCCACTGTCCATC
TGGCGACTAAGTGGAATTTTTGTTTGCTGCGCAGGGCTATATCTGCTGGCCTTAATTGTC
TTTATCCTGGAGATCTTGACCAGGAATCATAGAAGATTACGCAGGGCTTTGAATGTAATT
AACAGATACGCGGCATAA
>DsimIR7d
ATGGACATTCGTTGCGTTGTGGCACTGCTCCTGGGTCTTTGTAAAGTGCAAGCGGTTTTG
TGGCCCCACCAACATCCTTTGGAGGAGCAACTGGCTAGCCAGATTTCCGCTACTCTACAA
AAGATTTTCATCAATGGCCTTGCGGTTCATAATTCTAGTGTTTTTATCAGCACCGCCTAC
GAGGAAATGGACAGGGATCGGGTGATTTTGGTGCAACGAGTCCTATATCGAAATCTATAT
CAGCCGAATACCCCAGTGCCCGTTGTCCTGGCCTCCAAGATGAATCGAAAAATGTCCGCC
CAAGTCTTCACCCAGTTGCTCTTCGTCCAGAATGCTGAGCAGGCCATTGCCATTGCCGAA
GGAGTGAACAGAAACGGGCTCTGCGTTATCGTATTGCTGACATCCCAGCCGGAACGACCC
ATTATGACGAAGATTTTCACGTATTTTATGCAGGAACGATACAACATCAACGTAGTGATC
CTGGTGCCCCGTTTGCAGGGAGTCCTAGCCTTCAATGTCCGGCCGTACACACCCACGAGC
TGCTTGAGCTTGGATCCAGTGGAAACTGACATAAAAGATGGCGATTTATGGGACGTTTTT
CCGAGCCGATTAAAGAACCTACATGGATGTCCATTGAGCGTGATAGTGTGGGATATACCG
CCCTACATGCGAATAAATTGGAAGAGTAGTGATCCGATGGACGGACTGGACGGATTGGAT
GGGCGGCTCCTACGGATCGTAGCTCGCAAGATGAACTTTACGCTAAAATTGATTCCCAAT
GAACCGAATGGACTAATTGGTGGCTCCAGTTTTATCAATGGCACCTTCACGGGAGCCTAC
AAAATGCTTCGCGAGAGAAGGGCCAATATCACTATAGGATGTGCTGCCTGTACACCAGAA
AGATCCACCTTTTTGGAGGCCACGAGTCCGTACAGCCAGATGGCCTACATAATCGTGTTG
CAGGCCAGAGGCGGGTATAGTATATATGAGGTTATGCTGTTCCCTTTCGAAAAGTACACC
TGGCTGCTGCTCAGTACGATTTTGGGTCTTCATTGGATTGTGGGCAGTCGGTGGCGAATG
CCATCCCCCATTTTGGCCGGTTGGATGCTCTGGATATTTGTCATTCGGGCTAGTTACGAG
GCATCCGTTTTCAACTTCATACACAATTCACCGGTGAAGCCATCTCCTCGCACTTTGGAG
CAAGCCTTGAGTGGTGGCTTCCGATTCATCACCGATCATGCCACCTATCGGATGACCCTG
CAGATACCGTCTTTTCAGGGCAAGACTTCAATATCCGCCGGACAGCCAGTGGATGTATTT
GATGCTCTCTTGAAGTCTCCCTGGAAGACAGGCGCCTTCACCAGTCGTGCCTTTTTAGCC
GATCACTTGGTTAGGCATCGGAAACATCGCAATCAGCTGGTGATTTTGGCCGAAAAGATC
GTCGACAATATGCTTTGCATGTACTTTCCCCATGGCTCCTATTTCGCCTGGGAGATCAAT
AATCTTCTTTTCAATATGCGTAGCTTTGGTATATTCCAGCACCATTCGCAGATCCTCGCC
TGGAACAATATGCCCACGACCACGGATACGAATTCGCCGGGTAAAACAATTCATTCCTCT
AAGGAGAGTGCAGCCACGGGATTTGCTGAGTCCATGAGCTTCGTCGTAGCAGCACTGAAT
TGCTTGATGGGAGCACTCTGTGTTTCCATTGTGGTTTTCGGTCTGGAGCTGCTGAGTCAA
AGACGCCGCTGGACGGGATTAGCATGGCTGTTTGAAAGAGTTTGA
>DsimIR7e
CTATCACCAGACCCGCGAGGATGTTTGGAGTCCTCGCCTCCAGCTATGAACGGTAGTTCA
TTCGACATCCTCTTCTATCCGTACCGCCTACACATCTGGATGGGAATCCTCGGCGTGGTG
GCCTTGTCCGCTCTCATCCAATTGGTCGTTGGCAGGATGTTGCGGGAGCGCATGGGATCA
CGGTTCTGGCTAAACCTGGAGCTAGTCTTCGTGGGCATGCCGCTATTGGAGTGTCCCAGA
TCGCATACCGCTCGTCTTTATTGTGTCATGCTGATGATGTACACCTTGATCATCCGGACA
ATCTATCAGGGCTTATTGTACCACCTGATACGAACCCATCAACTGAATCGTTGGCCACAG
ACCATTGAATCACTGGTGCAAAAGAACTTCACAGTGGTGCTGACACCCATTGTGCAGGAG
GTGCTGGACGAGATTCCCAGTGTGCAGCACATGAGATTCCGCCTGCTGGAGGGCAGCTCC
GAGCTGGATCCCCTGTACTTTCTGGAGGCTAACCACCAACTGCGGCAGCATGTCACCGCC
TCCGCTCTGGATATTTTCATCCATTTCAATCGCTTGAGTGCGGAGAAAGTGCATCAGAGG
GGAGAGCAGGGATCAGGAGCTCACTTTGAGATCGTTCCGGAGGACATCATCAGCATGCAG
TTGACGATGTATCTAGCCAAGCACTCCTTCCTCATTGACCAGCTCAACGAGGAGATTATG
TGGATGAGATCAGTGGGTCTGCTCTCCGTTTGGTCCAGGTGGGAACTGACCGAGAGTTAT
TTGCGCAGCGAGCAGAGCTTCCAAGTCCTCGGCACTATGGAGCTATATGCCATCTTTTTA
ATGGTCATGGTCGGCCTGATCGTTGGCCTGCTTGTCTTTATCCTGGAAATTGTGTCAATG
CGATCCATCTATTTAAGAACTTTTACTAG
>DsimIR7f
ATGCCACAGGTGGCCCGCGATCCGGATAGTATTCAATCCCTGGACACACCGTTCGATTGG
GATGTTTTGAATGTACTGACGCGGAATAGAAATCGAAAAATATTCGCCGTTGCCAATCAG
GATGTCACCCTATCCTTTCTACACTCCTCCGCACATCCCAATGCGTTTCACGTGGTCAAG
CAGCCCGTGAATGTGGAATACGCTGGAATGTATATGCCCAAACACTCGTTTCTATACGAG
AAGATGGACGATAACATTCGGCGGCTGGATTCCAGCGGATTTATCCACGCCTGGCGACGC
GCATCCTTTGCATCCGTCCATCGAAGGGACCAGGTGCACATGACCAGCCGGCGGTACATT
AACCATGCCAAGCTCTCCGGGATCTACATGGTCATGGGGGGTCTGTATCTTTTAGCTGGC
CTCGTGTTCGCCGGAGAGCTATTACTTCGGCAGAGGAACTAG
>DsimIR7g
atgaacgtgaccagcctgctgaatttcgagtcgatgaagtacatcggcgcccagacgcaa
gcggcgtccataaatcatcacgtggcccaggcccttcgtgtcttcatagaggacttctat
cagcggatcgctccagcctttattgtggtcctctcctgccggcgacccagtccgatgaac
ttctaccgcaacataatgcagctgctctacgagagcgtggacacgatgatcgtccagctg
gtcctggtcgagctcggtcgtccgcggcggatcgcaggaccaaggacacacaatctactg
ctggtggactcgctggatgcgctgctcgacatcgagatccacacgtatacggcgcagtcg
gacaccagcgagtactacttcatcttcctgcagcagcgggatgcactgattccgcacgac
atgcagggtgtgttcgcgtactgctggcgccaccagctgatcaactgcaatgtgatgacg
cagagttccggtggccaggtgctgctccacacgtatttcccctacgcgcctggccaatgc
aacgattcccagcccaccaggatcaatatgtttctgggcgaatcgtggcagcatcgcgac
tactttccctccaagttgcataacctcaacgggtgccctttggttgttttggccaggaaa
gtgtcgccctttttagacctagatgaggggcagcgggagcttcgcggcctggaggggcgt
ctgctgcaggaattgtcgcgcaggatgaactttagcatacagttttcgggcttacaggat
caactgaagaatcgcacaacatggacggagaaacagttgctacagaagctggtccaggag
cgcatagcccacctggcgattggttatgtgaggaagcgcatccagtacgcaacgaatctg
acgcccgtgtttccgcattactcgaaccgggtggtgggatgtctccttttgaatgcccac
aacctgaccagcctggagatttggtcgtttccgtttcaggcactcacttggatctgcctg
gtcgcgggggatcggttggctcttgttctggcggtctatgccgcctcccttggcttgccg
atcgatctccccgagcgcccgtcgctgcagttgctcttcgccagttggctgatttttggc
ctgatcgttaggtccatgtactcggctctgctgttcttcatcctgcgataccatctgcac
cagcgattgccagaaagcctgcaggatctgacccatggcgactatgcggccgtaatgggt
cgaaccatgttgcaagatctgagggaggtgcccagtctgcaggatctgctgggtctcaaa
tccgtgatagtgtcctccgaacgggaggaggaggtgctccgcacgttagatcggtgtacg
ctccgagaaggagccggctcacatccacttttCTTTGGCCTGATTTCCCAGGATGCACTT
CTCCATCTCACCCAACGGGGCCATCGGGCTGGAGCGTATCACATCATACCGCAAGACGTT
CTGGAGCAGCAGCTGGCCATTTACCTGCAGAAGCACTCGCATCTGGCCAGCCACCTggac
cacctcgtcatgtccattcgatccgtgggcctgctgcaccactgggcgggccaAATGGCT
AGCGAGCGGTACTTCCGCAGTCGGTTCCTGTACCGGGAGAAGCGCATCCGACAGCCGGAT
CTTTGGGCGGTCTACATCCTGACCGCAGGACTCTATCTCCTGTCGCTGGTCGTCTTCAta
tgcgaactcctggcctccagacgagcaggggtctga
>DsimIR8a
ATGGAGCTGCTACTGCTGGTACTGCTGCTCGCACTTCGCTTCGGTGGCTCGGAAGTACTC
AAGATAACCTTTTGGATTGAGCCCGTTCAGCGGGCGGAATTCGATACCGATATAGCGGTG
GTACTCAAGGAGttggatgcactgcgtctggatgttaaggtggacgataccaccttgact
ctgacccggtcggaagatggcttggacatgcagcggtTTTGTGAAATTCTGTCCACTGCC
GGTGCAAGTGCCGTGATCGACCTCACCTACAGCCACTGGGAGGAGGGCTATAACCTGGTC
CGCACCCTGGGTATTGGCTATGTGCGTCTGGAGCGGATTATGCGTCCCTTCCTGGACATG
TTCGGTGACTTTATGCGCCAGAAGCGAGCCAACAACGTGGCAATGGTGTTCATGAATGCC
CGCGATGCCGGCGAAGCCATGCAACAGATGCTAATCGGCTATCCCTTTCGAACACTCATC
ATGGACGCCAGTCAGACCGATCCTGGCCAGCATTTTCTCGAGCGCATCCGATCGCTGCGT
CCGGCGCCAACTTATATAGCCATATTCGCACGCGCGGCCGCCATGAACGGCATTTTCGAA
AAGGTTCAAAAGGCTGGACTCTTTCAACGGCCGCTGGAGTGGCACTTTGTGTTCTTGGAC
ACTCGGGATCGGGTATTTAAGTACAGGCGCCAGGCGGAACTGTGCACCCGGTTCACATTG
AGTCCTCGAGCGATCTGCCGATCGATGCCCATGCCGGATCTTTACTGCGGAAGTGGATTT
ACGATGCAACGTGCCATGCTGCTGAATGTGCTGCGCAGCCTGATAAACGCCGCCCAGGTG
AGTCCCGGTTATCCGACGGCCATTTACCAGGACTGTAATGCCACCGCCTCGTCGTCGGAG
GTGGGGGATCCGTTGGAGAAGGACGACTACAACTGGCTGGACATGGTGCACTGGAGTAAC
TTTCTCGCGTACGCCACGCCTTCGCCTCAGATCCAGGGTCAATTCCAAAGACCAGTGCCG
GGTCTCACCTTTGCGGTGAACATATCCGCCGGATACTACAGTTCTGAGCACGAGGCAAAG
ACAGATCTGGCCGCCTGGTCGTCGGTGGGCGAGATGCGGCTCCTGAACGAGACGATCAGT
CCGGCACGTCGGTTCTTCCGGATCGGCACCGCCGAGAGCATTCCTTGGAGCTATCTGCGT
CGGGAGGAACGCACCGGTGAGCTGATACGGGATCGCAGTGGTTCGCCCATTTGGGAGGGC
TATTGCATCGACTTCATCATTAGGCTCTCGCAAAAGCTGAACTTCGAGTTCGAGATCGTG
GCCCCCGAGGTGGGACACATGGGTGAGCTGAACGAGCTGGGCGAGTGGGATGGCGTGGTG
GGTGATCTGGTCCGTGGCGAGACAGACTTCGCCATTGCCGCACTGAAGATGTACTCGGAG
CGGGAGGAGGTGATCGACTTCCTGCCGCCATACTACGAGCAAACGGGCATATCGATCGCG
ATTCGGAAGCCAGTGCGCCGCACATCGCTGTTCAAGTTCATGACCGTGCTCCGACTGGAG
GTCTGGCTGAGCATAGTGGCCGCCTTGGTCGGTACGGCCATCATGATCTGGTTCATGGAC
AAGTACTCGCCGTACAGCTCGCGGAACAATCGGCAGGCATATCCGTATGCCTGCCGAGAG
TTCACCCTGCGGGAGAGCTTCTGGTTCGCCCTTACGTCGTTCACGCCGCAGGGCGGAGGA
GAAGCACCCAAGGCCATTTCCGGACGGATGCTGGTGGCCGCCTATTGGCTGTTTGTCGTG
CTCATGCTGGCCACATTCACGGCAAATCTGGCTGCTTTCCTCACCGTGGAGCGCATGCAG
ACGCCGGTCCAGTCGCTGGAGCAACTGGCTCGACAGTCAAGGATAAACTACACCGTGGTG
AAGGACTCCGATACTCATCAATACTTCGTGAACATGAAGTTCGCCGAGGACACGCTGTAC
CGGATGTGGAAGGAGCTGGCCCTCAATGCTAGcaaggatttcaagaagttccgcatctgg
gactatccgatcaaggagcagtatggccatatactgttggccatcaatagctctcagccg
gtggcggatgccaaggagggattcgccaatgtggatgctcacgagaatgccgactatgca
ttcatccacgattcggcggagatcaagtacgagatcacgaggaactgtaatctcaccgag
gtgggcgaggtgttcgccgagcagccgtatgccgtggccgtccagcagggcagtcatctg
ggtgacgagctgagctacgcgattctggagctgcagaaggatcgtttctttgaggagctg
aaggccaagtactggaaccaatcgaatctgcgtaactgcccgctgtcggaggaccaggaa
ggcattaccctggaaagcttgggcggcgtctttatagccaccctctttggcctcgtcctc
gccatgatgaccctcggcatggaggtgctctactacaagaagaagcaaaacgcactggaa
ataacccaggtgcgtccggtggatgattcgtcggggtccggaggcaattcttcaacagct
ccccccactgcaactagcaccacgaagcaggcatggcacatccctgtgcttcaggcggag
gagaagccagccaaggtatcgccaccgccctccttcgaagcagccactttcaggggcaag
aagctgccggccagaatcaccctgggtgatggcaaattcaagccgcgtcagggactgtac
gcaaggaggaatctcggtgcctccgattcccacagtggctacatggagtga
>DsimIR10a
ATGGCGGTGCTTGGATCGCTTTTCCTGCTTTTCATGCTGGACATGAAAACGCTGAACTTG
ACCCGGCTGGATGGACTGCTGGTGGAACCCACCAGGGATTTGGCTCAGCTGGAACTTTGG
CTGCAAGCGGGTTCAGATCATCGGGACGAAGAGAATCCCTATGTCCAGTGGTTTCTGCAA
CGAACGGAAATTCCGCTGAGCATTGTTACCTATCAGGAGAATCGCTATTGGATGGACGAT
CCGTTTGGCCGAAGAAATCTAGTCCTGGTCATGAGTTTGGATCAACTTTTGACCAATCGT
GGAGCGGCTGCTCCGATACAGAAAGCTGGTACTTTCTTCTACATCCTGGCAGATCAAGAC
AAGGACCTGTCCGCGGATGAACAACTCCGTTTGGAGGGCAGCTGTCGACTGTTTTGGTCG
CAGCACAAAGTCTACAATCGCTTTTTCCTAACCAGAGATGGTGTGTGGATCTATGATCCC
TTCCTTTTGTGA
>DsimIR11a
ATGCGCCTCGCTATCCTGTGGCTGTTCTCCGGCTGCCTTCTGCCGGGGATTCAGGATGGG
ATGTGGGCTTCGGTGCGGGCACAACAAACTGGTCGAGATGTGCTCCTCTCGCGGATGGGG
AATCCGCAGAACGAGCTCAACACCAGACGACTGGCTAACGCCTCGAGTTATCTGACTAGG
AACTACATTGCTAATAGAATCAATACGCTGGTAGTTCGAGAGAACTGTGTGGAGTGTCGA
TATGAGCTGACCGACCGCCAGCGACAGCTGGTAGACCAGATCCTGGCCAGCCTCGCTCCG
GACCTCAGTGTCCTGCTCCACAAGGGCACTGCAGAGGAGACTACCTGGGAGTACACACTC
TTCGTGGTCAACGACCACACCGCTTTCACAGGTCAGGTCTTCATCTTTCCCGACGAGCTG
CTGGAGCGCGAGTTCTTCTGCATAGTGGTGGTGTCGGAAATCCAGAGTCCCCAATTTGTT
AGGCAGACCGTTGGATCGATTGTGAAATCCAATCTGCGGATGCATTTCGTCAATGTGGTG
GTGGTGGCCCAACTGGAGGACGGAACGGTGGGCACCTACAGCTACAAGCTCTTCAAGGCC
AACTGCACGCCGGGCATCACGGTGCGGCAAATCAATCACTTCGACAGGATCACCGGAGAG
CCGCAACAGAGTATGCCGGACTTGTATCCCGTGCGGAATGGCCACTTGGGCGATTGTCCG
TTCAACGTGGGCGCCACCCACCTGCCGCCCCACTTGATCTACAAGCGGTACAAGGATCCA
CCTCCGGCCAGCAATGAGTCCATTCCGGCTGAGGATCTCTCCGGCGTCGACTGGGATCTG
CTCCAGCTGCTGGCCAAGGCGCTAAAGTTTCGCATCCAGCTTTATATGCCCCAAGAACCC
AGCCAGATCTTTGGAGAGGGAAACGTGTCCGGCTGCTTCAGGCAGCTGGCAGATGGCACC
GTGTCGATAGCCATCGGCGGCTTGAGTGGCTCGGACAAGCGTCGCTCCCTGTTCTCCAAG
TCCACCGTGTACCACCAGAGCCACTTTGTGATGGTGGTGCGCAGGGATCGGTATTTGGGT
CGCTTTGGCCCGCTGATCCTGCCGTTTCGCGGCAAAGTGTGGGGCATGATCATCATGATC
CTGGTGCTGGCTGTGCTGAGCACCTGTTGGCTCAGATCCCGTTTGGGCCTGAGTCATCCA
ATGGAGGATCTGTTTACGGTGATTGTGGGCAATCCGATACCCAATCCAAGGCTGCCGGGC
AAGGGATTCCTTCGATACTTACTGGCCAGTTGGATGCTACTCACTCTGGTCCTGAGGTGT
GCCTATCAGGCGCGACTCTTCGACGTTCTTCGCCTCTCGCGCCACCGCCCGCTGCCCGAG
GATCTCAGTGGTTTGATTAAGGACAACTACACCATGGTGGCGAATGGGTACCATGACTTC
TATCCCTTGGAGCTCACCTGCCGGCAGCCCCTAGACTTTTCGGCACGATTCGAGCGGGTT
CAGAGGGCAGCTCCGGACGAAAGGCTAACCACAATCGCGCTGATCAGTAACTTGGCCTAC
TGGAATCACAAGCACCCGAACATCAGCCGTCTGACCTTTGTTCGCCAGCCGATCTACATG
TATCACCTCGTCATCTACTTTCCCAGAAGATTCTTTCTCCGGCCAGCCATCGATCGGAAG
ATCAAACAGCTGCTGAGCGCCGGGGTGATGGCCCACATCGAAAGGAGGTACATGCAGTAC
GAGAAGAAACATAAGGTGGCTTCTAACGATCCAGTTCTCCTGCGCAGGATCACCAAAAGT
ATAATGAACGGGGCGTACCGTATCCACGGTCTGGTGATTGTTCTGGCCACAGGGATGTTC
ATCCTGGAATTGCTGGCGGGGCGCAGCAATGGCAGACTAAGGCGATGGATGGAGTGGGTG
CATGAATAA
>DsimIR20a
ATGTTGGCAAGCTTGAACCGGATCACTGGCCTTCCCGCCGAACTGCTGGATCTCTACGGG
CTGGTGGTTCACTTTCTGCTGAGGGGAGAGACCACACTGGTGTACTACAATCCCGCAGGA
CTCGACTGCAGTTGGGGGGTCCTGTGGCAGCGGAACCTGACTGTCCATCCGCAGATCGTG
TGGCAGCGCAACTATTCATACCCGGACCTTTACGATCAGTTCAATGCGGAGCTCTTTGTG
CTGGCTTGCTTGCCGATGGACTCCACAGCTGCAATTCAACTAGAAACCCTAGCCAATAGC
CTAAGCCACCTGCGTACGGTGGTTCGATTGCTTATCGAAGTGGCAGGTCCTGATCAAGAA
TCGCTGGCCAGGCAGTATCTCTCGTTTTGTCTGCGCCGGAGCATGCTGCATGTGGAGCTG
TACTTCCGGGACTACCACCACTCCCTGATCCTCTACTCCTTCCAAGTGTTTCCCAGTTTC
GAGCTGGTAATGCGTCGGATTTCAGGCGGTCAAGGCGTGAAATTGTTTCTCCATAAATTG
GATGATCTGAGGGGACATCGTCTGCGTGTAATTCCGGATCTCTCGCCGCCTAACACCTTC
TTCTATCGCGATGCCAGGGGCGACAACCAGGTGACCGGTTACCTGTGGGACTTCGTGGCC
ACTTTTGCCGGTCGGGTTAATGCTGGTCTGGAGGTAGTTCGTCCCAGTTGGCGGGCGGGT
TCGGCCTCTGATAGTTCCTACATGTTGGAGTACTCCGCGAAGGGCCTCATAGACGTGGGC
CTGACCACCACACTGATCACGAAGCGGAATCACTGGGCCATCCCTCAGTATACCTATCCG
CTATTGGTCTCCAGCTGGTGCACTATGTTGCCGGTGGAAAAGCCATTGGCAACTCCAGAT
CTGTTTGGACGGATCGTGTGTCCAGCGTTGGCGATGGCGTTGCTACTCATCATCCTCGTA
ACCTGGCTGGTGTTCAGGCATCTGCGTTGCCTAGCACGTTGGAAGAACTCAAGACCGGCA
CGGATCGTGCCCCACCTGCTGGCCCTGCTCCTGCTGACCACCTGCAGTGCCCAACTGCTA
TCGCTCCTGATCTTTCCGCCCTACCACGTGAGAATAGCCAGCTTTGAGGATCTGCTTCGC
GGTGACCAGAAGATCCTGGGCATGCGGAACGAGTTCTACGACTTGGATGGGGCTTTCCGG
GCGCGGTATGCAGGCGTATTTCACCTGATTGACGATCCCAACGAGCTGTACGATCTGCGC
AACCACTTCAACACAACGTGGGCCTACACCATGGCCTACATAAAGTGGCTGGTGATTAAA
ACCCAGCAGCGACACTTTTCTAAGCCGGTTTTCCGTTGGTCTAAGGATCTCTGCTTCTTC
GACTTCATGCCCACCAGCGTTATTGTGGCCCCCGATTCGATTTACTGGGAGTCCTTAAAG
GACTTCACCTTTCGTATCCACCAAGCAGGTCTAATGAAGCACTGGGTCCGAAAGAGCTTC
TACGATATGGTCAAGTCCGGCAAGATGAGCATTAAGGACTATAGCGATCTGGAGACTATT
AAGCCCCTGAATATCCGGGACTTGGATATCGTCTGGCGGGTCTGTGGAGCAGCTATCGCA
GTGGCCTCTGCGATTTTCCTGATGGAGCTTTTGTATTTTTACATCAACGTGTTTCTCAAT
AGCTTGTAA
>DsimIR21a
atgtcatattattggatagctctggtcctatttaccgcgcaagccttttcaattgaaggc
gatacatctgctagttatcaagagaagtgtgttagccgacggcttatcaaccattatcaa
ttaaacaacgaaatttttggtgtgggaatgtgcgatggtaataatgaaaacgagttccgt
caaaaacgccgtattgttcctacatttcatggcaatccaaggccacgaggtgaacttttg
gccagtaagtttcacgtaaattcctataacttcaagcagactaactcattggttgggttg
gttaacaaaattgcccaagagtacctcaataaatgcccaccggtcatatattacgatagc
tttgtggaaaaatctgacggattaattctagagaatttgttcaagacaattcccattact
ttctaccacggggaaatcaatgcagactacgaagcaaaaaataaacgtttcacgagccat
atagatagcaattgcaagagctacattcttttcctttcggacccattaatgacgcgaaag
attttaggcccgcaaactgaaagtcgtgtagttcttgtctcaaggtccacccaatggaga
cttcgggattttttgtcttcggagctatcctcaaacatagtaaatttactagttattggc
gaatcgctcatggctgacccgatgcgcgagcgcccatacgtactctacacccacaagctc
tatgcagatggacttggctcaaacactccggtagtgctaaccagctggataaagggagct
ttgtcacgaccacatataaatctttttccatcgaaatttcaatttggttttgcgggacac
agatttcaaatttcagccgcaaatcagccgccgtttatttttcggatacgcactttagat
tcctcaggaatgggccagttgcgatgggacggagttgaatttcgtctgctgacattgata
tcaaagcggttaaacttttcgatagatatcactgagaccccaacacggtcaaatacgcga
ggggttgtagacgccatccaggaacagattatagagagaacagtagacattggtatgtcc
ggtatatacataacacaggaacggctgatggactcagccatgtcggtgggacactcaccc
gattgtgcagctttcataacacttgcctcgaaggccctgccaaaatacagagccatcatg
ggaccgttccaatggccagtctgggtcgctctgatttgcgtttatctcgggggaatattt
ccgatagtttttaccgaccgtttgacacttagccatttaatgggtaattggggtgaggta
gaaaacATGTTCTGGTATGTATTCGGCATGTTCACAAACGCTTTCTCCTTTACCGGAAAA
TACTCGTGGAGCAATACGCGGAAAAATTCCACACGTCTCCTAATTGGAGCATATTGGCTC
TTTACAATTATCATTACATCTTGCTACACAGGTTCCATCATAGCATTCGTAACGTTGCCA
GCGTTTCCGGACACCGTTGACTCTGTGTTGGATCTGCTGGGTTTGTTCTTTCGCGTTGGA
ACCCTGAACAATGGTGGCTGGGAGACCTGGTTCCAGAACTCGACCCATATACCGACgtct
agattgtacaagaaaatggagtttgtcgggtccatagatgagggtattggcaacgttacc
cagagcttcttttggaactatgcctttcttggctcaaaggctcagcttgaatacctggtg
cagtcaaatttttcagatgaAAATATCTCCCGCCGATCGGCACTTCATTTGAGTGAAGAG
TGTTTTGCTCTTTTCCAAATAGGCTTTCTGTTTCCCCGAGAGTCAGTGTATAAAATCAAA
ATCGACTCGATGATATTACTTGCCCAGCAAAGCGGTCTTATTGCAAAAATCAATAACGAG
GTAAGCTGGGCCATGCAGCGATCGTCTTCAGGACGCCTGCTCCAGGCAAGTTCTTCAAAT
TCCTTACGTGAAATAATTCAGGAAGAGCGCCAATTGACTACAGCGGACACAGAAGGAATG
TTCCTGCTCATGGCACTGGGCTACTTTTTAGGGGCCACAGCCCTGGTATCCGAGATCGTC
GGTGGCATTACCAACAAGTGCCGCCAAATAATTAAGCGCTCCCGCAAGTCGGCCGCCTCC
TCTTGGTCGTCGGGGTCAAGTGGGTCAATGCATCGCACTAATGCCGAGCAACTTTCCCAT
GATAAGCGAAAGGCCAATAGACGCCAGGCCGCTGAGGTTGCTCAAAAAATGAGTTTTGGA
ATGCGCGAGTTAAATCTTACCCGCGCAACGCTTCGGGAAATATACGGAAGCTACGGGGCA
CCTGGAATAGATCATGGTCAGCTGGACATCGTCCGCGCAGAGTTTCCAAGCAGTTCTGCA
AACTTAAATAGTACTGAAGACGAAGAATCTCAGGAAGCTATTGAATCTCTGCAGCGTTTA
GACGAATTTATGGACCGGATGGATAACGATTCCAATCCTTCCTCACACACATTCCGTATT
GACAATTAA
>DsimIR25a
atgattttgttgaatccgaaaacctcgaaaatcctgtggctggtgggatttttagtttta
ttaagcagctttagtttggagatcgcagcgcaaactactcaaaatatcaatgtgtTGTTC
ATCAACGAAGTGGACAATGAACCGGCGGCCAAGGCTGTGGATGTGGTGCTCACCTACCTG
AAGAAGAACATCCGATATGGTCTCTCGGTGCAGCTGGATTCGATAGAGGCGAACAAGTCG
GATGCCAAGGTGCTGTTGGAAGCTATTTGCAATAAGTACGCAACAAGTATTGAGAAGAAG
CAGACGCCTCACCTGATCCTGGACACCACCAAATCGGGCATAGCCTCGGAAACGGTGAAG
AGCTTCACCCAGGCCCTGGGTCTGCCCACCATTAGTGCCTCCTACGGCCAGCAGGGAGAC
TTGAGGCAGTGGCGCGACTTGGATGAGGCGAAGCAGAAGTATTTGCTGCAGGTGATGCCG
CCGGCGGATATTATTCCCGAGGCCATTCGAAGTATAGTGATTCACATGAACATCACGAAT
GCTGCTATTCTGTACGATGATTCCTTCGTCATGGACCACAAGTACAAGTCCCTGCTGCAA
AACATCCAAACCCGTCATGTGATCACCGCCATAGCCAAGGATGGTAAGCGGGAGCGCGAG
GAGCAGATCGAAAAGCTGAGGAACTTGGACATCAACAACTTCTTCATTCTGGGCACCCTG
CAATCGATCCGCATGGTTTTGGAGTCGGTGAAGCCAGCGTATTTCGAGCGCAACTTCGCC
TGGCACGCCATCACCCAGAACGAAGGAGAGATCAGCAGTCAGCGGGACAATGCGACCATT
ATGTTCATGAAACCCATGGCGTATACGCAATATCGAGATCGGTTGGGATTGCTGCGAACC
ACTTACAATCTGAACGAGGAACCGCAGTTGTCATCCGCGTTTTACTTCGATCTGGCACTG
AGGAGTTTCCTGACCATCAAAGAAATGTTACAATCGGGCGCCTGGCCAAAGGACATGGAG
TATCTGAATTGTGACGACTTTCAAGGTGGCAACACACCCCAAAGGAACTTGGATCTTCGG
GATTACTTCACCAAGATTACCGAACCGACTTCGTATGGAACCTTCGATCTCGTCACGCAA
CCCACTCAGCCATTCAATGGGCATAGTTTCATGAAATTCGAAATGGATATAAACGTGCTG
CAGATTCGTGGTGGCAGTTCCGTGAACAGCAAGTCCATCGGCAAATGGATATCGGGTCTG
AACTCGGAGCTCATCGTCAAGGACGAGGAGCAGATGAAGAATCTCACTGCGGATACGGTT
TATCGAATCTTTACTGTTGTGCAAGCTCCTTTCATAATGCGCGATGAAACGGCTCCGAAA
GGATATAAAGGATACTGCATTGATCTGATCAACGAGATAGCCACGATTGTCCACTTCGAT
TACACCATCCAGGAGGTGGAGGACGGCAAGTTTGGCAACATGGACGAGAATGGCCAATGG
AATGGCATTGTCAAGAAGCTGATGGACAAGCAGGCGGACATTGGTCTTGGCAGCATGTCG
GTGATGGCCGAACGGGAGATAGTCATTGACTTTACGGTTCCGTACTACGATCTTGTCGGG
ATTACGATCATGATGCAGCGACCCAGTTCGCCCAGCTCACTGTTCAAGTTCCTCACCGTG
CTGGAAACGAACGTGTGGCTTTGCATCCTGGCTGCCTACTTCTTCACCAGCTTTCTCATG
TGGATCTTTGATCGCTGGAGTCCCTATAGCTATCAGAACAATCGGGAGAAGTACAAGGAC
GACGAGGAGAAGCGCGAGTTCAATCTGAAGGAGTGCCTCTGGTTCTGCATGACTTCATTG
ACGCCTCAAGGCGGTGGCGAGGCTCCAAAGAATCTGTCTGGGCGTTTAGTGGCCGCCACC
TGGTGGCTCTTCGGATTTATCATAATTGCCTCTTACACGGCCAATTTGGCTGCCTTCTTG
ACCGTATCACGTTTGGATACGCCCGTTGAAAGCTTGGATGACCTGGCGAAGCAGTACAAG
ATCCTGTACGCTCCATTGAATGGCTCATCTGCCATGACATATTTCGAGCGTATGTCCAAC
ATAGAGCAAATGTTTTACGAGATTTGGAAGGATCTGTCGCTTAACGACTCCCTGACCGCC
GTGGAGCGCTCCAAGCTGGCTGTTTGGGATTATCCAGTGAGCGACAAGTACACCAAGATG
TGGCAGGCCATGCAGGAGGCGAAGCTACCGGCCACCCTCGACGAAGCGGTGGCCCGGGTA
AGGAATTCGACAGCGGCCACGGGTTTCGCCTTCCTGGGCGACGCCACCGATATACGCTAC
CTGCAGTTGACCAACTGCGATCTGCAGGTGGTGGGCGAGGAGTTCTCCCGGAAGCCCTAT
GCCATAGCCGTTCAACAGGGCTCGCATCTCAAGGATCAGTTCAATAATGCAATCCTGACC
CTGCTCAACAAACGACAACTGGAGAAGCTCAAGGAGAAGTGGTGGAAGAACGACGAAGCG
CTGGCCAAGTGCGATAAGCCGGAGGATCAATCGGATGGCATCTCGATCCAGAACATTGGC
GGCGTCTTCATCGTCATATTCGTGGGCATTGGAATGGCCTGCATCACGCTGGTCTTTGAG
TACTGGTGGTACAGGTACCGCAAGAATCCGCGGATCATCGATGTGGCCGAGGCCAATGCG
GAGCGATCCAATGCTGCGGACCATCCTGGCAAGCTGGTCGACGGTGTGATCCTGGGCAAC
TCGGGCGAGAAGTTCGAGAAGTCAAAAGCTGCACTGCGTCCGCGCTTCAATCAGTATCCG
GCTACGTTTAAGCCACGTTTCTAG
>DsimIR31a
atgaatctcttaatcggtatgtttattttaatactagctgcaggtgaaggtgaaataatt
ccgagtatggaagaatccgttctaactaattttgtggcaagtctagtcaaaaccaagcaa
gcaatagtgttttcatgtttatttaaagattttagagaaatctctctcgcattgATGAAA
ATCAATCAATTTGTGAGCGTAGTTAACCTTAACCAAAGTTATTCACTAACATCCATATTG
ACGCGGGAAAATTACGCTCGAACTTCGGTGCTGGTAAATGCCAGATGCAGTGGATCGTCT
GATCTTCTTTTTGAAGCCTCTGAAAATAGGTATTTCAACAAAACCTATCAGTGGTTTCTC
TGGGGTGTTGATCTCGAGGTTCGATCCCTATTTCCTTTAAATCTCAACTATGTTGGTCCC
AACGCCCAGATAACCTATGTTAATGAAACCACAGATGGTTATGCGTACTGGGATATTCAT
TCGAAAGGACGACACTTAAAGTCGCATTTGGAAATCAATTTGATAGCAACGTTGATAAAC
GATACATTGAATATCGCTTGCGATATTTTCCATTTGCAAAGCATTGATTTTCGCGGGCAA
TTTAATGGATTAACTCTAAGAGGAGCAAGTGTTATCGACAAGGAGGATATAATCTCAAAT
GAACAGATTGAATCAATTCTTTCGCGACCAACTAAGGATGCTGGAGTGGCTGCTTTTATT
AAGTATCACTACGAGCTTCTAGGACTTCTGAGAGAACGTTTCAACTTCACGGTCAACTTC
CGAAATTCTAGAGGATGGGCTGGACGCTTGGGCAATACTACCTTTCGATTGGGACTCTTG
GGAATCGTTATGCGAAATGAGGCAGATATAGCCGCATCCGGTGCCTTCAATCGAATTAAT
CGCTTTGCAGAGTTTGATACAATACACCAGAGTTGGAAATTTGAGACGGCTTTTCTATAC
CGCTACACTTCCGATTTGGATACTCATGGAAAGAGTGGTAACTTTCTGTCGCCATTCAGC
GACAGAGTTTGGTTGTTCTGTCTATTAACCCTTGGTGCTTTTAGCATTATTTGGGTGCTA
TTTGAAATTATCGACTGCAAGATATTGCGTAGACGAGTTAATAGCCAAAAGCTGGAACAT
TTAAATCAGAAAAGGCCGGTGATTTGCATTAAGACCACATGCATTGAACGAATTTTACAG
ACTTTTGGAGCTTGTTGCCAACAGGGTTTGGACCCGAATCCTGTAGATCGTTCAGTGCGC
TTTCTGGTAATGACACTGTTCCTATTCTCCCTGGTTATGTACAACTATTATACCTCTTCC
GTGGTGGGCGGATTGCTTAGTTCTTCAGATCAGGGTCCCTCTACAGTCGACGAAATAACT
GCAAGCCCCCTAAAAATATCATTCGAAGACATTGGTTACTACAAAGTCTTATTCCGAGAA
AGCCAAAATCGATCAATTACAAGATTAATAGAGAAAAAACTTTCTTCGTCAAGAAGTTTA
AATGAATTGCCGATCTTTAGCCACATTGAGGATGCTGTTCCATATCTCAAAGCCGGCGGA
TTTGCTTTTCATTGCGAAGTGGTGGACGCTTATCCGGTGATCTCAGAATATTTTGATGCC
AACGAGATCTGTGATCTGCGTGAAGTCTCCGGTCTGATGGAGGTTGAAATTTTGAATTGG
ATTTTACACAAGAACAGCCAGTATACCGAGATTTTTAAAACAGCtatgtgtaatgcccag
gaaaaaggtttcgtggagcgcattcttcgacggcggcaaattaaaaagccagcctgtcaa
tcattatacaccgtttatcctgtgagcttgtcaggagtgctacctggatttgtaatttta
atttgtaagagtataaccaaattttgctag
>DsimIR40a
ATGCATACGTTTCTGGCATTGGGCCTGCTGTCCTACCTTTTGGGATTGCTAAACAGTACA
AGGCTGACTTTTATTGCTAACGATGAGTCAGACACTGCAATAGCGCTCACCCAAATTATA
AGAGGCTTGCAACAACCTTCTCTTGCTATATTGGCGCTACCAAGCCTCGCTCTTTCTGAC
GGAGTTTGTCAGAAAGAGCGCAGCGTTTATCTTGACGATTTTCTGCAGCGTCTTCATCGC
AGTAACTACAAGTCGGTGGTATTCAGCCAGACGGAGCTTTTTTTTCAACACATTGAGGAA
AACCTTCAAGGTGCAAACGAGTGCATCAGCCTGATTTTGGACGAGCCCAACCAGCTGTTG
AATAGCCTCCACGATCGTCATCTTGGACATCGCTTAAGCCTATTTATTTTCTATTGGGGA
GCACGCTGGCCACCCAGCTCCCGTGTAATTCGTTTCAGAGAGCCGCTTCGAGCGGTAGTC
GTAACTCGTCCTCGCAAGAAGGCCTTCCGCATCTACTACAACCAGGCTAGGCCTTGTAGC
GACAGTCAGTTACAGTTGGTTAATTGGTACGACGGCGATAACCTTGGTCTGCAACGAATT
CCCCTTCTTCCGACTGCATTATCCGTGTACGCCAACTTTAAAGGTCGTACCTTTCGGgtg
cctgtatttcacTCTCCGCCGTGGTTTTGGGTAACGTATTGCAATAACAGCTTCGAAGAG
GACGAGGAGTTGAACAGCCTAGACAGCATAGAGAAAAGAAAGGTTCGGGTCACGGGTGGT
CGCGATCACCGCCTACTCATGCTGCTATCTAAGCATATGAACTTTCGGTTTAAGTATATC
GAAGCACCCGGTCGAACCCAGGGCTCAATGAGGTCAGAAGATGGCAAGGATTCCAACGAC
AGTTTCACAGGAGGCATTGGATTGCTGCAAAGTGGACAAGCAGAATTTTTTTTGGGAGAT
GTCGGTCTAAGCTGGGAACGGCGGAAGGCCATCGAGTTTTCTTTTTTCACACTGGCTGAT
TCAGGAGCGTTTGCTACACACGCTCCCAGACGCCTTAATGAGGCCCTCGCCATTATGCGC
CCGTTTAAGCAAGACATCTGGCCCCATCTAATCCTTACGATAATTTTCTCCGGACCTATT
TTTTATGGCATTATTGCCCTGCCTTATATTTGGCGTCGACCATGGGTAAACTCAGATGTG
GAACATCTCGGAGAATTATGTATCCACATGACGTATTTAAAAGAGATAACCCCACGCTTA
TTAAAGCTCAAACCCAGAACTGTGATGTCTGCCTATCAGATGCCCCACCAACTTTTTCAG
AAGTGCATATGGTTCACTTTACGTCTGTTTTTAAAACAATCATGCAATGAACTACATAAC
GGATACCGAGCCAAGTTTTTGACCATAGTGTATTGGATAGCAGCGACCTATGTATTGGCC
GATGTATATTCAGCTCAACTGACCAGCCAGTTTGCACGACCTGCTCGCGAGCCACCAATC
AATACTCTTCAGCGCCTGCAAGCAGCGATGATTCACGACGGTTACCGGCTATATGTGGAG
AAGGAAAGTAGTTCGTTGGAGATGTTGGAGAATGGGACAGAACTGTTTCGTCAGCTTTAT
GCTCTGATGAGGCAGCAGGTGATCAAGGACCCTCAAGGATTTTTTATTGACTCTGTGGAA
GCTGGAATTAAACTAATTGCAGAGGGCGGTGAGGACAAGGCAGTACTGGGAGGGCGTGAA
ACACTATTTTTTAACGTTCAGCAATACGGATCAAGCAACTTTCAGCTCAGTCAAAAACTT
TACACTCGTTATTCGGCTGTGGCCGTACAAATCGGATGCCCCTTTCTAGGCAGCCTCAAT
AATGTGTAA
>DsimIR41a
atgcttatagatctgagttggtcacttgtcctaagtgctattattgggacatatttaaac
gagagtactatctgtatattttggaatgataaattcgagttccatctacttcataagtcg
gattatataagctttgtgggaataaatattaaaagctttgatgataacagaggtcattat
attgttgataagagattgaaggaaaaagatattcaaaacaaaaatttgtttctggatgac
cttgtgataaaaataattatatctattgaagtcacccactgcgagacgtttgtagttttc
gacaaagatatcgatcggtttgtaaatgcgtttactaaggcgtcagtatattcaatatgg
aggtctttacacaataaatttgtttttgctcatatagcttacgagttgccggagtcccat
caccacttcttcgaagatcaaccaaacattctctttgttgtaagagatcattcctccgcc
agtagttttgatataaaaacaaacaaatttgttggacgcaaagaagaaaaaCCTTCTCAG
TTGATACTGGTCGACAGATATTTGGCTTCGGAACGGCGATTTCAATTTGGAATATCGTTG
TTCGCGGACAAACTTAATAACATGCAGGGTCGAGAAGTCATCATTGCTGGATTCGATTAT
CCACCTTATACAGTGATAAAACATaacatgagtactaatgcacaagacatgggcgtgagc
ggagactccgatttcaaaaatgtttacattgatggaactgaaactcgtattattttaaat
ttctgtgaaaaattcaattgtacaatccaaattgattcatctgccgcaagtgattggggc
aaagtttatccaaatATGTCAGGAGATGGTGCCCTTGGTATGCTTATTAATCGTAAAGCA
GATATATGCATTGGAGCTATGTACTCGTGGTACGAAGATTACACATACTTAGACCTTTCC
ATGTATCTTGTACGTTCTGGAATAACGTGTCTTGTACCAGCGCCATTGCGACTGACTAGT
TGGTACCTTCCCTTAGAGCCTTTCAAAGAAACTTTATGGGCTGCAATTCTGTTATGTCTA
TGTGCGGAAGCTACAGGGTTGGTTTTAGCATTTAAAAGTGAGCAGGCGCTGTATGTACTG
CCTAGCTACCGTGAGGGCTGGTGGACTTGTATAAGCTTTGGAGTATGTACCACCTTTAAG
CTTTTCATATCGCAATCAGGAAACAGCAAGGCATATTCACTGACAGTTCGTGTACTACTA
TTTGCCTGCTTCCTTAATGATTTAATAATAACCAGCATATATGGTGGCGGCCTTGCAAGT
ATATTGACAATTCCAAGTCTGGACGAGGCAGCCGACACAGTCCCCCGCTTGCGTTTTCAC
CGATTACAGTGGGCGGCCAACTCTGAGGCATGGGTCTCGGCCATACGCGCTTCTGATGAG
gcattggtgaaagatatattgtacaatttccacatatatagcgacgatgagttgctacgc
ttagcacaggaccagcatgtgcgcattggatttactgtggagcgtctgccattcgGTCAC
TTTGCTATCGGAAACTATTTGGGGCCTCAAGCGATTGACCAGTTAGTTATAATGAAGGAC
GATATTTATTTTCAATATACGGTGGCTTTTGTTCCCAGACTTTGGCCCCTCCTCGATAAA
TTAAATACTCTAATATATAGCTGGCATTCGTCTGGTTTCGATAAATACTGGGAATATCGA
GTTGTTGCCGATAACTTAAATCTGAAGATACAACAACAAGTTCAAGAAACAATGACAGGA
AGTAAAGATATTGGTCCGGTCCCGCTCGGAATGTCAAACTTTGCAGGATTTATAATTGTC
TGGATATTAGGATCAGCTATAGCTACATTAACTTTTTTGTTAGAGCTATCACTAACTTAT
ATTTTAAAGGAGATGATTTAA
>DsimIR47a
ATGAGGCAAATAAAACTCTTAGTCTGGTTACTGGTCGGCGGAGTGGTTTCCTCAACGGAA
CAACTGCAATTCCTAAAGAATTTCCTAGAAGCGGTGCACAAAGAGAGATCTATTTCAACT
ATTCTTCTCATGCAAAGGAAAGTTCATAAACATGATTTTTTGCACGGACTTTACCCCATA
TCCTGGCCTATAATTCGCTTGGACGAAACTAAAAGAGTTGAACTAGTAAACAATTTTAAC
AAGGACATCCTGGCCCTTGTTTATATGGAAGCTGAGGAGGATACATTGCTACTTTCGGCA
TTGGCTGCCGATTTCAATCATATTAGAGACGCGAGGATTATGATCTGGTTACAGATGAGC
CCTTCGGAAACTTTTCTTGAAAATATTGTTTTTCAGGCATCTAAAGAGAAGTTTCTTAAT
CTCGTGGTAATAGAAAATACATTAAAAACTCGACGATTTTATCCATTTCCCCAGCCAACG
GTGCAAGTTATCGACAAACCTTTCGAAGAAAAGGAAATATATCCCGCTCTTTGGCGCAAC
TTTATGGGCAAAAATGCAATAGCTGTGCCCGACTTGGTGCCACCACGGAGCTTCTATTCT
TTTAATCCAAAAACCGGTCATAGAACGCAAAGTGGATCTGTCTACAAAGTCTTTAAAGCC
TTTACGCAGAGATACAATATTACCATGCTCCTGAAATGGCCACTCAACACAAATACTACC
CAAGAGGAAATTATCGAAAGGACTGTTCGGGGAGAGATAGATTTACCACTAACCGGGCAG
TTGATTAGCTTTAGACACCCAAACGGAAGTAGGGCTCAGCCTCTTTTAGGAATGACAGCC
CTATCCATTGCCGTTCCTTGCGGCCCGGAGTTGCCAATGTTTGATCGGTTCTTTTTGGTC
TACGGACTGGCTACACCCATCACCATAGCTGGATACTACGTCCTGCTAAACACCATAGAG
ATCATACTTGTAACCCTAAGCGATCGAGTCAAACGCCATCCAAGACATGAGAAGATCCTA
AACCTGGTGCTCAACCTACGGGTGTTCAGTTGCATTCTGTCCCTGCCCACTCCACAAGGG
AATCGACTTAGGTCCGTCAAGGGTCAGCTGACCATGGTGATGAGTATCACAGGGCTCATT
CTGTCCTGCATTGTGGCAGCACAAACGAGTACTATTCTCACCATGAAGCCCCAATATCGG
CATATCAAGAACTTTCAGGAACTACGCGACAGTAACATAACCGTGGTTTGTAACCACCTT
AACTACATGACCATCAAGCAGCAAATGGATCCCAAGTTTTTAGCCAAGTTCATGCAGAAC
ATCTGGATTGTGAGCAGCATTGAGCAGATGAAGATGATCTTTGATTTGAATACGAGCTAT
GCCTACCAGACATTCTCCTACAAAAGAGACCCCTTTACGCTGCTTCAAATGCACACTACC
CGTAAGGCGTTTTGTAGGACCCCGGATCTAGAAGTGGTCAGTGGACTCGCTTATACTGCG
GTTCTCGAAAAGAATTCGATCTACGCACTGCCCTTGCAGGACTACACCCTTCAGGTCTTT
AGTGCCGGTCTGGTCTATTACTGGGCGGAAGAGGCTATTCGGGATCTTATCTCCACCGTG
AGGCACTCACAATTGGAAAAGCTACCCATTGTAATCGGATATCAATCTCTGAAGCTGCAG
GATTATAAATGCTGTTGGATGATTCTCCTATTCGGTGGCGCTCTAGCCTTTTGTGTATTC
ATCGTGGAAGTTGTCGTGGGCTCCAAAAAGCGAGGAATATGA
>DsimIR47b
atgagggaagctcaaataattattttcttgttggcaagtgctgcagcagtgactgtgaaa
caatatgagttccttcaaagtttcctgaaagcagtggagcaggaacaaacgattaccact
cttttgatgatgcaaagccacgttcagaaaaagaatctttttcaaggactatatccgtta
ccctggcccataatccatatggatgaaactcaaagaattgagttggttaaccactacaat
aagggaatcatggctctgctctacatggattctgagcaggatatattcctcctctcatca
ttggctgccaatttaaatcacatgcgagaggccaggattgtgatttggctagagctcgag
cctacggaaaagtttctcggagatatggcaaagcaagcagatgtacacaagttccttaat
attttgctaatagaaagaaccttacaacttttgcgcttttttccatttcctcaaccgaag
ttcgaaagactcgaaaagccccttggaaagtctaatattttcccagtcctatggtataat
tatatgggaaaaattgctttgacactagatcacttggtggaaccacgaagtttctactgg
acggatcccagtacgaatgtaaaacgacccacaggatatatttacaagttgattacaaat
tttgccgagcagcacaatatcactttgcaactggacagtcctccaagcgaagatatgtcc
caaatagaaatcatcgaaaggactcttcatggagagatagatctggccataactggacag
acgataaactcgagacatgcgagcgggagcaggattcactgcttcctcggaatggcatca
atgtccatcgtagtgccctgtggacaggaaatgtcggcctatgaacggttccatgccgct
tattcatttcgtgcgccgattatatttttcggattttacatttttctaagccttgtagat
tttcttcttagaaccataagcgatcgaatccggcgaaatccaaggcgtattcccctcctg
caaacggtgcttagcctgcgtgtgctgtgttgcattttaagcatgtctgttcccaattcc
aatcgactgagatccgttaagggacagttcaccatggtgatgagtttaacaggcctgatc
atatttggcattatggccgctcagaccagcacattgctttctatgaatccgcaatatcgg
cacattagtaactttcaggaactgcgcgacagtaacataaccgtggttttcaatcacatg
aacttcatgactatcaaacagcagatgaatcccgacattctgtcgaagtttctgacgaac
atctgggttgttaaaagccaggaactaatgaatatgattgtttcgtttaatacaagctac
gcctatcagactttcatctataatgagggccttatcagggcactccaaagccattccgtt
cacaaggcattttgcagctccccagaactgcgtttgatcagcggacttacatattcccta
gtcttggaaccgaattcgatatacgcattggctctgcaggatcacgcacttcaggtgtgg
agttccggtattataaattactggatcgacgaagcagttcggaaaataatatcgtcagtg
agaaattcccgatttgtgaaattgccattttcgacatttcgggtactaaaactcgaagat
tgccgaggcggttggcaaacacttttttgtgggtttttcatagctacttgtgttttcatt
gtggaagtactaataggctttttccgatatagaaatcagaaaaaataa
>DsimIR48a
atgattttcctcccaacatttttagcactgatgcatcttctgattactgaaacaaatttg
ataattggaaaaaccttgcctgatattttaaatgagcttaacgagcgcctgataatttca
actaatattatcttctgcaaacagtttgataaccttttaccttttgaagcacaaacatcg
agatttgtatacagctcattggaagcctttaatatcaccagtttatggaaccatgtggga
agcgataataagctgtttgtaatagtgggaaatgagccaccatatgaacttttcaccaaa
ctggatttacgctttcagctggtggatttccttttaattatcggtaacgaaatcgaagag
gatatatggaagcgctttataaaatatgcttggcggctgggatatgttaaaatcttaata
tattctacatacacgaaactttgctatcatcaaatactattttccagtctgaggataagg
gaaactaacattgcggactatactaagtttagaggttcatttcgaaatgtgaatggctat
caagttcgagtggctgcgtacaacaatgttcccagaagttttatatattcagataaaaat
ggcaaacgaatatatgctggatactatATGCGCTTTGCACGCGCCTTTATCCAGAACATA
AATGCTACCTTTAAGCCAGTTTATACACCCAACGATTCACCTGAAAATTGCACTCAATTT
AGTCTGAATAATACAGTGGATATATGCGCCGATGCTTTGGTTAAAAACTCCAACGCCTTT
TCTGTCTCCAGGGAGCTCAGGATTGCTCCTGCCAATGTGATTGTACCCCATGGAAAACCA
TTGCTAAGCTATAGATACTTGGCAGCACCGTTCAACACCAGAGTATGGATTGCATTAGGC
ACTTATGTATTTCTGATTTCGGGATTTCTTTGCCTGATACACTGGCTGAGAAGCGGAAAA
TGGGACTATAGTCAAAATCTGCTCGAAGTGTACAGCTCACTATTGTTTACTGGCTTCCAC
CTGAAAGCAATTAATGGTATTGAACGCTACATTCTATTCGGAGTATTATTCATATCGGGA
TTCGTGTACTCCACGATGTATTTGGGATTGCTCAAGAGCATGCTAATATCAGAGACTTTT
GAAAAGCAGATACAAACCTTCGAGGAACTGGCCGAATCGAATATTCCACTCCTCATCGAT
CCGTACGATAGGATGATCTTTCAACATCATCACATTCCCAAATCGCTTTGGACCGCTGTG
AGAACAGTATCTTCAGAGACATTACTCAATCATCGAAATAATTTCGATCAGAACTACGCC
TATGTGATGTTTCCCGATCGCATGGATATGTTCGTCTACGCCCAGCAATACCTACGGCAT
CCAAAGTTCCGTCGCATACCCATCGACATTTGTTTTCTGTTTGCCGGATTTCCCATGAGC
AAAAAGTGGTTCCTTAAGCATAAGCTTAGTAGAGCCTGGTTCCATGCATTCGAGAGCGGA
ATCGTGAATAAAATGGCCTGGGATGCCTATCGGGAGTCAGTTGGCCAGGGATATCTTAGG
TTTCCCATTACGGAGCACTTGGAGGCGAAGCCTTTGGGTCTATATTACTTCATGATGCCA
ACCATTTCGCTAGTCCTCGGTTATTCAGTTGCCTTGCTGAGCTTCATTATGGAAGTTATT
GCGTGCAAATTAAATTGTACTTCAAAATACAGATGTGGTTAA
>DsimIR48b
atgatctttcaacaatcttccaatcttctgaaacttctactatttcttgctatctcttct
ataaggtcgcaaggtcttaacgatatcataattgaactaaaccaacgccttcttatctcc
aataacttgttgtattgcaaccaatccgataaactaaatgaatacgagatcaagtatctg
cagcacatgccaccaataagcttgatgatttttagctcaattgaatctctaaatttcaca
caagttgaatataatttaggtgctgataacaaactatttttgattATGGGCAACGAAGAA
CCACCCTATGATTTCTTTCACGCCTTAAACTTACATTTTCAGTTTGCTGAATATATAATT
GTGATCGATGAACCCGTTGATCTGAAAAGGAGCACCAAATGGCTAGACTTCGTGAAGCAC
CTATGGCAGCAAGGATACGTTCAGTTGTTATTCTACACCTCGTATAATGAAAAATTGTAT
CACAAAATTATTTTTCCCGAAATCGTGATAGAGGAGACTTTGGTCGAGCACTACATATCC
ATTCGGGGAACGTTTAATAATCTTTATGGCTATCCGGTTCGCGTTGCAGCCTATAATAAT
GCTCCGCGCTCCATGCTATATGTGAATCGCTGGGGCAAGCAGATATTTGCCGGGTTCTAC
ATGAGGTTCCTTCGAGCTTTCATAGGCGCCAGAAATGGAAGCTTTGTGCCAGTGCTCACG
CCAAGTGATTCCCCTGGGAATTGTACATTGAACTTGGTCAATGAAACCGTGGACGTGTGT
GCAGATGCCTTGGCAGCAAATCCCGCCGCTTTTAGCTTAACCCATGGATTTAGGATAGCC
TCGGCGAATGTTTTAGTGACACATGCGAAGCCCCTACACTCCTACCGCTATCTAACTGCT
CCATTTCAATGGAGCGTATGGGCCTGTTTGGTCATCTATGTGCTGTTGGTGGTGAATTTC
CTCAGCTTTATTGGCTGGCTCAGAAGTGGAAAGTGGGACTTTAGCAAGCATCTACTCGAG
GTATTCAGCTCGCTTTTATTCAGTGGATTCTACCTGAAGGAAATCCGAGGAAGGGAAAGA
TACATACTTTTTGGAGTGTTGTTCATAGCTGGCTTTGTCTACTCCACCGAGTATCTGGGA
CTACTCAAAAGTATGTTGATCTCGGAGGTTTTCGAGAAACAGATTGATACGTTTGAAGCA
CTGGTGGAGAGTAATATAACCCTGATGGTTGATCCATACGATAAGATACTATTCGCCAAG
TACAACATGCCCGAGATACTTTCGCCCATTATGGAACTGGTCAGTTTTGAAACGCTTTTG
GAGCACAGAAATCGCTTCGATCAGGATTACGCGTATATACTGTTCTCGGATCGAATGGCG
CTATACGACTATGCCCAGCAGTTCTTAAAGCATCCAAAACTGCTGAGAATCCCCATAGAC
TTCTCGTTCCTCTACACTGGCATTCCGATGAGGAAGAGATGGTTCATCAAGCACCATTTG
GGACGCGCCTGGTACTGGGCCTTCGAGAGCGGTCTTACGAGGAAACTGGCCTTGGACGCC
GACTTCGAGGCAGTTCGCGTGGGCTATCTAAGCTTCCTCATCACGGAACATGTGGAGGCC
CAGCCGCTGAATGTGGATTATTTCGTCATGCCGGCAATTGCTCTGGCCATCGGCTACATC
CTGGCCCTTTTAAGTTTTGTCATCGAGATGACGGCCTGGCGCATAAGGGAATTCCTGGGA
TGCAAGAAGGCGACGATGACGAGTACCGGTACCGGTTGTCCAGGAGGCGGTCATGTTGAT
GTTGATTGA
>DsimIR48c
atgtcgctgcttagaatcattctgataatcatatttttgaggatagtttggtccatacct
gacacaattatatcacacttgagtgctgaacttaagataaaaatccaaatttactttggc
cttggaacagaaccatatgatttttcaagtttaggtgacaattaccagaaaatgatcatt
tctaataacattagtgaacagtttaaaacctatcacgacgaacctgtgcttataataata
cgactggaaagggatttgaatttgaatttggccactttggatgtgttaagatcgtatctt
acggataggcaatacaatgacattttgctgattaataatgatgaagaaaatcgaaacagt
tatgtggatatatgtaaagcatactggagtgcaggcttttcacaagtgctaatttataac
tcgcaggaacaactgtggtcaataaatccatatccttacttgcagataagacctacaaac
ttgaaagagtatattgagaacaggaacacccgtaacttgATGGGCTATCCACTGCGTGTT
TTAGTGACCAACGACCCACCTCATTGCTTTGTGGACGAGGATGAACTGCCAAGTTCCCCG
AATCGTTATAAAGGCAGTATAGTCACCATGTTAAAAATATTTGCTGATCAACTCAATGTA
ACGTTTCAAGCGACTCCTTTTCGTGAATTTCGTCGCTATTCCACCGCAGAATGTGTGCAG
ATGGTCAGTGATGATGAAATCGATGCCTGTGGCAGTATCTTCATAAGGACCTACACGTAT
GCCACCAGTCAGCCAGTTCGCTTGAATCGTGTGGCCATAATGGCGCCATTTGGAAACCCC
ATCGATAAGTTCTACTACTTCTTCAGGCCCTTTGACTTGTACGTCTGGATCGGAACTGGT
ATTATAGTGGTGTATATAGCGGTAATGGGTTCCTTGCTCCATCGCTGGCATTTCAAGGAA
TGGAATGTGGGTCAGTACCTCCTGCTGGCCGTACAAACTCTGCTGAACCGAGAACTATCT
TTGCCGCAGTCTTCGAGTGGCTCCAAATTGATGTTACTACTTCTGCTATTTGCCATTGGA
TTCATTTTGTCCAATTTATATGTGGCACTGCTGTCCATGATGCTGACCACAAAACTGTAC
CAGAGACCCATTGAAAACTTGGCCGACTTGAAGGCGGCTAATGTGAACATACTACTCCAG
ACGCATAACATCAGACCAAATTCCGTTTATGGCAGCTCGGAGGAGTTGAGGGAGAGATTC
CTTCTGGTCGCGGAATCCCTACACTTGCAGAAGAGAAATGGCTTGGATCCAAGTTACGCC
TATGTTGACTCGGAGGACAGAATGGACTTCTATCTATACCAACAGAAATTCCTGCGAAGG
CGCAGGATGAAGAAGTTATCCAATCCTGTGGGTTACACCTGGGCCGTTCAGGTCATCAAG
CAAAACTGGGTTCTGGAAAAACACTACAATGATCATGTACAACGCTTGTTTGAGACCGGC
TTGCAAAATAAACTAGTAGACGATGTCCACGAGTTGGCCGTAAAGGCTGGCTTCCTGCAC
TTCTTTCCCACCCAAACTCAAACAATCGAACCACTGCGACTCGAGGATATAGTGATGGCT
GCCATGGTCTTGGGCGGCGGACACGCCCTTGCCGGGATCTGTTTCCTGGTCGAGCTGTTC
GCCTAA
>DsimIR51a
ATGTATAACGTTCTGGTATTGCTCCTATTGCTTTCCACTCGTGCCCAGATGGAACCCTAT
CGAGGAGGTCACAACATCACTTTGCTGAGATCCGTGCTGACAGTCATCCGCGGCAGGGAG
AATTGGAAAAATACCCCCATCTTCTTAGGCGGACATAgtaattcggatgacctgaataac
ttgatgagttggcttcaaaatacgatggaagtaacttgtcatacggtggatacatctact
ccacccaaaaacgaacacgctctgggtaactttaacataaatgcggataattcacttggt
ttattgttttgccaaagctctcatgaattgatttggtttaatatggataagagacttcgg
cgattacgtggtattcgccttattgtgattctgtcaaacaaacgaagttcatccaacaaa
gctataatgggcacgtttaagaggctgtggcactttcagttcctcaaagttctggttctg
cacagagatcagatttattcgtatactccttatccagTCATTCGATTCTTTAAGCTTGAT
ACTAACGTCTATCCGCTTTTCCCACCGAGTGTACAAAATTTCCAAGGCTATGTGGTGTCT
ACCCCAGTGGGGAACGACATTCCACGAGTGTTTTTCGTGAAGGATAAGAAAACCGGACGC
AAGCAGATCAGAGGATTTGGATATCGAACATTTGTGGAGTACCTGCATCGCTACAATGCC
TCTTTGTATGTCAGTAATTCCCACCAGGAGCATGCCATCAACAGCAGTGTGAATATGGGA
CGGATAATTAATCAGATTGTGGATGGCCAATTAGAGATCTCCCTGCATCCGTATGTAGAC
GTTCCGGAAAATATGGGAGATAACAGTTATCCCCTTCTGATAGCTAGCAATTGTCTTATT
GTTCCGGTCAGGAACGAGATATCTCGCTACATGTATCTACTATTGCCTCTCAACCAATCG
AGCTGGATACTACTGCTCGGTTCTGTAATTTATATCAGCGGAGTGCTCTACTACATTCAG
CCTGGTCTGGTGCACCGGACCTGGGATCAGCGGATTGGCCTTAACGTCCTAGATAGCATC
AGTCGCATAATTAATATATGCTCTCCCTCCAGGATTTACAACCCATCCCTAAGGTATTTT
ATAGTTTCGGTGCACCTTAGTATTCTGGGCTTTGTGGTGACCAACCTCTACAGCATTATG
TTGGGCAGCTTCTTCACCACCTTGGTGGTGGGCGAGCAGGTGGACAGCATGGAGCAGCTT
ATCCAGCAACAGCAAAAGGTACTGGTAAAATATTACGAAGTCAGTACATTCCTACGGCAT
GTGGAACCTGATTTGGTGGACGGAGTAGCGCAACTATTAGTGGGCGTGAATGCCAGTGAA
CAGGTGTCCGCTCTTCTGGGATTCAATCGGAGCTATGCCTACCCCTTCACCCTGGAAAGA
TGGGAGTTCTTCTCACTACAACAGCAATACGCCTTCAAGCCCATCTTCAGATTCTCATCC
GCATGCCTGGGCTCCCCGATTATAGGGTATCCCATGAGACGTGACTGCCACCTGCAGTCG
TCATTGAACATGTTCATCATGCGGATCCAGGCCGCAGGACTTCTGCAGCACTGGGTAGTA
TCCGATTTCAACGATGCAATGCGCGCTGGCTATGTTCGACTTCTGGAAAACTTCCTAGGA
TTTCATTCGTTGGATGTCGATTCCTTGCGCCTGGGGTGGACTGTACTCCTATTTGGGTGG
CTGCTATCCGCCTTGATTTTCCTTTGCGAGCGCTGGCGGTTTTACCACTAA
>DsimIR51b
ATGTGCAAGGTGTTAACCATTCTGGTCCTTAATTTATTACTGGCGCTGACAAACGCTGCT
TACAATGTTACATTGTTGAAATCCGTTCTAAGTCTCATCTCTACCAGGGAGCCGTGGATA
AACACACCAATATTCGTCGGACATAATACGCAAAGAGGCGATCTCAACGACTTGATTATT
TGGCTCCATCGAACAATGGAAGTTACTAGCTTGACAATGAATTCATTGCTTCAACCTGAA
CATCTTAGGCCACTTGGTCATTGTAAAGTCACTAAATACAATGGCATTGCTTTGTTCTTT
TGTCATGAtagacaggatattatgtggcttactctggatagaaatctacgaaagctccgt
cgcattcgattgatcatcattcttcgtactcaaagaagtggcgcgcagggtgctattaaa
tcaatattcaacgtcttgtggcaatatcaattcctcaacgttcttgttctgcatagggat
cagctttattcctactctccgtatccggtgttgcgctttttcaaactcgatgttcatacg
gaaccgctatttccacgtgcagcgaggaatttccatggatatgtggtatccactccggcg
gaaaacgatattccaagagtgtttcatgtgcatgatccattaacgaagagcagaaaggtg
ctgggatacgcatatcgcacattcgtggaatatttggatcactataatgcctcactccgt
ttgaccaatccggatgagaatcttgacccaacaactagtgtgaatatgaaacacattgtg
cagttgattatagacggtcaattggaaatctctttgcacccgtacgttttcacaccccca
acggcaaccaagagttaccccttactaatatatccaaactgcttgattgtgcccgtgaga
aatgagattccaaggcatatgtacctattgcgaccattccaattgtacagctggtacatt
ctgttattcgcagttttctacatcactggaattctctattggataagcccgaaactcaat
aaaagttcttgggtgcaacgcttgggattgaattttctagatgctataagcaagatactt
tttatcagcccccctataacaatttacagaccaacatggcgccactttattattttccta
ctactttcagtcctgggattcatgtccacaagttggtacaacattgagttggacagcttc
ttcacaaccatagtagtgggcgagcaagtaaatagcgtggatcagcttgtcaagcagcag
caaagggtgctcgtcaaggagtatgaaattaacacatttctgcgacatgttgaacctcga
ttagtggaaaaagtatctcggcttttggtgcctgtaaatgccagcgaacaggtgttcgct
ttgctgagttttaatcgcagcttcgcgtacccttttacagaagaacgttggcagttcttt
gccatgcaacagcaatatgcctttaagccgatttttcgcttttcagctgcttgcttggga
tctccacatattggctatccaatgcgcgttgacagccacttggagacatctctcaaccat
ttcatattaaatattcaggatactggactgctgaatcactgggtagtttccgactttaac
gatgccatgcgtgctggatacgttaggtttgtagataacgtcttgggctatcaagatatc
gatgtggatactttgagactgggctggtgtgtcttgggaattggttggatactgtcagct
cttgttttctcttgtgaatactggcacctttatccatggcgatgtattgcttag
>DsimIR52a
ATGGCTCTTGGATGGTCAGTTATTATTCTTGGCTGCATTGGACAGTTGAGCGCACAGATA
CTTAATTATACCCAGCCCAGAGATCTGGAATTGTTGGAAGGTAGACTACTTCGAGTACTC
TCGAGACTAAATCTAGAGGAAGAGTACAATACCTTGTTGGTCTACGGAAAGGAGTGCGTG
TTTCATTCGTTACTGAGAAAACTAGAGATACCCGCAGTCACTGTACTATCAGGAAGTACC
GATTATGATTGGAGCTTTAGTACAGCAACACTAGTATTAAGCTGTGGATCTGATGCGGAA
AATGAAGAGAACTCGTACACCCTACTGAAGTTGCAGAGGACCAGACGTCTGATTTATCTA
GATGATAATAGTGAGCCCGAATCTGTTTGTATGAGATACTCGTTGAAGGAGCAGCACAAC
ATTGCCATGGTTAAGTCGAACTTCGATCAATCGGATATCTTCTACTCCTGTCGCCTCTTT
CAGACACCAAACTATGTAGAAGGACACTTTTTCAAGGACCAACCTATCTACATTGAGAAC
TTTCAGAATATGCGTGGTGCTACTATAAGAACGGTGCCAGATATTCTGGTGCCCCGAACC
ATCGTTTATCGAGACGAAAAGTCTGGTGAGACTAAGATGTTGGGCTACCTGGCACACATG
ATAAATACCTATGCCCAGAAACTGAATGCCAAACTGCAGTTCATAGACACAGAGAAGTTG
GGGGTCAAGAAGCCCAGCGTCCTGGATATAATGAACTGGGTGAAGGAGGATATTGTGGAC
ATTGGCACGACACTGGCCAGTTCCTTGCAGTTTAAGAATATGGATTCCGTCTGGTATCCT
TACCTACTGACCGGTTACTGTCTAATGGTACCAGTTCCTGCCAAGATGCCCTACAATCTA
GTGTATTCGATGATAGTGGATCCTCTGGTTCTGAGCATCATCTTCGTCATGTTGTGTCTC
TTCTCCGTTCTGATAATCTACACCCAACAGTTGTCCTGGAAGAACCTCACCCTGGCCAAC
ATCCTGCTGAACGATAAGAGCCTACGCGGCCTTTTGGGCCAATCGTTTCCATTTCCGGCG
AATCCAAGCAAGCATCTCAAGCTGATCATCTTTGTTCTGTGCTTCGCCAGCGTTATGATC
ACCACCATGTATGAGGCCTACTTGCAGTCGTATTTCACTCAGCCTCCATCCGAGCCATAT
ATTCGATCCTTTCAAGACATTGGAAACTCTTCGCTTAAAATGGCAATTAGCAGGATGGAA
GTGAATGTCCTCACCTCCCTGAACAACTCACATTTTCGAGAAATAAGTGAAGATCATCTG
CTGATCTTCGACGACCTTTCCGAATATCTAGTCCTGCGCGACTCCTTCAACACAAGTTTT
ATATTTCCGGTATCTGTGGATAGATGGAATGGCTACGAAGAGCAGCAAAAGCTATTCGCT
GAGCCCGCTTTTTACCTGGCCACCAATCTCTGTTTTAATCAGTTTATGTTGTTCAGTCCC
CCGTTGCGACGCTACTTGCCCCATCGGCACCTTTTCGATGACCACATGATGCGGCAGCAT
GAGTTTGGCCTGGTGACTTTCTGGAAGAGTCAAAGCTTCATCGAAATGGTCAGACTTGGC
CTGGCATCCATGGAGGACCTTAGTAAGAAGACAAATGTTGGGgtaagcctcctgctcgac
gatatctcatggatacttaaactttatctgggagctatgtttataagcagtttttgcttt
ttactggagatatttcgttgcgtagagagatgcaaacggttatggaggtgtaaatggtaa
>DsimIR52b
atgacatggatggtcattatactctgcttcctgggatatattgcagcccacatagcggac
atttccgttcaaaaccagagcctcatggataacgagttacttcaccttcttctaaaactg
cgaaaggaggagttttacgatacattgcttgtctatggaaaggattgtgaatttcattcc
ctgattagaaatgtagatgttgccgtagtgctggtgtcggatagcatgaattttgattgg
aatttcagcagccttactctgatactcagttgtggacctgacatagaaaatggaggacct
tatagtacttccctaaagctgcaacggaacaggagactagttttattaaaagaagatttt
caaccaagtaatatttgtaatatatacacacaaaaggagcagtataacatagccttggtg
agagaaaaccttcacaattcaaatgttatatacacatgtcgctatttccaaGATCCTAAC
GTGGACGAAGTAAATTTATCAGGGATGAAGCCAATCTTTATAGAACAATTCCAAAATATG
AAAGGAAAAGCAATAAGAATTGTGCCAGATCTCTTACCACCTCGAGTCATGGTGTACCAG
GATGCAAAAGATGGTGAACTGAAGATGATTGGCTATGTGGCAAACTTAATCACTAACTTT
GCACAAAAAGTGAACGCCACCTTGCAGCTAGACTTTCTGAAGCCTTCAGCGAGCATCACA
GAGATATCAAGAATGGCTAAGGACGATGAGCTTGATATGGGCATTACCTTAGAGGCCTCT
TTATATACAGCAAATCTTGAGACGGCGAGCTATCCTTACCTTTTGACATCTTACTGCCTT
ATGGTTCAGATTCCAGAAAAGTTGCCGTACAATCTAGTTTATGCCCTGATTGTGGATCCT
CTCGTCCTGGGAATAATCTTTGTGTTGTTCCTCCTGCTATCTGTCCTGCTAATATATAGC
CAGAAAATGTCATGGCAGGACCTGAGCTTGGCCAACATATTACTTAATGATAAGAGCCTG
CGAGGTCTCCTGGGCCAATCCTTTCCCTTTCCTCTGAATGCAAGCAAAAAACTGAGGCTG
ATATTTACCATTATATGCTTTGCAAGCATGATGCTTACCACGATGTACGAAGCCTATCTG
CAATCTTTTTTCACGGATCCCCCATCTGAACCGCACATTCGCTCCTTTAAGGACATTGGT
AAGCTTCGTCATAAGACTATCATCACCGAAATTGAGGCAAACGTGCTGATTAGGACTAAC
AATACACAATTTCTGGAAATTCCAAAGAAACACCTATGTATCTATGAGGATTGGAGAGAT
TGGCTTGCGATGCGTGATACCTTCAACCTTACCTATAACTATTTGGTCACTGAAGACCGT
TGGAGCTCCTATGCAGAACAGCAGAAGCTCTTCAAGAAGCCATTGTTCTACTACTCGAAT
GATCTCTGCTTTTCGCGCATGATATTCTTGTCAATTCCCCTACGTAGGCACCTTCCTTAT
CGTCATCTCTTCGATGAGCACATGATGCGACAGCAGGAGTTCGGATTAGTGAACTACTGG
AAGAGCCACAGCTTCTTCGATATGGTTAGACTTGGTTTAACGCCTCTCAAGGACCTTAGT
CAGCCAAAGATGTACAATCCAAGCCTTCTAATGGAGGACATCTCTTGGATAATGAAACTA
TATCTCGTCGCCATATCGCTTAGTGTTTTCTGCTTTACGTCGGAAATAGGATGGGTAAAG
TGGAAACGCTGGCGGGATTCGAGAATTTAA
>DsimIR52c
ATGGTTTGGCTTATAATCATTCTTCTCTGCCTTGGAAATTCCAGGGCTCACATTTTGGAT
GTCACCAATAACAGTCATCTAGACTTTGAGTACAGATTGTTTGACCTTCTTCAAAGATTA
CAATTCGAGAAGTCCTACGACACCCTTTTAATTTACGGAGAGGATTGTGCCATTCCTTCT
CTATTTGAAAGATTGCAAGTTCCTGCAGTGCTGGTGTCCTCGGGCAGCACCAACTTTGAT
TGGAATTTCAGCAGCCTAACACTGATACTAAGTTGTAATTTCCAGGACGAGAGGGAAGAA
AATTATCGAACACTGATGAAGCTGCAAATTAGCAGGCGCCTAATCATTCTGAAAGGACAT
ATAAAACCCGAGTCTGTGTGTGATTTCTATTCTAAAAAGGAGCAACATAATGTAGCCATG
GTGAAGGAAAACTTCTATCAGCTTGAAGTGGTATACTCATGTCGCCTATTTCAAGATCAA
AACTATGAAAAACTGAATCTCTTCGATGGCCAGTCGATTTACAAAGATCAATTTCGAAAT
ATGCATGGAGCACCAATAAGAACACTATCTGATAAGGAGCCACCCCGAACCATACCATAT
ATTGATAGTAAGACCGGCGAAGAAAAGTTTAAGGGCTATGTGGGCATGTTGATAAGCCAA
TTCGTTAAGAAGGTTAATGCCACTATGAAAATACGGGAGGATTTGATCAAGGACGACGAG
GAAGTATCTTTTGTGGACATTACGAATTTTACCTCGAATGACATTCTGGACATTGGTATA
TGCGAGGCTAGGACACTTGAAATGTCGAACTACGACGCCATCTCGTATCCGTACCTAATG
AGTTCGTACTGTTTCATGGCTCCACTGCCGGATTCGTTGCCATTTAGTGACGTCTACATG
GCGATTGTGGCACCAAGTATCCTGATAATGTTCTTAATAATGTTCTGCATATGCTCCGTG
CTAATTATCTACATACAGGAAAGATCATATCGTAGTCTGAGCATCCGTCGTGTCCTGATG
AACGACATCTGTTTGAGGGGATTTTTGGCTCAGCCATTTCCTTTTCCCCGCCAATCCAAC
AGAAAACTTAAACTGATATTCATGCTGGTCTGCTTTTCCAGTTTAATCTCCACCACAATG
TATACGGCATATCTACAGGCCTTCTTATGGGGTCCTCCCATCGAACCGCGTCTGACCTCA
TTTGATGatgtaaaaaagtctaggtacacgatggccattaacatctacgaaacagagttc
ctggaggccctgaacgtgagcctggacgacgtggagatctatgactacggcaaattctct
aagctgcgaagcacctttaataccaattatttatttccggtgacggccctgcagtggttc
accatcaacgaggaacagaaactcttcaagtacaaaatcttctactactgtgatgccttc
tgtctcaatcagtttgatatattaagtattcctataagacggcacttgccctatcgcgat
atcttcgaagagcacatgcagcgccagaaggagtttgggttaactaagtactggatcgat
cagagctatagggatatgataaaagcaaatctcacgacattcaaagatttcagtccgccc
ctcgagaacgattacatagaagtacacaatctctactgggttttcaccatgtatttcgtt
gggatgggcatgggtctatgtttttttatctttgagattctaagacctctgagatactgg
agaaactgcaaaatcaaatgcgaatattgctatgcattcttaaaaaatttagctaagtaa
>DsimIR52d
atggtacggattattataattttgctttgccttggatatacaaaggctcggatcttggat
gcgaccaataccaatcatacagatttagaggaacgacttctgagccttcttctaagattg
caacaggagcaattcttcaacaccctattaatttatggagaagattgcgcgtttagctct
ttgtcaaggagattgcaagtccccacaatattggtttcttcgggtagcaccagctttgaa
tggaattacagtagcctagcacttattctcacctgtgagtttcaagccgagagggaggag
aactatcaaactctgaagaagctgcaaatgaacaggcgactgatccttctgaatggaaat
ataagaccggacgccgtatgcgacttctattctaagaaggatcaatacaatatagccatg
gtgaaaaacaacttccatcaggtcgggattatatacgcctgtcggctatttcaggaaaga
aactatgaaaaagtatatctattcgagagtaatccaatatatgtagaccaatttcggaat
atgcaaggagcaatgctcaaatcaatcacattcaacctgattcctggatctatggcatac
agggatcccaaaactggccaagagaaatatattggatatgtagccaatttattgaataat
tttgttgagaaagttaatgctaccttggatatgcaggtgaaattgcatgaaactggaaag
aaaacatctttttacaatattacgaaatgggctgcggaagatctcgtggatattggcatg
agctacgccgcctactttgaaatgaccaacttcgacacgatctcatatccgtacttgatg
acatcaacttgttttatggttccccttccggacatgatgccctatagtgagatctacatg
gggattgtggatccaccagttctggtagtgctcattgccatattttgtattttctcagtc
atgctgaactacatcaagcaaagctcgtggcgtagtctgagccttgttaatgttctgatg
aacgatatctgtttgaggggatttttggctcagccctttccatttccccgtcactccaac
agaaaactgaaactgatttccatgctcgtttgcttcttcagtgtaatcaccaccacaatg
tacacgtcgtacctgcagtccttcatgtggggtcctcctatcgatccaaagatgtgttcc
tttgccgatctagagaatttcaggtacaagctggccatacgacggtacgatatagagctg
ctgcgaccgtttaacgtgagcatggatcatgtggagatattcgatgagtccaaccaactg
gaaaacttgcgagactccttcgatgacaactatatgtacccgatgagcgccttgagttgg
attgccttcaaggagcaacagaagcttttcgcattcccactgttttactattcagagaaa
ctctgtctgaaacccatcagtttttttagtttccccataagacggcacttgccctatcgc
gatctctttgaggaacatatgatgcaacaaaatgagttcggcttatcgaagtactggatc
gatcggagcttctcggatatggtaaaactaaaactgacaaccatgaaggatttcagtcca
cctcggttggatgattatatcgaagtaagcgatctctcctgggtttttggcatgtacttc
accggactgggcatcagttgctgttgctttggattggagctactgggattaccaagttgg
acgcgacgcttaaggctaaccaattggcttagggttagaaattaa
>DsimIR52e
ATGGCGTGGCTTATTATCCTTCTTCTCTGCGCTGGGAATTCAAGTGCACGATATCTGGAT
TATATTCATAAAAGTAACCCACACTTGGAGGATAGAGTCTTTAGTCTACTCGTGAGATTA
CAATTGGAGGAGTTCTATGACACACTGCTTCTCTATGGAGAGGATTGTGTTTTTCATTCA
TCATTTCGGCGCTTGAATGTATCCACAGTGCTCGTGTCCTCGGGCAGCTACAACTTTGAT
TGGAACTTCAGCAGCCAAACCCTGATACTAAGTTGTAGTCCTGAAGATGAAAACGAAACG
AACTACAACACGCTCGCGAAATTGCAAAGAAACAGAAGGTTAGTTTATATACGAGGCAAC
ATTCAACCGCAATCGGTGTGCGAAAGATATTTACAGAAGGAACAATACAACATAGCTACG
ATAACAGAAGACTTTGATAAGTCAAAAACTGTCTATGCGTGTCGCCACTTTAAAGATCCC
AATATCGAGGAAATCAGTTTACTGGATAGTAAGCCAGTTTTTATAGAACAGTTCCGCAAT
ATGTACGGAAAATCCATCCGAGCAGTGGCAGATTTCTTATCTCCGCGTTCGATGCTTTAT
GTGGATCCAAAGACCGGTGATATGAAGACAACTGGCTATGTGGCCAATTTGGTTAACACT
TTTGCTGAGAGAGTAAATGCTACCTTGGAACTAGAAGTCTTGACCAACAAATTGATAGTA
AAGGAAATTTTAGGTTTGGTGGAGGACGAACAGCTGGACATCGGGATCACCCTAGAATCC
TCATTTCGAATGACATTCATAGAAATTTCCAGTTATCCGTACATTCTGACATCGTACTGC
CTTATGGTTCAGGTTCCAGCAAAGTTGCCGTACAATTTGGTATATGCCATGATAATAGAT
CCGATCGTCCTGGGAATGATCTTTGTGTTGTTCCTCCTGCTATCTGTCCTGCTAATATAT
AGCCAGAAAATGTCATGGCAGGACCTGAGCTTGGCCAACATATTACTTAATGATAAGAGC
CTGCGAGGTCTCCTGGGCCAATCCTTTCCCTTTCCTCTGAATGCTAGCAAAAAACTGAGG
CTGATATTTACCATTCTATGCTTTGCAAGCATTATGCTTACCACGATGTACGAAGCCTAC
TTGCAATCCTTTTTTACGAACCCGCCATCAGAACCAGAAATCTGCTCATTCCAAGATGTT
GGTAGCTATAACCGAAGAATTGCAATGCCAGCACTGGAGATTAATGGTTTAATCAAGACC
AATAATTCACATTTCCGAGAAATTGATGTGGATGATTTAGAAATTTTTGATAATTTGCCG
GAGTGTTATGAGCAGCGCGATGCCTTCAACCTGAGCTACAACTATGTGGTAACTGGAGAC
CGCTGGAGATCCTACGCGGAGCAGCAGACGCTCTTCAAGGAGCCAGTCTTCTATTTTGCC
AGGGACTTGTGCTTCTCCAGACTGATCTTCTTGTCGGTTCCTCTGCGCAGACGCCTGCCA
TATCGTCATCTCTTCGATGAACACATGATGCAGCAGCACGAATTCGGTTTTGTGAACTAT
TGGATGAGCCACAGCTTCTTCGATATGGTGAGACTTGGTCTAACGTCACTCAAGGATCTA
AGTAGGCCATTAGCGTACACTCCAAGCCTATTAATGGATGACATCTCGTGGATAATGAAA
ATCTATTTGGCTGCAATTGTACTTTGCGTTTTCTGCTTCTTGTTGGAAATAGGAGTGGAC
AAGTGGAAGTGGAAGCGCTGGAAGAAATTCCGAAATTTACGAATTCTAAACACCTGTTAA
>DsimIR52f
atggattggttgattatcctacttctttgcactgggagtgcttgggcaaagctttcggct
gtaatcggtaacagtaatcgagatcttgaggatacaatattgaaCCTTCTTCTGATATTG
CAATTGGAAAAATTCTTCGACACCCTCTTAGTTTATGGAGATAATTGCACGTTTTCTGCT
CTATCCGCAAGATTTCCAGTCTCTTCTGTGCTGGTTTCATCGGGAAGCTCTAATTTTGAT
TGGAATTACAGCAGTTTAACACTTATTCTAAGTTGTGGCCTTGAAGTCGAAAGGGAGGAG
AACTATCGTACACTGATAAAGCTACAAACAAACAGGCGGCTAATTTTCCTACATGAGAAT
AACCAACCAGAATCTGTATGCGACTACTACGCAAAAAAGGAGCAATATAATATAGCCATG
GTGAGAGAAAACTTCCCGCAGTCGGGTATAATATACTCCTGTCGATTATTTCATGACCAA
AAATATGAAGAAGTTAATATCCATCATGGCAAAGCCATATTCATAGACCAATTTCGAAAC
ATGCAGGGAGCACCGATCAGAACGATCACCGACAACTTAGCACCACGATCCATGGCAACA
GAGGACCCGATTACTGGCGAGAAGAAGTGGATTGGCTTCGTGGCCAATTTGCTGAACAAC
TTCATTGAAAAGGTAAACGCAACCTTGGCCATGCAATCCCAATTGGCCGAGGTGGAGGGT
AAAATTTTCTTTGTGAATATCTCGAAGTGGACTGCAAACGATCTGCTGGATATCGGGATG
AGCGTGGACACAATGTGGGAAATGAGAAACTTCGATACGTTCACGTATCCCTATTTGATG
TGCTCTTATTGCTTCATGGTGCCACTTCCGGATAAGATTCCCTACAACGAGGTGTACGGG
GTGATCATAGATCCCGGTGTCCTGACCTTGCTCTTTCTTATTTTCTGCACCTTCTCGACT
CTGCTGATCTACATCCAAAAGAGGTCCTTGAGTCTGACCAGTGTTCTGATGAACGATATG
TGCTTGAGGGGCTTCCTGTGTCAGCCATTTCCGTTTCCACTTCAATGCAGCAGAAAACTG
AAGCTAATGTGCTTGCTTCTGTGCTTTGCTAGTCTAATGACCACCACAATGTATGGAGCA
TATTTAAAAGCCTTCTTGTACAGTCCACCACCACAGCCGATGATGCGCACATTTAGCGAT
TTGGAACGATCCAGGTACAAGATTGCCATGAACTGGGCCGAGATGGATATGCTGAGATTC
GAGAACAATCGAATCCTTCCGCACGTGAGCAACGAGCGGGTTGAAATCATCAAGGACTAC
CATGAATTTGTTAAGTTGCGGGAGTCCTTCAATAGCAACTATGTCTTTCCGGTAACCAGT
GTGCGCTGGGGCACTTACGATGAGCAGCAAAAGCTCTTATTTAATCCCGTATTCTATTAC
TCCGAGAATATCTGCCTTAGTAGCGACAACATTCTTAGCTTTCCGATCAGACGCCACCTG
CCGTATCGCAATCTCTTCGAGGAACACATCCTGCGGCAGAAGGAGTTTGGGTTGCTGAAT
CACTGGATCGATCACAGCTTCTTGGATATGTTGAGGCTAGAACTGACACCACATACGGAC
ATGAGTGAGCCTTCAGTGGAACTCGCCATCGAGGTGGATGATCTCTACTGGATTCTGGGC
TTGTACGCCTTGTCACTGGGCATCTGTTGCTGTTGCTTTGCACTGGAGATTCTGGGATCT
TCAAGTCGCTGGAATCGCTTTAAGCTATATATTTCAAAAATCTTTACAAATTAA
>DsimIR54a
atgtggacagtgatagcaggaatagttttatgggcacacgtcctggttgcgggatccgct
gtggacttcatctttagagcagcagcggagcactcgctctcagtgataatgattcgtact
gattattgtccgcacagctgggcaaaggatatctttcagaatcaaaccattccagtggtt
atcctttcagatagcgagacttctataaacattcggatgttttcccggccgctacacgta
gcttgcctgcctggacatgagctgcaaaaggacctggagttactcgacaattttacgaaa
tctctaatggattttccgagtcagaaaaagattgtctatatatcaaacaatttctcagat
cgaactagtATGGACTATATTTTCGAAACGTGCTACCATCGCCGAATTTGGAACATTGTT
GGACTTTTAGCTTCAGATGAACATCGCTACTTTTATAGATATCACCTATACCCTAGCTTC
CGAACGGAGTATCGCTCCCTTGAATCTTCAACTATATTCGACAAGGATTTTCCCAACATG
CACGGTCACCCTCTGATTGTAATGCCCGACCAATGGCTTCCGCGTTCTGTTCTCTACGTG
GACAGACGAACGGGTAAGCAAATCCTAGCCGGATCTGTGGGACGCTTCTTTCATGTGCTG
TCGTGGAAGCTGAACGCCACGCTGCAGCTGTCCAAGAAGGTGACCACCGGGCGCTTTCTG
AATGCGACTGCCCTCAAGGAGCTGAGCGAGAGCTTTTCAGTTGATGTTCCTGCCAGTCTG
ACGATAATGGAGCGAGTCGAGCAGTTGGCCAGCACAAGCTATCCCATGGAGGTGACCCAC
GTCTGCCTAATGGTACCGGTGGCCAGAAGAATTCCAATTAAGGATATTTACTTTATACTG
AGCAGTGTTTCCAACATGTTCCTGGCTATTGTTATTGTTTTCAGTTACGGAATGGCTTTG
AATCTCCTTCGGAACATGACCCATCGCGATGTGCGTCTGGTGGACTTTGTGCTAAATGAT
AAAGCTTTACGAGGGATCTTGGGACAATCCTTCAATTTGCCCTTGTCGAGAAGATTCTCC
ACCAGGTTGATATTTCTGATGCTTGGAATAGTGGGCCTTAATGTGAGCAGCATTTTTGGA
GCGGGTCTGGACACGTTGATGGCTCATCCACCGCGGCAATTTCAAGCACGAAGCTTTGCT
GGTCTACGGCGCACCAAAATACCATTGGTTACGACCGAGGAAGACTTTCCCACATGGATG
AAACTGCGTGTGCCCATGCTGGTGGTCAATGTGAGTGAGTACAATCACTTGAGGAATGGA
AGGAACACAAGCAATGCCTACTTTGCCTCCCGATTGTATTGGAATTTGTTCAGTGAGCAG
CAGAAGCGCTTCACCCGAGAGCTATTTATCTACTCCACGGATGACTGCCTGTGGTCCCTG
GCGCTACTCTCATTCCAATGGCCGCAGAATTCCTTGTTCACAGAGCCCGTCAGCCAACTC
ATTTTGGAGGTAAATGCCAATGGACTCTATGATTTCTGGGTGGGAATGCACTACTACGAC
ATGACAGCAGCTGGATTGTCCGGTTTGGAGGATCCCAGCCTGCAGTTAAAGGAAAGAGAG
CACCCTACCTCGCTACGGATTGTGGATTTTCAGTGGATGTGGCAGGCGTACGGAACATTT
ATGTTAATGGCGATTCTGGTATTCCTACTCGAAGTTTCTTGGCACGGAATCACATCATTA
TTTGTGTCACTAGTTCTCTGA
>DsimIR56a
ATGGGGAGTCGTTTCTTCATACGGAACCTAATACTTTTTGGCCTTTTGGCCAGCAGCAAT
ATGCAGATTCCAGTCGGAAAACTTGAGAACAAATTGGAACTGGACGTGGACTTCTTGCTT
GGGGTGACCGAATTCATGGGCCACATTCATGGACTACATTCCATTACTGTGTATTCGGAT
TGCATCGACATACAACCTTCAATCCAGCAGCGCATTATGGATAAATTTGTGGTACCCGTT
TATACGATTGGATCCTATCTAAGGCGGACTAATTACAACAAACTGAACAATGCCAATATT
CGGATTGTTCTCTTCACTGGCCTGAATGACACCATATTGGTTAATCTCAATAAAACGGAC
GTTCCTTACTCAGATCATTTTTATATGCTTGCGTATGCTTCACCATTTAAAAATAAGTCC
GTCGAGTTGGATTTTATTGAAGAGGTATTTATACTGCTATGGAAAATGTCAATTGATAAT
GCAATCCTATTGGTACGTGGTGAGTTCAAGATGGAAATGTGGGCCTACTTTTATATGGGA
AAAATACACAAGATTGAATTGACTAAGGCCAATTCGTTTTTGGAAAGTCTTCGCAAATAC
AACTATAGGTTCGCCCTTCAAGTTATCGATGATCCTCCAGCCATATTTTGGTACAACTCA
TCGGAACAAGCGGATGTGACTGGCGGTGGCAACCTCAGTGTGTCCGGCCCAGTCGGGCTG
ATGATCATAAATTTTATGCGTCACCTAAATGTGACCACGGACATTGTTCCGGTTTCAGGA
AAGCAGAACTCACAGTACGAGTTCTTTCAGCAGCAAGAGGACTGGAGAGCGGAAAATGGA
GCCAATATGGTAGGCGGTGCCCTCTTGAAATACAGCCCCTTGGTGACGCAGTCACGGATG
TGTCTGTTGGTCTCGAACCGCAGGATGATTCCTTTCAGCAGATTCCTAGACAAGCTGGTT
AGTCCCGGTGTCCATAAACTCACCTTTGCCTCGAGTATTGGCATATTTGTGGTCAAGTAC
TTCTCCCATCGACCTCGATCGTTTGTGGATGCATTATTTTGCACCATACGATTTTTTTTT
GCTATTCCGCTGCCAAGTAATATTTTAAATCGCTTGCCCTTGGTGGATAAGTTAATAGAA
GTGTTCATAATCATTTTCGTGGAAATCTTACTGAGTTCGAATATATCCATGACAACCAGC
GCCCTGACAACCGGGTTTTGGGAGCCACCTATCAGAAATGTCGAAACGATGAGAGCTAGT
GGCCTGCAGATTATCACAGAAGATCCGGCAATTCCACAGGCCTTCAAGGAAAATATTTTG
CCCAGCTCGTTGGCGGATCTGGTGATTCTTGTGGATAAAGGCACTTATTTCCATCACATC
ACCACCTTGAACAACACCTACGTCTATGTGGTGCAATCGCACAAGTGGCAAATATTTCGG
CTATACCAACAGCAACTGACAAACGAGCCATTTGAGATTGCTAGTGAAGAACTCTGCTCC
AAATGGCGAGTCTTGGGAATGCCGCTGAATCCAAAATCGCCACTTAGGTTCATGCTTAAG
GATTATTTCTATAGGATTCTGGAGTCTGGACTGCAGGAGAAATGGCTTCATATGGGCTTT
AAAAAGTTTTGTGAATTTAATAACTTGCAAAAGCTGCCCGTTGATTCCGCAGATAGTTGG
CAACCGCTGACCATTGAGTTCTTTTTAAATTTCATAAGGGCTTATATAATAGGATTAGTG
ATCGCCTCCTTGGCGTTCGTTGGTGAACTGCTTCACAATAGATATCGTCGTAAAAATGTG
AAAAAAACGTAA
>DsimIR56b
atgctgctcgacacggacatggccagtggagtgatccgctcgccatatagttttgacatc
ccacacgcctttatcttcaacgaatcgcagtttgtgGTGCCCAAGTTCTGTGGTCCCTAC
ATGGAGATAGTGAAGCACTTCGCTGAGGTGTACCACTACCAGCTGTTTCTCGATCCTCTC
GAGAGCTTGCCCAAGAAATCGGTGGTGGAGCAGGACATTATCAGTGGCAAGTACAACCTC
TCGCTCCATGGGGTTATCATTAGGCCAGAGGCAACCAGTGACTTCTTCAACGCCACGCAG
CATAGTTATCCTCTGGAGCTGATGACGAACTGCGTAATGGTACCCCTGGCtccggagctg
cccaagtggatgtacATGGTGTGGCCGCTGAGCAAGTACATCTGGACATGCCTCTTCCTC
GGCACCTTCTATGTCGCGCTCCTGCTGAGGTATGTGCACTGGCGGGAGCCAGGGAATGCA
ACCCGATCTTACACCAGGAACGTACTTCACGCCATGGCCCTTTTGATGTTTAGTGCCAAC
ATGAACATGTCCGTGAAGCTGAAGCACGCCTCGATTCGCGTCATAATCTTCTACACGCTA
CTCTACATCTTTGGATTCATCCTGACCAATTACCACCTCAGTCACATGACGGCCTTCGAT
ATGAAGCCGGTGTTTCTGCGGCCCATCGACACCTGGTCGGATCTGATCCACTCGAGACTG
CGCATCGTTATCCACGACTCGCTGCTGGATGAGCTGCGATGGCTGCCGGTGGACTACCAG
GCCCTGCTGGCGAGTCCATCGCGTTCCTACGCCTATGTGGTCACCCAGGATGCCTGGTTG
TTCTTTAACCGACAGCAGAAGGTGCTCATCCAGCCGTACTTCCACCTGTCCAAGGTGTGC
TTCGGCGGTCTCTTCAACGCCCTGCCGATGGCCTCCAATGCCAGCTTTGCCGGCTCCCTG
AACAAGTTCATTCTGAACGTTTGGCAGGCGGGTTTGTGGAACTACTGGGAAGAGCTAGCC
TTTCGGCATGCCGAGCAGGCTGGCTACGCGAAAGTTTTCTTGGACACATATCCAGTGGAA
CCACTAAACCTGGAGTTCTTCAGCACGGCATGGATTGTCTTATCCGCGGGAATACCCATT
AGTTCGCTGGCTTTCTGCTTGGAGCTCTTTATTCATCGACGAAAGCAAAGACGTCCACAG
TATGAACGATTTGAGTGCTACGATTACTAA
>DsimIR56c
atgtggtcatcgtatcggatttgtgttttcttgttgaccacctatcatacgagttatggt
tggaacATGCAATACTTGCTCAATCTATTAAGTCCATTCGCTCGATTGAATGTGTTCCAG
GAGATCGTATGGTTCGTAAGTCCGCATCAGCGATTTGACCAAGTAGATGAGTTCATCATG
CGCATTGACGAGGCCTTTGAAAAGACGGCAACGCAGACGGTGGTGAATAATAATACCGAG
ATGCGAATGATTCACTCGTCGGCGCGAAGGAACCACCTGAGCTTTGTGTTTACCACTGGA
GCGGAAGATCCCATAATGCAGGTGTTTAGTAAAGTTCTACTTGGACGGCACTTCTACTTC
TCGATGGTAATATATGTGGACAAAGTGGGTGAGATGCAGCCGATCAACGACCTTCTGGAC
TTTGCCTACAACCAGCAGTTCTTCAACTCTATGGTGCACTTTGAATCGGAGGAGGGTATC
AACCAACTCTTTGGAGTCTCCAAGTTTCCCGTCATGAGTTTCGATAATCGCACCGATTTT
ATGAGGTACATCGGAAAAATGTGGAAGCAGGTGCAGAATGCTCGCTCGGATGTAGGAGGC
TTCGGATTTACTACACCCTTGCGACAGGACCTGCCACACTTGTTCCAATCGCAAGGACAC
TATGATGGGAGTACATACCGGATAATAGAAACCTTTGTGAGTTTTATAAACGGAAGTTTT
AAGGAGCTTATAATGCCGCCAGATGATCTCGGTGGGCAGGTGATTAATATGAAGGATGCC
CTGCAGTTGATCCGTGAACGCAAGATGGAGTTCTGTGCCCATGCCTACGCCTTGTTCATG
CCCGACGAGGAGCTGGAGAAGACTTACCCATTGCTGGTGGTTCAGTGGTGCCTAATGGTT
CCGCTCTACAACAGTGTCTCCACCTACTTCTACCCACTTCAGCCTTTTGCTTGGAATGTG
TGGTTCTTTGCACTGGGAGCTTTGCTGGCACTGGTCCTTCTGGAGCTGATGTGGCTCAGG
ATGTTCGGTGGGTGGTCAGGTTATCAGGGCGCTGTACTAAACTCTTTTTGTTATATCATC
AATGTGCCCATCGAGGGACAGCTACAACAGCCCTGCCTCCTTCGATTTCTTCTTTTGGCT
ACGGTGTTTTTTCACGGATTCTTCCTTTCCGCCCACTACACCTCCAATTTGGGAAGCATC
CTCACGGTGAATCTCTTCCACGCCCAGATCAACACCATGAATGACATAGTGAGTGCCCAG
TTGCCAGTCATGATTATTGACTACGAAATGGAATTTTTGCTAAATCTGAACAAGGAGTTG
CCCCAGGAGTTTTTGGAGCTTCTACGCCCCGTGGATTCGGCAGTTTTCTCGGAACACCAA
ACAAGTTTCAATAGCTCCTTTGCCTATTTCGTCACCGAGGATCACTGGCAGTTCCTCGAC
GAACAGCAGAAGCATCTGAAGCAGCGACTCTTCAAGCTAAGCTCCATTTGCTTCGGCTCT
TACCACCTGGCCTTTCCCCTCCAGATGGATTCGTCCTTGTGGCGGGACATCGAGTACTTT
ACATTCCGCATCCACTCTTCGGGACTTCTGAACTTCTATGCTCGCAGCAGCTTTGGGTCT
GCCCTCCATGCTGGTTTGGTCCAACGAATGCCGGACACCCAGGAGTATACATCTGCTGGA
CTGCAGCATCTGGCCATTGCCTTCATCTTACTGCTTGTGATGAGTTTTTTGGCCGGGATT
GTGTTTGTCCTAGAAACTCTTTCCAGGTGA
>DsimIR56d
ATGGATAATCGTGCTGCGGAACTTATACTCCAAGAACGGAACATTTTCCCAACCAATGGT
TCCGATAACATTGCATTGCTCAACAACATGTTCGTTTTGGAAATGTTCTTCAGAATAACG
CAGCTGTACCATTTTAAGAACTTCATCTTTTATATATCCGAAAGGCTAGACCTGAATAAT
AAGGACTCGCAGGAGTTCTTCCACAATTTCTGGACCTATTTTCCAATGGCGCCCAACTTG
ATAATAACGAGAGAGCACCACTTGGGCATACCCATGATGCAGTTCATCAGCACTCCATCG
CTGGTGATGGTCTTCACTACGGGTAAGGACGATCCCATCATGGAGCTGGCTTCCCACAAT
CAACAGGGAATTCACTGGCTGAAGACGATATTCGTCCTTTTTCCCAGCCTACAGAGCCGT
GACTTCGAGACCAATCCGGAGTCACTCGCCCACTTCACAGCGGAGATCAAGGATGTCTAC
GATTGGGTGTGGAGGAAGCAGTTCATCAACACATTTTTGGTTACCATTAAGGATAATGTA
TTTATACTGGATCCCTATCCCACACCATCGATTGTTAACAAAACGGGCGTCTGGCGAGCC
GAAGAGTTCTTCCACAAATATGCCAAGAACATGAAGGGCTATTTGGTAAGGACGCCCATC
CTGTACGATATGCCACGGGTGTTTAAATCGGATCGGCCCACCAACAGGTACGAGAAGAAC
TTTATCCATGGCACCAGTGGGAATTTGTTTCTGGGTTTCCTGGAATTCGTCAATGCCACT
CTGGTGGATACCAGCGCCAATGTGACAGATGACTATTTGAACATGACGAACCTGTTGGAT
TTGGTCTCGCAGGGGGTGTACGAGACCCTGATCCACTCCTTCACCGAAATAACCACCAAG
TTCGTGGTCAGCTATAGCTATCCCATTGGCATTAACGACTGCTGCATCATGGTGCCCTAT
CGAAATCAATCCCCAGCAGATCAGTACATGCATGAGGCTCTTCAGGAAAATGTTTGGGTG
CTGATCAGTCTATTCACACTATACATAACTGTGGCTATCTATTTGTGTTCACCGCTGAGA
CCACGTGACCTCAGTGCCGCATTCCTACAGTCCATCTGCACTTTGACCTACAGTGTGCCC
ACCTTCATCATCCGCACGCCAACACTGCGTATGCGCTATCTCTACATTCTGCTGGCTATC
TGGGGAATAGTCACATCGAACTTGTACATTTCGCGGATGACCAGCTACTTCACCACAGCC
CCACCGGTGCGTCAAATAAACACTGTGCAGGATGTGGTGGAGGCCAATCTGAGGATTAAA
ATGCTGGCTATTGAGTACGACAGGATGGCCAAGTCACCGCTGCAATATCCAGAAAGCTAT
TTGCACCAGGTGGACTTGGTGGACAAGCACATGCTGGACCTGCATCGGGATCCATTCAAC
ACCTCCTTTGGCTACACTGTGAGCAGCGATCGCTGGCGGTTTCTGGACCTGCAGCAACTC
CATCTGCGGAAGCCCATCTTCCGGTTAACGGAAATCTGCGAGGGACCATTCTACCACGTG
TTCCCCCTCCACAAAGACTCCCACCTGCGCTCCGTGATGACCGAATACATCATGATAGCC
CAGCAGGCGGGACTTATGAGCCACTGGGAGCGCGAGGCGTTCTGGGAGGCAGTGCATCTC
CACCGCATCAAGGTGCACTTATTCGACGATGAGCCGATGGCCCTCAGCCTGGATTTCTTC
TCCAGCCTTCTGCGCACCTGGACTTTGGGTCTGATCCTAGCCGGTCTGGCTTTTGCGGGT
GAAATGAAGTGGCACGAGCATGTGACCTTCAAACGTCGTCCTGCTATACGGATAACCCGC
AAGCCCAGATCGTTTCTCAGGCGCTTCATGAAGTTATGA
>DsimIR56e
ccgaacggtgagctttccagaaccgggggccttctgttttccgcgtacgtgagccataga
agtggtgctcttcgcctggagcccatgtccgggtcagagatcgaaaccgcagcggatttc
ctagccacaccattaaggctcatgctggcggaaacggaagtagaaatgtatttcaccgcc
ggactgctgccttcagcgctgaagccacgcctcctggtggtccacaagagtacgctgctg
gagcacttgaatagtttgaatagcggttacgcctactgcatcatcgcggggcaatggcag
gtcgcaatgatgcagcaacgacggatgtaccgcccacgacttcgtcagcgaaatccgcca
ttcgataggaacttctactaa
>DsimIR60a
ATGTGGTGTAATAATCCCGGTGTCATCATCATCATCTTTCTGGGGCAGACTTTCAACCTG
TGGCAGGGCATAGTGAATCCCTCGAATGAGACGGCCAACACGGTGATCTTCATGCTGCCC
GAAAAAGACTTGGGACCCGATGTGTGGCAGGCCGGAGTGAGCTGCCTCGATAGCTTCGCC
CAAATCTTCTTCTTTCGCAAGCCGACGGAGCGCTTCACCAGAGCCTATAACTTGATGCTG
ACGCACGCCTTCAATCTGTCCAGTCCGGCGGATCAGATCCAGGAGGGATTCAGCAAGCTG
ATCAACGAAGCAGTAACGAATCCAGGTCCGCCGGACAGGGAGGAACTCTTCCAGATGCGC
GTGGCCAGTGATTACAACATCACGAATGGGACGGAAGACCAGGGAGAGCTGATCCTAGCG
GACAATTATGTGATAGTGGTGGACTCGGTGAATCGATTAAAAGAGCTGATGGCGAAAAAA
ATAGCCAAAATGCGATCCTGGAATCCAGGAGCGCGTTTCCTGGTGCTCTTTCATAATGCT
AGTTGTCGGAATTATCCTCTTGGCGTAGCCACCAGTATTTTCAAGGACCTCATGGAAATG
TTTTACGTGCACCGAGTTGCTCTTCTCTATGCCAACTCCTCCATGAACTACAATCTGCTG
GTCAATGATTACTACAGCAATGTAAACTGCAGGATTCTGAATGTCCAGAGCGTGGGCCAG
TGCCACGATGGCCAACTTTACCCCAATAATGCTGTCGTGAAGGCCTCCATGCAGGACTAC
GTATCAGGCTTCAGTCCCAGGAACTGCACCTTTTTTGCCTGCTCCTCCATCTCTGCTCCC
TTTGTGGAGGCCGACTGTATCCTGGGACTGGAAATGAGGATCCTGGGGTTCATGAAAAAT
CGACTGAAATTCGATGTAAACCAAACCTGCAGCCTGGAGTCACGTGGTGAAATGGATGGC
CCAGTTAACTGGACTGGCTTACTGGGGAAAGTCCAGAACAACGAGTGCGACTTTGTCTTC
GGCGGCTATTATCCGGACAACGAGGTGGCGGACCACTTTTGGGGATCCGATACCTATCTG
CAGGATGCGCACACCTGGTACATAAAAATGGCCGACAGAAGACCCGCCTGGCAGGCGATG
GTGGGCATCTTCGAAGCCTACACCTGGATTGGCTTCATCCTGATCCTAATAATCTGCTGG
CTGTTCTGGTTCGCCCTGGTCAAGATTTTGCCGGAGCCGAAGTACTACCAACAGTTGAGT
CTGACTGCCATTAATGCCCTGGCCGTATCCATATCGATAGCCGTCCAAGAGCGACCCATT
TGCGAGACGACGAGGCTGTTCTTCATGGCCCTGACCCTGTACGGCCTGAACGTGGTGGCT
ACGTACACGTCCAAGATGATAGGCACCTTCCAGGATCCCGGCTACCTTCACCAGCTGGAC
GAGCTGACGGAGGTGTTGGCCGCGGGTATTCCCTTCGGTGGCCACGAGGAGAGCCGCGAC
TGGTTCGAGAACGACGACGACATGTGGATCTTCAACGGATACAACATCTCGCCGGAGTTC
ATTCCGCAATCGAAGAACCTGGAGGCGGTGAAGTGGGGCCAGCGGTGCATCCTGAGCAAC
CGGATGTACACGATGCAGAGTCCCCTGGCGGATGTCATATACGCCTTTCCCTACAACGTC
TTCAGCAGTCCGCTGCAGATGATCATGAAGGCGGGATTCCCCTTCCTCTTCGAGATGAAC
AGCATCATCCGCCTCATGCGCGACGTGGGCATCTTCCAGAAGATCGACGCGGACTTCAGG
TACAACAACACGTACCTCAACAGGATCAACAAGATGCGCCCCCAGTTCCCGGACACGGCC
ATCGTCCTGACCACGGAGCACCTGAAGGGACCCTTCTTCATTCTGGTGGTGGGCAGCTGC
TGCGCCGCCCTCACGTTCCTCGGCGAGCTAATGATCCACAGCTGGCGAACCCAGCTGGTC
AGCACGAGCGAACAGCAGGACAGGAGGAGGGCCAGGAGGAGGAGGAGGAGGAGGAAGGCA
GCAAAGGACAACCGCTGGCAGCGCCAAGTTCAAGTGGCTCCAGTCGTTCGATTTACGCCA
GTCAAACGACGCAAAGTTTTCCAGGGACAAACAAGTCAAAAGTAA
>DsimIR60b
ATGAGGCTGAGCTTGTATCTGATTGTAGCCATCGGCCTAGTAGACGCGCACTGCGTATCC
CTAAGATACATTCTGAATGCTCTCGAGGAAGAGCTGCAATACAGAGCGATTCTCCTAGTG
GAAAGTTCGAGTGAAAGTGAATCGTGCTGGGAGCACAGGTACCTTCAAGGAGCGGTGCCA
ATTCTGAACTTTAATTCGAATCAAAGTTTGTATCTGAAAGATGCGTTTAATACGAATATA
CTGGCACTAGTTTGCCTAAACGAAAACGTAGAGAGCACCATGCAGGCTCTCTACGAAAAT
CTCGAGGACATGCGGGACACGCCCACCATACTATTCGTTCTTTCGGATTCCGAAGTCCAG
AATGTCTTTCTGGAGTGTCTGAGTAGCAAAATGCTGAATGTCTTGGCTTTCAAAGGATTG
GACAGGGGGTTCGTCTACAGCTTTCGTGCCTTCCCCACATTTCGAGTCATAGAGCGCGAC
GTTAGGGACATCCTCCAGTACTTCGAGCACCAACTCGAAGATCTCGGTGGCCATACCCTG
ACTACTCTGCCCGACAACATTGTCCCGCGAACTGTGGTCTACAGGAGCCCGGATGGAAGC
CGCCGGCTAGCTGGATATCTGTACCCCTTCATGCTGAACTATGTGAGCACCATCAACGCA
ACCCTCAAGATCTGCTGGCATCTGGTTCCCGAGGACGGCATGATCCAGTTGGGCGAGGTA
GTCAGGCTCTCGGAGATCCATGATGTGGATTTCCCACTGGGCATCCATGGCATTGAGCAC
GGGTCGACGAGCCAAAACGTTCCTTTGGAGGTCTCCAGCTGGTTCCTCATGCTGCCCATG
GAGCCCTCCCTTCCTCGGGCTCAATTTTTCATCATGTTGGGTTTTGAGAAGATAACGCCA
GTGCTGCTGCTGCTCACAATCCTCCTGAGCACTGCCCATCGCATTGAGCTGGGCTTGCGT
CCCAGTTGGCGCTGCTACGTCCTGGGTGACAGAGTCCTGCGAGGCGCACTGGCCCAGGCA
TTCTTCCTACCCCGAAGGCTCTCCGTCAAGCTCATGCTGGTTTACTCGCTGATCCTGCTG
AATGGATTCACCTTCAGCAACTATGCCATCACCAGTCTGGAGACCTGGCTCGTGCATCCC
CCCTCGGGACATCCAATCCACAGCTGGGAGCAAATGCGCACCTTGAACCTGAAAGTCCTT
ATAGTCCCCTCCGAGCTGGATTCCATGACCAAGGCCCTGGGCGAGGAATTCACGGAGAGC
AACAGCGATCTCTTCGAACTCTCCAAATCGGGCAATTTCCAAGACAAGCGTTTGGCTATG
GACCAATCCTACGCCTATCCTGTGACGTGCACCTTGTGGCCACTGCTGGAGCACGCTCAG
ATCCGCCTGCCGAAGCCAGAGTTCCGACGATCCCGGGAGATGGTGCTCATACCGCTGCTT
ATCATGGCCATGCCCTTGCCGAAGAACTCCATGTTCCACAAGTCACTGAGTCGGTACAGG
GCACGCACCCACCAGAGCGGCTTGTACGAGTTTTGGTTCAAGCGGAGCTTCAACGAGTTG
GTTGCCCTGCGGAAGATCCACTACAAGGTGAATGATGATCATCAGACGTATCGAGACTTC
GAGTGGCAGGACTTTAGCTACGTGTGGCTGGGCTTCGTGGGCGGAACCATCGCTAGTTCC
CTGGTCCTCCTCGCCGAGATTGGATACCACAGGTGGCAACTGAATTAG
>DsimIR60c
atgcgaatcgcacTATTCTTCACTTTCGCCTGCCTGGCAGGAGCACATGATGGTTCCTTG
GGAAGCATGCTGAAATCTCTAGAGGATGAGCTGTGCTACAGGACTATTCTACTTTTGGAA
GGTGATCCCAATGTCGAGTGCTGGCAGCAAAGCTACTTCCACGACAGGGTTCCTGTGCTA
AGCTTCAAGGCAAATGAAAACGTCTACCTAAAAGATGGTTTCAATTCAAAGATACTGGCG
CTGGTCTGCCTGAACAAAGGCGACGAAGATACAATGAGGTCGCTGTACAGCTATCTGGAG
AACATGCGAGATACGCCCACCATACTATTCGCACCCTCGGATAGCCACATACGTGATATC
TTCCAGGAGTGCGTCACCGAGAGCATGCTGAATGTGCTGGCGTTCAATGACTCCAGTAGG
GAGTTCGTTTACAGCTTCCAGGCATTCCCAACTCTTCGGGTTGTTAGGCGCAGGGTGAAG
GAGGTGCGTCGGTACTTTGAGCCGCAGCTTGAGGATCTGGGGGGCTGTGTCCTGAAGGTT
GTGCCCGATGGCGTCATGCCCAGAACTCTGGTGTACCAAGGCGAGGATGGAGAGCTGCAG
ATGGGCGGATACCTCAGCCAATTCATCCGCAACTATGTGAGCACCATTAACGCAAGTCTG
CAGATCCGCTGGGACCTCTTCCCGGAGGACGGTGATTTCGATATGGACACCTTAACGGGA
AGCAATCACGTCGACTTCCCATTAGGGCTGAACGTTCTGAGTATCAAAACATTGCAAAAG
GACGTCGCCATGGAGATATCCAGCTGGTTCCTCATGCTACCCATGGAGCCCAGCCTTCCT
CGAGCTCGGTTCTTCATCAAGTTCGGCCTATCGCTATACCTGATACCGATGATAATAATC
CTAGCCATCGTGCTACGTAACGCTCATCGCTTCGAAGCTGGCCTAACTCCTAGCTGGCGG
TGCTGTTCAATGGGCAATACGGTGCTCCGGGGAGTCCTGGCACAGGTGTTCGTCCTTCCG
AAGGGGCTATCCCCCAAACTAATGTTTGTCTACGGGCTGCTCCTGGTGAGTGGCTTCTTT
GTGAGCAACTACGTGATTGTCTATCTCACAGCTTGGCTCATACAACCCCCGACAAGTGAT
CCAGTTACAGACTTCGAGAAAATGCGCTGCGCCAAGCTGAAGATCCTTATGCTCCCGACG
GAAGTGGACTACCTGAAGTCCATGAGGGGAGCGGAGTATGTGGATGCGCACAACGATTTG
TTTCAGGCAGCCGACTCCATGGATTTCCAGACCCAGCGGATGTCCATGGAGCTGCACTTC
GCCTTCCCCGTGACGGGCACCTTGTGGCCCCTCTTAAGGCAGgcccaagtcaaactgcac
cgacccatcttccggcgctccaaggagttggtctttctgcccttcgtaatcATGGTAATG
ACCATGCAGAACAACTCAATTTTCCTCAGTTCCCTCAAGCGATATAGGTCGCGGACCAGT
GAGGCCGGACTATATCTGTTTTGGTTCAAGAAAAGCTTTTCCGAGCTGGTGGCGATCCAC
AAGATCTCCTACAAGGAGGACTGGCTTTATGATTCCTATTCCGATCTGAAGTGGGAGGAT
TTTCTCTTTGCCTGGCTTGGCTTTCTTGGCGGAGCTACCGTGAGTTGCCTGGCATTGCTG
GCCGAGATTGGATACCACAGgtggctctggaaacgcactcaccaataa
>DsimIR60d
atgcggcttgccatatacgttgcatttcttagTTCGATTGGCACTCAGAGTGCCTTCTTG
AGCAGCTTGCTGATGTCCCTTGGGAAGGAGCTACACTACACAACCATTCTGCTCGTAGGA
GGTTCCTCTTCGTGCTGGAGCCTGGAGCCCTTTGAAACGGGTGTTCCCATCATAAACTTG
AGGGGGGAGAAGAACGCGTATCCACAAGATACTTTCAACTCGCAGATACTTGCACTTGCC
TGCTTGCAGAACCAAAGCGAAAAGGCAGCGAAATCGCTTTATAGAAGTCTTGAGGATATG
CGAGATACACCCACCTTACTATTCGCATCCTCGGATGAGCAAATACGCAATCTATTCCTG
GAGTGTTTCAGGGAGAGCATGCTGAATGTCCTGGCAGTAAAGGGTTCTAGTGCAGAATAC
ATCTACAGCTACCAGGCATTCCCAACATTCCGCGTTATAAAACGAAAGCTGGTGGAAATC
CGTAGATACTTCGCACCACAACTCAAGGATCTTGGCGGGCATATAGTGACTGCACTGCCC
GGCAACATAATGCCACGCACAATGTGCTATAGGAATGCCGGGGGAGAGCGCCAATTGGCC
GGATACCTGCATACCTTCATACGCAACTATGTGGAGAGCATTAATGGAACTCTGAGGATT
TCCTGGGACCTCGTGCCCGAGGACGGTATGAGGCACTTCACCATATCAAGGCTCTCGAAG
ATACAGCACGTGGACTTCCCGCTGGGAATCATTGCCATTTACAACAAGACGGGCAGGCAG
CATGTGCCCATGGAGATTTCCAGCTGGTTCCTGATGTTGCCCATGGAGCCGCCCGTTCCG
CGAGCTCATCTCTTCGTCAAGCTGGGCCTGCAGAGGCTGCTACCCATCATAGTTGTTGTG
GGTGCCGTGCTCGGCAATGCCCATCGGATGGAAGTGGGTCTGGGGCCCAGCTGGCGTTGC
TACTACCTGGCGGATCGGGTGCTGCGGGGAGCCTTGGCACAGCCATTTGTCCTTCCGAGA
AGGCTCTCCCCCAAGCTGATGCTTATTTATTGGCTGCTCCTGCTGAGTGGGTTCTTTCTG
AGCAACTACTACATGGCCAGCCTCACGACGTGGCTCGTACATCCGCCGGCGAATGATCCA
ATCCTGGAGTGGGATCAGTTGCGCTGCCTGGAGCTTAAAATACTTACCATTCCCGAGGAG
TTCAAGTACATGTCATTGATACTGGGCACGGACTTTATGAAGGCCTACGGCAATGTATTT
CAGCTCACGAACTCGTCGGATTTCCAGAGGAGGCGCATCTCAATGGATCCCTCCTACGCC
TACCCAGTGACCACTAGCCTGTGGCCCTTTCTAGAGCTGTCCCAAGTGAGACTACGGCGA
CCGCTATTCCGACCTGGGCGGAACTATCgttagtttcctggcgctcctcttggagctagc
tcactacaggtggcacttggggaactcctcactctaa
>DsimIR60e
atgctttcttttctgctggggtcagttcttttgagcttggtcggtgctcctgacttggaa
tacatccaagtccaagtcctccaggatcttaatATGGCTTTCCAAACGGAGCTCAATGTG
TTCATCGATTTTGAGTGCTGCGCCGCCTCAGAAATACTCCACAAATTGGACACGCCGAGA
ATTCTACTCTCTTCCAACTCGAGGGAGGCTAGAGATCTTAGAATTCGAGGAAACTTCACA
GAGAGTGCTCTAATCATTGTAAGTGTGAAGGAATCAGGTCTGAATCCACTGGTTGCCAGT
CTCCTGCCACGCTTGTTGGATGAGCTCCATGAGCTGCACATAGTGTTCCTGAGCAATGAG
GAACCAGGATTTCCGAAACAGGACCTATACACCTACTGCTTCAAGGAGGGATTCGTAAAT
GTGATTCTGTTGAGCGGAACGCGCCTCTACAGCTACCTACCTTATCCTCGTATTCAAACG
ATCAGCCTATCAAATGTGTCCGACTATTTCAATCGGGCAAGGATCATTCGAAACTTTCAA
GGCTTTCCCGTGCGCATACTTCGGAGCACATTAGCTCCTAGGGACTTCGAGTACTCCAAC
GAGCAGGGTGATTTGGTGCGAGCAGGATACTTGTTCACGGCGGTCAAGGAGCTCACCTAT
CGCTACAACGCCACCATCGAGAGTGTACCCATGCCCGATCTGCCGGAATACGATGTATAC
TGGGCCGTTGGTGAAATGCTACACTCAAAAAAGCTGGACATTGTTTGCTACTTCAAAGAT
TTCAGCTTGGAAGTGGCCTACACAGCACCACTTTCGATTATCCGCGAGTACTTCATGGCT
CCGCACGCCCGTCCACTATCCAGTTACCTGTACTACTCCAAGCCTTTCGGCTGGACCCTT
TGGGCGGTCGTGATTTCGACAGTCTTGTACGGCACCCTGATGCTGCATCTGGCTGCGCGA
GGAGCTCGAGTCGAGATGGGAAAGTGCTTGCTGTACTGCCTCAGCCACATCCTGTACAAC
TGCCACCAGAAAATCCGAGTTGCAGGCTGGAGGGACGTGGCCATACATGGCATTCTAACG
ATCGGAGGCTTCATACTGACCAACGTCTACTTAGCCACGCTCTCCAGCATCCTCACTTCC
GGGCTGTACGACGAGGAGTACAACACGCTGGAGGATCTGGCCAGGGCTCCCTACCCCAGT
CTGCACGACGAGTACTACAGGAGTCAGATGAAGGCGAAAACCTTCCTGCCCGAACGGTTC
CGCAGGAACAGCTTGTCCTTGAACGCCACCCTGCTGAAGGCGTACCGGGATGGCCTCAAC
CAGAGCTACATCTACGTGTTGTACGAGGACCGCCTGGAGCTGATCCTGATGCAGCAGTAC
CTGCTGAAGACGCCGCGCTTCAACATGATTCGCCAGGCCGTGGGTTTCACCCTCGAATCC
TACTGCGTGTCCAACAGTCTGCCGTACTTGGCGATGACCAGTGAGTTCATGAGGCGCCTG
CAGGAGCACGGGATCAGCATAAAAATGAAGGCGGACACTTTCCGGGAGCTCATCCAGCAG
GGAATCTACACCTTGATGCGCGATGATGAACCGCCGGCTAAGGCATTCGACCTCGACTAC
TACTTTTTCGCCTTTGTCTTGTGGGCTGTGGGACTGAGTTCGTCTCTTCTCGTTTTTTTC
GTGGAGTTCGTAACTGGACATCTTTAA
>DsimIR60f
atgcggttccatttaattatattaacagTGGTTTGCTTGGGCCACACTTGTGCCCAACCA
GAAGTGCTGAACCTGAACAGTATCCTAGTTTCTCTAAGGCTGGAGCTGTCCTTTGAAACC
TTACTCATCCTTAGAGGCGCTGGAGGGAACGATGTCTGCTGGGAGCACTTCGACCTTGAC
CGCTACCCAAACCTGAACTTCAATGCGAATCAAAGTATCTACCTTAAAGGAAGAGTCAGC
AGGAAAATACTGGCTCTGGTTTGTCTGGATTCTGCTGAGGAGACCGAGGTCGTTATGAAA
GCCTTGGGTGAAAACCTAATGGATATGCGGGGATCTCCGATTTTACTGCTAGTTGGACTG
GAAACCAATATCAGCAGTCTGTTTGAAGGATGTTTCTCCCATCAGATGCTCAATGTCCTG
GCTTTGAGTACATTGAATCCGAAGTATGTATACAGCTACCGCGCCTTTCCCTTCTTCAAA
GTGGTATGGAGAAGAATAAGCCAAGTCGATAGGTTCTTTGAGGCCCAAGTCAAGGATCTT
CAGGGTTATCCCATCGCCACCGTTCCCTACAATCTTCTGCCGCGATCTGTGATCTACAGG
GATGGGGAGGGTCGCCGCCAGATGACGGGCTACCTCACCCATTTCTACAGGAATTTCGCC
AGGAGCCTGAACGCCTCCTTGCTGGTTCGCTGGGATCTGGTTCCGAAGGACGAGACCCCC
AGCATCGAAGCCACTGCCGCGCTGCTTCGCGATGGCCTGGTGGACTTTCCCCTGGTGCTG
ACCACACTCGCTCCGGAGCCCTTCTATCCCAGCCACGTGGGCGAGATAACCAGCTGGTTC
TTGATGCTGCCCGTGGAACCAGACGTGTCTCCCTCCAGCCTGTATTTCAACCTCAAGGGC
TGGCAGTACTTCTTGGGCCTGATGATCATTTTGGCGCTGCTGCTGGTCAACGCCCATCGC
CTGGAGTCGGGGCAAGGACTCCTCACCCTGCGATGCGGGAACATCCTCGGGGATCACGTG
CTGCGAGCCATCCTGGCACAGTCCTTCGTCATGCCCAGCAGGCTCTCCTTCAGCAGAACT
CTTCTTTACAGCCTGCTGATGATGGCGGGACTCATAGTGAGCACTTTCTACAGTGCCAAT
CTAGCAACGCTACTCGTCCATCCCCCAGCTGCTTTCAGGATACTCAGCTACGACGACCTC
AGAAGGACCCGTGGCAAAATCCTTATCTCCCAGCAGGAGCTGCCCACCCTGAATAACTCG
GTGGGCAGGGAAGTTTTGGAGCGAAACCTGGACACCTTCGAGGTGACCCCGTCCGTGGTG
GACTTTCTGGCCCATCGCAATGAGCTGAACACCTCCTTCGCCTACCCGGTCACCGACACA
TTGTGGCCCTTCCTCCAGCTCAAACAGATCCGCATGCACCGACCCCTTTTCCGGAAGTCC
AATGAAATAAGCTTCACGCGATTCATGCCGGTCACCATGCCGATGGCCAGGAACTCCATA
TACCGCGACGTCTTCAACACGTACCTCAGCCGCACCCTGGCCAGCGGGCTGTACGACCTG
TGGTTCCGGAGATCCTACCAGGAGGCAGTGGCCGTGGGCAAACTGAACTACACCGTCGAT
CCCGCGCCGTCACTCTATCACGATCTGGTTTGGGAGGACCTGTACTACGTGTGGATTGCC
TACTTGGGAGGCACCATGGTCGGCATAGGGATGCTAGCTGCGGAGATCGCGTGCTCCAAG
TGGGGTCCATTGAGACGAGCACCCATTGAAATGCACTAG
>DsimIR62a
atgtatctccagtttttgttcgcgctgcttatgtcgcgccaccaaatcgtggccaccgaa
aactttgaccgtgcctttgaactggctctgtttttggacaggatcggccgcgtgcatcgc
ttgcatgccattactatagtgaacagcgtgggatctgttgatcccagctatttggacgac
ctgcatcgcgggctgatgtgcaacagcagcaatcacttttacttgctgccgcagatgacg
gccacggacaaggattcctcgcacgtgcgcttcagcagcctgcaagatgaggagaccatt
tatttggtcttcgcgagggattccaaggacgcggtgatttacttgcaggccgaaagagcc
agaggaaggcgttacacaaggactatgttcctgctcagaaatcaggagtcgcaaaaggac
atgaaatacttctttgagctcctatggaaactgcagttccggagcgctttggtagtggtg
gccgccagaaacttctaccaaatggatccatatcccactgttagggtgatacgcatgcga
agattatcctcctatgatccgcaacacgtgtttccacctgcaaaccgaagaaacttcaga
ggctacaggatgcgattgcccgttcagcaggatgtgcccaatacattttggtacaagaat
cgcaggacgaaggcctgggaactggctggattgggcgggatcttgatcaaccaactgatg
atgcacctgaacgtgaccatggatttgtttagatttgaagtaaatggctctacattgctg
aatatggctgctctcacggatctgattgtggagggcaaggcggagctgagtccgcacttg
tatgacacactgcaatcaaacaccaatgtggactactcatatcccacgcaggtggcaccg
cgctgcttcatgatcccattggacaatgaaatttcgaggagcctctatgtattcttgcca
ttcagtttacccatgtggctgtgcttgctgtttgtcctgctcgtggtgcacttcgtgtat
gtgcgccgcctgatgccagacggacatttctgggccatactaggagtgcctggtgctcgt
cgagtcaaatatggccaccgcaagccgggcaggggtctcagtacctttctgatcctcttc
ggaattttcatccttgtgcaaatgtacagcaccaaacttacttcttctctgaccgtgact
cttatccgaagaccagccaacagcttggaggagctgttcctgctgccgtatcgcattctg
gtgctgccctcggatgtgtatgccatcgtggattccctgggtcatgcgaagcagtttagc
aaaaagttcagcttcacggatgccgacaacttcagcaagaagagaatctccatggatccg
aactacatttaccccatcagtacgattcgttggcgcttcttcgatttgcagcagcgcttt
ctgagaaagaagcgcttctatttctccaagatttgccacggctcctttccctatcagtac
cagctcagggtagactcacatctcaaggatgccctccatcggttcctgctgcatgtgcag
caagccgggctggatgatctttggctggaaacgagctttcgaaaggcccatcgcatggga
tatctcaaggacttctccacactggcggagttggaggagaaactgcggctccgcccactg
gcgctcaatctgctggtgcccgccttcagtctgtttctgtgcggactgttgggcagcgga
atcgccttcctggtggagatccgccacagcttcgggtgcaaacaaaagccaccgtccatt
aaccgcaaccccggggattaa
>DsimIR64a
ATGCACTGGTGGCTACTCCTATTTTTGCCATTATCCTGCCAAGGATTGCCGGAGCGTGAG
TTGCTGGAGCTGGAGTTGGATTATGGTTTGGCCGAACCGCAGCGCACTTCGCTGCTGCAG
AGCAGTCTGATATTGCAATTCTCGCAGGACTATAAGCACATCCCCAGGATAACGTACTTC
ACGTGCCAGAAGCCACATCTCCAGACCCCAAACCAAATCCCCAACGCTGCAGAGCATCGT
GACGCCTTCGCGGCGAAGAATTTTCAGCTGATTAAGAGTCTCTACGAAAGCGAGCTCTTT
GTGCGGATTGTCCTTCTCGATGTCCTGGCCCAGGCGGCGGCTCCATCGAGTGGGCGACCC
AACCGACCGGGCAGCGGACCAACCGGCGGATTCAGCCAGACGCCCAGCCAGGCGCAGAGC
AATTCCGAGTGGCTGGAGGGCGTCCTGCGGATGGAAGCCCTCAGGCAAATTGCGGTCGTG
GATCTGGCATGCGGCGCCGTCAGTCGACGATTTCTCGAGCTGGCTTCCGCCAAGATGCTC
TACAGCGAGAAGTTTCACTGGCTATTGATAGAGGATTTCGCCTGGCATGGAAGGACGCAG
ACAGCCGAAGGATCTGGGAAACGTGATGATGGCGAGATGGAGGAGGAGGAGCCGCCCGGC
CAGCAAATTCAAGCGACCGACGATGAGGACCTGCCCTCCATCGAGAGCTTCTTGGGGGGC
ATGAACCTGTACATGAACACCGAACTCACTCTGGCCAAGCGGATGTCCGAGGCAGCCCAC
TACACTCTGTTCGATGTTTGGAACCCCGGACTCAACTACGGCGGCCACGTCAATCTGACC
GAAATTGGCAGCTTCACGCCGTCGGAGGGAATCCAGTTGCATACATGGTTTCGGACCACG
TCCACAGTTCGTCGCAGGATGGACATGCAGCACGCCAGGGTGCGATGCATGGTTGTGGTG
ACCAACAAGAACATGACAGGCACCCTAATGTACTACCTCACGCACACGGTGTCCGGTCAC
ATCGACACGATGAACCGCTTCAACTTCAATCTGCTGATGGCGGTGCGCGACATGTTCAAC
TGGACGTTCGTCCTGTCCAGGACGACTTCGTGGGGATATGTGAAGAACGGCCGGTTTGAC
GGCATGATTGGGGCACTCATTCGCAACGAGACGGACATTGGCGGAGCACCGATATTCTAC
TGGCTGGAGCGGCACAAATGGATCGATGTGGCCGGTCGCAGTTGGTCGAGTCGTCCTTGT
TTCATCTTTCGACATCCTCGAAGCACCCAAAAGGATCGTATCGTGTTCCTGCAACCGTTT
ACCAACGATGTTTGGGTTTTAATTGTGGGCTGTGGTGTTCTGACGGTATTTATTCTTTGG
TTCCTCACCACCATCGAGTGGAAACTGGTGCCACACGATGGCTCAGCCTTGATAAAGCCC
AAAGGAGGAGCGCCTCCAAGGCATCATTACCAGCAGAAACAACACCAGGAGCAAGTGGAA
GCACCAGTGCGTCCCATCACTGCCGTTTCGGTGTTGGTCAGTAAGGAAAAAGTTGAGGAG
AAACAGGAGGAGTATGAAGATTCCACTCCCATCGATGCCGGAACCCTTTGGCAACGCTGC
TATCAGAAGCTAAACAAATACATCAAGGATCGAAAGGCCAAGCAGAAGAAAGCGCCGGAA
AGAGTGGGTCTCTTCCTGGAATCGGTGCTGTTCTTCGTGGGAATTATTTGCCAGCAGGGT
TTGGGATTCTCCACGAGTTTTGTTTCTGGTCGCTGTATTGTAATCACCAGTTTACTCTTC
TCATTTTGCATCTATCAATTCTATTCGGCTAGTATTGTGGGCACACTTCTCATGGAGAAA
CCCAAAACCATCAAAACACTGAGCGATCTGGTGCACAGTTCGCTGAAGGTGGGCATGGAG
GATATTCTCTACAACAGGGATTACTTTTTGCACACTAAAGATCCCGTGTCCATGGAACTG
TATGCCAAAAAGATAACCAGTGTGCCTACGACCAAGGAAAACGAAGCCGATGAGGACGAA
CCAGTGGATCCAAATCCAGCATCCACAGATCCTGCCAAGTCTTATCGGGATATCGTTCAC
AGCCATGAAACTGGTGCTCATGCCAAGGATAATGCTGCCAGCAATTGGTTAGATCCGGAA
ACGGGTTTACTTAGGGTCAAGCATGAACGTTTTGCCTTTCATGTGGATGTGGCTGCTGCC
TACAAGATCATTGCTGAAACCTTTAGTGAACAGGACATTTGCGATCTGACCGAAGTCAGC
ATGTTTCCGCCCCAAAAAACTGTAAGCATAATGCAAAAGAATTCACCCATGAGAAAGGTG
ATTTCCTACGGATTAAGACGTGTCACCGAAACAGGAATACTGACATATCACTTTAATGTC
TGGCACTCAAGAAAACCGCCTTGTGTAAAGAAAATTGAGACCTCAGACCTGCATGTTGAC
ATGGATACCGTGAGTTCGGCCCTGTTGATACTACTTTTCAGCTACGGCATCACCCTTATG
ATACTGGGCACCGAGATTCTGTACTCCAAATGGCATAACCGGATTCAATTAAAGTGGGTG
GGCGCAACTTGA
>DsimIR67a
ATGTGGCCCATACTGGTTCCAGTTTTGCTGCTCTTCAACGAGACAAGTTGGCTCAACCCA
ATCCTGGCCAGCATCTACAAGGATAGGCATCACGAAACGGTCCTTCTGCTCCAGCATAGC
CAGCATTTCGATGCATCTGGCTTGGAGAGATTTCCCTGGCCGGTTTTCAGTTTCAACGAA
CAGATGGACTTCTATGTGCGGGAAAACTACAACAGTGAAATGCTCGTCCTTATCTGGCAA
ACCGGAAATTCGGACTGGGACTTGGATTTGTGGCAGGCTCTCGACCGGAGTCTACTGAAT
ATGAGGAAGGTGAGGGTGTTGCTATTGAGGAAATGGGAGAAAATCCCAACGGCTGACGTT
GCCGCTGCCGCTGAGCACCTGCTCTTCCTTCATGTCGCCGTAATTGGACAGGGAAATAGG
ATATATCGACTGCAGCCCTACGCTCCCCAAAGTTGGCTGCAAGTGGATGCCACCGTATCA
CCCATCTTCATCAAGGTTCGAAACTATTTTGGCAGATATATAGTAACTCTGCCGGATCAA
TTTCCACCCCGTTCGATTGTATATCGCAATCCGAAGACAGGTGAACTGCAAATGACGGGC
TATGTATACAAATTTCTTTTGGAATTTATTCGTATTTACAACTTTACGTTTCGCTGGCAA
AGACCCATTGTACAAGGTGAGCGAATGAATCTGATTCTTTTGCGGAATATGACCCTCAAC
GGCACCATTAACTTGGCTATAAGCCTCTGTGGCTTTGAGGCACCCAGTGAGTTGGGTGTT
TTCTCGCATGTATACGATATGGAAGATTGGTACATAATGGTTCCGCGGGCCCAGGAAATT
TCCATCGCCGATGTGTATGTGGTGATGGTTGGCGGAAAATTCCTAATCGTTCTGATTATT
TTCTACTTAATTTTCACTATTTTGGACACTTGTTTTGGACCTCTATTGCTGAAGGAGCGT
GTGGATTGGTCGAATCTGCTGCTAAATGAACGTATGATATCGGGAATTATGGGACAGTCA
TTCAATATGAGGGCGAGGAATACAATCAGTTCGAAGGTCACCAATGCTACACTTTTTCTA
CTAGGATTGGTTCTGAGTACCCTATATGCGGCACATCTTAAAACGCTTCTAACCAAGCGG
CCTACATCGCAACAAATCTCCAACTTTAAGCAGCTTCGGGATTCCCCAGTTACCGTGTTT
TTTGAAGAAGCCGAACGTTTTTACCTAAAAAATGCATGGGACCGACCCATTCGCTACATC
AAGGATCAGTTGCATTTTAGAGAAACCGTGGAATATAATGCACTGAGGAGCGGTTTGAAC
AGATCGAATGCCTTCTCCGCTTTGACATCCGAATGGCTGATTGTGGCCAAGAGACAGGAG
CTCTTCAAGCAACCGATTTTCACGGTTCAGCCGGAGTTACGGGTCATCCAGACTAGTGTC
CTTCTATCGCTGGTCATGCAGTCGAACTCCATATACGAGGATCATATCAACGATCTGATC
CATCGAGTTCAGAGTGCCGGTATCGTGGAATATTGGAAGCAACAAACCCTGCGCGAGATG
ATCACCATGGGCATGATCTCACAAAAGGATCCATTTCCATATGTTGCTTTCCGAGAATTC
AAAGTTGGCGACCTACTTTGGATTTGGATCCTGTGGGCCAGTTTTTTGTTCATGTCCTCC
GTCATATTTCTGGGTGAACTTTTGGTTAATTGCTTTATTAGCAAACCTTAA
>DsimIR67b
ATGGAGTCACTTTACCTGAATACGCTTCAAAGCCTTTCACTATTTGATGGAAATCGCTTG
GGTCAAACAGTTCAGGAACTAAATAATATTTACCAAACGGAACTTAACGTGTTCTTAGAG
TTTGGCAATGGAGCAGATATTTTGGAAGCAGCTCAAAGGTCTGTTGTACCCACTCTTTGG
CTTACAAATCCACAAAATCAAAAGGTTCTGAAAGGAAACTTCAGTAGCTGCACCCTTACC
ATTTTGTATCTGGAAGATGAACATATGGATCGTGGACTTCACTACCTTGCAAATTGGTTG
TGGGAATATCATCACCTCCAAGTGCTTATATTCTTTAACGGAGGATCTTATGACAAACTA
ATACAAATATTCAGTCGATGTTTTAATGAAGGTTTTGTGAATATACTTGTAATGCTACCG
GACTCGGATGAATTGTACACCTTTATGCCATATCAAGATTTGAAAATTTTGAACTTAAAG
AGTATCAAGGAGTTCTATAATCTATCCAGTAACAAAATGGATTTCAATGGATATAATATC
ACCAGCGGCCTTGTAACAGCAGGAGCTCCTCGTTGGTTCTCTTTTAGAGATCGTCAAAAT
CGATTAATTCTATCTGGATACATGCTTCGGATGATTGTGGATTTTACAAACCATTTCAAT
GGATCCGTTCGGTTAATGGATGTGCTAACTGTAAACGATGGTCTTGAACTTTTAGCAAAT
CGGACAATAGACTTTTTTCCATTCCTAATCAGACCGCTGGAGAGGTTTTCAATGACCAAT
ATACTTTATCTGGAAAATTGTGGTCTTATAGTTCCCACATCAAGGCCCTTACCCAACTGG
GTTTACTTAATCAGGCCGTATGCATTTAACACTTGGATAGCCTGGCTAATAATGCTAACT
TACTGCTCCTTGGCTTTAAGGATTTTTTCAAGAGGACAAATAAGCCTAAGTGCTGCATTT
TTAAAAGTTCTTCGATTGGTTATGTATCTCTCGGGTAGCAGAGACATGGGAACTCGACCA
ACAACTCGTCGCCTCTTTCTCTTTGTCATATTAACAACTTCAGGATTTATATTAACTAAT
CTGTATGTGGCCCAATTATCGAGTAATTCAGCTgcaggactgtatgaaaaacaaataaat
acttgggaggacttggacaaatccgatagcatttggcccttgatagatgttgatattaaa
actatggaaaaacttattccagatcgaaagaaattactaaaaagaattgtccctacttca
gaggcagacgttgatatttatcgaagaaacctaaacgcaagttgtattcattctggattc
tttgatcggcttgattttgctctttatcagcagaaattcctacgattacccatctttcgg
aaatttccacatatactctaccagcaacctcttcagatatccgctgcatttggacgcccc
tacttgcagttgtttaattggtttgtgaggaaaatatttgaaagtggaatttatctgaaa
atgaaggacgatgcctatcgccatggaattcaaagtggtttgcttaatttggcatttcgt
gatcggcatttggaagtgaaatcaaatgatgtggaatattattacctgattgcgggattg
tggtttggcggtttgactttggccacagtttgtttcctagttgaattgcttattggatat
gctaggattaaagtaactatatcatataaaataaatataatgtaa
>DsimIR67c
ATGTCTTGCTGGCTAATATTCTTAAATATAATCCTGCTGTCTGGCAGATCCGAAAGTTGG
TCCGCCAGAGAAGTAATACATCAGTTTAATCATGATCAGCGACTACAGCTTAATATCTAC
TTGGATTGCAACGACGTTGGACTTCAAATCGGTCAGGAAGTGCCAAATTTATTCGTGAAT
AGTACTGCAGAGAAAATTAAAATATTGGGTAGATTCAGCTCACACTCTTTGATTATTGCG
TGTTTTAAGGATTCTACAAGAAATCGAACTCTAAATGGACTAAAGGAACTGCTCTGGGGA
CTTCAGTACTTGCCTATGTTATTTGTCGTAGAATCCCACATGGATTTTTATTTTCAACAA
GCTTTAAACTACGGTTTTATTCATGTGCTGGCTTTGAATTTGATGAATGGATCGCTTTAC
ACCTATAAGCCCTATCCGAAAGTCGAAGTACATCAAATTAAAGATATGCAAAAATTCTAT
GAATTGACAAAACTGAGAAACCTACAAGGACAGGTGGTTCGCACCAGTGTGGAAACGATG
ACACCTCGATGTTTTCGGTATAGAAATCGACATGGTCAATTGGTATACGCTGGTTATATG
TACAGGATGGTTAAAGAGTTCATCAAGACATACAATGGCACAGAGGAGCATGTTTTCGGT
TATGTGGACACCATACCCTATAAAGAGGGCTTGGCAGCGCTGAAAAATGGCGAAATCGAT
ATGATGCCCCGTATAATACATGCCTTGCAATGGAATTATTTCTACCGCAGTCACATTTTA
TACAACATTAAGACCTATATCATGGTGCCTTGGGCAGAACCCTTGCCAAAAAGTCTGTAC
TTTATACAACCATTTCGTAGCACAGTTTGGATTACTATTATGGTGAGCTTTGTCTACGCC
TCAATCGTTATCTGGTGGATACGGTTTAGACAGCAGGGGAATTCTTCATTATCACAATCT
TTTATGGATGTCTTGCAGCTGTTGTTTCTGCTACCTGTGAGCAAAATATGGCACTTTAAT
ATGGGAACACATCAGGTTGTGAGTTTTATCGTTCTCTTCGTAGTTGGATTTATGCTGACC
AATCTCTATACCGCTCAGTTATCGAGTTACTTAACTACCGGCTTGTTTAAAAGTCAAATC
AACACCTTTGATGATCTGTTCCGTGAAAAGCGTACATTGCTAGTGGAAAGCTTTGACGCT
GAGGTACTACACAATATGACCAAAGAAAAAATTATACAAAAAGAATTTGAGAGTATTATA
TTAATAACCTCAATCGAGGAGGTCTTCAAGCATCGCAAGAGCCTAAATACCAGCTATGCC
TATGAGGCCTATGAGGATCGCATTGCATTCGAGCTGTCTCAGCAAAGGTATCTTCGAGTG
CCAATTTTCAAGATTTTAAAGGAGGTGTACGACCAAAGACCAGTTTTTGTGGCACTTCGA
CATGGATTACCGTATGTGGAATTATTTAACAATTACCTAAGGCGAATCTATGAATCTGGT
ATTTGGATTAAGCTGCAGGAGGACTCTTTTCTCGAAGGAATTGCTAGTGGTGAAATTAGT
TTTCGCAAATCCCAATCCCGCGAAATCAAAATATTCGACAAGGATTTTTATTTCTTTGCC
TACATTTTACTGGGAATGGGATGGTGTGTTAGCACTATAGCTTTTTTCTTAGAGAAATGG
AGATTTAAATATTCGGTAACAAATAAATAA
>DsimIR68a
ATGCGCTGTCTGGGGATTCTGATTGTGGCTAACATATCCCTGGCGATGGCCACTTCAATT
CCCATTCCCATTGCCAACGATTCACCACTCGGTGGCTACGAGATGCATCTGAAAATATTG
CTACAGAAAATCCTGTGGGTGGCCAATGTGAAGAGATGCTTTGCCGTTATCACAGATGAT
CTGCATTATCCCATATACGATCGGAGATTTTTTGAATCCGTGGGTCGACGAGTAATACCC
TTCTTTGTGATGCGTACCAATGAAAGTGAGGATCTGCAGCGACCATCCAAACAAGTTGAA
CTCTTTGTTAAGGCCATCAAATCCAGTGATTgtgaactgaatgtaatcaccatcctaaat
ggctggcaggtgcaacgatttcttggctatatatacgataacagatctttgaatatgcag
aaaaagtttgtattattatacgattcgcgactttttgagagcgatatgattcacatatgg
agcgtttttatcggtaccatttttctcaaaaggcagctggacaacaagtatacaatttct
accatagCCTTTCCGGGCATTTTGAGTGGCGTTTTAGTGATGAAAAATATTGTTAACTGG
GAGCTGGGAAAAGGTGTGAATGGAAGGATTCTATTTGCGGACAAAACAAGCAACTTATTC
GGAACCCCGTTGCCAGTGGCCATTTCCGAGCACGTGCCCATGGTTCTATGGGCAAATGCG
ACCAAGAGCTTCCAAGGAGTCGAGGTTGAGATTATGAATGCCCTGGGCAAGGCACTAAAC
TTCAAGCCCGTTTACTACAAGCCCAATCAAACGGAGAACATGGACTGGGAGCTAGATGGT
ACTGCCTATGGAGGTGGTAATCTGGATGGATTTGGACAGAATGGGACACACATTGACTCG
ATGCTTGTGGATGAGGTGGCTGCGCACAGTGCCCGCTTTGCCATTGGGGATTTGCATCTG
TTCCAGGTGTACCTAAAATTGGTGGAGCTAAGTGCGCCGCATAATTTCGAATGCCTGACC
TTTCTCACACCGGAATCCTCGACGGATAACTCCTGGCAGACCTTCATCCTGCCCTTCAGC
GCTGGAATGTGGGTGGGGGTTCTGCTCTCCCTTTTCGTGGTGGGCACTGTTTTTTATGCC
ATCAGTTTTTTGAACGCCATTATCAACGGAAATGTGTCCTCTGAGTTTTTTCGCTGCCTA
CGACCAAATCGCAGCGTGCCCATGGATCCAAAGATCTATCGTCGCATTAGTTTTCGCATC
GCCATCAGTCGGTATCGTCCATCTAAAGGAGATCGGATGCCCAGGGATCTCTTCGATGGC
TATGCCAACTGCATCCTGCTCACGTATAGTATGCTCCTATATGTGGCTCTACCACGAATG
CCACGAAATTGGCCACTGCGGGTGCTCACTGGTTGGTACTGGATCTACTGCATCCTCTTG
GTGGCCACATATAGGGCCAGCTTCACTGCCATTTTGGCCAATCCAGCTGCCAGGGTTACT
ATCGACACACTGGAGGATCTGCTGCGATCTCATATACCGCCATCTGCCGGAGCAAATGAG
AACAGGCAGTTTTTCCTGGATGCCAATGATGAGGTTGCTCGAAAAGTTGGCGAAAAGATG
CAGGTGGTCGGCTACAGCGATGATTTGACCTCTCGCATAGCCAAAGGTCAGTGCGCCTAC
TATGACAACGAGTTCTATCTGCGCTACTTACGAGTGGCGGACGAATCCGGATCCGCTCTC
CACATCATGAAGGAATGTGTGCTCCATATGCCCGTAGTGCTGGCCATGGAGAAGAACTCG
GCTCTGAAGCCACGGGTAGATGCATCCATTCAACATCTGGCGGAGGGTGGTCTGATAGCC
AAGTGGCTCAAGGATGCCATAGAGCATCTGCCGGCGGAGGCACTTGCTCAACAGGAGGCC
CTGATGAATATCCAAAAATTCTGGAGCTCTTTTGTGGCCTTGTTGATTGGTTACGTAATC
TCGTTGCTAACGCTGCTCGCTGAAAGATGGCATTTCAAGCACATCGTTATGAAGCATCCC
ATgtatgatgtgtacaatccaagcttgtattataattttaagcgaatatatccgcagCAT
TGA
>DsimIR68b
ATGAAGTTTTTGGTTGGATTGCTGCTCCAATTGTATCTTCCTGGGATTTATGCCCTGGCC
GGGATTGCCTGTCGCATAGCCGTGGAGCAGAATGTCCAGGTGACCTATTTGTACCGTTGT
GCCAGCTGTCTGGCATCCTTGGATGCGGATTACTCTGCCTTGGAAGTGGATCTCTATCGG
TGTGTGGGCAGTAGACTGCCCGTAATCACACGGAACATCGAAGCACATGAATTGGAACCA
TTTAGACGAACGGACAGCTTAAGTATCTTCCAAATTCCGGCTGCAGAAAAGGGTGATTCC
CTGGTACGCCGCATCCTGGACATGTTGAATCCTCGCCAGAGGCGCAAGCACTTGCACAAG
TATCTGTTCATTTGGCCAGATGCCGGAAGGCATCAGTTACTGCGACTTTTCCGCGGCAGT
TGGGCAAAGAAGATGCTCTACGGATTGGCCATTACCGGCAGGGAAAATGGCACCTTCGAC
TTCGATCCTTTTGCATGGGGTGGTCTCCAGGTGGTTCAGCGGCTGGATGGGGAAGTGTTT
TACCCAAGAAAGATGAAGGATTTGAGGGGCTACCCATTGCGGTTCTCCATGTTCACGGAT
CCGTTGATGGCGGTGCCCAGAAGTCCTGTGGAGACCGCCGGCTACCAGGCAGTGGATGGA
GTGGCGGCCCGAGTTATTGGCGAGATGTTGAATGCCTCCGTAACATATGTCTTTCCGGAG
GATAACGAATCCTACGGTCGTTGCCTTCCGGATGGCAACTTCACCGGCGTGGTCAGCGAC
ATAGTCGGTGGTCACACCCACTTTGCACCCAATTCCCGCTTCGTGCTCGACTGCATTTGG
CCAGCGGTGGAGGTGCTGTATCCCTATACCCGTCGCAACCTTCACCTGGTCGTGCCCGCT
TCCGAAATCCAGCCGGAGTACCTGATCTTCGTGCGTGTCTTTCGGCGAACCGTGTGGTGC
TTGCTCTTGGTCACCCTTTTGGTTGTGGTGCTGGTCTTCTGGGTGATGCAACGTCTGCAG
CGAAGGATTCCACGTCTCGGAGTCACCCAGTTTCAGGCCACCTGGTATGAGATTCTCGAG
ATGTTCGGCAAGACACATGTGGGTGAACCGGCGGGCAGGCTGTCCTCCTTCAGCTCGATG
AGAACGTTCCTCATGGGCTGGATTCTCTTCAGCTACGTCCTGTCCACCATCTACTTTGCC
AAACTGGAGTCCGGATTTGTGCGACCAAGCTACGAGGAGCAGGTGGACCGAGTGGAGGAT
TTGGCACATTTGGATGTGCACATTTATGCGGTGACCACGATGTACGATGCAGTTAGGAGT
GCCCTGACTGAGTACCAATACGGTCTGCTGGAGAACCGTAGTCGCCAGCTGCCCCTGGGA
TTAACCACATCCTATTACCAGCCGGTAGTCCGGCGCAGGGATCGACGAGCGGCCTTTATc
ATGAGGGATTTTCACGCCCGTGACTTTCTGGCCATCACCTATGACTCGCAGGCGGAGCGA
CCAGCCTACCACATCGCCCGGGAGTATCTGCGCTCCATGATATGCACCTACATCCTGCCG
AGAGGATCGCCCTTCCTGCACCGCTTGGAATCCATGTACAGTGGCTTCCTCGAGCACGGC
TTCTTTGAGCACTGGCGTCAAATGGATCTGATCACTCGGGTTGGTGCGTCGCCGGATGCC
GAGGAGTTTCTCGAGGATCTGGGCGACCAGACGGACACGGATTCCGGCTCCAACGAGTTG
GCGATTCGTAACAAGAAGGTGGTCCTCACCCTGGACATCCTGCAGGGAGCCTTCTATCTC
TGGTCCGTGGGTATTGGCATTAGCTGCTTTGGATTTGCAGTGGAGCACGCTCATTGGTTT
TGGCGGAGACAGACACTACGGGATGCGGCTGAAGCTAGAAGTGACTTACGAATCCATTTA
AGATAA
>DsimIR75a
ATGCAGCTGGTGCAGTTGGCCAACTTTGTTCTGGACAATCTTGTGCAGTCGCGGATTGGA
TTCATTGTTTTATTTCACTGCTGGCAGAGTGATGAAAGTCTTAAATTTGCTGAACAGTTT
ATGAAGCCCATACATCCCATTCTCGTCTATCATCAGTTTGTTCAAATGAGAGGAGTGCAT
AATTGGTCACATTTAGAGCTCAATTACATGGGTCATACCCAGCCAACTCTGGCGATCTAC
GTAGATAGAAAGTGCGATCAGGCTCAGGATTTATTGGAGGAGGCTAGTCGGGAGCAGATC
TATAATCAGCATTACCATTGGCTTTTGGTTGGCAATCAGTCTGAATTGGAGTTTAATGAT
TTATTTGCATTATTTAACATATCCATTGATGCGGATGTAAGTTATGTGAAGGAGCAGATC
CAGGATAACAACGACTCGGTTGCCTATGCAGTCTATGATGTCTACAATAATGGAAAAATT
ATTGGAGGTCAGCTGAATGTAACTGGATCCCACGAAATGTCTTGTGATCCATTCGAATGT
CGCAGGACTCGATATCTAAGTTCCTTGCAGAAGCGATCCAAATACGGAAATAGAGAACAA
CTTACCGATGTTGTCCTGAGGGTGGCAACGGTGGTCACCCAACGTCCACTCACCTTGTCG
GATGACGAACTTATTCGCTTTTTGAGCCAGGAGAACGATACCCACATTGACTCATTAGCT
AGATTCGGGTTCCACCTGACCCTAATCCTGAGAGATCTTTTACACTGCAAAATGAAGTTC
ATCTTCTCGGATAGCTGGAGCAAATCGGATGTGGTAGGTGGCTCAGTGGGCGCTGTGGTG
GACCAGACTGCGGATCTTACGGCCACGCCCTCTTTGGCCACTGAAGGCAGGCTTAAGTAT
TTGTCTGCCATTATTGAGACGGGATTTTTCCGTTCCGTTTGCATTTTCCGGACTCCCCAC
AATGCGGGACTCCGGGGAGATGTGTTTCTGCAGCCCTTCAGTCCGTTGGTTTGGTATCTC
TTCGGGGGAGTACTTTCGTTGATTGGTGTCCTCCTGTGGATCACCTTCTATATGGAGTGC
AAGCGAATGCAAAAACGATGGCGATTGGACTACCTACCCTCTCTGCTGAGCACTTTCCTG
ATCAGTTTTGGAGCAGCCTGCATCCAAAGTTCTTCTTTGATTCCACGCTCCGCCGGAGGC
AGACTAATTTACTTTGCCCTGTTCCTGATCAGCTTTATCATGTACAACTACTACACTTCC
GTAGTCGTTTCATCTCTACTGAGCTCGCCCGTCAAGTCCAAGATCAAAACGATGCAGCAG
CTGGCGGAGAGTTCCCTAACCGTGGGCTTGGAGCCACTTCCCTTCACCAAGAGCTACCTA
AATTACTCAAGACTTCCGGAAATACACTTGTTCATAAAACGCAAAATCGAATCGCAGACC
CAGAATCCTGAACTCTGGTTGCCCGCTGAGCAGGGTGTTTTAAGGGTCAGGGATAATCCT
GGCTATGTCTACGTGTTCGAAACCTCCTCCGGATATGCCTATGTGGAGAGGTATTTTACG
GCTCAAGAGATTTGCGATTTAAACGAAGTTCTATTTCGACCCGAGCAGCTATTCTACACG
CACTTACATCGCAACTCCACGTACAAGGAGCTCTTCAGACTTCGATTCCTTAGAATCCTC
GAAACTGGTGTCTACCGGAAGCAGCGCAGCTACTGGGTGCACATGAAGCTCCACTGCGTG
GCCCAGAATTTCGTCATCACCGTGGGAATGGAGTACGTGGCTCCTCTGCTCCTTATGCTG
ATCTGCGCCGACATCCTGGTTGTGGTAATCCTGCTGGTGGAACTGGCCTGGAAGCGCTTT
TTCACCCGTCCTCTCACCTTTCACCCGTAG
>DsimIR75b
atgaacttttccgaattggaatctcattttaaagaggctcagatcttcgttgatgccgat
gttacctatgttactcatgatcctatcactagaaacttcttactctacgatgtatacaac
aagggacgacaattagggggacaattaaatataacagccgatcgggaaatttcctgcaat
aaaacgaattgtcgagttgaacgatatctaagtaaactttacacacggagtgctttgcag
catagaaagtcatttactggattgaccatgagagccacagctgtgGTTACCGCTTTACCA
CTTAATGTCTCCAAAAAGGAGATCTTTGACTTTATGAACTCCAAATATCGGATTCAATTA
GATACCTACGGTAGATTGGGTTACCAGGCGCGTCAGCCACTAAGGGATATGTTGGACTGC
AAATTTAAGTACATATTTAGGGATCGGTGGTCGGATGGCAATGCAACAGGCGGCATGATT
GGAGATCTCATCCTGGATAAAGCTGACCTGGCGATAGCTCCTTTCATTTATTCCTTCGAT
CGCGCTTTGTTTCTGCAACCCATCACGAAATTTAGTGTTTTCCGTGAAATCTGCATGTTC
CGTAATCCCCGATCCGTTTCAGCGGGTCTCAGTGCCACGGAGTTCCTGCAGCCCTTTAGC
GGAGGAGTTTGGCTGACATTCGCACTTATACTCCTCCTGGCAGGTTGCCTTCTTTGGGTC
ACCTTCATCTTGGAGCGACGTAAGCAGTGGAAGCCATCGCTGCTCACCAGCTGCCTTCTT
TCCTTCGGAGCTGGTTGCATTCAAGGGGCGTGGCTCACGCCAAGATCAATGGGTGGGAGG
ATGGCCTTCTTTGCCCTAATGGTGACCTCCTTTTTGATGTACAACTACTACACATCCATT
GTGGTGTCCAAGCTGCTGGGCCAGCCGATTAAGTCCAACATACGTACACTGCAACAACTG
GCGGATAGCAATTTGGATGTGGGCATAGAGCCAGCTATTTATACACGCATCTATGTGGAA
ACCTCCGAGGAGCCGGATGTGCGTGACCTCTACCGCAAAAAAGTGCTTGCCAGCAAGCGA
TCCCCGGATTTAATATGGATTCCCACCGAGGCTGGGGTCCTCTCTGTAAGGGATCAGGAA
GGCTTCGTCTACATAACTGGCGTGGCAACGGGCTACGAGTTCGTGAGGAAGCACTTCCTG
GCCCACCAGATCTGCGAGCTCAACGAGATTCCTCTACGCGATGCCTCTCACACCCACTCA
GTCCTGGCGAAGAGGTCACCCTATGCGGAACTCCTCAAACTGAGTGAGCTGCGAATGCTG
GAGACGGGAGTTCACTTCAAGCACGAGCGGTCTTGGATGGAGACAAAACTCCACTGCTAC
CAGCATAATCACACGGTGGCCGTGGGTCTGGAGTACGCTGCTCCGCTGTTCATCATCCTA
CTAGGAGCGATAATTCTCTGCGTGGGCATATTGGGACTGGAGGTCATCTGGCACCGCCAC
TGCACTCTTCATTGA
>DsimIR75c
atgactagttggccattgtatcggttgattgttttcaatctgctggaaatcaatttgagc
aatctcatggtatttcactgctggtccataaaggaggcttttcctttggttgagATGCTG
AATCAGAACGGCATTTTTTCGCAGTACATTGACCTGCAAAACCCTGATAACTTGGCCAAC
GTGCACAAGGAATACTTGGACAGCGATTTAGTCAGCCTCAATGCGGACGTGACTTATGTC
AGCCGTCAGGATGAGGAGCGATTTATCCTGCATGATGTCTATAATAAGGGAAGTCATTTG
GGAGGTAAGCTCAATATTACCGTGGACCGGACTCTGCAGTGCAATCGAAGTCACTGCCAG
GTGAAGGAGTATCTAAGTGAACTGCATTTGAGACCCAGACTGCAGCACCGAATGGATTTA
TCTAGCGTTACTTTTCGATTGGCCGCATTGGTTTCTGTGCTGCCAATTAATTCCAGCGAG
GAGGAACTTCTCGAGTTCCTTAATAGCGACCGCGACTCTCACATGGACTCAATTTCTCGC
ATTGGCAATCGTCTTATCATGCACACTCAGGAAATTCTAGGTTTTAACGTTCAGGATGCT
TTTGGCGGAGCTATTGGGATGTTGACCAACGAATCCGCTGAGCTCTGCACTACCCCGTTT
GTGCCCTCCTGGAATCGCCTGCATTACGTACATCCCATGACGGAGCAGGCCCAATTCCGG
GCTGTCTGCATGTTTCGTACTCCACACAATGCCGGAATCAAAGCTGCCGTCTTTCTGGAG
CCCTTCATGCCGAGCGTTTGGTTCGCCTTCGCCGGACTCCTGATCTTCGCCGGAGTGTTG
CTATGGATGATCTTTCACCTGGAGCGGCATTGGATGCAACGGTGTCTAGACTTCATCCCG
TCTCTGCTCAGTAGTTGCCTGATTAGCTTCGGAGCAGCTTGTATTCAGGGATCCTATTTG
ATGCCCAAGTCAGCGGGAGGAAGATTGGCCTTTATCGCCGTGATGCTGACCTCGTTCCTC
ATGTATAATTACTATACATCCATAGTGGTGTCCACTCTGCTGGGATCTCCAGTACGTTCT
AATATCCGGACTATTCAGCAGTTGGCCGACAGCTCCTTGGATGTGGGATTCGATACGGTT
CCGTTTACCAAGACATATCTTGTGTCTTCTCCGCGCCCAGATATTCGCAGTCTTTACAAA
CAAAAGGTGGAAAGCAAGCGGGATCCTAATAGCGTGTGGCTTTCTCCGGAGGAGGGAGTG
ATCCGGGTGAGGGATCAGCCGGGATTCGTGTACACATCGGAGGCCTCGTTCATGTATCAC
TTTGTGGAGAAGCACTATCTTCCGCGCGAGATCTCCGATCTGAACGAGATTATCCTGAGG
CCCGAGAGTGCCGTATACGGAATGGTTCACCTGAACTCCACCTACAGACAGCTACTCACC
CAACTGCAGGTGCGAATGCTGGAGACCGGAATCACCTCGAAGCAGAGCCGGTTCTTTAGC
AAGACCAAGTTGCACACGTTCTCGAACAGTTTTGTGATCCAAgtgggtatggaatatgca
gctcccttgttcatatccctcctggtggcctatttcctggcccttctgatcctgatcctg
gaaatctgctgggcccgttatgcaaggaagaaatttagcactattatcccccaaaatcag
taa
>DsimIR75d
ATGAAAGTTCAAGTCGCGCACTGGCTCCCTCTGATATTTTTCCTGCTCGTCAGTGGGACA
CCACCACGTGTCGCCGGCAGCTGGCGGAGCGAATATTCCCGGCAGGATCCGGACCCGAAA
ACACGGTGGGGCAATCAGTTGCCGGATATGCTAGTCGCTTACTATCGCCACCACGGCGTT
CACAGCCTGATGCTGGTCGTTTGTCACACGGACATTGCGGATTTTCGCCTTTGGAAGCTT
TGGCAGCACTTCAACCTTAACAATTTCTATGTGCAGGTCAGTACGGAGAGCTCGCTGAGG
GACCTGCAGCATGTCGATGCCCTGGATGAACATAAGGACGCTCCACCGCCAAAGAGTTTC
CACGCCAACAACTCCACCCACTGGGAGACGTCCTTCCTGCTCCCCGCGCTGCCCTACAAA
ATGGGCATCCTGCTGCTGGAGTTCAGCAGCGAGTGCGCCTTGAATCTACTCCGCTGGTCT
GCGGCCTCGGAACATAATTACCTCACCACCAACCGGTTCTGGTTGCTCCTGACCGAAGAT
CCAGGCGATATCGATTTACTCGAGGATCCGGAAATATTCATTCCCCCGGACAGTGAGTTG
CGGGTCCTTCAATATGAAAACGTTGGCAACTTCTCTTGCAGTTTGATCGATCTGTACAAG
GTAGCTGCCTGGAAGCCTTTGAAAAGGACCTTGGTGGGGCATAACATTCGAAATTCGCGG
CACGTCATTCATGCCCTGCAGCACTTTGGTTCGGCAATAACTTATAGACAGGATCTGGAG
GGCATAGTGTTCAATTCGGCCATTGTAATTGCCTTTCCGGATCTATTCACTAACATTGAA
GATTTGTCACTGAGGCATATTGACACTATATCGAAGGTTAATCATCGCTTGATGCTGGAG
CTGGCCAATAGATTGAATATGAGCTACAATACCTATCAAACAGTGAACTACGGATGGCGA
CAACCGAATGGCTCATTCGATGGTCTCATGGGACGTTTTCAACGCTATGAACTGGACTTG
GCCCAGCTGGCGATCTTCATGAGATTGGATCGTATTGCATTGGTCGATTTTGTGGCTGAG
ACTTATCGAGTGAGAGCTGGGATCATGTTCCGGCAGCCACCTCTCTCGGCAGTGGCCAAT
ATATTCGCCATGCCCTTTGAGAACGATGTGTGGGTGTCCATTTTGATGCTACTGATCATC
ACGACCGTGGTCTTGGTTCTGGAACTGTTCTTTTCGCCCCACAACCACGACATGTCCTAC
ATGGATACACTAAATTTTGTTTGGGGTGCCATGTGCCAGCAGGGTTTCTACGTGGAGGTG
CGGAACCGATCGGCGAGGATCATTGTCTTTACCACATTTGTTGCAGCTCTCTTTTTGTTC
ACCTCGTTTTCGGCTAATATAGTGGCTCTGCTGCAAAGTCCTTCGGATGCTATCCAGTCA
TTGTCTGATCTGGGACAATCGCCTCTAGAAATCGGAGTTCAGGACACGCAATATAATAAA
ATATACTTCACCGAGTCCACAGATCCCGTAACGAAGAATCTTTACCACAAGAAGATCGCC
TCCAAAGGTGAAAATATCTATATGCGCCCCTTGCTAGGAATGGAGAAAATGCGAACCGGC
TTATTTGCATACCAGGTTGAACTCCAGGCAGGTTACCAAATCGTCAGCGACACCTTCAGC
GAGCCGGAAAAGTGCGGATTAATGGAACTGGAGCCTTTTCAGCTGCCCATGCTGGCTATT
CCAACGAGGAAAAACTTTCCTTACAAGGAGCTCATTCGAAGACAGCTACGCTGGCAGCGA
GAAGTAAGCTTGGTGAATCGCGAGGAGCGGAAGTGGATTCCTCAGAAGCCCAAATGCGAG
GGCGGAGTTGGTGGCTTTGTCTCCATTGGCATTACAGAGTGCCGGTATGCTTTGGGAATC
TTTGGGTGTGGAGCTGCTGTCAGTTTTGTCCTGTTCCTTTTCGAGTTTATCTTCAGACAT
TTCAAACAAGTATATCGCATAATTAAAGGTTATAGAGAAGTGCAGCGCTAG
>DsimIR76a
atggagaacttgttggtagagtcaaattactggagcactgtgcttagtttttttgctcag
caattcttcgcggactcgcatgccacttgtattttgtgggatccggcgtttgattttcgt
ctggaaacggttcacccaatgccattaataatcatgaactggcaaggatgggccaatcgt
tccgatcaagatgtttatgatttcaaaataaaagaagatgagttcgacgggaagggaatc
ccctacaacgattggactcttaggctgactgtcgccatcgagaagtcgcactgtgagacc
ttcatagcatttcaggagcagattcccgaattcgcaagatatttttatcacgccagcatc
tactccatttggagatctctgcgaaatcgttttATGTTCGTTTACACGAAAGAGTTCGAG
GAGAAAATAGGAAGTTATCTGTCCGGTTATATATTCCAAGATCAACCTAACATCTTGGTA
ATTACTTCACAATACCTGAACTCAAGCACTTTTGAAATTAAAACGAACCGATTTGTCGGT
TCGCGAAATTTTAACAAAAATCCGGAGCCTGTTGAGTTCTATATACTCCAGCGTTTCGAT
GCCCAGGATACGGAAGCTACTTGGGAAACCCAGAGTGCAATGTCCAGCAAGATGCGAAAC
CTCAAGGGGCGCGAGGTAGTCATTGGCATCTTCGACTACAAGCCTTTTATGCTATTGGAT
TATGAAAAGACGCCATTATATTATGATCGTTTTAAGAACACGACGGAAGTAACCATTGAT
GGAACAGATATTCAACTAATGCTAATTTTCTGCCAGTTGTACAACTGCACCATTCAGGTG
GACACATCTGAACCATACGACTGGGGAGACATCTACTTGAATGCCTCGGGGTATGGTCTG
GTTGGAATGATCCTCGATAGACGAAACGATTACGGAGTAGGTGGCATGTATTTGTGGTAC
GAGGCGTACGAGTATATGGACATGACTCATTTTCTGGGACGATCTGGAGTCACCTGTCTG
GTGCCCGCTCCGAACCGTTTAATCAGCTGGACCCTCCTGCTCCGACCATTCCAGTTTGTC
CTCTGGATGTGCGTGATGCTCTGCCTTCTGCTTGAGAGCTTGGCTCTTGGTATAACCCGT
CGCTGGGAACACTCCTCGGTTTCGGCAGGCAATTCCTGGATAAGTAGTCTGCGCTTCGGT
TGCATCAGTACTCTGAAACTTTTCGTAAATCAGAGCACTAATTATGTGACCAGCTCTTAT
GCTCTAAGAACCGTCCTGGTGGCCAGCTACATGATCGACATTATATTGACCACTGTGTAC
AGTGGCGGTCTGGCGGCCATCCTCACTTTGCCCACTCTGGAGGAAGCGGCGGACTCTCGC
CAACGTCTGTTCGACCATAAGCTCATTTGGGCGGGGACTTCACAGGCCTGGATTACAACC
ATTGATGAGCGATCGGCCGACCCAGTTCTTCTTGGTTTGATGGAGCATTACCGAGTGTAC
GATCCCAATTTAATATCCGCCTTCTCGCACACGGAGCAAATGGGATTTGTCGTCGAGCGC
CTGCAGTTTGGACATTTGGGCAACACCGAGCTAATAGGAAACGATGCCCTAAAGCGGCTG
AAGCTTATGGTAGATGATATTTACTTTGCATTTACGGTGGCGTTTGTGCCGCGACTGTGG
CCGCACTTAAATGCCTACAACGACTTCATTCTGGCTTGGCATTCCTCGGGCTTTGACAAA
TTCTGGGAATGGAAGATCGCCGCTGAATACATGAATGCGCACCGCCAAAATCGCATCGTG
GCATCTGAGAAAACGAACCTAGACATAGGACCTGTTAAATTAGGCATTGATAATTTTATT
GGTTTAATCCTGCTTTGGTGCTTTGGCATGATTTGTAGCCTTCTGACATTTGTCGGAGAA
CTCTGGAGGGGACAGAAGTAG
>DsimIR76b
ATGGCCACTGGCATCGAGCTGCTGGTGGCCGCTGCCCTCTGTGTCGCCTGCCCCCCGCTG
AACGATTCCCCGCCGACGAACCTAATCCAGCTGGGCGAAAATGGCACTTATTCCCCGGTC
ACCGAGCTGCCCATCGATGTGGAGGATTCGGATGCCGTATTCGATCCGGATGCCCCTGTG
GAAACGCTGGAGACCATTAACAGGAAGAAGCCAAAGCTGCGCGAGATGCTCGATTGGATC
GGGGGCAAGCACCTGCGCATCGCCACCCTGGAGGACTATCCGCTCAGCTACACCGAGGTC
CTGGAGAACGGCACCCGTGTCGGGCATGGAGTCTCCTTTCAGATCATCGACTTCCTCAAG
AAGAAGTTCAACTTCACCTATGAGGTGGTCGTGCCCCAGGACAACATCATCGGCTCGCCG
AACGACTTCGATCGCAGCCTCATCGAGATGGTAAACAGCAGTACGGTGGACTTGGCGGCG
GCCTTCATACCCTCGCTCTCTGACCAGCGCAGCTTCGTCTACTACTCCACCACGACGCTG
GACGAGGGCGAGTGGATAATGGTGATGCAGCGTCCCCGGGAGTCGGCTAGTGGGTCCGGA
CTGCTTGCGCCCTTCGAGTTCTGGGTGTGGATCCTGATCCTCGTCTCTCTGCTGGCCGTG
GGGCCGATCATCTACTTGCTGATCATTCTGCGCAATCGGCTAACCGGCGATGGCCAGCAG
ACGCCCTACTCCCTGGGCCACTGCGCCTGGTTCGTCTACGGGGCGCTGATGAAGCAGGGC
AGCACCCTGTCGCCCATAGCAGACTCGACGCGGCTGCTCTTTGCCACCTGGTGGATTTTC
ATTACGATACTGACGTCCTTCTACACGGCCAACCTGACCGCCTTCCTGACCCTCTCCAAG
TTCACACTGCCGTACAACACGGTCAACGATATCCTGACGAAGAACAAGCACTTCGTTTCC
ATGCGGGGCGGTGGAGTGGAGTACGCCATTCGGACGaccaatgaatccttgtccatgcTA
AACCGAATGATCCAGAACAACTACGCCGTATTCTCGGACGAGACCAACGACACCTACAAT
CTGCAGAACTACGTGGAAAAGAATGGCTATGTTTTTGTGAGGGATCGGCCGGCGATAAAC
ATAATGTTGTACAGGGACTATCTGTACCGGAAAACCGTGAGCTTTAGCGACGAGAAGGTC
CACTGCCCGTTTGCCATGGCCAAGGAGCCGTTTCTGAAGAAGAAGAGGACCTTTGCCTAT
CCAATTGGCTCGAATTTGAGCCAATTATTTGACCCGGAGCTGCTACACCTGGTGGAATCG
GGTATCGTGAAGCACCTGTCTAAGAGGAATCTGCCGAGTGCCGAGATCTGTCCGCAGGAC
CTCGGCGGAACGGAGCGACAGCTGAGGAACGGCGACCTGATGATGACGTACTACATCATG
CTGGCCGGCTTTGCCACCGCACTGGCCGTCTTCAGCACGGAGCTGGTGTTCCGGTACGTC
AATAGTCGCCAGGAGGCGAACAAGTGGGCGCGCCACGGAATCGGACGAACGCCCAATGGC
CAGTCGGTGGCTCCATCCCGCTGGCTGCGTGGCTGGAGGCGATTGAACAGTGGACACGGG
CAGCTCCTGGGCGCCTCCACCCACGGCCAAAATGTCACTCCTCCGCCACCGTACCAGAGC
ATCTTCAACGGCGGCAGTCACGGAGATCCACTGAATCGCTGGCGACGTCCCCTCGCAAAC
GGAAATGCCCTTGGAAATGGTGTCCTCCTGGGCGGCGATTCTGAGGGCGGTGTGCGGCGC
CTGATCAATGGACGCGACTATATGGTATTCCGCAATCCAAATGGTCAGAGCCAACTCGTG
CCGGTTAGATCGCCCTCGGCGGCCCTCTTTCAATACAGCTACACCGAGTAG
>DsimIR84a
atgattaagttgcaagtgaaagttatttcttggcctttaataattttaacagcattttta
cgcgtgctgcaaattgaaagcataaataccaatattcttgagctggcagccttcgaggac
tttttgcgttcggagcacttgagccatgtcctggtggtccggggcgacgatgctgacggc
gactggaaaattgaatgccaccagaaattgttggccaactatcgtgtgcaattttaccgg
ccagaaATGTCGGCGAATTTCGAGGATCTCATGTTCTACGGGTCTCCGCGCACGGCGGTC
CTGGTGCTGAATTCCGAGCATGTCCTTGTGAGGCGCCAGGTGTTCGGGGTGGCCTCGGAG
GCCGGATTCTTTAACAACTCGCTGGCGTGGTTTATTCTTGGTTCCGGCCGCGAATCTCTG
CCAGATGAGCAGATGATTGACCAGCTCTTAAGTGGCTACAGGATGGGCATCGATGCGGAC
ATCACAGTGGCCCTAAGGGGACCAGACAACGCGTCCATGCTTTTCTATGACGTGTACAGA
ATCAGTCAGCAAACTAACACACCATTGATAATTGAAAAGAAGGGATTATGGACTCATTCT
GGTGGTTACCAAAAGTTTGAAAATTTTAAGAACACTTGGGTGATTCGGCGGCGTAACTTT
CTCAATGTCACCTTGATAGGCAGTACTGTGTTGACAGAGAAGCCTCCTGGATTCGGTGAC
ATGGAGTACCTGGCCGACGATAAGCAGCTCCAGCAATTGGACCCTATGCAGCGTAAGACC
TATCAGTTGTTTCAACTCGTTGAGCGCATGTTCAATCTCAGCTTGGCCATCAGCTTAACG
GATAAGTGGGGCGAGCTGCTGGAGAATGGCAGTTGGTCAGGTGTGATGGGTCAGGTGACG
AGTCGCGAGGCGGACTTTGCCGTGTGTCCCATTCGCTTTGTGCTGGACAGACAAGCCTAC
GTTCAGTACTCGGCGGTCCTGCACACCCAGAACATCCACTTTCTCTTTCGGCATCCACGT
CGCAGCCACATCAGGAACATATTCTTCGAGCCGTTGAGCAACCAGGTGTGGTGGTGTGTC
CTGGCTTTGGTCACTGGAAGCACCATACTTTTGCTGTTTCACATGAGGCTGGAGAGGATG
CTTTCGCACATGGAAAATCGGTTGTCCTTCGTTTGGTTTACCATGCTGGAAACCTATCTG
CAACAAGGTCCAGCCAACGAGATCTTTCGCCTCTTTTCCACTCGATTGCTGATCAGCCTT
AGTTGTATATTCAGTTTTATGCTGATGCAGTTCTACGGCGCCTTCATAGTGGGCTCTCTG
CTTTCCGAAAGCGCGAGGAGCATTGTCAACCTGCAGGCACTTTACGAAAGCAATCTTGCG
ATTGGGATGGAAAACATATCCTACAACTTTCAGATATTCACAAACACGAGCAATCAGCTG
GTAAAGGATGTGTACGGGAAGAAAATATGCAAGTCCGGAGAGCACAATATCATAAGTTTG
CAGCAGGGAGCTGAAAGGATAATCCAGGGACGCTTCGCATTCCACACGGCCATCGATCGT
ATGTACAGGTTGCTCCTGGAACTCGAAATGGACGAGGCGGAGTTCTGCGACCTGCAGGAG
GTCATGTTCAACCTGCCATACGACTCGGGATCCGTGATGCCCAAGGGTTCCCCGTGGAGA
GAGCACCTGGCCCATGCACTGCTTCACTTTCGGGCCAGTGGCCTACTACAGTACAACGAC
AAGAAGTGGATGGTTCGACGACCAGATTGCAGCCTGTTTAAGACCTCGCAGGCAGAGGTT
GACCTGGAGCACTTTGCCCCGGCACTTTTTGCCCTGGCGCTCGCCATGGTGGCCAGTGCG
CTGGTCTTTCTGCTGGAACTCTTTTTGCACTGGCTACCGGACTTTCGAAGGAGGTTGGGT
ACCATGTCCACTTAA
>DsimIR85a
ATGTCCGTACAGTGGCTAAAACACATCCTGCTCCTGGCAATCCTGGTCAATTTGGCCGGA
GCACGGGAGAATCGCATTCCGATAGATTTGAAGAAAAATTCGATCGTGATGGTCAAGATG
AGCCAGATACTTTGCCAGGCTCGGATTAAGGTTCTGTTCGTCTACTTCGAGAATCAAACC
TCCCACGAGCATACGGGTCAGATACTCAAAGAGGTGACCAAGAATCAAAATACACCACTG
GAGGCGGTCAAGGATGATGGCATACTAATGTACATGGTGATGATCATCACAAACATATCG
CAACCATTGGAGCTTTCACTCATCCGGAAGAAATCGGCTGCCAAGCATCGATCGCATGTT
TTTCTCTTGGTCAGAGATGCGGATACCGTTTCCGATGCTTGGATGCGGGCCAGTTTCCGG
CAATTCTGGAAGATATGGCTACTGAATATCGTGATCCTCTACTGGCGAGATGGACGCCTG
AATGCCTATCGGTACAACCCGTTTATGGACAACTATCTGATACCAGTCGACAATAAGCCA
AATGAGGTTCCAACTTTAGAGCAGCTTTTCCCAAAGACCATACCGAATATGCAGAGGAAA
CCGCTGAGGATGTGCATCTACAGGGACGATGTGAGGGCAATCTTCTGGAGACAGGGAATT
ATCCTGGGGACCGACGGCCTCCTGGCAGCCTATGTGGCTGAGCGACTGAACGCGACCATG
ATGATAACGCGTCCGCACTCGTATAACAACCACAATCTCAGCTCGGACATATGTTTCCTG
GAGGTGGCCAAGGAGTACGTGGATGTGGCCATGAACATCCGTTTCTTGGTTCCGGATACC
TTCAGGAAACAGGCGGAGAGCACGGTATCCCACACGCGTGATGATCTTTGCGTGATTGTG
CCGAAAGCCAAGACTGCTCCCACTTTCTGGAACATATTTCGCTCGTTTGGCGCATTAGTT
TGGGCCCTAATTCTGGTTTCTGTCCTGGTGGCGAATGTCTTCTGCTACATCCTGAAATCC
GAAGTGGGTAGGGTTCCCATGCAACTATTCGCCGGAGCTTTGACTATGCCCATGACCCGG
ATTCCGCTCAACCACTCGATCCGATTGTTCCTGATCTTCTGGCTTTACTTTGGACTACTC
ATATGCTCGGCATTCAAGGGAAATCTGACCAGCATGATGGTGTTCCAGCCGTATCTGCCC
GATATAAACCAACTGGGTGCGTTGGCCAGGTCCCACTACCACATCATCATTCGTCCGAAG
CATGTTAAACACATCCAACACTTCCTGACCCTGGGACACAAGCACGAGTCCAGAATTCGG
GAACAAATGCTGGAAGTTTCCGACACCCAGATGTACGAAATGATGAGGAACAATGACATA
AGATTTGCCTATTTGGAGAAGTATCACATCGCACGTTTCCAGGTGAACAGCCGAGTGCAC
ATGCACCTGGGTCGTCCGCTTTTCCACCTGATGAACAGCTGCCTGGTGCCGTTTCACGCC
GTTTATATCGTTCCCTACGGATCACCCTACTTGGGTTTCCTGAACTGGCTGATCCGGAGT
TCGCATGAGTTTGGATTCGAGCGATACTGGGATCGCATCATGAACTCCGCCTTCATCAAG
TCGGGTGTGAAGGTGGTGAACCGTCGTCGCGGGAGTGGCAATGATGAACCGGTGGTCCTC
AAACTGCAGCATTTCCACGCCGTATTCGCTCTGTGGCTGGTGGGGATCGGGATGGCATGC
ATTGTGCTGGCCTGGGAGCACTTGACCCACAACTACAATTTGGCGGTAACAAAGCGGCGG
CACTAA
>DsimIR87a
ATGTCCACACCTGAGCAACGTTTTTGGTTGGCGGCCTTGCTGTTCCTCTTGAGTCAGCAT
TCCGGAGTTCGCGGATTCGGAATAAATCTGATGAAGGTTCAAACCGAGGATAAAGGACAG
GAGGCTTGCGTCCTGGCATTGCTGCGGAAGTATTTCGATTCTGGTGATGGACTCTCGGGC
TCAGTACTGTGCATCAATCGCAACTATCAGTTGCCCAATATCGAAGAGCAGTTACTAAGA
GGAATGAACAATTACGAGAATTATCCTTGGAGCCTTTTGATAACGAACTCCAGGGAGGGC
CCTTCACCAGCGAAGTTTCTTATGAACGAGAAGCCACAGTGCTATTTCCTCATTGTGGAT
AACCTGGAGGATGAGGACCTAGATGAGGTGTTTGAGCATTGGAAAGGTATGGTCAACTGG
AATCCCTTGGCACAATTCGTCGTCTATCTGGCCAGTTTGGAGGAAACGGACGAGGAGATG
ACCGACCTAATGGTGGAACTTCTTCTTACATTTATAAACAAGAAGATCTTCAACGTGAAT
GTTATAGGGCAGAGCGAGGAAAACCAATTTTACTACGGCAAAACAGTTTTTCCCTACCAT
CCGGACAATAATTGTGGTAATCGCGTGATATCTGTGGAACTACTGGATGCCTGTGATTAT
CCAAGTGAAGAACCGGAGAGCGAGGATGAAAATGACGGAGAGGAGGGAGATGGAGCTCAG
GAAGGGGGAGATGATCCCCAGGAGGAAGGAAATGGAGACCAGGAGGAGGAAGATGGACCG
CAAGAGCAGGAAGATGGAGACCAGGCGGAGGCAGATGAAGGTCAGGGGGATGAAGATCAA
GGCCAGGAGAATGATGACGGTGGCCCGGAAAATAAGCCAGAAGCTATTATCGAGGAATTT
TTTCGGGCCAAGTTCGAGGATAAATTCCCACGCGACCTCAGTGGATGTCCTCTCACAGCA
TCGTTTCGTCCATGGGAACCATATATTTTTCGCAACAGCGAGGAGCAACCCGTGGATGAC
TACTACTACGGTTTGCAAGGGGATGGAGATGACTACAACGACACATCTCCCAATTATGGA
GAATCGGAGGACGAAAGCTATGCTGATCCAGGGGAGGACGGTGATGGAGGCATCCCAGAC
ACAGAAACTCAGTCCGGTGGAAAGCTCAAGTTGAGTGGAATCGAGTACGAAATGGTGCAG
ACCATCGCCGAGCGTCTGCACGTTAGCATCGAAATGCAGGGCGAAAACAGCAATTTGTAC
CACCTTTTTCAGCAACTGATCGATGGTGAAATAGAGATGATAGTCGGTGGAATAGATGAG
GATCCGAGCATCAGTCAGTTCGTTTCCAGTTCCATTCCTTATCACCAGGACGAACTCACA
TGGTGTGTGGCCAGGGCAAAGCGCAGACATGGATTCTTCAATTTCGTGGCCACTTTCAAT
GCGGATGCTGGCTTCCTGATTGGAATCTTTGTGGTGACATGCTCTCTGGTTGTTTGGTTG
GCTCAGCGCGTATCAGGCTTTCAATTGCGGAATCTTAATGGATATTTCCCAACCTGCTTG
AGGGTGTTGGGAATATTGCTTAACCAGGCCATTCCGGCACAGGATTTTCCAATTACTTTA
AGGCAATTGTTTGCGCTTTCTTTTCTAATGGGCTTCTTCTTTAGCAACACATATCAGAGT
TTTCTGATCAGCACACTGACAACTCCACGTAGTTCATATCAGATTCACACTCTGCAAGAG
ATCTATAGCAATAAAATGACCGTGATGGGCACCTCCGAGCATGTCAGACACCTGAACAAG
GATGGGGAGATCTTCAAGTACATACGCGAAAAGTTTCAGATGTGCTACAATTTAGTGGAC
TGCCTCAATGATGCAGCTCAAAAGGAACATATCGCCGTTGCTGTTTCCAGGCAGCACTCT
TTCTACAATCCGCGAATCCAACGAGATCGTCTCTACTGCTTCGATCGCCGAGAATCCCTC
TATGTGTATTTGGTTACCATGCTACTGCCGAAGAAGTACCATCTGCTGCACCAGATAAAC
CCGGTGGTTCAGCATATCATCGAATCGGGTCATATGCAAAAGTGGGCTCGTGATTTGGAC
ATGCGACGCATGATTCACGAGGAGATAACTAGGGTGCGAGAGGATCCTTTCAAGGCTCTC
ACCTTTGATCAGTTTCGCGGAGCCATCGCATTTTCCGGGGGACTTTTGTTGGTTGCCAGC
TGCGTTTTTGCCTTCGAGTTGTGCTTCGTTAAATATGTTCATCGATCTGAAAATAGGAAT
AGAAAAACGAAAAAATCAAGAAAAAAAGTGCATAATATTAAAATTCAACATGATTAG
>DsimIR92a
ATGTTGTTGCAACCGCTGGTGATGCATTTAAGCCGATTGCTTCGGCTTATAGTCGGTCAA
TACTTTGCTGAACTTCCATCGATTTTGATTGTCTACAATAACTCGGCCTCCACAACTCCC
CTTCAGCTGGAGTATTTAAGTGCCTTGGAATTAGTTCTTCGGGAATTGAGCCAGCCAATT
AGGCTGCAATGGATTAATGTGGCATTCTTGACGGATTTGAAGGATCTGGAGGATCAAGTT
ATGGGTGCTCTGAATAGCAGCGTCACTGAGGGATTCATTACGATCTTATCGCAGACGCAG
CACTTTATTCACGCCCGATACTACGCCACTCGCAATGCAAATGTGCGACTCAAGGACAAG
CGATATTTGTTCCTGTGCGAGGACGAAAGCCCTGCGGAGTTGCTCTACCTGGATATACTG
CAGTTCTACCCTCACCATCTGATGGTCCGCCCTGGAACGAAAACAGAGGCAGGAGCAGTG
CCAACAGGACCCACAACAGGACCCCAACCAGAGGACCCCAGGCGCGGAGGAGGCGCATCG
GTAAACACGAGAAACAAGGATGACGGCGAAGGAGGAGCAGGAACCAAAACCATTTCGTTC
TACCGCGACATCAATTTCGAGCTGTGGACACAAAAGTTTGTCGGTGCCGTTGGTAATTTG
GATGCCCTGCTCCTGGACGCATTCTTGCCGAACGAAACTTTTGCAAACCGGGTCGAACTT
TATCCCAACAAGCTGCTCAATCTGCAGCGCCGCAGCCTGCTCGTTGGCTCCATTACTTAT
GTCCCATATACGATTACTAATTATGTGCCCGCTGGCGAGGGCGACGTGGATCCCATCCAT
CGGCACTTGGCCAACCGTTCGCTCACCTTCGACGGCGCCGAGGCAAATGTGATGAAGACC
TTCTGCCAGGTGCACAATTGCCACCTGAGGGTAGAGGCCTATGGAGCCGACAACTGGGGC
GGAATTTACGACAATGAATCCAGCGATGGCATGCTGGGGGATATCTACGAGCAGCGCGTG
GAGATGGCCATTGGATGCATCTACAATTGGTATGATGGAATCACGGAGACCTCGCACACC
ATAGCCCGATCTTCCGTGACCATCCTGGGTCCTGCTCCAGCCCCACTACCCAGCTGGCGC
ACTAATATTATGCCCTTTAATAATCGAACTTGGCTGATGCTTATCTCAACTTTAGTGATT
TGCGGCACCTTTTTGTACTTCATGAAGTATGTCAGTTATCGCCTACGGTTTTCTGGAACT
CAGGTTAAGTTTCATCATAGCAGAAAGCTCGAGAAATCCATGCTGGATATATTTGCTCTA
TTTATTCAGCAGCCATCAGCTCCTCTGAGCTTCGATCGTTTTGCCCCTCGATTTTTCCTT
GCCACAATTCTATGTGCCACAATTACTTTGGAGAACATTTACAGTGGGCAGCTCAAGTCG
ATGCTGACCTTTCCCTTCTACTCCGCCCCCGTGGATACGATCGAGAAATGGGCCCAGTCA
GGGTGGAAGTGGTCAGCTCCATCCATTATCTGGGTGCACACGGTGCAGAGTTCCGATCTG
GAAACGGAGCAGATTCTGGCCCGGAATTTTGAGGTGCACGACTACAGCTACTTGTCGAAT
GTCAGTTTCATGCCCAATTATGGATTCGGGATCGAGCGTTTATCCTCGGGATCTCTTTCT
GTGGGCGATTATGTGTCTACAGAGGCCTTGGAAAATCGTATTgttttgcatgatgatctg
tattttgattatacgcgagctgtttcgataagaggctggatcttaatgcctgaactgaac
aaacatattagaacctgtcaggaaactggactatattttcactgggaactagagTTCATT
GACAAGTACATGGACAAGAAGAAGCAAGAAGTGCTGATGGATCTGGCAAATGGGCACAAG
GTCAAGGGAGCTCCCCGGGCATTGGATGTGCGCAACATAGCCGGCGCCCTCTTCGTCCTG
GCCTTTGGCGTCGCCTTTGCGGGCTGTGCCCTGGTGGTAGAGTTGCTGATCCACCGAATG
GATTTAAGCAAATAA
>DsimIR93a
ATGCAGCCTTTGGCTTGCCTTCTGCTCCTGGCTGGACTGCAGCTCTCTATCCTGGTTCCC
ACTGAGGCCAATGACTTTTCGTCCTTCCTGAGCGCCAATGCGTCGCTGGCCGTTGTGGTG
GATCACGAGTATATGACCGTTCATGGCGAGAACATATTGGCTCATTTTGAGAAAATCCTG
AGCGACGTAATACGGGAGAACCTCAGGAATGGAGGCATAAACGTGAAATATTTCAGCTGG
AATGCAGTGCGGTTGAAGAAGGATTTTTTGGCTGCCATAACTGTTACGGATTGCGATAAT
ACTTGGAACTTTTACAAGAGTACTCAGGAAACTTCGATTCTACTGATCGCCATTACGGAT
TCCGACTGTCCTAGGCTGCCCCTAAATAGAGCTCTAATGcagattctaaattggaagacc
gccgtggtttttgtggatcaaaccatattggaggagaacgcacttctggtaaaatcgatt
gtgcacgaaagtataaccaaccacatcacccccatatccctgatcctctacgagatcaac
gacaccctgaggggccaacagaagcgagttgctctgcgccaagctctgtcccaattcgct
cccaacaagcacgaggagATGCGCCAGCAGTTCCTGGTCATATCCGCCTTTCACGAGGAC
ATCATCGAAATAGCCGAGACCCTGAACATGTTTCACGTGGGCAATCAGTGGATGATTTTC
GTGCTGGACATGGTGGCTCGGGACTTCGATGCCGGCACTGTGACCATAAACCTAGATGAG
GGAGCCAACATAGCCTTCGCCCTCAACGAAACGGAACCCAACTGCCAGGACTCGCTGAAC
TGCACGATCTCGGAAATTAGTCTCGCTTTGGTCGACGCTATTTCCAAAATTACCGTCGAG
GAGGAGTCCATATATGGTGAGATCTCCGATGAGGAATGGGAGGCCATCCGCTTTACCAAG
CAGGAAAAGCAGTCCGAGATTTTAGGGTACATGAAGGAATTTCTGAAGACCAATGCCAAG
TGCTCCAGCTGCGCGAGATGGCGTGTGGAGACGGCCATTACCTGGGGAAAAAGCCAGGAG
AATCGCAAGTTTCGCTCAACTCCCCAACGCGACGCTAAGAACCGAAACTTCGAGTTCATC
AACATTGGCTATTGGACACCTGTGCTGGGATTCGTCTGCCAGGAGCTGGCCTTCCCGCAC
ATCGAGCACCACTTCCGCAACATAACCATGGACATTCTGACCGTGCACAATCCACCCTGG
CAAATCCTTACCAAAAACAGCAATGGGGACATCGTGGAGCACAAGGGCATAGTTATGGAG
ATCGTCAAGGAGCTGAGTCGCGCCCTGAACTTCAGCTACTACCTTCACGAAGCCTCCTCA
TGGAAGGAAGAAGATTCACTCAGCACATCAGCGGGCGGCAATGAAAGCGACGAGCTGGTT
GGTTCCATGACCTTTCGTATACCCTATCGCGTGGTGGAGATGGTGCAGGGTAATCAGTTT
TTCATCGCCGCCGTGGCAGCCACCTTGGATGATCCCGACCAGAAGCCCTTTAACTATACC
CAGCCCATTAGTGTACAGAAGTACTCCTTCATCACCCGCAAGCCGGATGAGGTGTCCCGC
ATCTACTTGTTCACGGCTCCCTTCACCGTGGAGACTTGGTTCTGCCTAATGGGCATCATT
CTGCTGACTGCTCCCACGCTGTATGCCATTAATCGCCTCGCTCCTCTGAAAGAGATGCGC
ATCGTGGGCCTGTCCACAGTTAAGAGCTGTTTTTGGTACATATTCGGAGCTTTGTTACAA
CAGGGAGGCATGTACTTGCCCACAGCAGACAGTGGGCGCCTAGTGGTCGGCTTTTGGTGG
ATCGTGGTTATCGTGCTGGTGACCACCTATTGCGGCAACCTTGTGGCCTTCCTCACGTTC
CCCAAATTTCAACCGGGCGTGGACTATTTGAACCAGCTGGAGGACCACAAGGACATTGTA
CAGTATGGATTGCGGAACGGCACCTTCTTCGAGCGGTATGTTCAGTCGACAACGCGGGAG
GACTTCAAACACTACCTGGAACGGGCGAAGATCTACGGCAGCGCCCAAGAGGAGGACATC
GAGGCGGTGAAGCGCGGCGAGCGCATCAACATCGATTGGCGGATCAATCTGCAGTTGATT
GTGCAGCGGCACTTCGAGCGGGACAAGGAGTGCCGCTTTGCTTTGGGCAGGGAGAGCTTC
GTGGACGAGCAGATTGCCATGATTGTGCCGGCCCAGAGTGCGTATCTGCACCTGGTAAAC
CGCCACATCAAGAGCATGTTCCGGATGGGCTTCATCGAGCGCTGGCACCAGATGAACTTG
CCCAGCGCGGGCAAGTGCAACGGGAAGAGCGCCCAGCGCCAGGTTACCAACCACAAGGTG
AACATGGACGACATGCAAGGGTGCTTCCTGGTCCTGCTCTTGGGCTTCACATTCGCTCTT
TTAATAGTGTGTGGCGAGTTCTGGTATCGTCGCTTTCGGGCCAGTCGAAAACGACGTCAG
TTCACCAACTGA
>DsimIR94a
ATGGCGTTACCGAAGCAGCTGAAATTCATTAATATTTTTTTGGTACTTTTCATAATCTAC
GGTTCATCTGATGGAACTGAAAACCAACATGAGATATTTCTAAACCGACTGCTCCAATCT
GTTCACAATGAGCGTTCAGTGGAAACTTTGTTTTTACTACATCATAGTAATTTGGCCAAT
TGTTCGCTACAGGATTGGAATCCACCAAGAATTCCAACAGTGCGCTCAAATGAACTGAAT
GTATTTAATTTGGAAAAGACCTTCAACCACAATGCTTTGGCATTGGTTTGCTTGATAAAC
AACTCTTATATTGGACTTTTAAATACACTGGCCAAATCGTTTGATTGCATGCGGCAGGAG
CGAATAATTTTAATGATTCACCGGAAACCAGATCCAAGTTTTATCGAGGACATCACCCAT
GAATTGAAGGATCTACAATTTCTGCATTTGATAGTACTTATTGTTCAGGAAAAATCCAAT
GGACAAATTTCCGCATCTACTCTTCGCTTGCACTCATTTCCGGAACCGCATTTTAAGAGG
ATTCGCAATGTATTGGCCATTAAAAAGATTTTTTACCGTCCCATGAACTTTCGGGGAAAG
GTATTAAATGCAATTCCAAGCGATATAAGAATATTATTTGTAGCTTTAACCGAAATGTTA
ATAGAATACGCACGAAGATATAACTCAACCCTACGAATTCAAAATCGAAATATTAAGGAA
GAGATTGAAATTACAGAAGATAACTATGACATCGATATGAAGACACAGCTGCACAATAGT
AAAAACTTTTCGCATCACATGAACATCGCGATGGACATGAACTCAAATTCCCTGATAATT
CTTGTACCTTGTGCAACGGAGTTAAGGGGCCTGGATATTTTCAAGGAGCTGGGAGTGCGA
ACTCTCACGAGGTTGGCCCTGATTTTCTACATCATCTTCGTTCTAGTTGAGATGCTCTTC
GTGTTTATATCGAATCGTTTTAATAGCAGAAATTTCACCATGAGATACACAAACCCATTG
ATGAATCTTCGAGCAATTAGAGCCATTTTGGGCCAAACTTCTCCCATATCGAATCGATAC
AGCCTGTCAATTCAACACTTTTTCGTTTTTATGAGCCTTTTTGGGACTCTGTTTGGTGGG
TTCTTCGATTGCAAGCTCAGATCCTTTCTGACCAAAAGACCCTATTACTCGCAAATAGAG
AACTTTTCTGAGTTGCGGGAAAGTGGAGTGACCGTCGTGGTGGATCCTCCAACTCGGCAG
TTTATTGAGGATGAAATCAATGCCAATTTTTTTAGAGATAAAGTTCCCAATGTACTTACT
ACCCCAGCTCAAGAATTAATTAATCTCGTGTATTCATACGAAAGAAAATTCGCCTTTGTG
GCTCATTCTATACCGTGGCGCACTTTTAAAGAAGAAATGAGATCGCTGAACCAAAAAATC
CTTTGTGAGAGCAAGAATCTGACCATCCTTGAGAACGTGCCGCTAACTTTCTCTCTACGC
AGAAATGCGATATTTAGCCATCACCTTCGCAATTTCATTATAAATGCTGCTGATTCCGGT
ATGGGAACTTACTGGTTTAAAATGGCTGGCAAAATAATAAGAAAACAGATTAAGACATCT
TTGCGTGAATCTGAGCAGCAGCCGTCTCATCTTCCACTGTCATTTGATCACTTCAAATGG
CTTTGGGCTGTACTTTGCATTGCTTACGTCATGTCATTCATGGTTTTCGTAATTGAAATA
CTTTGGTCAAAATACCAACGGCGCACTAGAAGCGAAAGCATTGTCTAA
>DsimIR94b
ATGGAAACACTTGTGATTGTTAAGCATCATCTGGATTACAATTGCACTCTTCAAAACTGG
AATGTCCACGGAATGGGAATTATAAGGACCAATGATCAGGGAAAAATAAGAATGAGGGAT
ACTTTCAACAGCCGTACATTGGCTATTATATGTATTGGCGAAAATTCACACATCAGTCTA
TTAAGAAGCGTATTCGAAACTTTTGGTAAAGTGCGACAACAGAAAATTATACTGTGGACG
CAAATGGAACTTAAAGAGGAGTTTTTCCAGGAGATTTCAAAGAAATCAACAGACTTAAAA
CTATTTGATATGTTAATGTTGAACGTTGTAGCAAAAGACAAACTGCTAACCTATCGTCTA
AGTCCTTTCCCTTCTCCCCACTTCAAGCGAATCAAAAATATTTGGACACCTAATGACTAT
GTCTATATGGATACTAAGCTTAATTTTCATGGAATGACGGCAGTTGTGAAGCACGATTAC
AATTTGACTATCCAAATGGGGAATATAAAGAAATTTCCCATTTCTCGAATCGAAGACAAA
GAAGTCTTTGAATTCGCACTGAAATATAACCTTACTTTGCAGTTTTTCAATGATGTTGAT
TGGTATGATATCGAGCTAAGAAAACGCATTATACTAACAAATAATTCAACTCAGCCTATA
GACTATGGAATGCCAATGAGTTTCCCGTCCTTATTGATTGTGGTTCCCTGCGGCCATTAT
TTAAGTATACAAGATGTCATCAAAGTGTCTGGCATTCAGAAATGGATTTTCTACATTATA
TTAGTCTACGTAATTTTTGTGTTGTTTGAGATTACCTTCCTCAAGGTATCCATTTTGATT
TCCAGACAATCGCACCACCAGAAGATCCCCAATTCGCTGGTGAATCTATGTGCGTTTAGA
GCCATTTTGGGTCTGCCATTTCCGGAAACTCGAAGATCGAGCCTTTCGCTCCGCCAACTC
TTTTTGGCAATTGTATTGTTTGGAATGATTTTTAGCATCTTTATCAACTGCAAACTTAGT
TCAATGCTCACAAAACCAAGTGCCCGACCTCAGGTGAACAATTTTGAAGAGTTGAAGACT
AGTGAATTGACTGTTGTTATGGATGAAGATGCGGAGAATTTTATTGAAAAGGAGATGGGT
GTGGATTTCATTAGCCAATATATGCCGAGAAAAGTTACCACGACATTTACGGAAAGAGCC
AAGTTACTGTTTTCCTTGGAAGCCAATTACGCTTTTACATTATTTTCTGAAAGTTTTGCT
ATTATTGAAGGCTACCAGCGATCCAAAGGACTGCGAGCCCACTGCACCTCAGAGGATTTA
ATCATCGCCGAAAGGGTGCCGAGAATCTATATTTTGGGAAATAATTCAATACTGGACTGG
CCGCTGAGCAGATTTATTGTGACAATGCAGGAATCTGGAATTACCAATCACTGGATAAAG
AACATCCCAAGAGGCCTTGCTAGGAATTTAAAGGAAATCACTATTCCCTATGATAGGGAA
CGGGTAGATCCGCTTTCTATTAAACACTTGACTTGGTTGTGGTGCATACTTATCCTGGGC
TATAGCATTTCGATGATTGCCTTTCTTGTTGAAATGTCACTTAAAAGGATGAAGAGAAAC
CTCGAGAATCGGGAACCTAGTGTGTGCACATGTTAA
>DsimIR94c
ATGTCAAAAGTGTTCAAATTATTAGTTTTACTACTTATATATCTATCGCTGACCAAAGGA
GGCAAGAACCCGCAGCATAAGTTCCTTAGAGAGCTCATCAGTGTTATAGAGGAGGGTCGA
GAAATTCGAACAATAATGGTAATCAAGCATAGTCGGGATGAAAACTGCCATCTTGACCAA
TGGAATCCACGTGGAAGCCCAATCCTGAGGGCCAATGAAATGGGCTCCATTAGGATTAGT
GGCTACTTCAATGACCAGGCAGTTATATTAGCTTGCATGGGCGAAAATTCAGACTATGGG
CTGCTTAAAACTCTGGCCAACGCTATGGACAACATGAGGCAGGAGAGGATCATACTGTGG
AGTCAAAGGGAACCCAGCAAGATGTTGCTGGACTACATCTCCCAGCAAGCCGATATGTAT
AATTTTATCCAGATGATAATCGTGGTAATGAACGATGATCTCGATGCAGTACCATCACTT
CGGCTATTGAATCCATACCCAACTTCACGCTGCTGCCAATTAACAAATATATCCAACATA
AAGGGGCCCAGTTTTATTGGCAGTGGGTTAAGTTTCCACGGTAGAACGGCCATCCTGAAG
GAAAGTGTGGATTCGAACATTCGTTTTAAAGTATGGTCTCCATCAGGCCCAATTCCCTTA
TCCGAACTGAAGGATTATGAAATTGTTCAGTTCGCTGTTAAGTATAACTTGAGTTTGAAA
TTATATGATCAAAATGATACAAAATCAGACAATTTCGATATACAGTTAGGTCCACGTTTC
ATAACCAAAGACTTTCCCACCCAGATGGCCTTTGTGAGTCCCAACACCGCCTGCTCATTG
ATTGTCATAGTGCCTTGCAGTCCGAAATGGCGCTTCATGGATGTACTTCACAAATTGGGT
GTACTGAAATTGATAGGTTGCTTTTTGATTGCCTACGGTGTTTTCGTTTTGATCGAATGC
GTGATACTTTGGCTAACCCACAGGATATCCGGTCGAGAAGTTTGTCTGACCAGCTTAAAT
CCACTGTTGAATCCTCGAGCCTTTCGAGGCATTTTAGGACTGCCATTTCCGGAGTTTCGC
AGATCGAGCATTTCACTACGCCAACTCTTTCTGGTCATAAGCGTTTTTGGCCTTGTCTAC
AGCAATTTCGTTAGCTGTACACTAAGTGCACTGTTGATGAAACCAGCTCAAAACCCTCAG
GTGAGAAACTTCAAAGAGTTGAGAGATAGCGGAATGGTAACTATTATGGATAAATATACT
CACTCTTACATCGAAAATCATATCGATTCAGAGTTCTTTGATAATGTTTTACCGAACTAT
TTAATTCTCCAAAAGAAAGAAACTCTCAGAATGCTTTTGAATTTCAACGATAGCTACAGC
TATATAATGTACACAACTACATGGAGATCGTTGAAGACTCTCCAAAAGTCTTTAGATGAA
AGGGTTTTCTGCGAAGCTGAGAGTTTGACCATCGCCTGGAATCTGCCACGTATGTATGTT
CTGGGTAACAATTCTGTCTTGAAAGGGATGCTGACAAGGTATATCACCTACATACCACAA
ACGGGGATTCCCGAAGCATGGACTAAAAAACTTCCTAAGGCCCTTAAACTATTATACAAT
GTTACCTATCCTCGCAGGATTAAAGAGGAAGCAGTTCCTCTGTCCATTCAGCATTTGAGC
TGGATATGGCATCTTCTGGTCATTGGGGAAAGTATCGCCATTGTGGTATTTATTTTGGAG
ATACTTTTCCAGAAAAGGAACCAACACACAAGCAATATGAGAGGAAGATCAAGCGAAGAT
GACGATTTCGTTTAG
>DsimIR94d
atgggtcagttgcacatactgttagtcgccttggttctcctttgtcctggcggggatagc
tcctatcatagtttacttcatcaactgaggcgtgaacttaacattgaatatgttctgctt
ttgggcaacttcgatccgacttggttggatatcttgtggcaacttcctattcccgtgctt
caaattaaagagcactctagggatgcctataatttgcttgaaaatccgtcacataatgtc
cttacaatagcttttgttaacgattcaccggaagacatactggaaattttataccgcaat
ctacgtatgctaaacacacaaccagtgctgttggttataaggaaatcgacaattcgagta
aattcgttgttggaatggtgttggcaccatcagctacttaatgtcgtggctattgctcaa
gattttatggaatctatgattgtctacagctacactcctttccccgtcttgcagTTCATC
GAGAGGCGTTTGGACAATAGCACCGAATTATTCGAAAAGCGATTGGAAAATCTTCATGGC
TATGAGGTACCGATTGCCTTGGGTGGATCTTCACCCCGACTGATTGTCTATCGTGATTCG
GAGGGAAAACTGATTTTCTCAGGACCTGTTGGTAATTTCATGAAGAGCTTTGAACAGCGT
TATAATTGCAGATTGGTTCAACCACATCCTTTCGATGAGTCTGCCATTTCTCCGGCTCGT
GATTTAATTGCTGCCGTGCGAAATGGTAGTGTCCAAATTGCTTTGGGCGCTATTTATCCC
CAGCACCCATATACTGGATTTTCTTATCCCATCGAACTGATGAGCTGGTGCCTGATGATG
CCAGTACCAGAGGAGGTACCTCACAGTCAACTCTACAGCATGGTATTTAGTCCTATGGCA
TTTGGGGTCACAATTGTTGCCATGGTGTTGATTTCATTCACTTTATCCATGGCTCTGCGT
CTTCACGGATATAGAGTCAGTTTTAGTGAGTACTTTCTTCATGACAGCTGTCTGAGAGGA
GTCCTGTCTCAATCCTTCTACGAGGTCCTTCGAGCACCAGCCTTGATAAAGGCCATGTAT
CTGGTGATCTGTTTGCTGGGACTGCTGATCACCTCATGGTACAACTCGTACTTCTCCACT
TTTGTGACCAGTGCCCCCAGATTTCCGCAGCTCACCAGCTATGAGAGCATTAGGCATTCT
AAATTAAAGATAGTGATTTGGAAGCCGGAGTACGAAATGCTTTTGTTCTTTTCGGAAAAC
ATGGAGAAGTACTCTTCGATCTTTCAGCTGGAAGAGGACTACAAAGAGTTCTTGCATTTG
CGTGACTCTTTCGACACCAGATACGGCTACATGATGCCAATGGAAAAGTGGTCACTGATG
AAGGAGCAACAGAGAGTATTCAGTTCGCCATTGTTCAGCCTGCAGGATGACCTCTGCGTC
TTTCACACTATTCCCATAGTTTTTCCCATGGTAAAAAATTCAATATTTAAGGAACCCTTT
GATCGCCTTATTTTGGATGTGACTGCGACGGGACTTCTGAGTCGCTGGAGAGACATGAGC
TTTACGGAAATGATCAAAGCAGGACAATTGGGACTCGAGGATCGAGGTCATCCAAAGGAA
TTTCGGGCCATGAAAGTGGAGGACTTGATACAGATTTGGCGCTTTgtgggatggatgctt
ggcttggccacaatagcgtttcttcttgagttaatttgtttttggcgacataagatgtgg
cagaacataaaaaatatattttgttgcgtgaaaaccaaaatatttaaattaaggaaataa
>DsimIR94e
ATGGATTGCCCAAAGTGGATCCTGGGCGGCCTTTGCCTGATTAGCCTGGTCAGTGGCGCA
ACGGTAATTGAATTACTGGGTACGATGAAACTGGAATCGGAATTTGAGTACGTGCTGCTC
ATGAAGAATAGGAACTTTAGTTTGCCGGATCAAGTTTGGAACGGCACTTCGTTGGCAAAG
GACATTATGGACGAAGTGCAAGTGCCAGTCCTTCAATTCAATGAGAATGTGAGCTACTTT
TTGCACAACAGCATCAATAGACGACTAGTTACCCTAGGTTTTATGAGTGATGCAAATCTG
GACGAACACAGAAGTCTGCTCACAGCTCTGGTCGCGATTCTTAGGCACATGACCACGTCT
GGAGTGATTTTTTTAATCCAATCGGAGGCATCAACTGATTTTTTATACGAACTGTTTAGG
AATTGCTGGCGTAAAAAACTATTGAATGTGATCGTTGTTTTCCAGGACTTTGAGACTACC
TCGACCTTCTACAGCTACTCACATTTTCCCATACTACAAATAGAAGAGCGCATCTATGAG
CCCAGTTTGCAAACTCTACCTATCTTTCCCGATCGACTTAGAAATTTGCATGGCTACGAG
ATGCCCGTGATTCTTGGAGGAACCGCACCGCGTATGATTGCCTACCGCAACAAGAAGGGT
AATGTGGTCTATGATGGGACCGTGGGTCACTTTATGACGGCCTTTCAACAAAAGTACAAC
GTAAAGTTTGTGCAGCCTTTGCAAGCGAAAAATCCTTTGGACTTTGCTCCATCGATGCAA
ACGGTTGGTGCAGTGCGAAATGAGACCGTAGAGATATCCATATCCCTGACTTTTCCGACG
ATTCCCCCTTTTGGATTTAGCTATCCGTACGAGCAAATGAACTGGTGCGTCATGCTGCCG
GTGGAGGCCGATGTGCCACCATTTGAGTACTACACTAGGGTCTTTGAGCTAGCTGCTTTT
CTGCTAACTCTGGGTACCCTGGTAATGATATCCTGTCTCCTGGCCAGCACATTGCGTCTC
CATGGCTATGCAACTAACATCAGTGAGTTCCTTCTCCACGACAGCTGCTTGCGAGGAGTA
CTGGGACAATCCTTCGTGGAAGTTTTCCGAGCGCCCACTCTTGTACGGGGTATTTATCTG
GAGATTTGTGTGCTGGGCATCCTGATCACCGCCTGGTACAACTCCTATTTCTCCAGCTAT
GTGACCAGTGCACCAAAGCAGCCGCCTTTACGATCGTATGATGATATTTTGGCCTCCAAA
CTGAAAGTGGTGGCGTGGAAGCCCGAGTATGCAGAGCTTGTTGGTCGTCTCCTGGAGTTT
CGGAAGTACGAGACCATGTTCCTGGTGGAACCCGACTTCAATCGATATTTGGCACTTCGT
GACACGTTGGACACGAGATATGGTTACATGATAACCACGAATAGATGGGTTTTGATCAAC
GAACAGCAAAAGGTCTTCTCCCGACCACTTTTCCAAAAACGCGACGATTTTTGCTTTTTC
AACAATATACCCTTCGGATTTCCCTTGCATGAGAACTCCGTTTTTATGGAGCCGGTACAA
AAGTTGATCATGGAATTGGCCGAAACAGGACTTTACTTTCACTGGATAACCACCGGTTTC
TCGGAACTAATAGATGCGGGTGAGATGCACTTTGTGGACTTGAGTCCTCATCGTGAATTC
AGGGCCATGCAGATCCAGGATCTACAgtatgtgtggtatggatatgcttttatggtagta
ttatcctcgctagtttggctgctggaaaacttgtcgcacacgttaaaaactaaaaccatt
ttcccaacacattttatgcaacggaaccaaaaat
>DsimIR94f
ATGCCCAATGTTGTGTTGCTCTCGTGGACATTTTTTAACTCTGCAACGTTGTACTCCTAC
GAAATGTTTCCAGAATTTAACGTTCAAAAACTGGTTTATCAAGCATACCTAACCCTGTTT
CCTTACAAGCTGGGAAATCTGAAAGGACATCCTATACGTACAGTACCAGATAATTCGGAG
CCCCATACCATTGTGCGAAAAACATTGAATGGTTCCATTTCCATTGATGGTCCTGTATGG
CAATTCATGATTGAGTTTGCCAAACATATTAATGCCACTCTTCAGCTTCCCATAGAGCTG
CATCCGGAAAGATCCTTTAAGCTGGTCCAGATCCTTGATTTGGTAAGAAATCAAACCGTG
GATATAGCAGCCAGTTTGAGACCCTATAGCGTTAACGTGCAGCGCAGCAGCACGCACATT
TATGGCTCCCCGATGATGGTGGGAAATTGGTGTATGATGTTACCGACTGAGAGGGTAATA
GGCAGCCATGAGGCACTGACCAGATTGATGAAATCTCCGTGGACGTGGTTAATCTTGCTA
CTTTTCTACAGTGTGCACAGAATTTTGGCCCAAAAAACACGTTTAAGAAGTTCACTCATT
CATCTGATAAAACTTCTGATTAACCTGGCGCTTATCTGCTTTCTGCAAGCTCAACTTTCG
GCCTATTTTATTGGACCTCAGAAGGTGAATCACATATCCAACATGCAACAAATAGAGGAA
TCGGGTCTAAAAATTAGAGGAATGCGAGGGGAGTTCATGGAGTACCCCATCGATATGAGG
AGTCGGTATGCATCCTCCTTTCTCCTGCATGACATTTTCTTTGAATTGGCTCAATATCGT
AATAGCTTCAATACGTCATATGGCTATACGGTAACCTCAGTTAAGTGGCAGCTATACAAA
GAAGCCCAGCGACATTTCCGGCGACCTTTGTTTCGCTACTCGGAGGAAATTTGTGTCCAG
AAGCTGTCACTTTTCTCATTGATCCAGCAAAGCAACTGCATATATTGCTACAGAAGCACA
ATCTTCATCTTACGAATGCACGAAGCCGGACTCATTCGAATGTGGTATCGGAGATCCTAT
TACGTAATGGTTACTGCAGGACGTTTTCCGATTGGGGACTTAAGCACAGTTCATCGGGCG
CAACCAATTCGTTGGACGGAATGGCAGTATGTGGTATTGCTGCATGGGGTTGGACTTCTA
TTTTCTGTGGTTGTTTTCGTCATCGAGCTCACTGTTCACTATGCAAATGTTTGCCTAAAC
AACTTGTAA
>DsimIR94g
ATGCCAGACTACTCGGAGCCAAATACCATTCTTTACCAAGACAAGGAGGGCAATAAGGAG
ATCCTTGGATATTTGTGGGACTTATTGGAGGCCTATGCTCACAAACACAATGCCCAACTG
CAGGTGGTCAATAAGTATGCGGATGATAGGCCTCTCAATTTCATCGAACTCCTGGACGCA
GCCCAAAGTGGAATTATAGACGTGGGTGCCAGCATACAGCCAATGTCGATGGGTTCCCTA
AGTCGCATGCACGAGATATCCTATCCGGTCAATCAGGCCAGTTGGTGCACCATGTTGCCG
GTGGAAAGGCAGCTCCATGTGTCCGAGTTGCTTACGCGGGTGATGCCATATCCCACACTT
ATCCTACTACTACTCCTCTGGATTTTCTACGAGGTGCTTCGTGGACGCTGGCGTCGTCAT
CCGAGGCTCCAAAGTATTGGCTGGCTGGTGCTGGCCACTTTGGTCGGCTCAAACTACGTA
GGAAGACTACTCAATCTATTTACAGACCCACCATCTCTGTCACCAGTCAACAGTCTATCA
GCTTTGATGGAATCGCCTGTGCGCATCATCTCTATAAGATCTGAATACTCGTCCATTGAA
TTTACACAGCGCACCAAATACTCGGCTGCATTCCATCTGGCATTGCAGGCATCGATACTA
ATAGGATTGCGAAATGCCTTTAATACATCCTACGGCTATACTATCACCAGCGAAAAGTGG
AAGATTTATGAGGAGCAACAGAAGCGCAGCTCAAAGCCAGTGTTTCGGTATTCCAAGGAC
CTTTGCTTCTATGAGATGATACCATTTGGACTGGTCATTCCGGAGAACTCGCCCCATAGA
GCTCCATTGCATACTTACACCCTGCTTCTCAGACAGGCTGGTCTGCATGATTTCTGGGTG
AATAGGGGCTTTTCGTATATGGTTAAGGCGGGTAAGATCAACTTTACAGCCGTCGGGGAA
CGGTATCAGGCAAAAACTCTCACTATTACGGATCTGAGAAATGTCTTTATCATTTACGTT
TCCGTATTGCTAATTAGCCTAGTTCTGTTTACCTGTGAGCTTTTTGTCAGCTGGGTAAAC
TACTGGCTGGGCTTTTAA
>DsimIR94h
atgttgtccaacatcagtttgagttctgctcctgaactggtcgatttatacggcttggtt
ctgaagtttttggtgtcctcggagaccacattgttttactttaaccccactggacagaag
tgcagctgggaaacacttccgaggactattctatccaaccatccacagatcatctggttt
cgcgaagaaacttatccaggattgtacaagcggcacagcagtaacctgtttgtaatgacc
tgtctatcctcgacatcttatggtggtcagctgcagcttttggccgagagtttgaccaga
taccggtctgtaagggtacttatcgaggtgcaggataaaggaggctcctttttggcctct
caaatccttttgctttgccaacaatacagcatgctgaatgtggtactgtacttttcacgt
cggacccgcaatctgaatgtcttcagttacctggcttttccatattttaagctcttgaaa
catcgcttactaggatcattacgacccagaatttatatcaaccagcttaaggatctccaa
ggttataaaattagggttcaacccgacctgtcgccacccaattccttttcctatcgcgat
cgacatggtgaatatcaagtgggtggatttttgtggagaattgtagagaacttttccaaa
agtttgaagggcgacacccaggttctgtatccgacatgggtaaaagccaaggtatcagct
gcggaatatatgatccagtttacacggaatggaagttcggatatcggagtaactactacg
atgatatcgtttaagcacgaggaaaggtatcgcgactatagctaccctatttttgacatc
agctggtgtaccatgttgccggtggagaagcctttgagtgtggaaatcttatttttgcat
gtactaagtcctggatcaacacttcttctaatcttggcttttatactgtgcttcttaata
gttccccagctgattaagtgttggggtatcacttttcgtggaagattaattcgaatggct
tcaaggatatttgctttggtgatgctttgctccagttctgcccaactgctctctcttcta
atgtcgccaccgcttcacacacgaatcaaaagctttgatgacctggtaacctctggcttg
aagat
>DsimIR94i
ATGGATTGTAAGATACAAAATTGGAACTATCCAGAAGTTCCTACTCTGCGCTTTAATGAA
TTAGAGATTGTAGAAGTCAGAAATTCCTTTAACAATGTTGTATTGGCCCTTGTTTGCATC
TGTGACGATTTCGGAATAATTCTTCTTGAAAGTCTGGCCAAGGACTTAAATCGAATGCGA
CAAGCACGAATTATCCTGTGGATTGGAGGGAAACTTACACCTAAAATGGTCAATGTGATT
GCCACTCAAGTAGAGAAATATCAAATGTATCAAATGATTATTCTTGAAGCTAAGGAACAT
TCGATGTCAAATAGGCTAACGATACGACTCCTTGATCCTTTTCCGAGTGTACATTTTGAT
AAAATCGATGATATTTTAGGCCTTAAAGGACCCATATTTTATACCCCCGAGACAAACTTC
AAAGGCAAAGTCATCAATCTGCTGCCCGATTGGGACTCAGCCCTAAAAATCAACGTCACT
GTGTCATCAGGTATGTCTATACCCATTGTTCGAAATCGTGACTACGGCGTCATCGAGTTT
GCCTTGAAGTACAATTTGAGCCTTAGAGTTTTGAATGCCTCGTATAAGTTGACAGTTGCA
ACATCTGTGGTCCCCGACATCCAGTTGAAAAGTCAAGTTCACACTAACATGGATAATTTG
AAGAATTGGAATCCCCACGACATATCGTCGCTAATGGTTGCTGTTCCCTGTGGCAAAGAG
CTGAGAATCGAGGAAGTCTTTAAACAACTGGATGTGCACTCTTGGCTGGTATACATTTTC
ATTGTCTATGGAATATTTGTGGTGGCAGAGGCCTCTATTCTCGCAATAACCCATAGAATG
ACCGGCAGAGCATACAGGTTCACCAGTCTCATTCCTTTCCTGAATCTCCGCGCATTTCGG
GCAATTTTGGGCATGTCGTTCCCAATCAGCCGAAGATCAAGCCTATCACTTCGTCAGCTT
TTCCTGGCCATAAACGTTTTTGGATTGATCTTCAGCAGTTTCTTCAGCTGCAAGTTGAGT
GCCCTCCTCATGAAGTACTCCGATCAGCCACACGTTAAGAACTTCGAGGATCTACGTGAC
AGTGGGCTGCCCGTGATCGTGGGACCCACCATGGATCCTTTTCTAAAAAGTGAAGCTGGT
TCCGATTTCGTTAAGAACCACTTGATAAACCTCAAGTATGTTAGTCAGTGGGATCGCGTT
CAAATGTTGCTGAAAGCAAACACCAGCAACGCATACCTTCTGTACTCAGAGGACTGGAAT
ATCTTAGATAACTTTTGGAAGTTCTATGGCCACAAAATGTTATGCAAGTCCGAACATTTG
ACTATCATACAAGCCTTGCCCATCACCTATATCCTCAAGAATAACTCTATGCTGGATAGA
AGCCTATTCAGGTTTATGATGCGACTGCAGGAGTACGGCTTTGTGGGTCATTGGATAAAA
CAATCACCGTACCCGCTTAGAAAGGTAATCAATCCAACTTTTCAGCGAAATAATATTCAA
CGAGAAAGTCCCTTATCAGTTCGTCATTTCCAATGGCTATGGTGTGTTCTTGGATGTGGC
TATGGATTTGCAATCATAGTTTTCATTATTGAGCTCATTTTGGGAGGTAAGAAGAAAACG
CCAAATGGAAACATTTGTGTGGTGTAA
>DsimIR100a
atggcggcgactttgcagctaattatgctggctctagtgggaggagcccttggtcaagcc
aataacacggactacaagcgagtcctgacctccattgtggagcagtttgagggcggcctt
gaactgcatctaaggagttcggaagacggaggcaatgatcttgttcagtttttgatggtg
caagaaaagagctccatcaaaattagtgtgaaacaggaggaagttccgccaagagcagaa
ataatgagacatcattttttcatttttgctggcgtACATCAAATGCAGGAAATCCGGACC
AGTTTGGTTAACACAGATGGCTTCTACATATTGGCTTTAGAGAATTACTCAATTGAGGAC
GATGTACTATTAATGGAGTTCGCGGCCGATGTTTGGCTTCAGCATGGGCATAGCCGGATT
TACTACGTCCAATTACGGAAGGAAAGTGTACTTCTCTTCAATCCCTTTACGCGGAGTTTA
GTGGTGGTTCAAGATTGCAAAACCTATTCAAGAATCTACAAGAATCTGGAGGGTTACCAT
TTGAGAATATACATTTTCGATTCAGTTTATTCAAGTGTGATTGGAGACGGCGAAAACAAG
GTCCTAAGTGTAACAGGAGCGGATGCTAAATTGGCCAAAACCGTGGCGAGGCAACTGAAC
TTCACAGCTGATTATCTGTGGCCGGATGATGAATTTTTTGGCGGTCGGCTGGCAAATGGA
GAATATAGTGGCGGCGTCGGTCGCGCCCACCGCGGAGAGGTGGACATCATCTTTGCCGGA
TTCTTTGTCAAGGACTATCTTACTACGCACATCCAGTTCAGTGCGGCCGTTTACATGGAT
GAGCTTTGCTTGTACGTGAAGAAAGCACAGAGAATTCCGCAATCCATTTTGCCTCTTTTC
GCTGTACACACGGACGTGTGGTTATGCTTTCTGCTGGTGGGTCTGCTAGGAGCCCTAGTC
TGGCTTATTCTTAGAGCCGTAAATCTAATTCTTTGTATAGAACGCATACCGGATGGTTCA
CGGGCTACGCGGATTAGTTACTTCGGAGCGGCGCGACGCATTTTCATCGACACATGGGTC
GTTTGGGTGCGTGTGAATGTGGGTCGTTTTCCCCCCTTTCACTCGGAACGCATATTTGTG
GCTTCTCTGTGTCTGGTGAGCGTGATTTTTGGAGCCTTGCTTGAGTCCAGTCTGGCAACA
GTTTACATAAGACCTCTTTACTACCGAGATGCAAATACCTTGAGGGAATTGGATGAGTCT
GGCCAGCCTATTTACATAAAACATCCTGCCTTTAAGGATGATCTCTTCTATGGTCACGAC
TCAGAGGTCTATCGTCGATTGGATGCCAAGATGATGCTGGTGGCCGAGGGCGAGGAGCGA
CTAATTGAAATGGTGTCGAAGAGAGGAGGATTCGCGGGCGTCACCCGATCCGCCAGCTTG
CAGCTGAGTGACATTCGATACGTGATGACTAAGAAAGTGCATAAAATCCCCGAGTGTCCC
AAGAACTATCACATTGCCTATGTGCTGCCTCGTCCTTCGCCTTATTTAGAGGAGGTCAAC
CGGATCGTACTGCGCCTCGTGGCGGGGGGAATCGTCGGCTTATGGACAGGGGAGGCAAAG
GAGCGCGCCAAATGGAGCATCCAACGGTTCCCCGAGTATTTGTCCGAACTAGACGTAGGA
CGGTGGAAGGTGCTCACCTTGTCCGACGTCCAGCTCGCCTTTTACGCCCTCACTATTGGA
TGTCTACTTTCAGCTATTGTTTGCATGGCGGAGATTTTGTTGGGCCGTAAACGAAAACTG
CATAGCCCCAAGTAA
>DsimCG11155
ATGTACTCTTTGTCGGTACGAAAAAAACGGGAAAGCATAATAAAGAAAAATATTCAAGGA
CGAAGTTACCTTAAAAAAATATGTTGTTCGTATATAATATTGTCCATATTCGTAATTGCT
AATGCCTTGCCCCCAGTAATACGCGTAGGTGCCATATTTACGGAAGATGAACGTGAAAGC
AGTATTGAATCGGCATTTAAATACGCAATATACCGTATTAATAAGGAAAAGAGTCTTCTT
CCCAATACCCAATTGGTTTACGATATTGAGTATGTGCCCCGAGATGACTCGTTTCGCACT
ACGAAAAAGGTTTGCAGCCAGTTGGAAGCAGGTGTTCAAGCAATTTTTGGACCAACAGAT
GCTCTTCTAGCTAGTCATGTACAATCCATATGCGAAGCATATGATATACCCCATATTGAA
GGTCGAATTGACCTCGAATATAATTCTAAAGAATTTTCTATAAATTTATATCCGTCGCAT
ACGCTCTTAACTCTAGCATATAGAGATATAATGGCGTATTTGAACTGGACGAAGGTGGCA
ATAATTTATGAAGAAGATTATGGTGGCGTGTTTGTTGTTCTCCTTTGTGGACTTGCGCTT
GCAGTTGTTGTGGCAATATTTGAGTTTTGCTGGAATTCCAGAAAAAATTTAAATACTGAA
AATCAATCTCTGTGTTCAGAAATGGCTGAGGAACTTCGTTTTGCAATGCACTGCCATGGT
TCAAAATCAAAACATAGGCCGCGAAAACGTAATTGCCTTAATTGTTCGTCTGTGCCAACA
TATGTGCCAAGTAATGTGAGCACGTCAAGTGTGGGCGTTTACTATAATTATTTTAATTAA
>DsimCG3822
ATGCGGTCGAGTGGAGTTTTGGTCCTGCCGCTGCTGCTCCTGCAATTAATTTTAAACTGC
CGAAAAGCCCAATCACTGCCCGATATTATCAAGATCGGCGGCCTCTTCCATCCCGCCGAT
GACCATCAGGAGCTGGCCTTCCGCCAGGCGGTGGACCGCATCAACGCCGACCGCTCCATC
CTGCCGCGCTCCAAGCTGGTGGCCCAAATCGAGCGCATCTCGCCCTTCGACAGCTTCCAT
GCCGGGAAAAGGGTTTGTGGCTTACTGAACATCGGAGTGGCAGCCATTTTTGGGCCACAA
TCCTCCCACACCGCCAGCCATGTGCAGAGCATTTGTGACAACATGGAGATTCCCCACTTG
GAGAATCGCTGGGACTACCGGCTGAGACGCGAAAGCTGCCTGGTGAACCTTTATCCGCAT
CCTAATACGCTTTCCAAGGCTTACGTGGATATAGTGCGGCATTGGGGCTGGAAGACTTTC
ACCATTATCTACGAGAACAATGACGGCATCGTGCGACTGCAGGAGCTGCTCAAGGCGCAC
GGGATGACGCCCTTTCCCATTACTGTGCGACAGCTAAGCGACAGCGGGGATTACCGGCCC
CTGCTGAAGCAGATCAAGAACTCGGCGGAGGCGCACATCGTGCTGGACTGCTCGACGGAA
CGGATCCACGAGGTGCTGAAGCAGGCGCAGCAGATCGGCATGATGAGCGATTACCATAGC
TACCTGGTGACCTCGCTGGACCTGCACACGGTGAATCTCGATGAGTTTCGCTACGGCGGC
ACTAATATCACCGGCTTCCGGCTGATCAACGAGAAGATTGTGTCGGACGTGGTGCGTCAG
TGGAGCATCGACGAGAAGGGTCTGCTGCGGTCCGCCAACCTGACCACCGTGCGCTCGGAA
ACTGCTCTCATGTACGACGCAGTGCATCTGTTCGCCAAGGCACTGCACGACCTGGACACA
TCACAACAGATCGACATCCATCCAATCAGCTGCGATGGTCAGAGTACCTGGCAGCACGGC
TTCAGCCTGATCAACTACATGAAGATCGTCGAGATGAAGGGCCTGACGAATGTGATTAAG
TTCGATCACCAGGGCTTCCGCACAGACTTCATGTTGGACATTGTGGAGCTAACTCCGGCG
GGCATTCGCAAGATTGGCACCTGGAACTCCACCCTGCCCGATGGCATCAACTTTACGCGC
ACCTTCAGTCAGAAGCAGCAGGAGATCGAGGCTAATCTGAAGAACAAGACGCTGGTGGTT
ACCACCATATTGAGTAATCCCTACTGCATGCGCAAGGAATCGGCTATTCCTCTAAGTGGC
AATGATCAGTTTGAGGGCTATGCGGTGGATCTGATCCATGAGATCTCCAAGTCCCTCGGC
TTCAACTACAAAATACAACTAGTGCCCGATGGCAGCTATGGAAGTCTCAATAAATTGACG
GGTGAATGGAACGGCATGATCCGGGAGTTGCTGGAGCAGCGTGCCGATCTGGCCATTGCA
GATCTCACCATCACCTTTGAGCGGGAACAGGCGGTAGACTTTACCACACCCTTCATGAAT
CTGGGAGTATCCATATTGTACCGGAAGCCAATTAAGCAGCCGCCCAACTTGTTTTCCTTC
CTGTCTCCGCTATCGTTGGACGTATGGATCTACATGGCCACTGCGTACCTGGGGGTCTCA
GTGCTACTCTTCATCCTGGCTAAATTCACACCCTATGAATGGCCTGCTTATACGGATGCC
CATGGCGAAAAGGTGGAGAGTCAGTTCACCCTGCTCAATTGCATGTGGTTTGCTATTGGA
TCGCTGATGCAGCAAGGATGTGACTTTTTGCCCAAGGCTCTATCCACTCGCATGGTGGCC
GGCATTTGGTGGTTCTTCACCCTGATCATGATCTCCTCATACACTGCGAATCTGGCTGCC
TTTTTGACAGTGGAGCGTATGGACTCGCCCATCGAAAGTGCCGAGGATCTGGCCAAGCAA
ACGAGGATCAAATACGGCGCGTTGAAGGGCGGCAGCACGGCAGCTTTCTTTAGGGACTCA
AAGATCTCTACATATCAGCGCATGTGGTCCTTCATGGAATCAGCTCGTCCTTCCGTCTTT
ACAGCCAGCAATGGCGAAGGTGTGGAAAGGGTGGCCAAGGGAAAAGGATCATATGCCTTT
CTGATGGAATCCACCTCCATTGAGTACGTGACCGAACGCAATTGCGAGCTGACGCAAGTC
GGTGGAATGCTGGACACCAAGAGCTATGGCATAGCCACTCCACCGAATTCCCCCTATCGC
ACTGCCATCAACAGCGTGATACTCAAGCTGCAGGAGGAGGGCAAGCTGCATATCCTGAAA
ACCAAGTGGTGGAAGGAGAAGCGTGGCGGCGGCAAGTGTCGCGTGGAGACCTCCAAGTCA
TCGTCGGCGGCTAATGAACTGGGACTGGCCAATGTGGGCGGCGTGTTCGTGGTCCTGATG
GGCGGCATGGGCGTGGCCTGCGTCATCGCCGTCTGCGAGTTCGTGTGGAAGTCACGCAAG
GTGGCCGTGGAGGAGCGCCTCAGCGCGATACTGAACGAATGA
>DsimCG5621
ATGATTTCAACAGAAGCGAGTTTTCCACTTGGCTTCATCCTAACGAGCTTGCTATTGGCA
TTTCCCAGTTGCCGAGGAGAGAGAACGAATGTGGGTCTCGTCTACGAGAACACCGATCCG
GATCTCGAGAAGATCTTCCACCTGGCCATCAGCAAGGCGAATGAGGAGAATGAGGATCTG
CAGCTGCACGGCGTGTCCGTCTCCATTGAGCCGGGAAACTCCTTCGAGACCTCAAAGAAG
CTCTGCAAAATGCTAAGGCAAAATCTGGTGGCAGTTTTCGGACCCACCTCGAATCTGGCC
GCCCGTCACGCGATGAGCATCTGCGACGCCAAGGAGCTGCCCTTTCTGGATACGCGCTGG
GACTTTGGGGCCCAGCTGCCGACCATCAATCTGCACCCACATCCAGCCACGCTGGGCGGG
GCGCTGCGGGACATGGTGGTGGCCCTGGGCTGGGAGAGCTTCACCATCATCTACGAGTCG
GGCGAGTATTTGCCCACCGTGCGGGAGCTGCTGCAGATGTACGGCACCGCTGGTCCCACG
GTCACGGTCCGTCGCTATGAGCTGGATCTGAACGGGAACTACCGGAATGTACTGCGGCGT
ATACGCAATGCGGATGATTTCTCGTTCGTGGTTGTCGGATCCATGGCCACTCTGCCAGAG
TTCTTCAAGCAAGCCCAGCAGGTGGGTCTGGTGACCAGCGACTACCGCTATATTATCGGC
AACCTGGACTGGCACACCATGGACCTGGAGCCGTACCAACACGCCGGAACCAACATCACG
GGTCTGCGCCTCGTCTCTCCGGATAGCGAACAGGTGCAGGAGGTGGCCAAGGCGCTCTAC
GAGAGCGAGGAACCCTTCCAGAACGTGTCCTGCCCCCTGACCAACAGCATGGCCCTGGTC
TACGATGGCGTCCAGCTTCTGGCCGAGACCTACAAGCATGTGAACTTCCGGCCCGTGGCC
CTCAGTTGTAACGATGACAGTGCCTGGGACAAGGGCTACACTCTCGTCAACTACATGAAG
TCGCTAACGCTGAATGGCCTCACGGGACCCATTCGGTTTGACTACGAGGGACTCCGCACG
GATTTCGAGCTGGAAGTCATCGAGCTGGCCGTTTCGGGGATGCAGAAAATCGGGCAATGG
AGCGGCGAGGATGGCTTCCAAGAGAATCGCCCTGCCCCGGCGCACTCCTTGGAGCCGGAT
ATGCGTTCGCTGGTGAACAAAAGCTTCGTCGTCATCACGGCCATTAGTGAACCCTATGGC
ATGCTAAAGGAGACCTCCGAGAAGCTGGAGGGCAACGATCAGTTTGAGGGCTTCGGCATC
GAGCTAATTGACGAGCTGTCCAAGAAGCTGGGATTCTCCTACACGTGGCGCCTCCAGGAG
GACAACAAGTATGGAGGAATCGATCCCAAAACAGGCGAATGGAATGGCATGTTGCGTGAG
ATAATTGACAGTCGCGCTGACATGGGCATTACGGATCTGACCATGACATCGGAACGAGAG
AGTGGCGTCGACTTCACCATACCCTTTATGAGTCTGGGAATCGGCATCCTCTTTCGCAAA
CCGATGAAGGAGCCACCGAAGCTGTTCTCCTTCATGTCCCCGTTTTCAGGGGAGGTCTGG
CTCTGGTTGGGTCTGGCCTACATGGGCGTATCCATCAGCATGTTCGTGCTGGGAAGGCTA
TCTCCGGCGGAGTGGGACAATCCGTATCCTTGCATTGAGGAGCCAACGGAATTGGAGAAC
CAGTTTAGTTTCGCCAACTGTCTGTGGTTCTCCATAGGTGCTCTACTTCAGCAGGGATCT
GAACTTGCTCCCAAGGCTTACTCCACTCGGGCCGTGGCCGCTTCCTGGTGGTTCTTCACA
TTGATTCTGGTCTCCTCTTACACTGCTAATCTCGCGGCATTCCTCACTGTCGAGTCTTTG
GTAACGCCCATCAATGATGCGGATGACTTATCGAAGAACAAGGGCGGTGTAAACTACGGG
GCCAAAATTGGGGGAGCTACCTTTAACTTCTTTAAGGAATCAAACTATCCCACCTACCAG
CGGATGTACGAGTTCATGAGGGATAATCCCCAGTACATGACCAACACCAACCAGGAGGGA
GTTGATCGCGTGGAGAACTCCAACTACGCCTTTCTCATGGAGTCGACCACCATTGAGTAT
ATCACAGAGCGCCGGTGCACGCTCACTCAGGTGGGAGCATTGCTGGACGAGAAGGGATAC
GGGATAGCCATGCGAAAGAACTGGCCGTACAGGGACACGTTGAGCCAGGCTGTTCTGGAG
ATGCAGGAGCAGGGACTGCTGACCAAAATGAAGACCAAATGGTGGCAGGAGAAGCGCGGC
GGGGGAGCTTGTTCGGACTCGGACGAGGACTCTGGCGCCGTGGCCCTGGAGATAAGTAAc
ctgggcggtgttttcctggtgatgggagtcggctccttctttggcatctttgtctccctg
ctcgagatggtgctgggcgttaaggagcgcagcgatgagaaccaggaagccccagactcg
gatgcctcctcgctgggatttgccaatttgggcggcgtctacctcgtcatgtttgtgggc
agctgttttggtagtatttatggcctggtcaactgcgtggtgagcgtctacttgagagcg
cgggagaacaaggtgagcttcaagacggaacttctggacgagatccgcttcattttacaa
tgctccggcaataccaaagcggtgaagtatccgaaaaactcttcgcgatcgaatgccagc
tcgaagtctaagggctcttccatgtcagtggattcattgcccgaggatacctcggaagct
gacgcatctggcaagcataaccatgataagaagtaa
>DsimCG9935?
ATGTTCATAGCAAGCGGCTTATTACTGCTTCAGTTCCTTTCATACGCCTTGGGAGTACCA
CCCTTGGTCAGAGTTGGAGCTATATTTTCAAACCAACCTGGAATGTATAACTCGGAGTTA
GCGTTTAGATACGCTATTCATAGACTTAATATGGACAAAAGCTTTTTGCCTGAGACTACT
GTTGATTACTATGTTGAATACGTAAACCGATTTGACTCTTTCGAGACAGTTCAAAAAGTG
TGCAAACTTATACAAGTTGGGGTTCAAGCTGTTTTTAGTCCAACTGACTCTGTTTTGGCG
ACCCATATAAATTCAATTTGCGATGCACTGGACATCCCAAACATAGGTCGGTCTGCCCAT
GACTTTTCTATTAACGTCTATCCATCGAAGCAATATGTAAATTATGCCTTTAACGATGTA
ATACAGTATTTAAATTGGACACGCTTTGGGATCTTGCATGAAAAAGAAAATGGAATTATA
AACTTGCATCAGCTATCCCGGTCATTTCACGGAGAAGTTCATATGCGACAAGTTTCTCGA
GATTCATATGTATCCGCATTAAACGAATTTAAAGGAAAAGAAATACATAATATTATTATT
GATACAAACTCGAACGGTATTTCCATTTTGTTAAAAACTATATTACAGCAACAAATGAAT
GAATACAAGTATCATTATTTGTTTACAAGCTTCGATTTGGAAACTTATGATCTGGAAGAC
TTTAAATATAATTTCGTGAACATTACATCGTTTCGATTGGTCGACACTGCGGATGTTGGA
GTAAAGCAAATCTTGAAGGATATCGGATTGTATAGTCACCATATATTTAAAAAACCTTAT
TTGAATCTACACTTTACAAAATCAACCGTTCTTGAGTCAGAGCCAGCCCTAATGTTCGAT
TCGGTGTACGTTTTCGCGATTGGATTACAGACACTGGAACAATCACACTCTTTAACCCTT
TCAAATATAAGCTGCGAAGATGAAAACTCGTGGGACGGGGGTCTTAGTCTTATTAACTAC
TTAAATGCGGTTGAATGGAAAGGTCTGACAGGTCCGATTCAGTTTAAAGATGGCCAGCGG
GTCCAGTTCAAGTTGGACTTAATTAAATTAAAGCAACATTCCATTGTAAAAGTCGGGGAA
TGGACCCCTCATGGGCATCTGAATATAACTGAACCATCAATGTTTTTCGATGCAGGGTCC
ATGAATGTGACACTTGTAGTGATAACAATTCTGGAAACACCATATGTAATGATGCATTAT
GGCAAGAATTTTACGGGAAACGAACGATTTTATGGTTTTTGCGTAGATATATTGGAAACC
ATTTCTCGGGAAGTTGGGTTTGACTACATACTGGATCTGGTACCGGATAGAAAG
>DsimClumsy
ATGGAATTAAACTCTGATGGCTTTTTGGACTTAGCCACTTGGGATCCAGTGAACGGATTG
GATGTGCTTAATGACGACGAAGAGAGCGAGAAGAGAGTTGGACAGAAGCTGTCGAACAAA
ACATTTATTGTATCCTCACGCCTGGGAGCCCCATTCCTTACGCTTCGAGAGCCCCAGGAA
GGTGAAGTCCTGACGGGAAATTCCCGTTACGAGGGATACTCTATAGACCTAATCAACGAA
ATTGCCAAAATGCTGAACTTTAAGTTCGAGTTCCGAATGTCCCCTGACGGCAAGTACGGC
GCTCTAAACAAGGTGACCCAGACCTGGGATGGCATAGTGAGGCAACTGATTGATGGGAAG
ATGTGGACCGCCATGGAAAGCGCCAGTCCTTCAGTTTTCACAAAAACCAACGACGAGGGC
GTCGAGAGGGTACAAAAAGGCAAGAATCTATACGCCTTTTTAATGGAGTCTACCACATTG
GAGTACAATGTGGAGCGAAAGTGCGACCTGGTGCAGATCGGTGGCTGGCTAGACTACAAG
AGCTATGGCATAGCAATGCCCTTTATTCCTGAGCTAAGGGACTTGCACATAAAGCTGCTC
CGTAAAACCCGTAAGACGGTTCACGAAAAGAGTTGGGAGTCAGCCCTCAGCAAATTCTGC
TTCGGTTACTCTGTGCAAGATGCCTGGGAAATCGAACGTTTTGGATATAGGAATTCCAGC
CTGAAGGTTAAACTGCGAATATTTCGAGAACTTCTCGAAAGTCAGTTCGAACGCAATGCC
AAGTTTCGGGCCCACATACTCACATTGAATGCCGATACCTTACGCTCGGAGCCAATTGGA
AGGGACCGGTTGGGACATGCCTACTGGCTGACTCAGGATGCCCACTGTAATCTGCGGATC
TACCAGGAGCATCTAGACGAGGAAATTTGGCAGGTGGTTGCCACGAACCGGGACGAGTTT
GTAAATCTCATTTCAAGGCTGCGCGGAAATGAGGTGGTACTTCCTTCGAAGGACATTGGT
GAGGCCGATGAGGACACCAGCAGCAGCAACAGTTGCCCTCCCAAACCACCGCCCCCCGAA
CAGAAAGAAGAAGAGGATGAAGAGGAAGTGGGAGATGAGCCCGTAAAAACTGTACCCAAT
CTAAAGATTAAACTCCGCTCTCCCGATCAAGAGGATCAAAAGTCTAAAAAAGTTAAGCCA
CTGCTTATTAGCCAGGCCAAACTTTCGAGTAGCGCATCGCCGGCCCCAACCAAAAAACGT
TCTATCGAAGACGTAGACAGCAGCCCCACAGCCTCCCAGGAGGAACAGCAGAAGAAGCAC
CGTCCCACACTGCTTGATACAAAGCGAATCAAAAAGCCAAGTCGCTACGAAAGTACTAAG
GATGAAATTGAAGAAGAGTCCGGAGAAGAGGATGAGGAAGAAGAGGACGAGGAGGATTCT
GAATTGGATGAGGGTGAGGAAGAGGAAGATGTCGATAGTGCGGCGGCGGATATCGAGGAG
GATGACGATGATGAAGATACAGAGGAGCCTATAGAGGATCCAACGATAGGGGCACACGAC
GACAGCTCTGACGGCGGCATTAAACCTGGCGTGCATCGGCCGGATACGCCACCTGAGGAG
CGTCAAAAATTCATCCAGCGGCAGGAGGAGATAAAGCGTATGCTCGCAGAGAAAAATGCA
GAGGGTGCGAAGATTGCTGCTACACCACGTCTCACGCCCCTAAAATCTGGTGTCACTGCA
TCGGAGAAGCGCACACCTGGCAAGGCAGCAGGCAGTGATTCGCTTTCCACGGTGCCGCTC
TCAGTGATTCGGCAGGCCAAGGTGCTGGACATCGATTACCTGCAACGCAAAGGAGAGACC
ATTGGAGATCTAGATGATGTGGACGAGTCGGAGCTTGACGACGCTGAGCTGCCCGACGAC
TTGCCCGAGGACATGGAGGACGCGATTGCTCGAATGGTGGAGGAGGAAGAACAGTTCAGC
GCGGCAGTGGCAGCTCGTGAGCTTCCTGGAGCAGAGGAGGTTCTGCGCACTACGCCTTCC
AAGACCAAGCAAACTAGCAGGGTGATACCTGAGAGTCCAGCTCAAAATTCCGCGCCCAGT
ACATCTGGCTTGCAGGAACCACACCGAAAGCGCCTTCCCATGCCCACCATGCATCCGCCG
CTACTGCGCCACCAGTTCCCAATCTCCGCCGGCCCGTCTCATTCTCCCGCATCTCTGGTT
CCTCCTCACGCAGCTCACGGTATGCATCCCATGCTTCAAAGACACCTTTCGCAGACTGTC
CCCCCACCACAGGCCATGCATCTCCTGCAAAATGCCTTATCCGCTCCTCTTGGTCAGCCG
CTCGGATGTGGTAATTACGGATCCGGTCCTAATTCTACACAACACCTGCCTCTGGTCATG
TCTATGCCTTCGGCTGCGGCGGCGGCTGCCCATCTTATGCAATCGGCGGTCGCTTCTGCT
ACAGCGCGTCCATTCGAGACAGCTTCGGGTAACCCAGCGCCTGAACCGAAACCAAGGGGT
CGACGAAAAAAGGTTACACCTCTAAGGGATCAGTTGCAGAAGCAACAAACGGCGGCCGCT
GTTACAGCTGCTACTTCCTCAACTACACCGGGATCGGCCCCCTCGGATAAGGAGAAGGCT
CAACCGCTCTTTAAGCCGCACGAGGATGCTGCCCCTAGCGCTCCTGCTTCCCAAGCCTCT
GTGATTACCCGGATGCCGTCGCACCTTCCTCCGGCCCATGGACGAAGTCATGTACCGCCC
GGTGGTGTATATCCAAGCAGTGCGGAACTGGCCCGATTCTATGGCCAAGTAGCTAACCAG
CAACCTATTCCCGCTGTCCCAGGCTCCCGTTCTCCTTCTTCGACGTCAGGACCTCCCAGA
CACCTTTTGCGACCGCAAATGCCACCTGGATTGCCTCCGCCTCACGCATCCCTACGACCC
ACCTACGGACCACCGCCGCCACTTCGCGGATCTGGACCACCAACTTCCACGCCCAGTACT
ACGTCGAATTCCAGGCCGGGTTACCTTCACGGAGCCGAGCACCACGGTGGCCCCTCTGGG
TCCCCAATGGGAGGAATCTTTAATTCCGGGCCGCCTCCAGCGCGACATGCATCTCCCCAC
TTGAATCCCTACAGAGCGCCGCCCATTTACGGCAATCCAAACTATTCGCCTCGTCTTGGT
GGAGCTCCAGGAACTGGAGGTATGCGCCCTGGAGCTGTGGACTACGTTACCGGACCACGT
GGATATTCCCCATATGGCTATTATCCCCCGCCCCCGCCGCTGTCCACACCATCTGCCCAC
GCAGCGACAAGTTCGGTGATCGTAAGTGCCCCGCACACCCTGACGCCAACGAATCACTCG
GTTTCCACTCTGACGCATGGAAAAACTCCTCAACCTACTCCGACACAGTCTTCAGGTCCA
CCACCCGCTGCAGCCCCGCCACCTACAATAACCAGCGAAACCAGCAGCCACAAGCCACCA
ATGGCTTCTGTGATAACCAGCAAAAAGCTAACTACTCTAGAGGCGTATCCCATCAGGAAG
TCTCCGATCGCTGTAGTGGCCGAGGTATCGGGTCCGGCAGAACCTGCCGGGTCACCGGCA
CCCATAGCCGAGGAAGACTCAGGATCAGCTCATGACACGAGAGCTCCGCCATCCGCAACG
GGAACAGCAGTCGTGGGAGAGTTCAGTGGGTTGCTAAAATCTCAACGGGAACTTTGCGTA
ACAACAAATATTCAACAACAATGGGTGACGGTACTTGTTAATTTAACAAGCTGTCACCAC
TCAAAGGGCTGTGGCGTTCTTTAG
>DsimGlu-R1
ATGCATTCGAGGCTAAAATTCTTGGCATATTTACATTTTATATGCGCCAGCAGCATTTTC
TGGCCGGAATTTAGTTCAGCCCAGCAGCAACAACAGGCGGCATCGTTAACCGAGAAAATA
CCATTAGGTGCAATCTTCGAACAGGGAACGGATGATGTGCAATCAGCCTTTAAATATGCA
ATGCTCAATCACAATCTGAATGTGAGCTCTCGACGCTTCGAATTGCAGGCGTATGTCGAT
GTCATCAATACAGCGGATGCATTCAAATTATCCCGCCTGATTTGCAATCAATTCTCGCGC
GGAGTCTACTCAATGCTGGGCGCCGTATCGCCGGACTCCTTTGACACATTGCACTCCTAC
TCGAATACGTTCCAAATGCCATTTGTGACGCCCTGGTTTCCCGAGAAGGTGCTCGCGCCG
TCGTCGGGTCTCCTGGATTTCGCTATCAGCATGCGTCCGGATTATCATCAGGCGATTATC
GATACCATCCAGTACTACGGCTGGCAGAGCATTATTTATCTCTACGACTCGCACGATGGC
TTACTACGGCTGCAGCAAATCTATCAAGAACTGAAGCCCGGAAATGAAACGTTCCGTGTG
CAAATGGTGAAACGCATCGCCAACGTAACGATGGCCATTGAATTTTTGCACACGCTGGAG
GATTTGGGTCGCTTTAGCAAAAAGCGCATCGTGCTCGACTGCCCGGCGGAAATGGCCAAA
GAGATCATCGTCCAGCATGTGCGGGACATCAAGCTGGGCCGGCGCACCTATCATTACCTG
CTCAGCGGACTGGTCATGGACAACCACTGGCCCAGCGATGTGGTCGAGTTTGGGGCCATC
AACATCACCGGCTTTCGGATTGTCGACTCTAATCGGAGGGCGGTGCGTGATTTCCACGAC
AGCCGGAAACGTTTGGAGCCGAGCGGCCAAAGCCAAAGCCAGAACGCAGGGGGCCCCAAC
AGCTTGCCGGCCATTTCGGCCCAGGCTGCACTGATGTACGATGCGGTTTTCGTGCTCGTC
GAGGCCTTCAATCGCATTTTGCGCAAGAAGCCGGATCAGTTCCGTTCCAATCATCTGCAG
CGCCGCAGCCACGGAGGCTCCTCGTCATCCGCCACGGGCACCAACGAGTCCAGTGCCCTC
CTCGATTGCAACACCAGCAAGGGCTGGGTCACGCCCTGGGAGCAGGGCGAAAAAATATCA
AGGGTGCTGAGAAAAGTGGAAATCGACGGTTTGTCGGGCGAGATCCGTTTCGACGAGGAC
GGACGTCGCATCAACTACACGCTGCACGTGGTGGAGATGTCTGTGAACAGCACCTTGCAG
CAGGTGGCCGAGTGGCGTGATGACGCCGGACTCCTTCCGCTCCACAGCCACAACTACGCG
TCGTCATCGCGTTCCGCGTCTGCCAGCACCGGAGACTATGACCGGAATCACACGTACATC
GTGAGTAGTCTGCTGGAGGAGCCCTATCTGTCGCTCAAGCAGTACACCTACGGCGAATCA
CTGGTGGGCAATGATCGATTCGAGGGATACTGCAAGGACTTGGCCGATATGCTAGCAGCT
CAACTGGGTATTAAATATGAAATACGCCTGGTGCAAGATGGCAACTATGGTGCGGAGAAC
CAATATGCTCCTGGCGGTTGGGATGGCATGGTGGGTGAGCTGGTTCGCAAAGAGGCGGAT
ATAGCCATATCCGCAATGACCATTACAGCCGAAAGAGAACGGGTTATAGACTTTAGCAAG
CCATTCATGACCTTGGGAATATCCATTATGATAAAGAAGCCGGTGAAACAGACACCAGGA
GTGTTTAGTTTTCTTAATCCCCTTTCCCAGGAAATTTGGATAAGCGTGATTCTCAGCTAT
GTGGGAGTTAGTTTTGTTCTGTACTTTGTTACACGTTTTCCACCCTATGAGTGGCGAATT
GTAAGGCGTCCACAAGCGGATTCCACTGCCCAGCAACCACCGGGAATTATTGGAGGTGCC
ACTTTGAGTGAACCACAAGTACATGTGCCTCCAGTTCCGCCTAATGAGTTCACTATGCTG
AACTCCTTTTGGTATTCCTTGGCTGCTTTTATGCAGCAGGGATGCGATATTACACCCCCT
TCGATTGCCGGAAGGATAGCAGCTGCTGTGTGGTGGTTCTTCACCATCATTTTAATATCC
TCGTACACCGCCAATTTGGCCGCTTTTCTCACAGTGGAGCGTATGGTGGCGCCCATCAAA
ACGCCCGAGGATTTGGCCATGCAAACGGATGTGAACTATGGTACCCTGTTACACGGCTCC
ACTTGGGAATTTTTCAGGCGTTCACAAATCGGTCTGCACAATAAAATGTGGGAGTATATG
AATGCCAATCAACACCATTCGGTGCACACCTATGACGAGGGTATTCGTAGGGTGAGGCAA
TCCAAGGGGAAATATGCCCTACTGGTGGAGTCACCCAAAAACGAGTATGTAAATGCTAGG
CCGCCGTGCGACACAATGAAAGTGGGCCGCAATATTGATACGAAGGGATTTGGCGTGGCC
ACACCCATAGGATCGCCACTGAGAAAACGTTTAAACGAGGCCGTTCTAACGCTAAAGGAG
AACGGTGAGCTGTTGCGGATTAGGAACAAATGGTGGTTCGACAAGACCGAGTGCAATCTG
GACCAGGAGACCTCCACACCGAACGAGCTCTCGCTGAGCAATGTGGCCGGGATCTATTAC
ATCCTAATCGGAGGTTTGCTCCTGGCCGTGATTGTGGCCATCGTGGAGTTCTTCTGCCGC
AACAAAACGCCGCAGCTAAAGTCGCCAGGTTCCAATGGATCCGCCGGCGGAGTGCCCGGA
ATGCTGGGCTCCTCAACATATCAAAGGGATTCCCTTTCCGATGCGATTATGCACTCGCAG
GCCAAGTTGGCGATGCAGGCGAGCAGCGAGTATGACGAGCGATTGGTGGGCGTTGAGTTG
GCCTCGAATGTGCGGTATCAGTACAGCATGTAA
>DsimGlu-R1B
ATGCGCTTTGGCTTAAAGTTGAGCTGCCTTTGGCCAAGCTTTTTATTATGGCTAACATGG
AGCAGTGGCGGCGGTGGAGGTAGATGGTGGGGAGTCAGCGCACAGCCATCATTAACCGAG
AAAATCCCATTAGGTGCCATTTTCGAGCAGGGAACCGACGAGGTGCAATCGGCCTTCAAG
TACGCGATGCTCAATCACAACCTGAACGTCTCATCCCGTCGATTCGAGCTGCAGGCCTAC
GTGGATGTGATCAATACGGCGGATGCCTTTAAATTGTCACGACTGATTTGCAATCAGTTC
TCAAGGGGCGTATACTCGATGCTGGGAGCCGTTTCGCCCGACTCCTTCGACACACTGCAC
TCCTACTCGAATACCTTCCAGATGCCCTTCGTGACGCCCTGGTTTCCCGAGAAGGTGCTT
ACGCCATCGTCTGGCTTCCTCGACTTTGCCCTCAGCATGCGCCCGGATTATCATCAGGCC
ATCATTGATACAATACAATTTTATGGCTGGCGCAAAATAATTTATCTCTACGATTCCCAC
GATGGTCTGCTGCGCCTCCAGCAAATATACCAGGGCCTGCGGCCCGGCAACGAGTCCTTC
CAAGTGGAGCTGGTCAAACGCATCTCTAATGTCAGCATGGCCATCGAGTTCCTGCACACG
CTGGAGCAGATCGGCCGATTCGAGAACAAGCACATCGTCCTGGACTGCCCCACGGAAATG
GCCAAGCAAATACTCATCCAGCATGTGCGTGATTTGCGACTGGGCCGTCGCACCTACCAC
TATTTGCTGAGTGGTTTGGTCATGGACGATCGCTGGGAGAGCGAGATAATCGAATTTGGC
GCTATTAACATCACGGGCTTCCGCATCGTGGACACGAATCGGCGGCTGGTCCGTGAGTTC
TACGACAGCTGGAAGCGCTTGGACCCACAGATGAGTGTGGGCGCTGGCCGTGAATCGATT
TCGGCCCAGGCAGCGCTCATGTACGATGCCGTTTTCGTCCTGGTGGAGGCGTTCAACAAA
ATCCTGCGCAAGAAGCCCGACCAGTTCCGGAACAATGTGCAGCGTCGCAGTCAGACGCTG
ATGGTGGCCCAGGCGGCGGCCTCCACGTCCAGCGATGGCTACAACTACAGCGCCAGCGGT
GGAGGTGGTGGCAATGGTGGTGCGGGCGGTGGATTCGCTGGTAGCGATTCCGGAGGATCC
GGTGGCATGGCCTCGCGAGCACTGGACTGCAATACGGCCAAGGGCTGGGTGAATGCCTGG
GAGCACGGCGATAAAATATCGCGTTATTTGAGAAAGGTGGAAATCGAGGGCCTAACCGGG
GACATCAAATTCAACGATGACGGCAGGCGCGTCAATTACACGCTGCACGTCGTCGAGATG
ACAGTAAACAGCGCCATGGTCAAGGTGGCCGAGTGGAATGACGATGCCGGACTGCAGCCC
CTAAATGCCAAGTACGTACGATTGCGTCCGCACGTGGAGTTCGAGAAGAACCGGACCTAC
ATCGTGACCACTGTCCTGGAGGAGCCCTACATCATGCTGAAGCAGGTGGCCTTCGGTGAG
AAGCTGCACGGCAACAATCGCTTCGAAGGATACTGCAAGGACCTGGCCGATCTGCTGGCC
AAGGAGCTGGGCATTAACTACGAGCTGCGCCTGGTCAAGGATGGCAATTACGGCTCGGAG
AAATCCAGTGCCCATGGCGGCTGGGACGGAATGGTGGGTGAGCTGGTGCGCAAGGAAGCG
GATATTGCGATTGCCGCCATGACGATTACCGCCGAACGCGAACGTGTCATCGACTTTAGC
AAGCCGTTCATGTCGCTGGGCATCTCCATCATGATTAAGAAGCCAGTGAAGCAGACGCCC
GGCGTGTTCAGCTTCATGAATCCTTTATCACAGGAAATTTGGGTGAGCGTCATCTTCAGT
TACATCGGCGTGAGCATCGTGCTATTCTTTGTGTCGCGCTTCTCGCCACATGAATGGCGG
CTCGTGCAACAGCAGCCGCAGCAATCACAGTCGCCAGATCCGCATGCACATCACGAACAG
CTTGCCAATCAGCAGCCGCCCGGCATCATCGGAGGTGCACCACTGCCCGCTCCCCCGGGA
CCACCCACACCGGGCGCCCAGACGGCAGCAGGAGCAGCTGCCCTGCAGGCCGCCCTCTCC
GCCGGAAGTCCCGGTTCCGGAGGCTCCTCCTCGGCGGCGGTGAACGAGTTCAGCGTGTGG
AACTCCTTCTGGTTCTCGCTGGCCGCCTTCATGCAGCAGGGATGCGATCTGTCGCCGAGG
TCCGTGTCCGGACGAATTGCAGCCGCCTCGTGGTTCTTTTTCACCCTGATACTCATCTCC
TCGTACACGGCCAACCTGGCCGCCTTCCTCACCGTGGAGCGAATGGTCACGCCGATCAAT
TCACCGGAGGACCTGGCCATGCAGACGGAGGTGCAGTACGGCACTCTGCTGCACGGCTCC
ACGTGGGATTTCTTCCGGCGCTCCCAAATCGGACTCCACAACAAGATGTGGGAGTACATG
AACTCGCGCAAGCACGTCTTCGTGCCAACCTACGATGAGGGGATCAAACGTGTGCGCAAC
TCCAAGGGCAAGTACGCCCTCCTGGTGGAGTCACCCAAAAACGAGTATGTGAACGCCCGC
GAGCCCTGCGACACAATGAAAGTGGGCCGCAATCTGGATACAAAGGGATTTGGCATCGCC
ACGCCGCTCGGTTCGGCGCTCAAGGACCCCATCAATCTGGCCGTGCTGACGCTAAAGGAG
AACGGCGAGCTGATCAAGTTGCGGAACAAATGGTGGTACGAGAAGGCGGAATGCAGCACC
CACAAGGACGGTGAGACCTCGCACAGCGAACTATCGCTGAGCAATGTGGCCGGTATATTC
TACATCCTGATTGGCGGCCTGCTCGTCAGCGTGTTCGTGGCCATCCTGGAGTACTGCTTC
CGCAGCAGGGATTCGCGTTCCGCGTCCAGTGGTTCCGGCATGGGCTTGGGCATGGGACTG
GGCGGCGGCATGAGTGGCGGCAGTCTGGGTAAGGCCAATGGATCCATGATGTTGGGTCCG
TCGAGCGCCGTGCCCGGCGGGATGCCGTCCTCACATCAAAGGAGCACGCTGACGGACACC
ATGCACGCCAAGGCGAAATTGACCATTCAAGCGAGTCGCGACTATGACAACGGACGCGTC
GGGTATCTCAATTGCGCCTCGTTGCAGTACTATCCGCCCGCCCAGCTCTCGGCCACGCCC
CCCGACGCCGGGGACTCCCTGCACATGAACGCCCACGGGCAGGTCTGA
>DsimGluRIIA
ATGCGCCTTTGTCCAGTTGTCATCTATGCATTTATAATCGTCATCGGGTTTCTGGAGGGG
ATTATCGCCCTTGGCGGCGACGATCGCAATGAAATCACAGTGGGTGCCATTTTCTACGAG
AACGAGAAGGAGATCGAGCTCAGCTTCGATCAGGCCTTTCGCGAGGTGAACAACATGAAG
TTCTCGGAGCTGCGATTCGTGACCATCAAGCGCTATATGCCCACCAACGACAGCTTCCTT
CTGCAGCAGATTACATGTGAACTGATTTCCAATGGCGTTGCGGCTATTTTCGGACCAAGT
TCAAAGGCAGCCAGTGATATTGTTGCGCAAATCGCGAACGCGACCGGCATTCCACACATT
GAGTACGATTTAAAGCTGGAGGCCACGCGCCAGGAGCAGCTCAACCACCAGATGTCCGTC
AATGTGGCACCCTCCCTGTCCGTACTCTCGCGCGCCTACTTCGAGATCATCAAATCCAAC
TACGAGTGGCGCACCTTCACCCTGATCTATGAGACTCCGGAGGGCCTGGCGCGCCTGCAG
GATCTGATGAACATCCAAGCGCTGAACAGTGACTATGTCAAGCTGCGAAATTTGGCGGAC
TATGCGGATGACTATCGGATATTGTGGAAGGAGACAGACGAGACTTTCCACGAACAGCGC
ATCATCTTGGACTGTGAGCCGAAGACACTAAAGGAGCTGCTAAAAGTATCCATAGACTTT
AAGTTGCAGGGTCCATTTAGGAACTGGTTTCTCACCCATCTGGACACGCACAACTCGGGT
CTGAGGGATATTTATAATGAGGACTTCAAGGCCAACATCACCTCGGTGCGATTGAAAGTG
GTGGACGCAAATCCATTCGAGAGAAAGAAGACCCGGCTGACCAAAGTGGATCAAATATTG
GGCAACCAAACCATGTTGCCCATTCTCATCTACGACGCGGTCGTCCTGTTTGCCAGTTCT
GCCCGAAATGTTATTGCTGCCATGCAGCCCTTCCATCCACCCAATCGCCATTGCGGCAGT
CCGTCTCCTTGGATGCTGGGTGCATTTATAGTCAACGAGATGAAGACCATTTCCGAGGAT
GATGTGGAACCGCACTTCAAGACCGAAAATATGAAGCTTGACGAGAATGGGCAGCGCATC
CACTTCAACCTGGAGATCTACAAGCCAACGGTGAACGAACCAATGATGGTCTGGACACCA
GACAACGGGATAAAGAAGCGTCGCCTCAACTTGGAACTGGAAAGTGCCGGCACCACCCAG
GATTTCTCGGAGCAGCGCAAGGTGTATACAGTGGTTACTCACTACGAGGAGCCCTACTTC
ATGATGAAGGAGGATCACGAGAACTTCAGAGGCAGGGAAAAGTACGAGGGCTATGCCGTG
GATCTCATTAGCAAGCTTTCCGAGCTCTTGGAGTTCGATTACGAGTTCATGATCGTTAAT
GGCAATGGCAAATACAATCCGGAGACGAAGCAGTGGGATGGAATCATCCGGAAACTGATA
GACCACCATGCCCAAATTGGCGTCTGCGATCTGACCATCACCCAATTGCGACGTTCTGTG
GTGGACTTCACGGTGCCCTTCATGCAGTTGGGCATTAGCATTCTGCACTACAAGAGTCCT
CCGGAGCCGAAGAACCAGTTTGCCTTCTTGGAACCGTTTGCCGTCGAGGTCTGGATCTAT
ATGATCTTTGCCCAGTTGATAATGACTTTGGCTTTTGTTTTCATCGCCAGACTTTCGTAT
CGCGAATGGTTGCCACCGAATCCCGCCATTCAGGATCCGGATGAGCTGGAGAATATATGG
AATGTGAACAACTCGACCTGGCTGATGGTGGGCTCCATCATGCAACAGGGCTGCGACATT
CTACCAAGAGGTCCACACATGCGCATACTCACTGGCATGTGGTGGTTCTTCGCCCTGATG
ATGCTCAGTACCTACACGGCCAACTTGGCCGCCTTCCTGACCAGCAACAAGTGGCAGAGC
AGCATAAAGAGCCTGCAGGACCTCATCGAACAGGACAAGGTGCACTTCGGTAGCATGCGC
GGTGGCAGCACCTCGTTGTTCTTCTCGGAGTCGAATGACACGGATTACCAGCGAGCCTGG
AACCAGATGAAGGACTTCAATCCCTCGGCCTTCACCAGCACCAACAAGGAGGGAGTGGCA
CGTGTGCGCAAGGAGAAGGGCGGCTATGCTTTCCTAATGGAGACCACCAGTCTGACCTAC
AATATCGAACGGAACTGCGATCTCACCCAGATTGGCGAGCAGATCGGGGAGAAGCACTAC
GGCCTGGCCGTGCCACTGGGCTCTGATTACCGGACCAACCTCAGCGTTTCCATTCTCCAG
CTGAGCGAAAGGGGCGAGCTGCAGAAGATGAAGAACAAGTGGTGGAAGAACCACAATGTC
ACCTGTGACTCCTACCACGAGGTGGACGGTGACGAGCTGTCCATTATTGAGTTGGGCGGA
GTGTTTCTTGTTCTCGCCGGTGGCGTTCTCATCGGCGTCATCCTGGGCATCTTTGAGTTC
CTGTGGAACGTGCAGAATGTGGCAGTGGAGGAGCGAGTGACTCCGTGGCAGGCTTTCAAG
GCGGAGCTCATCTTTGCCCTGAAGTTCTGGGTTCGCAAGAAGCCGATGCGCATCTCCAGC
AGCAGCGACAAGTCGTCCTCCAGGCGATCATCCGGTTCCAGGCGCAGCTCCAAGGAAAAG
TCCCGCAGCAAGACGGTCAGCTAG
>DsimGluRIIB
ATGCACGGTCTACAGTTCCTGGTTCTTCTGGCACTAGCAATATCCAGTGGCGCCAATGAA
GACACCTTAGTGGTCAAAATCGGAGCCATTTTCTTCGACACGGAAATGAAGTTGGCCGAT
GCCTTTAGTGCGGCACTCGAGGAAGTGAATGCAGTAAATCCCGCTCTCAAACTGGAGGCA
ATCAAGCGCTATGTGACCGTCGACGACAGCATTGTCCTGCAGGATATTTCTTGCGACTTG
GTTGGAAGTGGGGTGGCCGCTATTTTCGGACCAAGTTCAAAGACAAACAGCGATATCGTC
GAGGTACTGTGCAATATGACGGGTATACCGCATCTGCAGTTCGATTGGCATCCCCAGCAG
TCGAGCAGGGAGCGCATGAACCACCAACTCACGGTGAATGTGGCTCCAATGGAGCTCTTC
CTGTCCGCCGCCTTCTCAGACATCTTGGCCAGCAAGACCTTCGACTGGAAGTCCTTTACC
ATAGCCTACGAGAGGAGTTCCCACCTTATTCGCCTGCAGCACATCCTAGCATGGAAGCAG
CTCCACAAAGCCGGGATCAAGATGCAGGAATTCGAACGAGGAGATGATTACAGGATTCTG
TGGAAGCGCATCAACAACGCTCGTGAAAAGTTCGTCCTTCTGGACTGTCCGTCCGACATT
TTGGTGGACGTAATTAATGCCTCGATTGGATATAATATGACTGGTTCATTTAATCATTTA
TTTCTAACCAACTTGGATACACATCTGAGTGGCATTGATGGATTCTACTCACGGGATTTC
ACCGTCGCCGTGGCAGCTGTCAGGATACGAACCTATGTGCCTCCGCCGGTTCACGATGAA
ATAGATGTGTTCGACAACAGTGTGGATACCAGGTTTTCCTCACTTGGATCCCAGCTCGTG
TATGACTCCATCGTGCTGTTCTACAATGCTCTCTTGGAAATAAGTCAGCTTCCAGGATTC
TACATACCTAACTTTAGCTGCGGACGTGGCTTCTGGCAGCCAGGACCGCGTCTGGTGGAG
CAAATGAAGCAGATAACCCCAAAGATGGTGAAACCTCCCTTTAAAACACAAAGACTGCAG
ATTAATGCTGATGGCCAGCGAGAAGATTTTAATCTTGAAGTTTACAACCCCATCATTGAT
CGCGTAACTCACATTTGGAACAAGGAGTTTCAACTAGTGGACTTTGAAAAACTGCGCGAG
AACTCAACACAAGCCCTTAAGCAGAAGAGACTTCAGAACAAAGAGGATTTCTCCCAGAAA
CCCATCAGATACACAGTGGCCACTCGAGTGGGCAAACCGTACTTCAGCTGGCGCGAGGAG
CCCGAAGGAGTCCACTACGAGGGCAATGAACGTTTCGAGGGCTATGCCGTGGATTTGATT
TACATGTTGGCCCAAGAGTGCAAGTTCGATTTCAACTTTGAGCCAGTTAGGGATAACAAA
TATGGCAGTTACGATGCGAACACAGATGAATGGGATGGTATAATCAGGCAGTTGATTGAT
AATAATGCTCAAATTGGAATCTGTGACTTGACCATAACCCAAGCGCGTCGTTCGGTGGTG
GACTTCACTGTACCCTTCATGCAGCTGGGCATAAGTATTCTCTCGTACAAGGAGCCTCCA
CCGAAGGCGGATATATATGCCTTCCTAAATCCGTACAATGCCGAGGTATGGCTATTCGTC
ATGATTGCGATGATGATCACGGCCTTTGCCCTGATCTTCACCGGTCGCATTGATCAATAT
GAGTGGGATCAGCCGGTGGAGAATGTGAATCGCGAAATGGAGCGGCAGAACATCTGGCAC
TTGAGCAACGCATTGTGGCTAGTGTTGGGCTCAATACTTAATCAAGGTTGCGATCTATTG
CCCAGGGGCCTTCCCATGCGTTTGCTGACCGCCTTCTGGTGGATCTTTGCCCTGCTAATC
TCGCAGACATACATAGCCAAGTTGGCCGCCTTTATAACCTCGTCGAAGATTGCTGGCGAT
ATTGGATCCCTGCACGATTTGGTGGACCAAAACAAGGTGCAATTTGGCACCATTCGTGGC
GGCGCCACTTCGGTGTACTTCTCCGAATCGAACGACACCGACAACCGGATGGCGTGGAAC
AAGATGTTGTCCTTCAAGCCGGATGCCTTCACCAAGAACAACGAGGAGGGCGTGGATCGG
GTGAAGCTGAGCAAGGGTACCTACGCCTTCCTAATGGAGACCACCAATCTGCAGTATTAC
GTGCAGCGCAACTGCGAGCTAACCCAGATCGGTGAAAGTTTTGGCGAGAAGCACTATGGC
ATTGCAGTGCCGCTGAACGCCGACTTTCGTTCCAATCTCAGCGTGGGAATCCTCAGGCTT
AGCGAGAGGGGCGAGCTCTTCAAGCTGCGGAACAAGTGGTTCAACAGCAATGAGAGCACC
TGCGACTCGAATGTCCCGACCATCGATGATGGCCAGTTCGACATGGATTCGGTGGGTGGA
CTGTTCGTGGTGCTGATCGTCGGCGTGGTCGTTGCAGTCGTGATCGGTGTCGCCGAGTTT
TTGTGGCACGTGCAGCGCATTTCGGTGAAGGAGAAGATTCCACCCATGCTGGCACTGAAG
GCGGAGTTTTACTTTGTGATTCGATTCTGGTTGACCAGGAAACCGCTGCACACCTATCGC
CAAAGTCGAGATTCAACTTCGACGGGTTACTCATCGCTGGAGCAGATTACAAGTGCTTCC
AGTGCGAAAAAGAAAAAAAAGTCCAGGAGAATCGAAAAGTAG
>DsimGluRIIC
ATGTGGCAGCGCATACTTTTGCTCGGCTGCATGTGGAGTGCATTTTTCGTGTGCAGCAGC
CGGGGGCAACAAATCAACATTGGCGCCTTCTTCTACGACGATGAGCTGGAGCTGGAGAAG
GAGTTCATGACGGTGGTCAACGCCATCAATGGACCTGAATCGGAACAGACGGTGCGTTTC
TATCCGCTCATAAAGCGCCTGAAGCCCGAGGATGGAAGTGTCACGATGCAGGAACAGGCC
TGCGATCTCATAGATAATGGTGTCGCGGCTATTTTCGGACCAAGTTCAAAGGCGGCGAGC
GACATTGTGGCCTTGGTGTGCAATAGCACCGGCATTCCGCACATAGAGTTCGACATATCG
GACGAGGGCATTCAGGCCGAGAAGCCCAACCACCAACTGACCCTTAACCTGTACCCCGCC
CAGGCCATATTGTCCAAGGCCTACGCGGATATTGTGCAGAACTTTGGGTGGCGCAAGTTT
ACCATTGTCTACGATGCGGACGATGCCAGGGCAGCAGCTCGACTGCAGGATCTTTTGCAG
CTGCGAGAGGTTCACAATGATGTGGTGCGGGTGCGAAAGTTCCAGAAGGACGACGACTTT
CGGGTTATGTGGAAGAGCATCCGGGGCGAGCGGCGAGTTGTTTTGGACTGTGAGCCCAGC
ATGCTGGTGGACCTCCTGAACTCCTCCACTGAGTTTGGCCTGACTGGACAGTACAATCAT
ATATTCCTGACGAACCTGGAAACCTACACCGATCATCTGGAGGAACTCGCGGCGGACAAC
GAAACCTTTGCAGTGAACATAACTGCTGCTCGTCTTTTGGTCAATCCCGATCCTCCGCCG
TACTCTCTGCCTTACGGATATGTGACCCAAAGGGACAGCATCGTTTACGAAAGCAACGAT
CCGCCTCGCACCCTCCTCCACGACTTGATACATGATGCACTGCAGCTTTTTGCGCAGTCC
TGGCGCAATGCCAGCTTCTTCTACCCGGACAGGATGGTGGTGCCGCGAATAACCTGCGAC
TTTGCCGCATCCGGAGGTCGCACCTGGGCCATGGGGCGCTATCTGGCACGCCTCATGAAA
GGGACTTCCGGCGTGAACAACACGAACTTCCGGACCAGTATCCTGCAGTTCGACGAGGAT
GGACAGCGGATAACGTTCAACATCGAGGTCTACGACCCCTTGGATGGCATTGGCATAGCC
ATCTGGGACCCTCGGGGTCAGATAACTCAACTCAATGTGGACGTCAAGGCGCAGAAGAAG
ATGATTTACCGGGTGGCCACCAGAATTGGCCCACCGTACTTCTCGTACAACGAGACTGCG
AGGGAGCTGAATCTCACGGGCAACGCCCTCTATCAAGGATATGCCGTGGACCTTATCGAC
GCCATTGCCAGACACGTGGGATTTGAGTATGTCTTCGTTCCCGTGGCTGATCAGCAGTAC
GGAAAACTGGACAAGGAAACCAAGCAGTGGAACGGCATCATTGGCGAGATAATCAATAAT
GATGCTCACATGGGAATCTGCGACCTGACCATCACCCAAGCGCGGAAGACCGCAGTGGAC
TTCACCGTGCCCTTTATGCAGCTGGGTGTCAGTATCCTGGCATACAAAAGCCCGCATGTG
GAAAAGACACTCGATGCGTACCTGGCACCTTTTGGGGGAGAAGTGTGGATATGGATTCTC
ATATCGGTGTTCGTAATGACCTTCCTCAAGACCATAGTTGCGAGGATCTCCAAGATGGAC
TGGGAGAACCCGCATCCCTGCAATCGGGATCCCGAAGTACTCGAAAATCAGTGGCACATC
CATAACACTGGCTGGTTGACTGTGGCCTGCATCATGACAGCAGGATGCGACATCCTACCG
AGAAGTCCACAGGTGCGAATGTTTGAGGCCACCTGGTGGATTTTTGCCATCATCATAGCC
AACTCCTATACGGCCAACTTAGCTGCGTTTTTGACCAGCTCCAAAATGGAGGGCAGCATA
ACCAACCTGAAGGATCTGAGTGCCCAGAAGAAGGTCAAGTTCGGCACCATCTACGGCGGG
AGTACGTACAATCTCCTGGCGGACTCCAACGAGACCGTCTATCGCCTGGCCTTCAATCTC
ATGAACAACGACGACCCATCCGCCTACACAAAGGACAATCTGGAAGGCGTCGACCGCGTG
CGGAAGAATCGAGGGGACTACATGTTTCTCATGGAGACCACCACCTTGGAGTACCATCGC
GAGCAGAACTGCGACCTGCGCTCCGTGGGCGAAAAGTTCGGGGAGAAGCACTACGCCATT
GCGGTTCCCTTCGGGGCTGAGTACAGGTCCAACCTGAGTGTGGCCATCCTGAAGCTCAGT
GAGCGGGGTGAGCTGTACGATCTTAAGCAAAAGTGGTGGAAGAATCCCAACGCCAGCTGC
TTCGAGGAACCCGATCCCGATGCCACGCCTGACATGACCTTCGAGGAGCTGCGCGGCATA
TTCTACACGCTCTACGCCGGAATCCTGATTGCCTTTCTCATCGGCATCACGGAGTTTTTG
GTCTACGTGCAGCAAGTGGCTTTGGAAGAAAGGCTCACTCTTAAGGACGCCTTCAAGAAG
GAGATCCGCTTTGTGCTTTGCGTATGGAACAATAGGAAACCCATCGTGGCCGGCACTCCA
ATATCCAGTGTGAGGACTACACCGCGAAGATCCTTGGATAAGTCCCTGGAGCGCACTCCC
AAGTCGAGCCGCCGAGTTGTCATCGGGCGTTCATCGGAGGAGATGCGCGAAATGGCCCAT
GGATCTGGTTCCTCCTCGGGAAGCAACAACGCAGGAAGGGGACAAAAGGAGGCGCGGGTC
TAA
>DsimGluRIID
ATGCATTTCTGTTGGATATCTCTGATTATTCTCAGCCTGAGCAGAGTGCAGGCACAGTTT
TATGGGGGTAATGCATACGAAGCATCCAGTGGTCAATCCATACGTCTGGGCCTTATCACC
GACGACGCCACCGATAGAATGCGGCAGACTTTCGAGCACGCCATATCGGTGGTAAACAAT
GAACTGGGTGTTCCTTTGGCCGGCGAAACCGAGCAGGTGGCCTACGGCAACTCCGTCCAG
GCCTTTGCCCAACTATGTAGGCTAATGCAGAGTGGAGTGGGCGCCGTCTTTGGGCCAGCT
GCCAGGCACACAGCCTCCCATCTTTTGAATGCCTGCGACTCGAAGGACATACCCTTCATA
TACCCGCATCTCTCGTGGGGATCCAATCCGGATGGTTTCAATCTGCATCCCAGTCCGGAG
GACATAGCCAATGCGCTCTACGACATTGTAAATCAGTTCGAGTGGTCTCGCTTTATATTC
TGCTATGAATCCGCTGAATATCTGAAAATTTTGGACCACCTTATGACCCGATATGGCATC
AAAGGACCTGTCATCAAAGTGATGCGCTACGATCTTAACCTGAATGGCAATTACAAATCG
GTGCTGAGACGCATTCGAAAATCGGAGGACAGTCGCATCGTGGTCGTGGGCTCAACAACG
GGCGTGGCGGAGCTACTGCGTCAAGCCCAACAGGTGGGCATCATGAACGAGGACTACACA
TACATCATTGGAAACCTCAACCTGCACACCTTCGACCTGGAGGAGTACAAGTACAGTGAG
GCAAACATCACAGGTATACGAATGTTCTCGCCCGATCAGGAGGAAGTGCGAGATCTGATG
GAAAAGCTGCACCAAGAACTGGGAGAGAGTGAACCCGTAAATAGTGGTTCTACATTTATC
ACCATGGAAATGGCGCTTACCTATGATGCGGTACGTGTCATCGCGGAGACAACAAAGCAT
CTTCTCTACCAACCTCAGATGCTAAACTGTTCCGAGCGCCACGACAATGTTCAACCCGAT
GGCTCCACTTTCAGGAACTACATGCGATCGCTGGAGATCAAAGAAAAAACCATCACAGGT
CGCATATACTTCGAGGGAAATGTGCGCAAGGGTTTCACCTTCGAAGTCATCGAACTGCAA
ACCAGTGGATTGGTCAAGGTGGGCACTTGGGAGGAGGGCAAGGACTTCGAGTTCCAGCGA
CCTCCCCAAGCTGTCAACTTCAATGACATTGACGATGGTTCCCTGGTCAACAAAACCTTC
GTCGTTCTAATATCTGTGGCGACCAAACCGTACGCCAGTCTGGTGGAGAGTATTGACACA
CTAATAGGCAACAATCAGTTCCAGGGCTATGGAGTGGATCTAATCAAAGAGTTGGCCGAC
AAGCTGGGCTTTAACTTTACCTTCCGCGACGGTGGCAATGACTATGGCTCCTTCAATAAG
ACCACGAACTCGACGTCAGGAATGCTCAAGGAAATTGTCGAAGGGAGAGCTGACCTGGCC
ATCACTGATCTTACCATAACATCGGAGCGGGAGGAAGTCATCGATTTTTCCATACCATTC
ATGAATTTGGGCATAGCCATTTTGTATGTGAAGCCACAGAAGGCTCCACCCGCTCTTTTC
TCCTTCATGGACCCATTTTCTTCGGAGGTGTGGCTCTACTTGGGCATTGCCTATTTGGGA
GTATCGCTCTGCTTCTTTATAATAGGTCGACTTTCGCCGATCGAATGGGATAATCCCTAT
CCATGTATTGAAGAGCCCGAAGAGTTGGAAAACCAATTTACTATCAATAACTCGCTTTGG
TTCACAACGGGAGCTTTACTGCAGCAAGGTTCTGAAATTGCACCCAAAGCACTCAGCACG
CGGACAATATCTGCGATTTGGTGGTTTTTCACTTTGATCATGGTGTCTTCCTACACCGCC
AATTTGGCTGCCTTCTTGACCATCGAGAATCCCACTAGTCCCATCAACAGCGTTAAAGAT
TTGGCCGACAACAAGGACGACGTTCAGTATGGAGCTAAGCGTACAGGATCTACAAGAAAT
TTCTTTTCGACGTCGGAGGAACCCATCTATATCAAAATGAACGAGTACTTGAACGCCCAT
CCGGAGATGCTAATGGAAAACAATCAGCAAGGCGTGGACAAGGTGAAGTCGGGCACCAAG
TACGCTTTCCTCATGGAGTCCACCTCGATTGAATTTAACACGGTTAGGGAGTGCAATCTG
ACCAAAGTGGGAGATCCGCTGGACGAGAAGGGCTACGGCATAGCGATGGTGAAAAATTGG
CCCTATCGTGACAAGTTCAACAAGGCCCTGCTGGAGCTGCAGGAACAGGGTGTCCTGGCC
AGGCTAAAGAACAAATGGTGGAACGAAGTTGGAGCCGGTGTTTGCAGTGCAAAAAGCGAT
AATGATGGTCCTTCTGAGTTGGGCGTGGACAATCTGAGTGGCATCTACGTTGTCTTGGTC
ATCGGATCCATCATATCCATAATTATCTCCATTCTATGTTGGTGCTACTTTGTCTACAAG
AAAGCTAGGAACTATGAGGTACCCTTTTGCGATGCCTTGGCTGAGGAATTCAGAATTGTC
ATCCGCTTTTCGGAAAATGAAAGACCTCTAAAGAGCGCCCAGTCCATATACTCTCGTAGT
CGGAACTCATCTCAGTCCATAGAGTCCCTTAAGACTGATTCTGAGGAAAATATGCCGGTT
GAGGATTAA
>DsimGluRIIE
ATGTTTTTCAACCATTTTGTAATTTTGTGGAGCATTATTAGCATTCATGTTTCAGTTAAC
TGGGCTCAGTATGAGAACTTTGGCGGATACGATAACTACCAAAGTTCGGGAAGTGTCCCC
ATCGGTCTGCTCACCGACCAGAACACCGAGCAGATGAACATAGTCTTCGACCATGCCATC
GATGTCGCCAACCAGGAGGTGGGCACATCCTTGACGTCACTCAAGGAGGAGGTCAACTAC
GGGGATGCCTACCAGAGCTACGGCAAGCTGTGTAGGATGCTGGAGACTGGCATCGCTGGA
GTCTTTGGACCCTCTTCGCGGCACACTGCCGTCCACCTAATGTCCATATGCGACGCCATG
GATATACCCCACATCTACTCGTACATGAGCGAGAACGCGGAGGGATTCAATCTGCATCCG
CATCCTGCTGACCTGGCCAAAGCTCTATACAGCCTAATCACGGAGTTCAATTGGACCCGG
TTCATTTTCCTCTACGAGTCGGCCGAGTATCTAAACATTTTGAACGAACTAACCATGATG
TTGGGCAAAAGTGGAACTGTGATCACGGTGCTGCGATACGATATGCAGTTGAATGGCAAT
TACAAACAGGTCCTCCGGCGCGTTCGAAAGTCCGTGGATAATCGAATTGTGGTCGTGGGC
TCCAGCGAAACGATGCCAGAGTTCCTCAACCAGGCGCAACAAGTGGGCATCATCAACGAG
GATTACAAGTACATTATCGGCAACCTGGACTTTCACTCTTTCGATTTGGAGGAGTACAAG
TACAGCGAGGCCAATATAACCGGGCTGCGTTTGTTTTCTCCGGAAAAAATGGCCGTCAAG
GAGCTGCTTATGAAGTTGGGTTACCCCACCGATCAGGATGAGTTCAGAAATGGTTCTTGT
CCCATAACCGTGGAAATGGCTTTAACTTACGATGCCGTCCAGCTATTTGCACAGACCCTA
AAGAACCTGCCCTTTAAGCCAATGCCCCAGAATTGCTCGCAGAGAACGGAAAGCGTTCGA
GATGATGGCTCCTCCTTCAAGAATTATATGCGAACTCTGCGCCTCACGGATCGCCTGCTC
ACGGGACCCATCTACTTCGAAGGAAACGTCCGAAAAGGGTACCACCTGGATGTCATCGAA
CTGCAGCCGTCGGGTATCGTCAAGGTGGGCACATGGGACGAGGATAGGCAGTACAGACCA
CAGCGACTGGCACCCACCACCGCCCAATTCGATAGCGTTGACAATTCGCTGGCAAATAAG
ACCTTCATAATCTTGCTCTCGGTACCGAACAAACCATATGCCCAGCTGGTGGAGACGTAC
AAGCAGCTGGAGGGCAATAGCCAGTATGAGGGATACGGCGTGGATCTGATCAAGGAACTG
GCCGATAAGCTGGGATTTAATTTTACCTTCGTAAACGGAGGCAATGACTATGGATCGTAC
AACAAATCCACCAATGAATCCACGGGCATGCTGAGGGAGATAATGACGGGGCGAGCTGAC
CTGGCCATCACGGATTTGACCATCACCTCGGAGCGTGAACAGGCTTTGGACTTTACCATT
CCCTTCATGAATCTGGGCATCGCCATTCTGTATTTGAAGCCCCAGAAAGCCAAACCTGAG
CTTTTTACCTTCATGGATCCTTTTTCGGAGGAAGTCTGGTGGTTCCTAGGTTTTTCCTTT
TTGGGCGTGTCCTTGAGTTTCTTTATATTGGGTCGTCTGTCGCCTAGCGAATGGGATAAC
CCGTATCCTTGTATTGAGGAACCAGAAGAACTGGAAAACCAGTTCACAATAGGCAACTCA
ATTTGGTTTACAACTGGTGCTCTGCTTCAGCAAGGTTCTGAAATTGGTCCCAAAGCTTTA
TCCACTCGAACTGTAGCCAGTTTCTGGTGGTTCTTTACCCTGATCGTGGTATCTTCCTAC
ACCGCCAATTTGGCTGCCTTCTTGACCATCGAAAATCCGCAAAGTTTAATCAACAGCGTC
GACGATCTGGCGGATAACAAGGATGGTGTTGTTTACGGTGCAAAGAAGACAGGATCCACC
AGGAACTTCTTTATGACATCTGCGGAAGAACGCTATAAGAAGATGAATAAATTCATGTCC
GAAAATCCCCAATACCTCACCGAAGACAACATGGAGGGAGTTAATCGAGTTAAAACCAAT
ACTCACTACGCATTTCTGATGGAATCCACGTCCATTGAGTATAACATCAAGCGTGAATGT
AATCTTAAAAAGATTGGAGATGCATTGGACGAGAAGGGCTATGGAATAGCCATGCGGAAG
GATTGGCCGCATCGCGGAAAGTTCAATAACGCCCTCCTGGAACTGCAGGAACAGGGAGTG
CTGGAGAAGATGAAGAACAAGTGGTGGAACGAGGTGGGCACCGGAATTTGCGCCACCAAA
GAGGAAGCTCCTGATGCGACACCTTTGGACATGAATAACCTGGAGGGAGTTTTTTTCGTA
CTCCTTGTCGGAAGTTGCTGCGCCCTGCTTTACGGGATTATCAGCTGGGTTTTGTTTGTT
ATGAAGAAAGCTCATCACTACCGAGTTCCGCTGCGTGACGCTCTCAAGGAGGAGTTCCAG
TTCGTTATCGATTTCAATAACTATGTACGGGTATTGAAAAACTCCGCTTCCATCTACTCG
CGCAGTCGCCAGTCCTCGATGTCAGTAGCTTCTGTGGCCCAGGAATCGCAGTAG
>DsimNmdar1
ATGGCTGTGGCTGGGTTTGTTTTTTGCCGGCCATTGTTCGGGCTCGCCATTGTTCTCCTG
GTGGCGCCAATTGATGCCGCCCAGAGGCACACTGCCTCGGATAATCCCTCGACGTACAAC
ATTGGCGGCGTACTGAGCAATTCCGACAGCGAGGAGCACTTCAGCACCACAATAAAGCAC
CTCAACTTCGATCAGCAGTATGTGCCGCGCAAGGTCACCTACTACGACAAGACCATCCGC
ATGGACAAGAATCCCATCAAGACGGTCTTCAATGTGTGCGACAAGCTCATCGAGAATCGG
GTGTACGCCGTAGTCGTTTCGCATGAGCAAACCTCAGGTGATTTGTCGCCGGCGGCCGTG
AGTTACACAAGCGGATTCTATTCAATTCCCGTCATTGGCATCTCCTCGCGGGACGCGGCC
TTCTCCGACAAGAACATCCACGTCTCCTTCCTGCGGACGGTGCCGCCGTACTACCACCAG
GCGGATGTCTGGCTGGAGATGCTCAGCCACTTTGCCTACACGAAGGTAATCATCATCCAC
AGCTCCGACACGGATGGCCGGGCCATCCTGGGTCGCTTCCAGACGACATCGCAGACCTAC
TACGACGACGTGGATGTGCGCGCCACCGTGGAGCTGATTGTTGAGTTCGAGCCCAAGCTG
GAGAGCTTCACCGAGCACCTCATCGACATGAAGACCGCCCAGTCCAGGGTCTACCTCATG
TACGCCAGCACGGAGGACGCTCAAGTAATCTTCCGCGATGCCGGCGAGTACAACATGACC
GGTGAGGGTCACGTGTGGATTGTGACGGAGCAGGCGCTGTTCTCCAACAACACTCCGGAC
GGAGTGCTTGGTCTCCAGCTGGAGCATGCCCACAGTGACAAGGGGCACATCAGGGACAGC
GTTTACGTTTTGGCGTCGGCCATCAAGGAGATGATTTCCAACGAGACCATTGCCGAGGCT
CCCAAGGATTGCGGCGATTCGGCCGTTAACTGGGAATCGGGCAAGCGACTGTTCCAATAC
CTCAAAAGCCGTAATATCACCGGAGAAACGGGTCAGGTGGCCTTCGATGACAATGGTGAC
CGAATCTACGCTGGCTACGATGTGATCAACATTCGAGAGCAGCAGAAGAAGCACGTGGTT
GGAAAGTTCAGCTATGACAGCATGCGGGCCAAGATGCGGATGAGGATCAACGACAGCGAG
ATCATTTGGCCGGGAAAGCAGCGCCGCAAGCCCGAGGGCATCATGATTCCCACCCACCTG
AAGCTGCTGACCATCGAGGAGAAGCCCTTCGTCTACGTGCGGCGCATGGGCGACGATGAG
TTCCGCTGTGAGCCGGATGAGCGTCCGTGTCCGCTGTTCAACAACTCGGATGCCACAGCC
AACGAGTTCTGCTGCCGCGGCTACTGCATCGACCTGCTGATCGAGCTGTCCAAGCGGATC
AACTTCACCTACGACCTGGCCCTCTCGCCGGATGGCCAGTTCGGGCACTACATCCTGCGG
AACAGCACGGGAGCGATGACGCTGCGCAAGGAGTGGACGGGCCTCATCGGGGAGCTGGTC
AACGAACGTGCCGACATGATCGTGGCACCACTAACCATCAATCCGGAGCGTGCCGAGTAC
ATTGAATTCTCGAAGCCATTCAAATACCAAGGCATTACAATACTCGAGAAGAAACCGTCA
CGATCGAGTACTCTCGTGTCTTTCTTGCAGCCGTTTAGTAACACGCTATGGATCTTGGTA
ATGGTGTCGGTCCATGTTGTGGCGCTCGTGCTCTACCTGCTGGACAGATTCTCGCCGTTC
GGACGCTTCAAGCTCTCGCACTCGGACAGCAACGAGGAGAAGGCCCTCAACCTCAGCTCC
GCGGTGTGGTTCGCCTGGGGAGTCCTGCTGAACAGTGGGATTGGCGAGGGCACGCCCCGG
AGCTTCTCCGCCCGGGTGCTGGGCATGGTCTGGGCCGGATTTGCTATGATCATCGTAGCC
TCGTACACCGCCAACCTGGCTGCCTTCCTCGTGCTGGAGCGGCCCAAGACCAAGTTGAGC
GGCATCAACGACGCCCGGCTGCGGAACACCATGGAGAACCTGACCTGCGCCACCGTCAAG
GGCTCCTCCGTGGACATGTACTTCCGTCGCCAGGTGGAGCTCTCCAACATGTACCGCACC
ATGGAGGCGAACAACTACGCCACCGCCGAGCAGGCCATCCAGGATGTGAAGAAGGGCAAG
CTCATGGCCTTCATCTGGGACTCATCCCGGCTGGAGTACGAGGCCTCCAAGGATTGCGAA
CTGGTTACTGCCGGAGAGCTGTTCGGACGCAGTGGCTACGGAATTGGACTGCAAAAGGGT
TCGCCCTGGACGGATGCGGTCACGCTGGCCATCTTGGAGTTCCACGAAAGCGGTTTCATG
GAAAAACTGGACAAGCAGTGGATCTTCCACGGACACGTCCAGCAGAACTGCGAGCTCTTC
GAGAAGACGCCCAACACTCTGGGGCTCAAAAACATGGCGGGAGTGTTCATACTGGTGGGT
GTGGGCATTGCCGGCGGCGTGGGCCTGATCATCATCGAGGTCATCTACAAGAAGCACCAG
GTGAAGAAGCAGAAGCGCCTGGACATTGCCCGACATGCGGCGGACAAGTGGCGGGGCACC
ATAGAGAAACGAAAGACTATTCGTGCCTCGCTGGCGATGCAGCGACAGTACAACGTGGGC
CTGAACTCCACCCATGCCCCGGGCACCATCAGTCTGGCAGTGGACAAGCGCCGGTATCCT
CGCCTCGGTCAGCGACTGGGACCGGAGAGAGCCTGGCCAGGAGACGCCGCCGACGTTCTG
CGCATCCGTCGGCCCTACGAACTGGGCAAGCCTGGCCAGAGTCCGAAGGTGATGGCCGCC
AACCAGCCGGGAATGCCCATGCCCATGCTGGGCAAGACACGGCCCCAGCAGAGTGTCCTG
CCACCTCGCTACTCGCCCGGATACACCAGCGATGTGTCGCACCTGGTCGTCTAA
>DsimNmdar2
ATGGAGTTGGAATTGGAATCGGGATCAGCAGCTGGGTCTGAAGCGGTTTTTGGTGGGTTT
GGTCGGTCAGCAATCCTAAGCACACTGTGCAAGGAGTTCCTCCGCGTGAACGTCTCCGCA
ATCCTGTACATGATGAACAACGAACAGTTCGGGCACAGCACGGCCTCGGCACAGTACTTT
TTGCAGCTTGCCGGCTACCTGGGCATCCCGGTTATCTCGTGGAACGCCGACAACTCGGGT
TTGGAACGACGGGCCTCGCAATCGACGCTCCAGCTACAGCTGGCTCCAAGCATCGAGCAC
CAAAGCGCCGCAATGCTGAGCATCCTGGAGCGCTACAAGTGGCACCAGTTCTCGGTGGTC
ACGTCGCAGATAGCCGGCCACGATGACTTCGTGCAGGCGGTGCGGGAGCGCGTGGCTGAG
ATGCAGGAGCACTTCAAGTTCACCATCCTAAACTCGATCGTGGTCACCCGCACCAGCGAC
CTCATGGAACTGGTTAACAGTGAGGCCCGGGTGATGCTGCTGTATGCTACGCAGACCGAG
GCCATCACCATCCTGCGCGCCGCTGAGGAGATGAAGCTCACCGGAGAAAACTACGTCTGG
GTAGTCAGCCAGTCGGTCATAGAAAAGAAGGATGCCCACTCCCAGTTCCCCGTCGGCATG
CTTGGCGTGCACTTCGACACCTCCAGTGCGGCGCTCATGAACGAGATCTCTAACGCAATC
AAGATCTACAGCTACGGCGTGGAGGCCTACCTAACGGATCCAGCTAACCGGGACCGCCGC
CTCACCACTCAGTCTTTGTCCTGCGAGGACGAGGGACGCGGTCGCTGGGACAACGGAGAA
ATCTTCTTCAAGTACTTGCGCAACGTGTCCATCGAGGGCGACCTTAACAAGCCGAACATC
GAGTTCACGGCGGACGGGGACCTGCGCTCGGCGGAGCTCAAGATTATGAACCTCCGGCCC
AGCGCCAACAACAAGAACCTTGTGTGGGAAGAGATTGGAGTGTGGAAGTCCTGGGAGACG
CAGAAGCTGGACATCCGCGACATTGCGTGGCCCGGCAACTCGCACGCCCCGCCCCAGGGC
AGGCACCCTATATCAATCTGTCGCCTGCGGACCCATATAGAGGGCAAGTGCCTGATGGAC
CGTGGTGTGCTCTGCCGGGTGGCGGCCGACCACGAGATGGCCGCCGACATCGACGTGGGC
CAGGCACACCGCAACGAGTCCTTCTACCAGTGCTGTAGCGGCTTCTGCATAGACCTGCTG
GAGAAGTTTGCCGAGGAGCTGGGCTTCACCTACGAGCTGGTGCGGGTCGAAGATGGTAAA
TGGGGTACCCTCGAGAATGGCAAGTGGAACGGCCTGATCGCCGACCTGGTCAACCGCAAG
ACGGACATGGTCCTCACCTCGCTGATGATCAACACGGAACGCGAGGCGGTCGTCGATTTC
TCTGAGCCCTTCATGGAGACCGGCATCGCCATCGTGGTGGCGAAGCGCACTGGCATCATC
TCGCCCACGGCTTTTCTGGAGCCCTTCGACACAGCCTCCTGGATGCTGGTGGGCATAGTG
GCCATCCAGGCGGCCACCTTCATGATCTTCCTCTTCGAGTGGCTCTCGCCCAGCGGCTAC
GACATGAAGCTCTACCTACAGAACACCAATGTCACCCCGTACCGCTTCTCCCTGTTCCGC
ACCTACTGGCTGGTTTGGGCCGTGCTCTTCCAGGCCGCCGTCCATGTGGACTCGCCGCGA
GGTTTCACTTCGCGCTTCATGACCAATGTGTGGGCCCTCTTCGCTGTGGTATTTTTGGCC
ATATACACTGCCAACCTGGCCGCCTTCATGATAACGAGGGAGGAGTTCCACGAGTTCAGC
GGTCTCAACGACAGCCGTCTGGTGCATCCCTTCTCCCACAAGCCCTCCTTCAAGTTCGGC
ACCATCCCGTACAGCCACACGGACTCGACGATCCACAAGTACTTCAACGTCATGCACAAC
TACATGCGGCAGTACAACAAGACGAGCGTGGCGGATGGAGTGGCCGCCGTGCTCAACGGC
AACTTGGACTCCTTCATCTACGATGGCACAGTGCTGGACTATCTGGTTGCCCAGGACGAG
GACTGCCGGCTCATGACCGTGGGCAGCTGGTATGCCATGACGGGGTACGGGCTGGCATTC
AGCCGCAACTCAAAGTATGTGCAGATGTTCAACAAGCGGCTGCTCGAGTTCCGAGCGAAC
GGGGACCTAGAGCGGCTGCGACGCTACTGGATGACGGGCACGTGCCGTCCGGGCAAGCAG
GAGCACAAATCCTCGGACCCGCTGGCGCTGGAGCAGTTCTTGTCCGCCTTCCTGCTCCTG
ATGGCCGGCATTCTGCTGGCGGCGCTCCTCCTGCTGCTCGAGCACGTCTACTTTAAGTAC
ATCCGCAAGCGGCTGGCTAAGAAGGACGGTGGCCACTGCTGCGCCCTCATCTCCCTGTCC
ATGGGCAAGTCGCTGACCTTCCGGGGCGCCGTCTTCGAGGCCACCGAGATCCTGAAGAAG
CACCGTTGCAACGACCCCATCTGCGACACACACCTCTGGAAGGTCAAGCACGAGCTGGAC
ATGTCTCGCCTCCGTGTCCGCCAGCTGGAGAAGGTCATGGACAAGCATGGCATCAAGGCG
CCGCAGCTGAGGCTGGCCTCCTCCTCGGACCTGCTAAACCACCATCATCTCAAGGAGCGG
CCGCCACTGCTGGGCAACCTGAGTCTCGCCGCCAGCGCCCAAGATCTATACAGGTGGTCG
TACAAGACGGAAATCGCCGAGATGGAGACAGTGCTTTGA
>DereIR7a
ATGTTCCACTATCTATGGCTCCTGCTGGGACTGCGATCCCTGGCAATGGGTGCACTGCAT
CCGCCGCAGCCGGAAGTTGTGACACCTCTGGTTGCAGCTGCCCTGGAAATTCTGGCCGAC
CAGGTCAGCCCATCGCAGAGCACACTGGCCGTGATGGATCTAACGCAGGATGCCGAGCAC
CGGGATCACCGCCAGGAGCAGCTAATGACCATTATGCTCAGAACGTTGGGATCAGAGATG
GCTCTGAGAACGTTCCAGAAGCCACCCGCCGAAGTTCCAGCCAAGTATGTGGTGTTTCTG
GTCAATTCCGCCCAGGCCTTTAACACACTTGGCTTTCACTTCACGGACATCCACTCCACG
CGGGAATTCAACTTCCTCATCCTGCTGACGCGTCGCATGTCCTCACGAGCCGAGCGACTT
CAGGTGCTGCGGGATATATCCAGGACCTGCGTTCGATTTCACACTTCCAACGTTATTTTG
CTGACCGAGAAGAAAGCCGGTGTGGTCCTGGTCTACGCCTATCGCCTATTTAATATGGAC
TGCGATCTCAGTGTCAGTCTGGAGCTGATAGATGTGTATGAGAATGGATTATTTCGGCAT
GGCCACCAGGCCAGGTCCTTCAACCGCGGCCTGAGTCTCTCCGGCTGTCCACTGCAGGTC
AGTTGGTATCCATTGGCGCCATACGTGTCCTTCATCGGCAACTCGAGTGACGCCGAGGAG
CGGGCACAGACCTGGCGACTAACTGGCATCGATGGCGAGCTTATCAAACTGCTGGCGGAG
ATCTTCCACTTTCGCATTCTGCTCGAGGAGCCGTGCGATAAGTGCCTGTCCCCCGACATC
AAAGACGATTGCAGTGGCTGCTTCGACCAGGTGATATGCAGCAACTCGTCCATACTGATC
GGCGCCATGAGTGGTTCGCATCAGCATCGATCGCGCTTCTCCTTCACGAGCTCCTACCAT
CAGAGCTCCATGGTCTTTGTCATGCACATGAGCTCTCAGTTTGGAGCGGTGGCCCAATTG
GCGGTGCCGTTTTCCATCATCGTTTGGCTGGCACTGGTGGTTTCCAGTGTGCTGCTAGTT
CTCGTGATCTGGATGCGGCATCGACTCGTTTGCGGACAAACTGATTTGGCCAGGCATGCC
CTGCAGGTGCTCACCACGCTAATTGGAAATCCCCTGGAGGCAAGCAGCCTGCCCAGGAGT
GGACGTGTGCGCATCTTTTATGCGGGCTGGTTGCTCTTGGTCCTGGTCCTGCGAGTCGTC
TACCAGGGCAAGCTGTTCGACTCCTTTCGATTGCCCTACCACAAGCCCCTGCCCACCGAA
ATATCGGACTTGATTCGGGCCAACTACACACTCATTAATCAGGAGTATCTGGACTATTAT
CCGCGCGAGTTGACTGTGCTCACCAGAAACGGATCCAAAGATCGTTTCGATTATATCCAA
GGACTGGGCAAGGAGGGCAAATTTACGACTACCTCGTTGATCGCACCCATGGCGTCGTAC
AACATGATGCACTGGAGCACCAGTCGATTGACCCACATCAAGGAGCACATCTTCCTCTAC
CAAATGGTCATCTACTTGCGTCGCCATTCGCTGCTAAAGTTCCCCTTCGATCGGAAAATC
AAACAGCTCCTGTCGGCCGGTATCATTGGATATATGGTGCGCGAATTCGATGCCAGTCAG
TACAGGAAGCCCTTTGAGGAGGACTACGAGGTGTCACCCATTCCCTTGGACTCCTTCTGC
GGTCTTTACTATGTATCGGCGATTTGGCTGTCCGCCGCTGTGGTTGCCTTTATCCTGGAG
CTTCTCAGTCAGCGGATTAGCTGGTTGAGGAGGATCTTTGAGTAG
>DereIR7b
ATGGAATCCAGATCGGACTCGGACTTGGCGGAAGCTCTGGCCCAAGTGGTGGCCAACTCG
GTGATGGGTCGCTTCAAAACCTTGTACATTTACGCCCACACGAGTTCGCAGTCAACTGGC
GGCCACTTGGAGGAGCTGCTCGACCAGGTGCTGATGATGCTGCCTAACAATTTGCAGGCA
CGCAGGCTCTTCCTCCACCAGTCCATGGAGTATAAGCCATATGTCCATGCTGTCTTGGCT
CTGGTCGACGATCTTCAGTCACTTTCGGCGATCTATGCTCGGATTCGAGCCACCCAGGAC
CTATCGCACACACTGATATACATGTCCATGCCCACGGATGCATATGGCGAGGAGATGCAG
GCAGTCCTTCGACTCCTGTGGCGTCTCAGTGTACTGAATGTGGGCGTAGTGCTGCGTACT
CCTGGCGAGCATATTCTGATGGTCAGTTACTTTCCATTCAGTGAGTTGCACGGCTGCCAA
GTGATCTCGGCCAATGTGGTGAATCGCTACCAGGTGGGCACAAGGCGTTGGGCTAGCCAA
GAATACTTTCCCAGCAAGTTGGGGAACTTCAATGGCTGCCTTTTGACCTGTGCCACTTGG
GAGGATATGCCCTATTTGGTTTGGCGACGCGACGGCAGTGGCAGCTTTGTGGGCATCGAG
GGCGCACTGCTCCAGTTCATGGCTGCCAATCTGAACTTCAGTGTGGGTCTCTATTGGATG
AACAAGGAGGAGGTGCTAGCCACTTTTGACGAGTCCGGCAGAATTTTCGACGAGATCTTT
GGCCATCATGCCGACTTCTCACTGGGTGGATTCCACTTTAAGCCCAGCACTGGCAATGAG
ATACCCTACTCCCAGTCCACCTACTACTTCATGAGCCACATCATGCTGGTGACCAATCTG
CAGAGTGCCTACTCCGCCTACGAAAAGCTGTCCTTTCCCTTTAGTCCGCTGCTGTGGCGA
GCCACTGGATTGGTCCTGATCCTGGCCTGCATGTTTGTGATGATGGTGGTGCGTTGGTGT
CGTCACCACGAATTGCCAAGGAATCCATACTACGAGTTGTTGGTCCTGACAAGCGGTGGA
AATCTGGAGGACCGTTGGCTGCCACAAAGGTTTCCCGGGAGATTGGTACTGCTCACCTGG
CTGTTTGCCTCCTTGGTTCTTAGGAGCGGCTACCAGTCGGGGATGTATCAGCTGCTGAGA
CAGGACACCCAAAGGAATCCACCACAAACTATTTCGGAAGTGCTGGCCCAGCGTTTCACC
ATTCAGTTGGCGGAGGTCAACGAGGCAAGGATCCTGGCCAGCTTGCCGGAACTGAGGCCC
GAGCAACTGGTTTACCTGGAGGGCAGTGAGCTGCAATCCTTTCCAGCGCTGGCCCAGCAA
AGTGGCTCATCTGCCCGGGTGGCCATTCTAACGCCCTACGAGTACTTCGGTTACTTCAGA
AAAGTGCATCCGGTGAGCAGGCGATTGCACTTGGTGCGGGAACGCATCTACACCCAGCAG
CTGGCCTTCTATGTGAGGCGCCACTCGCATTTGGTTGGTGTGCTGAACAAGCAGATCCAA
CATGCCCATACCCATGGATTCCTGGAGCACTGGACGCGGCAGTATGTCAGTGCCGTGGAC
GAGAAGGACGAGAGTGTGGCCAGGATAGCCTCCACATCCTATATCACCCTCGATGGCATC
GATGGCGATCCCAGTCTATCGGAATCGGAGGAGCAGCAGGTGGCTCCCGTGCGCCAAAAC
GTACTCTCAATGCGGGAGCTAGCTGCTCTCTTTTGGCTCATCCTCTGGGCGAATCTCGGA
GCGAGTCGACGGGAGTCAGTGCCCACTCCCACTCCCACTTCCACTCAGGCTGCTCCTTCC
ACAGTAAAGGACATCCCCTTCAGCTGCGAGGATGGCTTCCAGGATAGTTGGCCAAAGTGT
TCGCTGCTCGTATCGGACTCCCGCGGCCTCACACGCATTCCGGGTTGGTTGCTGCAGCGG
AAGTTGGCCAGACGCAGCAGCAACCTCGCCATCACCATCGCCATCACCATCATCGCAATC
GACATCGACATGGACATCGACATCGGCAACATTCGATGA
>DereIR7c
ATGTTGGCCAGCGCCGTGCACAATGTGAGCCTGGTCTACGCCCTGGTTTGGGCCATTGAT
AACTACTACGGCATGGCCACCAGCACGCCGCTGGCGGTGGTGCAGTTCCCGACCAGTCGG
GAGAGCAGGAGCCTGCACAACGACCTCATAGATGCCGCGCTGTTCAGATCCTCGGGCACG
GGAAGAATCCAGTTTCTGCTGGAGGACGACCGTGTGGAGATGACGGAAGCCAATGCGGAG
ACGGAACTGCCGCCGCCAAGTGGCCTAAGCGGCAGACCCACGGCCATCTGGTTTCTGGAC
AGCCTGCGATCCTACTTCCGCCTGGAGATGTACCTCAATCAGCTGGGCAGTCCGTACAAG
AGGAATGGCTACTTTTTGGTTGTGTACACCGGCCTGGAGGATCAGCCCATGGAGTCCCTG
AAGATTATGTTCCGGCGATTGCTAAACATGTATGTGCTGAATGTGAATGTCTTTCTGCAG
AGAGATGGAACTGTGCACTTGTACACCTACTATCCCTATGGACCGCATCACTGCCAGTCC
TCGCTGCCTGTCTACTACACTGCTTTCCAGGATCTGCCCGCGCCGGCGGCTGGATTCGGG
CTTACCAAGCCGCTCTTCCCCACCAAATTGGCCAACATGCATGGCTGTCAGTTGGTGGTT
GCCACGTTCGAGCACCGGCCATATGTGATCATCGAAGATGATCCCGAGACTCCGGGAGGC
AGGCGCGTGCACGGCATCGAGGGTCTGATCTTCCGCACCCTGGCCGAGCGGATGAACTTC
TCTGTTAAGTTGGTGGAGCGGCAGGACAGGAACCGTGGCGAAATTCTGCCTGATGGCAAT
TTCACGGGCATCCTCAAAATGATGGTCGATGGCGATGTGAACCTGACATTCGTGTGCTTT
ATGTACAGCAAAGCCCGTGCGGATCTGATGCTGCCCAGCATTTCCTACGCCAGTTTCCCG
ATAGACCTCGTAATCCCGAGCGGGGGCTCCATGTCGCCCATGGGTCGACTGACAAGGCCC
TTCCGTTACATAATTTGGTCCTGCCTCCTGGCCAGCCTCATTTTCGGCTTCCTGCTGATT
GGGCTGCTGCGGATTACTGCTGTGCCAGGACTGAGAAACCTGGTGCTGGGCAGGCACAAT
CATCGTCCGTGCCTGGGCATGTGGGGCAGTCTGCTCGGCGGTCTAGCTATTCATAATCCA
CAAAGGAACTTCGCCAGATACATTCTGGTGATGTGGCTCCTGCAAACACTGATCCTCCGG
GCCGCCTATACCGGTCAGCTATACCTCCTGCTGCGGGATGTGGAGCGGCGATCGCCGATT
AAGTCCCTCGGCGAGGTGCTGGCCAAGGACTACGAGTTCCGTATACTGCCCGCTCTGCGC
ACCGTCTTCAAGGATTCGATGCCCAGGACCAATTTCCGAGTGGTGGCCTCGCAAGAGGAG
TCACTGTACCGGCTGCGGGATGAGGATGATCCCGGCATAGCAGTGCCGCTTCTGCAGCCC
ACTATCCACCAGTTCGACTTTCGCTCGGGCCCAAATGAGAGGCACCTGACCATCCTGCCC
GATCCCCTGATGACCGCCCCCCTAACCTTCTACATGCGACCCCATTCCTACTTCAAGAGG
CGAGTCGATCGCCTGCTCATGGCCATGATGTCATCCGGCATCGTCGCCCGATACCGAATG
ATGTACTTGGACCGAATCAAGCCGGTGGCACAGCGACGGAACATGGAGCCCAAGCCACTG
TCCATCTGGCGGCTGGGTGGGATTTTCGTTTGCTGTGGATGGCTGTATCTGCTGGCCTTC
GTGGTCTTTGTGCTGGAGATTTCGACCAGGAATCATCCGAGATTGCGCAGGGTTTTCAAC
CTAATTAACAGATATGCGGCATGA
>DereIR7d
ATGGAACTCCGCTGCGCAGTGGCAGTGCTCCTTTCTGCCAGTCTTTGTGGAGTGCGGGCC
ATGTTGTGGCCCCAGCAACTTGCTTTGGAGGAGCAACTGGCCGACCAGATTGCCGCCACG
CTCCAGAAGATTTTCACCAATGGCCTTGCGGCTCACAATTGCAGTGTGTTTATCAGCTCC
GCCTACGAGGAAATGGACGCGGATCGGGTGATTCTGGTGCAACGAGTTCTCCATCGAAGC
TTGTACCAGCCGAATGCGCCAGTGCCCGTTGTCCTGGCCACCGAAATGAACCGGAAAATC
ACCGCCCACGTCTTCACCCAGTTGCTGTTCGTCCAGAGTGCTGAGCAGGCCATAGCCATC
GCCGAAGGAGTGAACAGAAACAGGATGTGCCTGATCGTACTGTTGACATCCCAGCCGAAA
CGGCCCATTATGGCGAGGATTTTCACGTATTTCATGCAGGAGCGATACAACATCAACGTG
GTGATCCTGGTGCCCGGTGTGCAGCGAGTCCAAGCCTTCAATGTCCGGCCGTACACACCC
ACCAGCTGCACGAGCGTGGAGCCCGTGGAAATTGATATAAATGAGGGCGATTTGTGGGAC
GTCTTTCCCAGCCGGCTGAAGAACCTACATGGGTGTCCATTGAGCGCGGTCGTGTGGGAC
ATACCGCCCTATATGCGCATAGATTGGAAGAGCAGTGATCCGATGGACGGACTGGATGGG
TTGGACGGAAAGCTGCTACGGATCGTAGCTCGCAAGATGAACTTTACGCTGAGACTGATT
CCCAACGAACCGGAGGGACTGATAGGTGGCTTCAGTTTCATGAATGGCACCTTCACGGGA
GCCTACAAAATGCTCAGGGAGCGAAGGGCCAATATCACCATTGGCTGTGCCGCCTGCACG
CCAGAGAGATCCACCTTTCTGGAGGCCACGAGTCCGTACAGCCAGATGGCCTACATAATC
GTGATGCGGGCCAGGGGCGGCTATAGCATCTATGAGGTCATGCTGTTTCCTTTCGAGAAA
TACACCTGGCTGCTGCTCAGTACGGTATTGGGTCTGCATTGGATTGTGGGCAGTCGCTGG
CGAATGCCATCCCCCATTTTGGCCGGCTGGATGCTCTGGATCTTTGTGATTCGGGCCAGT
TACGAGGCATCCGTCTTCAACTTTATACACAACTCACCGGTGAAGCCATCGCCTCGCACT
TTGGAGCAAGCTTTGAACGGTGGCTTCCGGTTCATCACCGATCATGCCACGTACAGGATG
ACCCTGCAGATACCGTCGTTTCAGGGCAAGACTTCGATCTCCGCGGGACAACCGGTGGAT
GTGTTTGATGCTCTCATGAAGGCGCCCTGGAAAACAGGCGCCTTCACCAGTCGCGCCTTT
TTGGCCGATCACCTGGTTAGGCATAGGAAACATCGCAATCGGCTGGTGATTTTGGCCGAA
AAGATCATCGATAATATGCTCTGCGTGTACTTTCCCTATGGCTCCTACTTCGCCTGGGAG
ATCAATAATCTGCTCTTCAAAATGCGAAGCTTCGGCATTTTCCAGCACCACTCGCAGATC
CTCGCCTGGAACAGCATGCCCACCACCACGGACACGGATTCGCCGGGCCAAACCATTCAC
TCCTCTACGGAGAGTGCGGTCACGGGATTTGCCGAGTCCATGAGCTTCGTCTTGGCAGCA
CTCAATTGCTTGATGGGAGCACTGTGTGTTTCCATTGTGGTTTTTGGTCTGGAGCTGCTG
AGTCAAAGGCGCCGCTGGACGGGATTAGCTTGGCTATTCGAAAGAGTCTGA
>DereIR7e
ATGAACCACATCAACGAGTTCGTGGCCCGGGCAGTGCTCCACGTAGTGCACCACTACATC
CTGAGTGTGACGCCATCGTTGGTGCTCACGCTCTGTTGCCGGAGCAATCACACGTGCAAT
TTCTACAACGAGATGATGAGCACCTTGTTCCGTGAATGGGGACTGGCCCCGCTGCAAATC
GTCAATGTGCTGCGTGGTGTACCGTGGCATCCGGTGCCAGGTCGTCGGCACTACAATGTC
ATCTTCACCGACTCCTTTGCCGCCTTCGAGGAGATCCGGATGGAGTACTATGCCAGAGAG
TACAACTACAACGAGCACTATTTCATATTCCTGCAGGCCAGGGATCGTCTGCTGCAGGGC
GAGATGCGGCTGATCTTCGACTACTGCTGGCGCTACCAGCTGATCCACTGCAGCATTCAG
GTGCAAAAGTCCAACGGGGACATCCTGTTCTACAGCTACTATCCCTTTGGAGAGCATGGT
TGCTCCGACATGGAGCCACAGCTGATCAATCGCTACAATGGCAGCATGCTCGTCGAACCG
GACCTATTCCCCCCCAAGCTGAGAAACTTCTTTGGGTGCCCACTGAGATGTGCCCTTTGG
AATGTCCCGCCGTTTCTGACCTTGGCTGAGCAGCCGGAGGAGGTACTGCTGGTCAACGGC
GGCTACGAGGGTCGTTTACTCCTAGCGCTGGCCGAGAAAATGAACTTCACCATTGCTGTT
CGAAAGGTGCATGCCAATATGAGGGACGAGGCCCTGGAAATGCTGCAGCGAGGCGAGGCG
GACTTGACTCTGGGCGGGATCCGCCAGACGGTGGGCAGGGGCTTGGTGGCCACCTCGACG
CACAACTATCACCAGACCCGCGAGGTCTTCGCTGTCCTCGCCTCCAGCTATGAACTGAAT
TCCTTCGACATCTTCTTGTACCCGTACCGCCTGCAAATCTGGATGGGAATCTTTGGAGTG
GTGGCCCTATCCGCCCTCATCCAACTGGTCGTTGGCAGGCTGCTCCGCGAACGACTGAGA
ACGCGATCCTGGCTAAACTTAGAGCTAGTCTTCGTGGGCATGCCGCTGTTGGAGTGTCCC
AGATCGCATACCGCTCGTCTCTACTGCATACTGCTGATGATGTACACCTTGATCATCCGG
ACAATCTATCAGGGATTGCTGTACCACCTGATACGCACCCATCAGCTGAATCGATGGCCA
CAGACCATCGAGTCGCTGGTGCAGAAGAACTTCACCGTGGTGCTGACACCCATCGTGCAG
GAGGTGATGGACGAGATTCCCAGCGTGCAGCACATGAGGTTCCACCTGCTGGAGGCCAGC
TCCGAGCTGGATCCCCTGTACTTCCTGGAGGCCAATCACCAACTGCGACAGCACGTCACC
GCCTCCGCCCTGGACATTTTCATCCATTTCAATCGCCTGAGTGCGGATAAAGTGCATCAG
AGGGGCGAGCAGGGCTCGGGTGCCCACTTCGAGATCGTTCCTGAGGACATCATCAGCATG
CAGCTGACGATGTACTTGGCCAAGCACTCCTACCTCATCGACCAGCTCAACGAGGAGATT
ATGTGGATGAGGTCAGTGGGTCTGCTCTCCGTTTGGGCCAGGTGGGAATTGTCCGAAAGC
TACTTGCGCAACGAGCAGAGCTTCAAAGTCTTCGGCACCTTGGAGCTGTATGCCATCTTT
CTAATGGTCCTGGTCGGCCTGATCGCTGGCCTATTGGTCTTTATCCTGGAGCTTGTGTCC
ATGCGATCCCTCTTCCTAAGGAAACTTTTTACATAG
>DereIR7f
ATGCAGGGGGAGGACGCCAATCTCTATGTGGCCCGGGCACTCCGGCTGGTCATCGAGAAC
GTGCTGGCCCAGCTGAGCACCACCCTGGTGGTGGCCATTTCCACTCGTCACCTGGGCACA
GCACGGTGGTTCGATTACATGATGAACAATCTGATGGATTCGTGGCGAATGGTCTCGGTG
CAGCTGCTGCGCATCCGACCGGAAATAGTGGCTCATCCGGTTCTAGGCAGGAAACACGTC
AGCCTGTTGATGGTGGACTCCTATCAGGGATTGCTCGACACCAACATCACTGCCAGCAAT
GCGGACTTCGATGAACCGGACTACTACTTCATCTTCCTGCAGGCGCGGGACCACCTCATT
CCCAAGCAGCTCCAGCTGATCCTGGACCACTGCCTGGCCCACTTTTGGCTGCACTGCAAC
GTGATGATCCAGACCGCCCAGGTGGAGGTGCTGGTGTACACCTATTATCCCTACACGGCA
GGTGGCTGCCAGGAGGCTCATCCCGTTCCGGTGAATGCCTTCGATGGTCGCAAATGGAAG
GCGTCCCAGATGTTTCCCGACAAGCTCAGCCAGATGCACGGCTGTCCACTGACTGTGCTC
ACCTGGCACCAGCCGCCCTTCGTGGAGTTGGTCTGGGATCCCAAACACAATCGCAGCCGT
GGCGCTGGCTTCGAGATCCAGCTGGTGGAGCACCTCGCTCGCCGGATGAACTTCAGCCTG
GAGCTGGTGAATATCTCGCTTCTGCGCCCGAACGCCTATCGCCTGGCGGAGGGCTCCATC
GAAGGACCCATAGAGCTGCTCCAGCAGCGCAGTGTGAACATCAGCCTGGGTTACTTCCGC
AAGACGGCGCGCCGGAGTCAACTCCTCACTACGCCCATGTCCTACTACTCGGCCAATCTG
GTGGCCGTCCTCCAGTTGGAGCGCTATCGCATCGGCTCGCTTGCGCTGTTGGTATTTCCC
TTCGATTTGTCCGTTTGGATGCTCCTGCTGCTGGCATTGCTGATTCACCTGGGCATCCAT
CTGCCATCTGGAGGGCGGGGGAATCAGGAAGGCGGTGGCGGAGGATTGCAGGTGGTGGGC
CTGCTCTTGGGCGCCGCCTTGGCGCGACTGCCGCGCCCCTGGAGGCATCGCTTCATTGCC
GCCCACTGGCTGTGGGCCAGTATACCCCTGAGGATATCGTATCAGTCCCTGCTCTTTCAC
TTGATCCGCCTGCAGCTGTACAGCACTCCCTCGTTATCCCTGGACCAGCTGCTGGCGGAG
GGATTCCAGGGTATTTGCACTGCGAATACCCATCGATTGCTGCTTGAGATGCCACAGGTG
GCCCGCGATCCCTATAGCATTCAGTCCCTGGACACTCCCTACGATTGGGACATTTTGAAT
GTACTCACGCGGAACAGCAATCGCAAAATATTCGCCGTGGCCAATCAGGATGTCACCCTA
TCCTTCCTACACGCCTCCGCACATCCCGATGCCCTGCACGTCGTCAAACAGCCCGTGAAT
GTGGAATACGCTGGCATGTATATGCCCAAACACTCGTTTCTATACGAGAAGGTGGACGAG
GACATTCGGCGGCTGGACGCCAGCGGATTCATCCACGCCTGGCGACGCGCATCCCTGTCA
TCCGTCCGTCTGGTGGAGCAGGTGCCGGCGACCAGCCGGCGGTACGTTAACCATGCCAAG
CTCTCCGGCATCTACATGGTCATGGCGGGTCTGTATCTTCTGGCTGCTCTCGTGTTCGCC
GGGGAGCTACTACTTCGCCAGCGGAACTAG
>DereIR7g
ATGAACGTGACCAGCCTGCTGCATTTCGAGTCGATGAAGTACATCGGCGCCCAGACGCAG
GCGGCGTCCATAAATCACCACGTGGCCCAGGCCCTGCGTGTCTTCATCGAGGACTTCTAC
CAGCGGATCGCTCCCGCCTTCATTgtggtcctctcctgccggcgacccagtcccatgaac
ttctaccgcaacattatgcagCTGCTCTACGAGAGCGTGGACACGATGATCGTCCAGCTG
GTGCTGGTCGAGCTCGGTCATCCGCGGCGCATCGCAGGACCACGGACCCACAATCTGCTG
CTGGTGGACTCGCTGGACGCCCTGCTGGACATCGAGATGCACACGTACACGGCGCAGTCG
GACACCAGCGAGTACTACTTCATCTTCCTGCAGCAGCGGGATGCACTGATTCCGCACGAC
ATGCAGGGGGTGTTCGCGTACTGCTGGCGCCACCAGCTGATCAACTGCAACGTGATGACG
CAGAGTTCCGGTGGCCAGGTGCTGCTCCACACGTACTTCCCCTACGTCGCACCTGGGCAA
TGCAACGACTCGCAGCCCACCAGGATCAATGCGTTTCTGGGCGAATCGTGGCAGCATCAC
GACTACTTTCCCTCCAAGCTGCACAACCTCAACGGTTGCCCATTGGTTGTTCTGGCCAGA
CGAGTGTCGCCCTTTCTGGATCTCGATGAGGGGCAGCGCGAGCTGCGCGGCTTGGAGGGG
CGTCTGCTGCAGGAACTGTCGCACAGGATGAACTTTAGCATACAGTTTGCGGGCTTGCAG
GATCAGCTCCAGAGTCGCACTACATGGTCGGAGAAGCAGTTGCTGCAGAAGCTGGTCCAG
GAGCGCATAGCCCACCTGGCTATTGGTTATGTGAGGAAGCGCATCCAGTACGCAACGAAC
CTGACGCCCGTGTTTCCGCATTACTCGAACCGGTTGGTGGGATGTCTGCTGCTGAATGCC
CACAACCTGACCAGCCTGGAGATCTGGTCGTTTCCCTTTCAGGCACTCACCTGGATCTGC
CTGgtcgctggggatcggctggctctcgtcctggcggtctatgccgccgcccttggcttg
cccgtcgatccccccgagtgtccgtcgctgcagTTGCTCTTCGCCAGCTGGCTGATTTTT
GGCCTGATCGTTAGGTCCATGTACTCGGCTCTGTTGTTCTTTATCCTGCGCTACCATCTG
CATCAGCGATTGCCAGGAAGCTTGCAGGATCTAGCCCATGGCGACTATGCGGCGGTGATG
GGTCGAACAACGTTGCAGGATCTGAGGGAGGTGCCCAGTCTGCACGATCTGCTGGGTCTT
AGGTCCGTGATGGTGTCCTCCGAACGGGAGGAGGAGGTGCTCCGCACGCTAGACCGCTGT
TCTGTGCGAGAAGGAGCCGGCTCACATCCGCTTTTCTTTGGCCTCATCTCTCAGGATGCA
CTTCTCCACCTCACCCAACGTGGCCATCGGGCTGGTGCGTATCACATCATACCGCAGGAG
GTCCTGGAGCAGCAGCTGGCCATTTACCTGCAGAAGCACTCGCATTTGGCCGCTCACCTC
GACCACCTGGTCATGTCCATTCGCTCCGTGGGCCTGCTGCACCACTGGGCGGGTCAGATG
GCTAGCGAGCGGTACTTCCGCAGTCGGTTCCTGTACCGGGAGAAGCGTATCCGACAGCCG
GACCTGTGGGCGGTCTACATCCTGACCGCAGGACTCTATCTCCTGTCGCTGGTCGTCTTC
GTGTGCGAGCTCCTGGCTACCAGAAGAGCAGCAGTCTAG
>DereIR8a
ATGGAGCTGCTACTCCTGGCTCTTCTTCTCGCACTTCACTTGGCCGGCTCGGAAGTTCTC
AAGATAACCTTTTGGATTGAGCCCGTTCAGCGGCCGGAATTCGATACTGATATAGCGATG
GTTCTCAAGCAGTTGGATGCACTGCATCTCGATGTTAAGGTGGCCGATACCACCCTGACT
CTGACCCGTGCGGAAGATGGCTTGGACATGCAAAGGTTTTGCGAAATCATGTCCACTGCC
GGCACTAGTGCCGTGATCGACCTCACCTACACCCACTGGGAGGAGGGCTACAACCTTGTC
CGCTCCCTGGGCATTGGCTATGTGCGTCTGGAGCGGATCTTGCGACCGTTCCTGAACATG
TTCAGTGACTTTATGCGCCAGAAGCGGGCCAACAACGTGGCCATGGTGTTCATGAATGCC
CGCGATGCCAGCGAAGCCATGCAGCAGATGCTAGTCGGCTATCCCTTTCGGACACTAATC
CTGGACGCCAGTCAGACTTCTCCTGGCCAGAATTTTCTCGAGCGCATCCGATCGCTGCGT
CCGGCGCCATCTTATATAGCACTATTTGCACGCGCGGCCGCCATGAACGGTATTTTTGAA
AAGGTTGAAAAGGCTGGACTCTTTCAGCGACCGTTGGAGTGGCACTTTGTGTTTTTGGAC
ACTCGGGATCGGGTGTTTAAGTACAGGCGCCAGGCGGAACTGTGCACCCGGTTCACATTG
AGTCCTCGTGCAATCTGCCGATCGATGCCCATGCCGGATCTTTACTGCGGAACTGGATTC
ACGATGCAACGTGCCATGCTGCTGAATGTGCTGCGCAGCCTGATAAATGCCGCCCAAGTG
AATGCAGTGTATCCGATGGCCATCTACCAGGACTGCAATGCCACCGCCACATCATCGGAG
GTGGGTGATCCGTTGGAGAAGGACGACTACAACTGGCTAGACATGGTGCACTGGAGCAAC
TTTCTCGCGTACGCCACGCCTTGGCCACAGATGCAGGAGCAATCCCAAAGCCCAATGCCG
GGTCTCACCTTTGCGGTGAACATATCGGCCGGGTACTACAGTTCCGAGCACGAGGCGAAG
ACGGATCTGGCCGTCTGGTCGTCGGTGGGCGGAATGCGGCTGTTGAACGAGACCATCAGT
CCGGCGCGCCGATTCTTCCGGATCGGCACCGCCGAGAGCCCTCCTTGGAGCTATCTGCGT
CGGGAGGAGCAAACCGGTGAACTGATGCGGGATCGCAGTGGCTCGCCCATTTGGGAGGGC
TACTGCATAGATTTCATCACCAGGCTGTCGGAAAAACTGAATTTCGAGTATGAGATCGTG
GCACCGGAAGTGGGACACATGGGCGAGATGAACGAGCGGGGCGAGTGGGATGGGGTGGTG
GGTGATCTGGTCCGAGGCGAAACGGACTTCGCCGTTGCCGCACTGAAGATGTACTCGGAG
CGGGAGGAGGTGATCGACTTTCTGCCGCCGTACTACGAGCAAACGGGCATATCCATAGCC
ATCCGGAAGCCGGTGCGCCGCACGTCGCTGTTCAAATTCATGACCGTGCTCCGTGTGGAG
GTCTGGCTGAGCATAGTGGCCGCTTTGGTGGGCACGGCCCTAATGATCTGGTTCATGGAT
AAGTACTCGCCGTACAGCTCGCGAAATAATCGGCAGGCATATCCGTATGCCTGCCGAGAG
TTCAGCCTGCGGGAGAGCTTCTGGTTCGCCCTTACTTCGTTCACGCCACAGGGCGGAGGA
GAAGCACCCAAGGCCATTTCCGGACGAATGCTGGTGGCCGCCTATTGGCTGTTCGTCGTG
CTCATGCTGGCCACATTCACGGCCAATCTGGCCGCCTTCCTAACCGTGGAGCGCATGCAG
ACGCCGGTCCAGTCGCTGGAGCAACTGGCTCGACAGTCCCGGATAAACTACACCGTGGTG
AAGGACTCCGATACGCATCAATACTTCGTGAACATGAAGTTCGCCGAGGACACACTGTAC
CGCATGTGGAAGGAGCTGGCCCTGAACGCGAGCAAGGATTTCAAGAAGTTCCGCATTTGG
GACTATCCGATCAAGGAACAGTATGGCCATATACTGCTGGCCATCAATAGCTCTCAGCCG
GTGGCGGATGCCAAGGAGGGATTCGCCAATGTGGATTCACACGAGAATGCCGATTATGCC
TTCATCCACGATTCGGCGGAGATCAAGTACGAGATCACTCGGAACTGTAACCTCACCGAG
GTGGGAGAGGTGTTCGCCGAGCAGCCATATGCCGTGGCCGTCCAGCAGGGTAGTCATCTG
GGCGACGAGCTCAGCTACGCCATCCTGGAGCTGCAGAAGGATCGTTTCTTTGAGGAGCTG
AAGGCAAAGTACTGGAATCAATCGAATCTACGTAACTGCCCGCTGTCGGAGGACCAGGAG
GGCATCACCCTGGAGAGTTTGGGCGGCGTCTTCATAGCCACACTCTTCGGCCTCATCCTG
GCCATGATTACCCTCGGCATGGAGGTGCTCTACTATAAGAAGAAGCAGAACGCTCCTGAG
ATAACCCAGGTGCGTCCGGTGGATGAGTCGTCGGGGTCCGTAGGCAATTCCTTAACAGCT
CCACCCACTGCAACCAGCACCACAAAGCAGGCATGGCACATCCCTGTGCCGGAGGCGGAG
GAGAAGCCACCGAAGGTGTCGCCACCGCCCTCCTTCGAAGCTGCCACATTTAGGGGCAAG
AAACTCCCGGCCAGGATCACCTTGGGCGATGGCAAGTTTAAGCCGCGCCAAGGACTGTAC
TCAAGGAGGAACCTCGGTACCTCCGACTCCCAGAGTGGCTACATGGAGTGA
>DereIR10a
ATGGCGGTGCTTGGATCGCTTTTCCTGCTCTTCATGCTGGACAAAACCCTGAACGTGACC
CAGCTGAATGGACTGCTGGTGGAACCCACCAGGGATTTGTCCCACTTGGAACTTTGGCTG
CGAGCGGGTAAAGACCATCAGGATGAGCAGAATCCCTATGTTCGCTGGTTTCTGCATCGT
ATGGAAATGCCGCTGACCATCATCACTTACCAGGAAAATCGCTATTGGATGGACGAACCT
TTTGGCCGCAAGAATCTAGTCCTGGTGATGAGTTTAGATCAACTTTTGTCCAATCGTGGA
GCGGCTGCACCGATTCAGAAAGCTGGTACTTACTTCTACATCCTGACAGATCAAGATAAG
GACCTTTCCCTCGATGAACAACTACAATTGGAGGACAGCTGTCGACAGTTGTGGATGCAG
CACAAAGTCTACAATCGCTTCTTTCTAACCAGAGATGGCATTTGGATTTATGATCCCTTC
AAGCATCGCGATTCCGCCTTTGGACGATTGGTGCGCTATTTCGGATCGGAAACCCTGGAT
AAACTGCTCTTCCGCGATATGGCTGGCTATCCACTGCGGGTTCAGATGTTTAAGTCCGTC
TACACTCGCCCGGAATTCGATAAGGAATCCGGTCTGCTGACGAGTGTCAGTGGCGTGGAC
TTCCTGGTGGCCCAAATGCTCAGGGAGCGACTGAATTTCACCATGCTACTGCAGCAGCCG
GAGAAAAATTATTTTGGGGAACGCTATGCAAATGGGAGCTACAATGGCGCCATAGGATCT
ATCATCAACGATGGCCTGGACATTTGCCTCACGGGATTCTTCGTCAAGGATTACCTGGTG
CAGCAGTACATGGACTTCACAGTGGCCGTTTACGACGACGAGTTGTGCATATATGTGCCG
AAGGCCAGTCGTATACCGCAATCGATACTGCCCATATTTGCAGTAGGCTATGATATTTGG
CTGGGATTCGTGCTGACCGCTTTTGCCTGTGCTCTGATTTGGCTAACATTGAGGGTGATT
AATCTGAAACTGCGGATAGTGAGTCTGGGCAATAAGCGTCTACTGGGTCAGGCACTGGGC
ATCATGGTCGATACTTGGGTGGTTTGGGTGCGACTTAATCTGAGTCACTTGCCAGCGAGT
TACGCGGAAAGGATGTTCATTGGAACCCTCTGTCTGGTGAGCGTGATTTTTGGCGCCATT
TTCGAGTCCAGTTTGGCCACGGTGTACATACATCCATTGTACTATAGGGATATAAATACC
ATGCAGGAGTTGGATGAAAGTGGCTTGAAGGTGGTCTACAAGTACTCCTCGATGGCGGAT
GATCTGTTCTTCAGCGAAACATCGCCATTATTCGCCAGTCTCAATAATAAACTCACCTGG
AATCGAGATCTACATGCGGATGTCATCGATGAGGTGGCCAACTTTAGGAAGAAGGCTGGT
GTCTCCAGGTATACCTCCTTGGTATTGGAATCTTCGCGATTCATGCTGCTCCATCAGATT
TGGGTGGTTCCAGAGTGCCCCAAGTATTATACCATCTCGTATGTGATGCCGAGGGATTCT
CCCTGGGAAGATGCCATAAATGCGCTGCTTTTGAGATTCCTGAATGCTGGACTGATTGTC
AAGTGGATTCAGGACGAGAAGTCCAGGGTGGATATTAAAATGAGATTAAGCATCCTTCAA
GCTGATGCCGAATCTGAGCTTGTGAGGGTCCTAACTATTGAGGATCTGCAGTTGGCCTTC
TACGTGGTCATTGGCGGTAATTTGTTGGCGTTTCTCGGCTTTCTCGCCGAGCATTTCAGG
AGAAAATTGCAAAAGAAAGGGTTATAG
>DereIR11a
ATGCGCCTCGCTATCCTGTGGCTGTTCTCCAGCTGCCTCCTGCCGGCGGCTCAGATTGGG
CTGTGGGTCTGGGTGCGCGCAGAGGACTCTGGTCGGGATCTGCTCCTCTCGCGGTTGGGC
AGTGCGCAGTATGGGCTCAACACCAGGCGCCTGGCGAATGCCTCAAGTTATCTGACCAGG
AACTACATTGCTGACAGGATCAACACGCTGGTGGTGCGACAGAGCTGTGTGCAGTGTTCC
CAGGAGCTGAACGACCGCCAGCGACAGCTGGTCGACCACATCCTGGCCAGCCTCGCCCCG
GACCTCAGTGTGCTGATGCACAGGGGCACTGCCAAGGAGTCCTCCTGGGAGTATACACTC
TTCGTGGTCAACGACCACGCCGCCTACAGAGGCCAGGTCTTCATGTTTCCGGACGAGCTG
CTGGAGCGCGAGTTCTTCTACATAGTGGTGGTGTCGGCAGTCCAAAGTGCCCGATTCGTC
AATCAGACCGTTGAGTCCATTGTGAATTTCAATCTGCAGATGCATTTCGTCAACGTGGTG
GTGCTGGCGCAACTGGAGGACGGAACGGTGGCCGCCTACAGCTACAAGCTCTTCAAGCCC
AACTGCAGGCCAGGCGTGAGGGTGCTGCGAATCAATCACTTCGACAGGATCACCGGCGAG
CCGCAGCAGAGTATGCCGGACTTGTATCCCGTGCGGAAGGGCCACCTGGGCGATTGCCCC
TTCAATGTGGGCGCCACCCACCTGCCGCCCCACTTGATCTACAAGCGGCACAAGGGTCCT
CCGCCGGCCAGCAACGAGTCCGTTCCGGCCGAGGATCTGTCCGGCATCGACTGGGATCTG
CTCCAGCTGCTGGCCCAGGCGCTAAGGTTTCGCATCCAGCTGTACATGCCCCAAGAGCCC
AGCCAGATCTTCGGCGAGGGCAACGTTTCCGGCTGCTTCAAGCAGCTGGCAGACGGCGCC
GTGTCGATAGCCATCGGCGGCTTGAGTGGCTCGGACAAGCGGCGCTCCCTCTTCTCCAAG
TCCACCGTGTACCACCAGAGCCACTTCGTGATGGTGGTGCGCCGGGATCGGTACCTGGGT
CGCTTTGGCCCGCTGATCCTGCCGTTCCGGGGCAAAGTGTGGGGCGCCATCATCGCCATC
CTGCTGCTGGCCGTGCTGAGCACCTGTGCACTGAGATCCCGCTTGCGCCTGAGCCATCCA
ATGGAGAATCTGCTTGTGGTGATTGTGGGCAATCCGATAGCCGAGCGCAGGCTGCCAGGC
ACAGGATTCCTGCGCTACTTGCTGGCCAGCTGGCTGCTGCTCACCCTGGTGCTGCGCTGT
GCCTATCAGGCGCGGCTCTTCGACGTGCTCCGCCTCTCGCGCCACCGCCCACTGCCCGAG
GATCTCAGCGGCCTGGTCAGGGACAACTACACCATGGTGGCGAACGGGTACCATGACTTC
TATCCCGTGGAACTCACCAGCCGCCAGCCTCTGGACTTTGCCGCCCGATTCGAGCGGGTT
CAGGGCGCCGCTGCGGGCGAACGGTTGACCACGATCGCGCTGGTCAGCAACCTGGCCTAT
TGGAACCACAAGCATCGGAACACCAGCCGCCTGACCTTCGTTCGCCAGCCCATCTACATG
TACCACCTGGTCCTCTACTTCCCCAGGGGCTTCTTCCTCCGGCCAGCCGTCGATCGCAAG
ATCAAGCAGCTGCTGAGCGCCGGGGTGATGGCCCACATCGAAAGGCGGTACATGCAGTAC
GAGGACAAGCGGAGTGTGGCCTCCAACGACCCCGTGCTCCTGCGCAGGATCACCCGGAGC
ATAATGAACGGTGCCTACCGCATCCACGGCCTGCTGACTCTCCTGGCCACCGGCGTGTTC
CTCCTGGAATTTCTGGCGGGGCGCAGCAATGGTAGACTTAGGCGATGCTTGGACTGGATG
CATCAGCCGTAG
>DereIR20a
ATGTTGGCCAGCTGGAAGCCGAGCACTGGTCCTCCCGCCGAGCTGCTGGAGCTCTACGGC
CTGGTGGTTCATCTGCTGCTGAGGGAAGAGCGCACACTGGTGTACTACAATCCCGCAGGA
CTCGACTGCAGCTGGGAGGTCCTGTGGCCGCGCAACCTGTCTGCCCATCCGCAGATCGTG
TGGCACTCGCACCCGGATCTCCACGATCAGCTTAATGGGCAGCTCCTGGTGCTGGCCTGC
CTGCCGATGGACTCCAGTGCAGTACTTCAGCTGGAAGAGTTGGCCCACAGCCTGAGCCAC
CTGCGGACGCTGGCCCGAGTGCTCATCGAAGTGGCTGGTGCTGATCAGGCAGCACTGGCC
AGTAGGTATCTCTCAGTTTGCCTGCAGCGGAGCATGCTGCGAGTGGAGCTGTACTTCCGA
GACTACCAGCACTCCCTGATGCTCTACGCCTTCCGCGCTTTTCCCAGCTTCGAGCTGGTC
AGGAGGCGGGTTTCCGGCGGACAAGGCGTGCAACTGTTTGCCCATAAATTGGATAATCTG
CGGGGACATCGTCTGCGTGTGATGCCGGATCTGTCGCCGCCGAACACCTTTTCCTATCGC
GATGCCAGGGGGGATGACCAGGTGGCCGGCTACCTGTGGGACTTCATGGCCACCTTTGCC
AGTCGCGTGAATGCTGGTCTGGAGGTAGTTCGTCCCAGTTGGCGAGCAGGTTCGTCCTCG
GAGAGCACCTACATGTTGGAGTACGCCGCGAAGGGCTTCATAGACGTGGGCCTGACCACC
ACGCTGATCACCAAGCGGAATCTCTGGGCCATCCATCAGTACAGCTACCCGCTACTGGCC
TCCAGCTGGTGCACCATGTTGCCGGTGGAGGAGCCCCTGCCAACTCCATACTTGTTCGGC
CGGATCGTGTGTCCAGCGTTGGCCATGACCCTACTACCCGTCATCCTCGTCACCTGGCTG
TTGTTCAGGCATCTGCGTTGCCTGACACGATTGAAGAACTCAAGGCCGGCACGAATCCTG
CCCCACCTGCTGGCCCTGCTCCTACTGACCACCTGCAGCGCCCAACTCCTAGCGCTGCTG
ATCTCCCCGCCCTATCCAGACAGGATCGCCAGCTTCGAGGATCTGCTGCGCGGCGACCGG
AAGATCATGGGAATACGGCACGAGTTCTACGACATGGATGCGGCTCTGCGGGCGCGGTAT
GCCGGCATATTTCACCTGATTGACGATCCCGACGAGCTCTTCGACCTGCGCAACCACTTC
AACACGACGTGGGCCTACACCATGCCCTACATAAAGTGGCTGGTGATAAAAACCCAGCAA
CGGCACTTTGCCAAGCCGGTTTTCCGCTGGGCCTCGGATCTCTGCTTCTGTGACTTCATG
CCCACCAGCGCTGTCCTGGCCCCCGACTCGATATACTGGGAGTCCTTGAAGGACTTCACC
TTCAGTATCCATCAAGCAGGTCTGATGCGGCACTGGATTCGAAAGAGCTTCTACGACATG
GTCCAGGCCGGCAGGATGAGCATCAAGGACTACAGCCAACTGGAGATCCTTAGGCCCCTG
AGTATCGGGGACTTGGAGTTTGTCTGGCGGGTCTGTGGAGCATCCATCGCCGTGGCCGCT
GCTGTTTTCCTGGTGGAGCTGTTGTACTTTTACGGCAACGTATTCCTCAGCAGCTTGTAA
>DereIR21a
atgtcataccactggatacttgtggtcttatttacgacacaagccttttcaattgaaggg
gatacaactgctaattatcaagggaagtgtattagccgacggcttatcaaccattatcag
ttaaacaaagaaatctttgctgtgggaatgtgcaatgataaaaataaatatgcatttcgt
caaaaacgccgtatcgatcccacatttcatggcaacccgaagccacgaggtgaacttttg
gccagtaagtttcatgtaaattcatataacttcgatcagacaaactcattggttgggctg
gttaacaaaattgcccaagagtaccttaataaatgtccacctgtcatatattatgatagc
tttgtggaaaaatctgacggattgattttggagaatttgttcaagactatacctattact
ttctaccacggggaaatcaatgcaggctacgaagcaaaaaatgaacgtttcacgagccat
atagatagcaattgcaagagctacattctttttctttcggacccattaatgacgcgaaag
attttaggtccgcaaactgaaagtcgtgtagttcttgtctcaaggtccacccaatggaaa
ctccgtgatttcttgtcttcggagctatcctcaaacatagttaatttactagttattggg
gaatcactaatggctgatccgatgcgcgagcgcccatacgtgctctacacccacaagctc
tatgcagatggacttggctcgaatactccagtagtacttaccagttggataaagggagct
ttgtcacgtccacatatcaatctttttccatcgaagtttcaatatggttttgcgggacac
agatttcaaatttcggccgcaaatcagccgccgtttatttttcgcattcgcactttagat
tcctcaggaATGGGCCAGTTGCGATGGGACGGAGTAGAATTTCGTCTGCTGACAATGATA
TCTAAGCGGTTAAACTTTTCAATTGATATCACTGAGGCCCCAACACGGTCAAATACTCGC
GGAATAGTAGACACTATCCAGGAACAGATTATAGAAAGGACAGTAGACATTGGTATGTCC
GGTATATACATAACTCAGGAACGTCTGATGAATTCAGCCATGTCGGTGGGACACTCACGC
GACTGTGCAGCTTTCATAACACTTGCCTCGAAGGCGCTGCCGAAATACAGAGCTATCATG
GGACCGTTCCAATGGCCAGTCTGGGTCGCTCTGATTTGCGTTTACCTCGGAGGGATATTT
CCGATAGTTTTTACCGACCGTTTGACACTTAGCCATTTAATGGGTAATTGGGGTGAGGTA
GAGAACATGTTCTGGTATGTGTTTGGTATGTTCACAAACGCTTTCTCCTTCACCGGGAAA
TACTCGTGGAGCAACACGCGGAAAAATTCCACACGCCTCCTAATTGGAGCATATTGGCTC
TTTACAATTATCATTACATCTTGCTACACAGGTTCCATCATTGCATTCGTAACATTGCCA
GCGTTTCCCGACACCGTTGACTCTGTGTTGGATCTGCTGGGGTTGTTCTTTCGCGTTGGA
ACCCTGAACAATGGTGGCTGGGAGACCTGGTTCCAGAACTCCACCCACTTACCAACATCA
AAATTGTACAAGAAGATGGAGTTTGTCGGGTCTCTAGATGAGGGCATTGGCAACGTTACC
CAGAGCTTCTTTTGGAACTATGCCTTTCTTGGCTCAAAGGCTCAGCTTGAATACCTAGTG
CAGTCAAATTTTTCAGATGAAAATATATCGCGCCGATCGGCGCTTCATTTAAGTGAAGAG
TGTTTTGCTCTTTTTCAAATAGGCTTTCTGTTTCCCCGAGAGTCAGTGTATAAAATCAAA
ATCGACTCGATGATTTTACTCGCCCAGCAAAGCGGTCTTATTGCAAAAATCAATAACGAA
GTAAGCTGGGTTATGCAGCGATCGTCTTCAGGTCGCCTACTCCAGGCAAGTTCTTCGAAT
TCCTTACGTGAAATAATTCAGGAAGAGCGCCAATTGACCACGGCTGACACAGAAGGCATG
TTCCTGCTCATGGCACTAGGCTACCTTCTAGGGGCCACAGCCCTGGTGTCCGAGATCGTG
GGTGGCATTACCAACAAGTGTCGTCAAATAATCAAGCGCTCCCGCAAGTCTGCCTCTTCG
TGGTCGTCGGCGTCAAGTGGGTCAATGCATCGCACGAAAGCCGAACAACTATCCCATGAT
AAACGAAAGGCCACAAGACGCGAGGCCGCTGAGGTTGCTCAAAAGATGAGTTTTGGAATG
CGCGAGTTAAACCTTACCCGCACAACGCTTCGCGAAATATACGGAAGCTGCGGGATTACT
GATAAGGATTATGGTCAGCAGGTCGTCGTCCACACAGAGTTTCCAAACAGTTCTGGAAAA
TTGAATAACATTGAAGACGAGGAATCTCAGGAAGCTATTGAATCTCTACAGGGCTTAGAC
GATTTTATGGACCAGATGGATGACGATGGTGATCCTCCCTCACAGACATTCACTATTGAA
AATTAA
>DereIR25a
atgattttggtgaaaccgaaaacctcgaaaatcctatggctggtgggatttttagcgtta
ttaagcagcttaagtttgaagatcgctgcgcaaactactcaaaatatcaatgtgtTGTTC
ATCAACGAGGTGGACAATGAGCCGGCGGCCAAGGCTGTGGACGTGGTGCTCACCTACTTG
AAGAAGAACATCCGATATGGACTCTCGGTGCAGTTGGATTCGATAGAGGCAAACAAGTCA
GATGCCAAGATCCTGCTGGAAGCTATTTGCAATAAATATGCGACAAGTATTGAGAGGAAA
CAGACGCCTCACTTGATCCTGGACACCACTAAATCGGGCATAGCCTCGGAAACGGTGAAG
AGCTTCACCCAGGCTCTTGGTCTGCCCACCATAAGTGCCTCCTATGGTCAGCAGGGAGAC
TTGAGGCAATGGCGCGACTTGGATGAGGCGAAGCAAAAGTATTTGCTGCAGGTCATGCCG
CCGGCGGACATTATTCCCGAGGTCATTCGAAGTATAGTGATTCATCTTAACATCACTAAT
GCTGCCATTCTGTACGATGATTCCTTCGTTATGGACCACAAGTACAAGTCCCTGCTGCAG
AACATCCAAACGCGTCATGTGATCACCGCCATCGCCAAGGATGGAAAACGGGAGCGCGAG
GAGCAGATCGAAAAGCTGAGGAATTTGGACATCAACAACTTCTTCATTCTGGGCACCCTG
CAATCGATCCGAATGGTTCTCGAGTCCGTGAAGCCGGAGTATTTCGAGCGCAACTTCGCC
TGGCACGCCATCACCCAGAACGAAGGTGAGATCAGCAGCCAGCGGGATAATGCGACCATC
ATGTTTATGAAACCCATGGCGTATACGCAATATCGAGATCGCTTGGGCTTGCTGCGAACC
ACGTATAATTTGAACGAAGAACCGCAGCTGTCATCCGCGTTTTACTTTGATCTGGCACTG
AGGAGTTTCCTAACCATCAAAGAAATGTTACAATCGGGCGCCTGGCCAAAGGACATGGAG
TATCTGAATTGTGACGATTTCCAAGGTGGCAACACACCCCAAAGGAACTTGGATCTTCGG
GATTTCTTCACCAAGATTACCGAACCGACTTCGTATGGAACCTTCGATCTCGTCACGCAA
TCCACTCAGACATTCAATGGGCATAGCTTCATGAAATTCGAAATGGATATAAACGTGCTA
CAGATTCGTGGTGGCAGTTCCGTGAACAGCAAATCCATTGGCAAATGGGTATCGGGTCTG
GACTCGGAGCTCATCGTCAAGGATGAGGAGCAGATGAAGAATCTCACTGCGGATACGGTT
TATCGAATCTTTACTGTTGTGCAAGCTCCTTTCATAATTCGCGATGAAACGGCCCCAAAA
GGATACAAAGGATACTGCATAGATCTGATCAACGAGATTGCCGCGATTGTCCATTTTGAT
TACACCATCCAGGAGGTGGAGGACGGAAAGTTTGGCAACATGGACGATAATGGTCAATGG
AATGGCATTGTGAAGAAGCTGATGGACAAGCAGGCGGATATTGGCCTTGGCAGCATGTCG
GTGATGGCCGAACGGGAGATAGTCATTGACTTCACGGTTCCGTACTACGATCTGGTCGGG
ATCACGATCATGATGCAGCGACCCAGTTCCCCCAGCTCGCTGTTCAAGTTCCTCACCGTG
CTGGAAACGAACGTGTGGCTGTGCATCCTGGCTGCCTACTTCTTCACCAGTTTTCTCATG
TGGATCTTCGATCGTTGGAGTCCCTATAGCTACCAGAATAATCGGGAGAAGTACAAGGAT
GATGAGGAGAAGCGCGAATTCAATCTGAAGGAGTGCCTCTGGTTCTGCATGACTTCATTG
ACACCTCAAGGTGGTGGCGAAGCTCCAAAAAATCTGTCTGGGCGTTTAGTGGCTGCCACC
TGGTGGTTATTTGGTTTTATCATTATTGCCTCGTACACGGCCAATTTGGCTGCTTTCCTG
ACCGTATCACGTTTGGATGCGCCCGTTGAAAGCTTGGATGATCTGGCGAAGCAGTACAAG
ATCCTGTACGCTCCATTGAATGGTTCCTCTGCCATGACATATTTCGAACGTATGGCCAAC
ATAGAGCAAATGTTTTACGAGATTTGGAAGGATCTGTCTCTGAACGACTCCCTGACCCCG
CTGGAGCGCTCCAAGCTGGCTGTTTGGGACTATCCAGTGAGCGATAAGTACACCAAGATG
TGGCAGGCCATGCAGGAGGCGCATCTACCTGCCACACTCGACGAAGCCGTGGCCCGGGTT
AGGAACTCGACAGCAGCCACGGGTTTTGCCTTCCTGGGCGATGCTACCGATATACGCTAC
CTCCAGTTGACCAACTGCGATCTTCAGGTGGTGGGTGAGGAGTTCTCCAGGAAACCCTAT
GCCATAGCCGTTCAGCAGGGCTCCCATCTCAAGGATCAGTTCAATAATGCAATCCTGACC
CTGCTCAACAAACGACAACTGGAGAAGCTCAAGGAGAAGTGGTGGAAGAACGACGAAGCT
CAGGCCAAATGCGATAAGCCGGAGGATCAATCCGATGGCATCTCAATCCAGAACATTGGT
GGAGTCTTTATCGTGATATTCGTTGGCATTGGAATGGCCTGCATCACACTGGTCTTTGAG
TACTGGTGGTACAGGTACCGCAAGAATCCGCGGATCATCGATGTGGTCGAGGCCAATGCG
GACCGATCTAATGCTACGGACCATCCTGGCAAGCTGGTCGATGGGGTGATCCTGGGCAAC
TCGGGCGAGAAGTTTGAGAAATCAAAAGCTGCACTGCGTCCGCGCTTCAACCAGTATCCG
GCCACGTTTAAGCCTCGTTTCTAA
>DereIR31a
atgaatctctcaatctgtgtgtttcttttaatactcgctgcaggcgatgctgaaataatt
cagagtatggaagtatccgttctaaccaattttgttgcaagcctagtcaaaaccaagcaa
gcaatagtgttttcatgttcacttaaagattttaaagaaatatctcttggattgATGGGA
TTTAATCAATTCGTGAGCATAGTTAACCTTAACCAAACCTATTCCCTAACATCCATATTG
ACGAGGAATAATTACGCTCGAACTTCAGTTCTGGTAAATGCCAGATGCAGTGGATCATCT
GAACTTCTTTTTAAAGCCTCTGAAACTAGGTATTTCAACAAAACTTACCAGTGGTTCCTC
TGGGGTGTTGATCTTGAGGTTCAATCCCTATTTCCTTTAACTCTCAACTATGTTGGTCCC
AACGCCCAGATAACCTATGTTAATGAAACAGCAGATGGTTATGCGTATTGGGATATTCAT
TCAAAAGGACGACACTTAAAATCGCATTTGGAAATACATTTGATAGCAACATTAATAAAC
GATACCTTAAATATAGTTTGTGATATTTTCCTTTTGCAAAGCATTGATTTTCGCGGACAA
TTTAACGGAATAACTCTAAGAGGAGCAAGTGTTATCGACAAAGAGGATATAATCTCGAAT
GAACAAATTGAATCCATTCTTTCGAGACCAACGAAGGATTCTGGAGTTGCTGCATTTATA
AAGTATCACTACGAGCTTCTGGGACTTCTAAGAGAACGTTTTAACTTCACGGTTAATTTT
CGGAATTCTAGGGGATGGGCTGGACGGTTGGGCAATACTACCTTTCGACTCGGCCTCTTG
GGAATCGTTATGCGAAATGAGGCAGATATTGCCGCATCCGGGGCCTTCAATCGAATTAAT
CGTTTTGCAGAGTTCGATACAATACACCAGAGTTGGAGATTTGAGACGGCTTTTCTATAC
CGGTACACTTCCGATTTGGATACTCATGGAAAAAGTGGTAACTTTCTGTCGCCATTCAGC
GACAGAGTTTGGTTCTTCTGTCTATTAACCCTTGGTGCTTTTAGCATCATTTGGGTGCTA
TTTGAAATTATCGACTGCAAGATTTTACGTAAGCAAGATAATTGCCAAAAGCAGGAACAT
TCGAATCAGAAAAATTCGGGATATGACATTAAAACCACATGCATTGAACGAATTCTGCAG
ATTTTTGGAGCTTGTTGCCAACAGGGATTGGACCCAAATCCTGTAGATCGTTCTGTCCGC
TTTTTGGTAATGACTCTATTCCTATTCTCCCTGGTTATGTACAACTATTATACCTCTTCT
GTGGTGGGCGGATTGCTTAGTTCTTCAGATCAGGGTCCGTCTACAGTCGACGAAATAACA
ATAAGTCCCTTAAAAATATCATTCGAAGATATTGGTTACTACAAAGTCTTATTCCGAGAA
AGTCAAAATCGATCTATTACAAGATTAATAGAGAAAAAGCTGTCTTCGTCAAGACGTTTA
AATGAATTGCCGATCTTTAGCCATATTGAGGATGCTGTTCCATTTTTAAAATCAGGCGGT
TTCGCTTTTCATTGTGAAGTCGTGGACGCCTATCCGGTTATTGCAGAATTTTTCGATGCC
AACGAGATCTGTGATTTGCGTGAAGTCTCCGGTCTAATGGAAGTTGAAATAATGAATTGG
ATTTTACACAAGAACAGCCAGTATACCGAAATTTTCAAAACAGCtatgtgtaatgctcag
gaaaaaggttttgtggaacgaatacttcgacggcggcaaatcaaaaaaccaacttgtcaa
tcattatacaccgtttatcctgtaagcttgtcaggagtgcttcctggatttgtaatttta
atttgtaagaatattaacaaattttactag
>DereIR40a
ATGTATAAGTTTCTGGCATTGGGCCTGCTACCCTACCTTCTGGGTTTACTGAACAGCACC
AGGCTGACTTTTATTGCAAACGATGAGTCAGACACTGCAATAGCACTCACCCAAATTATT
AGAGGCTTGCAACCACCTTCTATTGCTATATTGGCGCTACCAAGCCTCGCTCTATCTGAC
GGAGTTTTTCAAATAGACCCTAGCGTTTATCTTGACGATTTTCTGCAGCGTCTTCATCGC
AGTAACTACAACTCGGTGGTATTCAGCAAGACGGAGCTCTTTTTTCAACACATTGAGAAA
AACCTTCAAGGTGCAAATGAGTGCATTAGTCTGATTTTGGCGGAGCCCAAGCAGCTTTTA
AATAGCCTCCACGATCGCCATCTTGCCCATCGCTTAAGCCTATTTATTTTTTATTGGGGA
GCACGTTGGCCACCCAGCTCCCGAGTAATACGATTCAGGGAGCCGCTTCGAGCGGTAGTG
CTAACTCGTCCTCGCAAGAAGGCCTTCCGCATATACTACAACCAAGCTAGACCATGTAGC
GACAGTCATCTACTGTTGGTTAATTGGTACGACGGCGATAACCTTGGTCTGCAACGAATT
CCTCTCCTCCCGACTGCATTATCCGTGTACGCCAACTTTCAAGGTCGAATTTTTCGGGTG
CCTGTATTTCATTCTCCGCCGTGGTTTTGGGTAACGTATTGCAATAACAGCTTCGAAGAG
GACGATGAGTTGAACAGCCTAGACAGTATAAAGAACAGAAAGTTACGGGTCACGGGTGGT
CGTGATCACCGCCTACTCAAGCTGTTATCCAAGCAAATGAACTTTCGGTTTAAGTATATC
GAAGCACCCGGCCGAACCCAAGGCTCAATGAGGTCAGAAGATGGCAGGGATTCCAACGAC
AGCTTCACGGGGGGCATTGGATTGCTGCAAAGTGGACAGCAGGCAGATTTCTTTTTGGGA
GATGTCGGTCTAAGCTGGGAGCGACGTAAGGCTATCGAGTTCTCTTTTTTCACACTGGCA
GATTCAGGAGCGTTTGCTACACATGCCCCCAGACGTCTTAATGAGGCTCTGGCCATTATG
CGCCCGTTTAAGCAAGATATCTGGCCACATCTAATCCTTACGATAATTTTCTCCGGTCCT
ATTTTTTATGGCATTATTGCCCTGCCTTATATATGGCGTCGTCGACGGGTGAACTCAGAT
GTCGAACATCTCGGGAAATTATATTACCATATAACGTACTTAAAAGAGATAACTCCACGC
CTATTAAATTTCAACCCCAGAACTGTGCTGTCTGCTCAACAGATGCCCCACCAACTGTTT
CAGAAGTGCATATGGTTCGCTATACGTCTGTTTTTAAAACAATcatgcaatgaactacat
aacggataccgagcgaagtttttgaccatagtgtattggatagccgcaacctatgtcttg
gccgatgtatattcagctcaactgaccagccagtttgcacgacctgctcgagagccacca
attaataatcttcagagcctgcaatcagcgATGATTCACGATGGTTACCGTCTATATGTA
GAGAAGGAAAGCAGTTCATTGGAGATGTTGGAAAATGGGACAGAACTGTTTCGTCAGCTT
TATGCTCTGATGAAGCAACAGGTGCTCAGGGATCCTCAAGGATTTTTTATTGACTCTGTG
GAAGCTGGAATTAAACTAATTGCCGAGGGCGGTGAGGACAAAGCAGTGCTGGGAGGTCGT
GAAACACTATTTTTCAATGTTCAGCAATACGGATCAAATAACTTTCAGCTCAGTCAAAAA
CTCTATACTCGGTATTCGGCGGTCGCCGTACAAATCGGTTGTCCCTTCCTAGGCAGCCTC
AATAATGTCTTGATGCAGTTGTTTGAGAGCGGAATCCTAGATAAAATGACCGCTGCCGAG
TACGCGAAGCAGTACCAGGAGGTAGCAGCCACGAGAATACACAAAGACAGCGTGCAGGCA
AAAAGCAGTGAGGCTTATAGTCATACCGAAAGCTACGACAGCACTGTTATCAGTCCGCTT
AATCTACGAATGCTGCAGGGTGCTTTTATCGCACTCGGAGTTGGTGCATTCGCTGCA
>DereIR41a
atgcttatagatctgagttggtcacttgtcctaagtgctattataggaacatatttgaat
gagagcacgatctgtatattttggaatgataaattcgagttccaactgcttcataatgcg
gagtatataagctatgtgggaataaatattgatagcttaaataagaaaagaggtcgatat
attgttgatacgggattgaagaaaaaagagcttgaaaacaaacatttgtctctggacgac
cttgtgaacaaaattattatatctattgaagtcacacactgcgagacgtttgtagtattc
gacaaagatattgatcaatttgtggatgcgtttactaaggcgtcagtatattcaatatgg
aggtctttacataataaatttctgtttgctcatatagctaacgaattgcaggagtcccgt
aagcacttctttgaagaccaaccaaatattctatttgttgtaagagatcatcgttccgcc
ataagttttgatataaaaactaacaaatatgtcggacccaaggcagaaaaaccttctcag
atgatactgctcgacagatattttgctacggaaaagcgatttcaactcggaaaatcgttg
tttgcggacaaacttaaaaacttgcagggtcgagaagtcatcatagctgggttcgattat
ccaccttattcagtgataaaacataattcgagaagtaatgcacaagacatgggtgtgagt
aaagagtccgattttaaaaatgtttacatagatggaactgaaactcgtattgttttaagt
ttttgcgaaaaatttaattgtaccatccaaattgattcatctgacgcagatgattggggc
aaagtttatccaaacttgtctggagatggtgcccttggtATGCTTATTAATCGTAAAGCA
GATATATGCATTGGAGCTATGTACTCGTGGTCCGAAGATTACAAATACTTAGACCTCTCC
ATGTATCTTGTACGTTCTGGAATAACATGTCTTGTACCAGCGCCTTTGCGGCTGACCAGT
TGGTATCTTCCCTTAAAGCCTTTCAAAGAAATTTTATGGGTCGCAATTCTATTATGTCTA
TGTATGGAAGCCGTAGGATTGGTTTTAGCATATAAAAGTGAGCAAGCGCTGTATGTAGTG
CCTAGTTACCGTGAGGGCTGGTGGACTTGCATAAGGTTCGGAGTATTTACCACCTTTAAA
CTTTTCATATCGCAATCGGAAAACAGCAAGGCATATTCACTTACAGTTCGTGTACTACTC
TTTGCCTGCTTTGTTAATGATTTAATCATAACCAGCATATATGGAGGCGGGCTTGCCAGT
ATATTAACAATTCCCAGCCTGGACGAGGCAGCCGACACAGTCCAGCGTTTACGATTGCAC
CAATTACAGTGGGCGGCCAACTCTGAGGCATGGGTGTCTGCCATACGCGCTTCTGATGAG
ccattagtgaaagatatattgcacaatttccacatctatagtgacgatgagttgctacgc
ttagcccaagaacagcatatacgcattggatttactgtggagcgtctgccattcgGTCAC
TTTGCTATCGGGAACTATTTGGGGCCTCAAGCGATTAGCCAGTTAGTTATAATGAAGGAC
GATCTTTATTTTCAATATACGGTGGCTTTTGTTCCCAGAATTTGGCCTCTCCTCGAAAAA
TTCAATACTCTGATATATAGCTGGCATTCTTCTGGCTTCGATAAATACTGGGAATACCGT
GTCGTTGCTGATAACTTAAATCTGAAGATACAGCAACAAGTACAAGATACAATGACTGGA
ATTAAAGATATTGGTCCGGTTACGCTTGGAATGTCAAACTTTGCGGGATTTATAATTATC
TGGATATTGGGGTCTGCTATAGCTACGTTTATTTTTTTGGTAGAGCTGATATTTACAAAT
ATTTTATAA
>DereIR47a
atgaggcaaataaaagtgttagtctgcttactggtcggtggagtggtttcttcaacggaa
caacttcaattcataaggaatttcctagaagcggtgcacaaagacagatctatttcaaca
atccttcttatgcaaagcaaagatcataaaaatgattttctgcacggactttatcccata
ccgtggcctataattcgcttggacgaaactaaaaaaatgaaactggtaaactattttaac
aaggacttcctggctctggtttatatggaatctaacgaggatgctttgctactctcggcg
ttggctgccaactttaatcatattagagagaccaggattatgatctggttacagatgagt
ccttcggaagtttttattgaaaatattgcttttgaggcagctaatcacaagttccttaac
cttgtggtgatagaaaatacattgagaactcgacgattttatccatttccgcagccaatg
gtgcaagttatcgaaaacctattcgaagaaaaggaaatatatcctgctcattggcgaaac
ttcatgggaaaaaaagcttatactattccggacatggtgccaccaaggagcttttattct
tttgatcccaaaacgggtctcaaaagggaagctggatctatctataaggtcattaaagtc
tttacccagagatacaatataaccatgcgcctaaaatggccccccaacataaatactacc
caagaagaaatcatcgaaaggactgttcggggagagatagacctaccactaaccgggcag
ttgattaacttcagacacccaaatggaagtaggacacagcctcttttaggaATGACAACC
CTATCCATTACCGTGCCGTGCGGCCCAGAGTTGCCCATGTTTGATCGGTTCTTTTTGGTC
TTCGGACTGGCAACACCCATCACCATAGCTGGATACTACGTCCTGTTAAGCATCATTGAT
GTCTTACTTGGTACCCTAAGCGATCGAGTCAAACGCCATCTGAGACGTGAGAAATTCCTG
AACCTGGTTGTTAACCTACGGGTGTTTGGTTGTATTTTGTCCCTGTCTACGCCTCAAGGG
AATCGACTCAGGTCCGTCAAGGGACAGTTGACCATGGTGATGAGTTTTACAGGCCTCATT
CTATCCTGCATTGTGGCTGCACAAACTAGCACTATACTCACCATGAAACCCCAATACCGG
CACATCAATAACTTTCAGGAACTGCGAGATAGTAACATAACCGTGATTTGTAACCAACTT
AATTATAAGACCATCAAGCAGCAAATGAATCCCCAGTTTGTATCCAATTTCCTACCGAAC
ATCAGGATTGTGACCAGCATACAGCAGATGAAGATGATTGTTGATTTGAATACGAGCTAT
GCCTACCAGACATTCTCCTACAAAAAGGACCCCTTCACGGTGCTCCAAATACACACCACC
CGTAGGGCTTTATGTAGGTCCCCAGATCTAGATTTGGTCAGCGGACTTGCCTATACTGCG
GTTCTGGAGAAGAATTCGATCTACGCACTGCCTCTGCAGCACTACACACTTCAGGTCTTC
AGTGCCGGTTTGGTCTTTCACTGGGGTGATGAAGCTATTCGGGATCTCATCTCCACACTA
AAGCACACACAACTGGAAAAGCTACCCATTGTGATCGGCTATCAAGCACTAAAGCTGCAG
GATTATAAAATCTGTTGGATGATACTCTTCATCGGTGGTGCTGTAGCTTTTTGTGTATTC
ATAGGAGAAGTTGTTGCGGGCTGTATAAATCGAGGAATATTAAAGATATGA
>DereIR47b
aagcagttgagcagaaacaaacgattactgttattctgatgatgcaaagtcacgttctta
ctggatcgaagaagcagttcggaaaataat
>DereIR48b
atgatcctccggcattctaccaatcttctgaaccttctactatttcttgctatctcttct
acaaggactcaagttcttaacgatataattatagaactaaaccaacgcctgctagtctcc
aataactttttgtattgcaaccaatccgataaactaaatgaatacgagaccaagtttcta
aaacacatggcaccaataagcctgatgatctttacttcaattgaatccctaaatttcaca
caagttgaatatgattttggtgctgataacaaaatctttttgattATGAGCAAGGACGAA
CCACCCTATGAATTCTTTCAGGCCTTAAACTTACATTTTCAGTTTGCTGAGTATATAATT
GTGATCGATGAACCCCTTGATCTGAAACTGAGCGCCAAATGGTTGGATTTTGTGAATCAC
CTTTGGCACCAAGGATACGTTCAGCTGCTTTTCTATACCGCGTTCGATGAAAAATTGTAT
CACAAAATCATATTACCCGACACCATGATAGTGGAGACATCGGTAGAGGACTATATATCT
TTTCGAGGATCGTTCAAGAATCTGCATGGCTATCCGGTTAGGGTTGCGGCCTATAATAAT
GCGCCACGCTCTATGCTGTATTTAAATCACTGGGGCCATCAGATATTTGGTGGCTTTTAC
ATGAGGTTCATCCGAGCCTTCATAGCCTCAAAGAATGGCAGCTTTGTGCCAGTGCTCACC
CCAAGTGATTCTCCCGGGAACTGCACATTGAATTTGATCAACGAAACCGTGGATGTGTGT
GCAGATGCCCTGGCCGCGAATCCCGAAGCATTTAGCCTGACCCATGGATTCAGGATTGCC
TCGGCGAATGTTCTGGTGACCCATGCGAAGCCCCTTCACTCCTACCGCTATCTAACCGCT
CCATTTCAATGGAGTGTATGGGCCTGTTTGGTCATCTATGTGCTGCTGGTGGTGAATTTC
CTGGCCTTTATTGGATGGCTGCGAAGTGGAAAGTGGGACTTTAGTAAGCATCTGCTCGAG
GTATTCAGCTCACTTTTATTCAGTGGCTTCTACCTGAAGGAAATCCGAGGTAGGGAGAAG
TACATACTCTTTGGAGTGCTGTTCATAGCCGGATTTGTCTACTCCACGGAGTATTTGGGC
CTACTCAAGAGTATGTTGATCTCGGAGGTTTTCGAGAAGCAGATTGATACCTTTGAGGCG
CTGGTGGAGAGTAATCTAACCCTGATGGTGGACCCATACGATAAGATGTTATTCACCAAG
TACAATATGCCCGAGATACTGTCCCCCATTATGGAGCTGGTCAGTTTTGAGACACTCTTG
GAGCACAGAAATCACTTCGATCAGGACTACGCGTATATACTGTTCTCGGATCGAATGGCG
CTGTACGACTATGCGCAGCAGTTCCTGAAGCATCCGAAGCTGCTGAGAATCCCCATCGAC
TTCTCGTTCCTCTACACTGGCATTCCGATGCGGAAGAGATGGTTTATGAAGCACCATCTG
GGACGGGCCTGGTACTGGGCCTTCGAGAGTGGTCTTACGAGGAAACTGGCCTTGGACGCC
GACTTCGAGGCGATTCGCGTGGGCTATCTAAGCTTCCTCTTCACGGAGCATGTGGAGGCC
CAGCCGCTGAATGTGGATTATTTTGTCATGCCGGCAATTGCTCTGGCCATCGGCTACATC
CTGGCCCTTTTCAGTTTTGTCATCGAGATGACGGCCTGGCGCATAAGGGAATTCCTGGGA
TGCAAGAAGGCGGCGATGACGAGTACCGGTTGTCCAGGAGGCGGTCATGTTGATGTTGAT
TGA
>DereIR48c
atgtcgctgcttagaatcattcccataatcatacttatgcggatagttttgtgtatacct
gacacaaccatattacaattgagtgctgaacttaatataaaaatccaaatttacatcggc
ttcggaaaggaatcaaatgattttccaggttcagatgacaattacccgaaactggtaata
cttcggaacattagtgaggagtttaaaacctatcacgacgagcctgtgcttcttataata
cgacttgaaagggatttggattcgaatttggccacattggatgtgctgagatcctatctc
atggataggcaatacaatgatatactactgatagataaagataaagaaaatgtacacagt
tatatggatatatgcaaagcttactggaatgcaggcttttcacacttgcttatttataat
tcgcaggaccaactttggtcaataaatccctatccttacttgcagataaggcctacaaac
ttgaaggagtatataaagaacaggtataatcgcaacttgatgggttatccactgcgtgtc
ttagtgaccaacgatccgcctcattgctttgtggatgaagatgaactaccgaattccccg
agtcgttataaaggcagtattgtcacaATGTTGAAGCTATTTGCCGATCAGCTCAATGCC
ACTTTTCAAGCGAATCCTTTTCGCGGGTTTCAACGCTATTCCACCGCGCAATGTGTGCAG
ATGGTCAGCAATGATGAAATCGACGCCTGTGGCAGTATCTTCATAAGGACCTACATGTAC
GCCACCAGTCAGCCAGTTCGCTTGAATCGTGTGGTTATAATGGCGCCATTTGGCAACGCC
ATCGAGAAGTTCTACTACTTCTTCAGGCCCTTTGACTTGTACGTCTGGATCGGAACTGGC
ATAATCGTGGTCTATATAGCGCTAATGGGTTCCTTGCTTCATCGCCTGCATTTCGGGGCA
TGGGATGTGGGTCAGTACCTCCTGCTGGCCGTGCAAACTCTGCTGAACCGGGCACTATCT
TTGCCGCAATCTCCGAGAGGCTCCAAATTGCTGTTGCTGCTCCTGCTATTTGCCATTGGA
TTTGTATTGTCCAATTTGTATGTGGCGCTGCTGTCCATGATGCTGACCACCAAACTGTAC
CAGAGACCCATTGAAAACGTGGCCGACTTGAAGGCGGCCAATGTGAGCATACTACTCCAG
ACGCACAATATCAGACCCAATTCAGTTTACGGAAGCTCGGAGGAGCTGAGGGAGAGATTC
CTTCTGGTCGAGGAGTCCCTACACCTGGAGAAGAGAAATGGCTTGGATCCAAGCTACGCC
TATGTGGACTCGGAAGACAGAATGGATTTCTACCTATACCAACAGAAATTCCTTCGCAGA
CGCCGGATGCAGAAGTTATCCAATCCCGTTGGCTACACCTGGGCCGTTCAGGTCATCAAG
CAAAACTGGGTCCTGGAAAAACACTACAATGATCATGTGCAGCGCTTGTTCGAGACCGGA
TTGCAGAACAAACTGGTGGATGATGTGCACGAGTTGGCCGTAAAGGCTGGCTTCCTGCAC
TTCTTGCCCACCCAAACCCAAACCATCGAACCACTGCGACTCGAGGACATAGTGATGGCT
GCCATGGTCTTGGGCGGCGGACACGCCCTCGCCGGGATCTGTTTCCTGGTCGAGCTGTTC
GCCTAA
>DereIR51a
ATGTACAACGTTCTGGTATTACTCCTGTTGCTTTCTACTCGTGCCCAAGTGGGCACTTCC
ACTCGAGGACGTTACAACATCACTTTCCTGAGATCCGTGCTGACTGTCATCCGCGGCAGG
GAGAACTGGAAAAATACCCCCATCTTCATGGGCAGCCATACTAATTCGGATGACCTGAAC
AACTTGATGATTTGGCTTCAGTATAGGATGGAAGTAACTTGTCATACGGTGGAGACCTCA
ACTGCAGCCCAAAACGATTCAGCTCTGGCTCACCTTAGCATAAATGCTGATAATTCGgtt
agtttgttgttttgccaaagctcccacgaactgatttggtttcatatggataagagactt
cgccgattacgtagtattcgcctaattgtggttttatcaaacaaacgaagtccatcctac
aatgctataatgggcatctttaaaatgttgtggcatttacagttcctcaaagttcttgtt
ctgcacagagatcggatttattcatataatccttatccaaggattcgattctttaagCTT
GATCCTAATTTCTATCCGCTTTTCCCACCAAGTGTACAAAATTTCCAAGGCTATGTGGTG
TCTACGCCGGTGGAGAACGATATTCCGCGAGTGTTTTTCGTGCAGGATCAGAAAACCGGG
CGCAAGCAGATTAGAGGATTTGGATATCGCACATTTGTGGAGTATCTGCATCGCCACAAC
GCCTCATTACATGTCACTAATCCCCACCAGGAGCATGCCATTAACAGCAGCGTGAATATG
GGACGGATAATGAATCAGATTGTAGACGGCCAGCTAGAGATCTCCCTGCATCCGTATGTA
GATGTTCCAGAAAATAAGGGAGACCACAGCTATCCCCTGCTGATAGCTAGAAATTGTCTT
ATTGTTCCGGTCAGGAACGAGATATCCCGCTACATGTATCTACTATTGCCTCTTAACCAA
TCGAGCTGGATACTGCTGCTTGGTTCAGTAATTTATATAAGCGGAGTGCTGTACTACATT
CAACCTGGTCTGGAGCACCGCACCTGGGATCTGCGGATTGGCCTTAATATCCTAGATAGC
ATCAGCCGAATAATTTATATATGCTCTCCCTCTAGGATTTACAACCCATCCCTGAGGTAT
TTTATAGTGTCGGTACACCTTAGTATTCTGGGATTTGTGGTCACCAACCTCTACAGCATT
ATGTTGGGCAGCTTCTTCACCACCTTGGTGGTGGGCGAGCAAGTGGACAGCATGGAACAG
CTTATCCGACTGCAGCAAAAGGTACTGGTAAAATATTACGAAGTCCCTACATTCCTGCGG
CATGTGGAACCAGATTTGGTGGACGGAGTAGCTCAACTTTTAGTGGGTGTCAATGCCAGT
GAGCAGGTATCGGCTCTTCTGGGATTCAATCGCAGCTATGCCTACCCCTTCACCCTGGAG
AGATGGGAGTTCTTCTCACTGCAACAGCAGTACGCCTTCAAGCCCATCTTCAGATTCTCA
TCCGCATGCCTGGGCTCCCCGATAATCGGTTATCCCATGAGAAGGGACTGCCACCTGCAG
TCGACATTGAATATATTCATCATGCGGATCCAGGACGCAGGACTGCTGCAGCACTGGATT
GTATCCGACTTCAACGATGCAATGCGCGCTGGTTATGTTCGACTCCTGGAAAACTTTCTT
GGGTTTCATTCGTTGGATGTCGATTCCTTGCGCCTGGGATGGGCAGTACTCTTATGTGGG
TGGCTGCTATCCACCATGGTTTTCCTTTGCGAGCGCTGGCGCTTTTGGTACTAA
>DereIR51b
ATGTGCAAAGTGTTAACCATTCTGGTCCTTGTTTTATTACTGACGTTGACAAGCGATGCT
TACAATGTGACATTGTTGAAATCACTTCTAAGTCTCATCGCTAACCGGGAGCCGTGGATA
AATACACCAATTTTCGTTGGACACCATACGCAAAGCGGCAATCTGAACGACTTGATCATT
TGGCTCCATCAAACTATGGGAGTTACGAGCTTGACAATGAATTCATTTCTCCAAGCCGAA
CATCTAAGACCCCTTGGAAATTTTAAAGTCACTAGAAACAATGCCATTGTTTTGTTCTTT
TGCTATGATAGACAGGATGTCTTATGGTTGACTCTGGATAGAAATCTACGACAACTCCGT
CGCATTCGTTTGATCATCATTCTGCGTTCTCAAAGAAGTGGTTCGCAGAAGGCCATTAAA
TCAATATTCAACACTTTGTGGCAATATCAATTTCTCAATGTTCTTGTCCTGCATAGGGAT
CAGCTTTATTCCTACACTCCGTATCCGGCGTTGAGTTTTTTCAAACTCGATATTTATTCG
GAACCGCTATTTCCACCCGCAGCAAGGAACTTCCAAGGATATGTGGTGTCTACTCCGGCA
GAAAACGATATTCCAAGGGTGTTCCATGTGCATGATGCATCTACGAAGAGCAGAAAGGTG
CTGGGATACGCATATCGCACATTTGTGGAATATATAAATCACTATAATGCCTCGCTCCGT
TTGACAAACCCTGATGAGGATCTCGACCCAACAACTAGTGTGAATATGAACCGCATTGTG
CAGTTGATAATAGACGGACAATTGGAAATCTCTTTGCACCCGTACGTTTTCACACCACCA
ACGGCAGCCAAAAGTTATCCCTTGATGATATATCCAAACTGCTTGATTGTGCCTATGAGA
AACGAGATTCCTAGGCATATGTATCTATTGCGACCATTCCAATTGTACAGTTGGTACCTT
TTGTTGTTCGCAGTTATTTACATCACTGGAGTTCTCTATTGGATAAGTCCGAAACTTGAT
AAACGTACACGGACGCAGCGCTTGGGACTGCATTTTCTAGATGCCATAAGCAAGATACTT
TTTATCAGCTCCCCGACAACAATTCACAGACCAACATGGCGCCACATCATCATTTTCCTA
CAACTCTGCATCCTGGGATTTATCTCCACAAGCTGGTACAACATTGAGTTGGACAGCTTC
TTTACAACCATAGTAGTGGGCGAGCAAGTAAATAGCATGGATCAGCTTGTGCGCCAGCAG
CAAAAGGTGCTCGTCAAGGAGTATGAATTTAACACATTGCTGCGCCATGTTGAACCTCGA
TTAGTGGATAAAGTATCTCGGCTTTTGGTGGCCGTAAATGCCAGTGAACAGGTGTCTGCT
CTGCTGAGTTTCAATCGCAGCTTCGCATACCCTTTTACAGAAGAACGTTGGCAATTCTTT
GCCATGCAACAGCAGTATGCCTTTAAGCCAATTTTTCGCTTTTCATCCGCTTGCTTGGGA
TCCCCACATATTGGCTACCCAATGCGCGTTGACAGCCACTTGGAGTCATCTCTCAACCAT
TTTATATTGATGATCCAGGATACTGGACTGCTCAATCACTGGGTAGTTTCCGACTTCAAC
GATGCCATGCGCGCCGGATACGTTAGGTTTCTGGATAATGTCCTGGGCTATCAAGGTATC
GATGTGGATACTTTGAGACTGGGCTGGTGTGTCTTGGGAATTGGTTGGATGCTGTCTGCC
TTAGTTTTTTCTTGTGAGTACTGGCACATTTATCCATGGCGTTTTACTGCTTAA
>DereIR52a
ATGACTCTGGGTTGGCTAGTCATTGTTCTTGGCTGCATTGGACAGTTGAGTGCCCAGATA
CTTATTAATACTCAGACCACAGATCTGGAATTGTTAGAAGGTAGACTACTTGGAGTACTC
TCGAGACTAAATCTAGAGGAAGAGTATAATACTGTGTTGGTGTACGGAAAGGAATGCGTG
TTCCATTCCTTATTGCGGAAACTGGAGATACCCGCAGTCACTGTACCATCAGGTAGTACC
GATTATGATTGGAACTTTAGTACAGCAACCCTAGTATTAAGCTGTGGATCTGATGCGGAC
AACGAAGAGAATTCGTACACCCTACTGAAGTTGCAGAGGACCAGGCGTCTGATTTATCTC
GAGGGAAATAGTGAGCCCGAATCCGTTTGCATGAAGTACGCCTTGAAGGAACAGCATAAC
ATTGCCATGGTCAATTCGGACTTCGATCAATCGGATGCCTTCTATTCCTGTCGCTTCTTT
CAGACACCCAGCTATGTAGAAGGCCACATCTTCAAGGACCAACCTATCTACATTGAGAAC
TTTAAGAATATGCGTGGTGCTACTATTAGAACGGCGCCAGACAGTTTGGTGCCTCGAACC
ATCGTTTACCGAGATGAAAGGTCTGGTGAAACTAAGATGTTGGGTTACCTGGCACACATG
ATAAACACCTACGTCCAGAGACTGAATGCCAAGCTGCAGTTTATAGATACAATGGAGTTC
GGGGTCAAGAAGGCCAGCGTCTTGGATGTAATGAAGTGGGCTAAGGAGGATATTGTGGAC
ATTGGCACGGCACTGGCCAGTTCCTTGCAGTTTAAGGATATGGATACCGTCTGGTATCCT
TACCTGCTGACCGGCTACTGTCTGATGGTACCAGTTCCTGCCAAGATACCCTACAATCTG
GTGTATTCGAAGATAGTGGACCCCCTGGTTCTGAGCATCATCTTCGTCATGTTGTGCCTC
TTCTCAGTTCTGATAATCTACACCCAACATTTATCCTGGAAGAACCTCACGCTGGCCAAC
GTCCTGCTGAACGACAAAAGTCTGCGCGGCCTTTTGGGTCAATCGTTTCCATTTCCGCCG
AATCCCAGCAAGCACCTCAAGCTGATCATCTTTGTCCTGTGCTTTGCCAGCCTTATGATC
ACCACCATGTATGAGGCCTACCTGCAGTCGTATTTCACTCAACCTCCATCCGAGCCGTAT
ATTCGATCCTTTCGAGACATTGGAAACTCTCCCCTTAGAATAGCACTCACCAGGATGGAA
GTGAATGTCCTCACCTCCCTGAACAACTCACATTTTCGGGAAATTGGCGAAGACCATCTG
ATGATCGTTGAAGACATTTCCGAATACCTAGTCCTGCGCGACTCCTTCAACACAAGTTTT
ATATTTCCGGTATCTGTGGACCGATGGACTAGCTACGAGGAGCAGCAGAAGCTATTCGCT
GAACCCGCCTTTTACCTGGCCACCGATCTCTGTTTTAATCAGTTTATGTTGTTCAGTCCC
CCGTTGCGACGCTACTTGCCCCATCGACACCTATTCGAAAACCACATGATGCAGCAGCAT
GAGTTTGGCTTGGTGAATTTCTGGAAGAGTCAAAGCGTCATTGAAATGATCAGGCTTGGC
CTGGCATCCATGGAGGACCTTAGTAAGAAGAGAAATGTTGAGGATAGCCTCCTGCTGGAC
GATATCTCATGGATACTTAAGCTGTATCTGGGAGCCATGCTGATAAGTAGTTGTTGCTTC
ATACTGGAGATATTGCGCTGCGGAGAGAGATGCAAGCAGCTATGGCAGTGTAGATTGTAC
AAGAAAGCAAAACATTACATACACAAGTAA
>DereIR52b
atgacatggttggtcataacactctgcttcctgggatattttgcagcccacatggcggat
atttctgtccaaaaccaaaacatcatggattacgagttacttcgtcttctgataaaactg
cgccaggaggagttttacgatacactgctggtctatggagaggattgtgaatttcattcg
ctaatcagaagtttagatgttgccgtagtgctggtgacggatagcatgaattttgattgg
aattttagcagacttaccctgatactcagttgtggaccagacttagaaaaaggaggacca
aatggtactacttttaagctgcagcgaaacaggcgactagttttattaaacggagatatt
caaccaagtaatatgtgtaatatatacacacaaaaggatatatataacatagcctttgtg
aaagaaaacttcgccaagtcaaatgtcatatactcctgtcgctattttcaagatcccaac
atagaagatgtacatttattagaggcgaggcctatctttacagaacaatttcaaaatatg
atgggaaatgcaatcagaattgtgccagatctgttgccacctcgagccATGCTGTACCAG
GATGCAAGTGACGGCGAAACAAAGATGATTGGCTATGTGGCAAACTTAATCACTAACTTT
GCACAGAAAGTGAATGCCACCTTGCAGTTACACATTCTGGAAACCTCAACGAGCATCACA
GAGATATCACGAATGGCTAAGGACGATGAGCTTGATATGGGCGTTACTTTAGAGGCCTCA
TTATATTCACCGAATCTCGAGACGGCGAGCTATCCTTACCTCTTGACATCGTACTGTCTT
ATGGTTCAGGTTCCAGCAAAGTTGCCGTACAATTTAGTCTATGCCATAATTGTGGATCCG
CTCGTCCTGGGAATAATCTTTCTGTTGTTCTGCCTGCTCTCTGTCCTGCTAGTATATAGC
CAGAAAATGTCATGGCAGGACCTGAGCCTGGCCAACATTGTACTTAATGATAAGAGCCTA
CGAGGTCTCCTGGGCCAATCCTTTCCGTTTCCGTTGAATGCTAGCAAAAAGCTGAGGCTG
ATATTTACCATTTTATGCTTTGCCAGCATACTGCTTAATACGATGTACGAAGCCTATCTG
CAATCCTTTTTCACGAACCCACCATCTGAGCCGCACATTCGCTCCTTCAAGGACATTGGT
AAGCTTCGTCATAAGACAGCTATCACCGCAATTGAGGCAAACGTGCTGATTAGCACTAAC
AACACACAATTCCTCGAAATTCCTAAGAAGCACCTATGTATCTATGAGAGCTGGCGCGAA
TCGCTTGCACTGCGGGATGCCTTCAACCTCAGCTATAACTACTTCGTCACCGAGGACCGT
TGGAGCTCCTATGCGGAGCAGCAGAAGCTCTTTAAGGAGACACTGTTCTACTACTCGAAT
GATCTCTGCTTCTCGCGCATGATCTTCTTTTCCATTCCGCTGCGCAGACACCTGCCATAT
CGTCATCTCTTTGATGAGCACATGATGCGACAGCAGGAGTTCGGCTTAGTCAATTACTGG
AAGGGCCACAGCTTCTTCGACATGGTTAGACTTGGGCTAACGACTCTCGAGGACCTCAGT
CAGCCGAAGTCGTTCAATCCAAGCCTTCTAATGGAGGACATCTCTTGGATAATGAAACTC
TATCTCGTCGCCATTTCGCTAAGTGTTTTCTGCTTTCTGTCGGAAGTAGGATGGGAAAAG
TGGAAGCGCTGGCGAGATACGAGAAATTAA
>DereIR52c
atggtttggcttataatcattcttctctgccttggaaatttaacggctcaatttctggat
ttcaccaataccagttacgtagactttgaggacagattgcatattcttctcatcaaactg
caatttgataacttctacaatactctcctggtttatggagaagattgtgtcattccttct
ttatttacaaaattggaagtccctgcagtgctggtgtcctcgggtagcaccaattttgat
tggaatttcagcagcctaacactgatactcagttgtaatttccaagccgagagagaagaa
aacaatcgaacactgcagaagctgcaaattaacaggcgccttgtcctcctgaaaggagat
ataaaacccgagtctgtgtgcgaattctattttgaaaaggagcaacataatgtagctATG
GTGAAGGAAAACTTTTATCACTTCGGAGTGATATACTCCTGTCGCCTATTTCAAGATCAA
AACTATGTAAAACTGAATCTAAGTGATGTCAATCATCCGATTTACATAGACCAATTTCGA
AACATGCATGGAGCCGTAATAAGATCAGTATCTGACAATGAGACACCCCTAACCATACCT
TATCTTGACCAAGTAACCGGAAAAGTGAAGTATAGGGGCTATGTGGGTATGTTGATAAAC
CACTTCGTTGAGAAGGTGAACGCCACTTTGGAAATGCAGGAGAAGTTAATGGACCTAGAG
CCATCTGCTCTGAACATTACCGATTGGGCCAAGGACAACTATCTGGACATTGGTATGTGC
GAGGCTAAGACGATTGAAATGTCGAACTACGACACGATCTCGTATCCGTACCTAATAAGT
TCGTACTGCTTCATGGTCCCTTTTCCGGATACAATGCCATATAATGAGGTCTACTTTGCG
ATTATAGAACCAACTGTTCTGATAATGGTTTTAATAGTATTCTGCATCTGCTCCGTGCTA
ATTATCTACATAAAGGAAAAGTCCTGCCGTAGCCTGAGCTTCTCTAGTGTCCTGCTGAAC
GATATCTGTTTCAGGGGATTTATTGCTCAGCCGTTTCCTTTTCCCCGCCAATGCAACAGA
AAACTTAAACTGATTTTCATGCTGATCTGCTTTTCCAGCCTAGTCTCCACCACAATGTAT
ACGACATACCTACATGCCTTCTTATATGGGACGCCCAACGGAGCATTTTTGATGTCATTT
GACGATTGGAAAAAGTCCAAGTACAAGATGGCTATTAACATCTACGACGAAGATTATCTG
AAGTTCAAGAACTTGAGCCTGGATGGCGTGGAGATCTTTGAATACGATGAATTCGTTGAG
CTGCGAAAAACCTTTAATAGCGATTATATATTTCCGGTGACAACTTTGCAGTGGTTCACC
CTCAGGGAGCAACAGAAATTCGTCGAAGACGATTTGTTCTACTATACAGATGAATTCTGT
CTAAATCATTTTGATATATTAAGTATTCCTATAAGACGTCATTTGCCTTATCGCGATATC
TTCGAGGAACACATGCAGCGCCAGAAGGAGTTCGGGTTTACTAAGCACTGGATCGACGAG
AGTTCTAACGATATCTCGATATCTGAAAATCTCACgtcagttgaagatttaagtccgcct
ctcgtggatgattacatagaagcacacaatttcttctgggttttcaccatttatgtcgtt
gggatgggtatgggtctatgctgttttatcttggagctgctaacacccatgaggtactgg
agaaactgcaaagtccgctaa
>DereIR52d
atggttcggtttattataatttttctttgcgttggatattcagaggcacagattttggat
gctactactagtcatccaaatgcagagggacgacttctgaagaagattgcgcttttagtt
tcctgtcaaggggatatctgtttgaggggattttttactcagccttttccttttcctcgc
caattcaacagaaagctaaaactgattttcatgctcgtttgcttcatcggtgtaatcatc
accacaatgtacggcttacctgaagatctttatgtggggtccaccattatatccgaatgt
atgttccttcgccgatcctgaATGGAGTTGCTGCGACCGTGGAACGTGAGCATGGAGCAT
GTGGTGGTCTTCGATGACGCCAATCAACTGGAACACTTGCGAGACTCCTTCGATGACAAC
TATATGTACCCGGTGACCGCCTGGATTTGGGTTGCCTTCAAGGAGCAACAGAAGCTCTTC
GCATTCGCACTGTTTTATTATTCAGAGAAACTCTGCCTAAACCCTGTCTGTTTTTTTAGT
TTCCCCATAAGACGACACTTCCTGCAACAAAATGAGTCCGGCTTATCGATGTACTGGATT
GATAGGAGCTTCTCGGATGTGGTGAGACTAAAACTTAAATCCGTGGAAGATTTAAGTCCA
CCCCGATTGTGTGATTACATCGAAGTAGAAGATCTCTTCTGA
>DereIR52e
atggcgtggcttattatccttcttctctgcgctgggaattcaagtgcacggtatattcgc
gattatattcataaaagtagcccacacttggaggatagagtattcagtctgctcgtcaga
ttacaattggaggagttctatgacacactgcttctctatggagaggattgtgtttttcat
tcgccatcccgacgcttgaatgtatccacagtgctcgtgtcctcgggcagctccaacttt
gattggaacttcagcagcctaaccttgatattgagctgtagtcctgaagacgaaaacgag
acaaactaccagactcttgctaaattgcaacgcaacaggaggttagtttatctaagagaa
gttactaacccgcattcggtgtgcgaaagatattcacagaaggaacaatacaatgtagct
acaatagcggaagacttcgataggtcgagaactgtctatgcgtgtcgccactttagagat
cctagcatcgaggaagtaagtttactggagagaaatccagtttttatagaacagttccgg
aatatgcacggaaaacccatccgagcagtggcagatctcttatctccgcgttcgATGCTT
TATGTGGATGCAAAGACCGGTGATATGAAAACAACAGGCTATGTGGCCAATTTGGTTAAT
ACTTTCGCTGAGAGAGTAAATGCTACCCTGGAATTAGAGGTTTTGGCCAATAAATTGATC
GTAAAGGAAATTTTAAGTATGGTGGAAAACGAACAGCTGGACATTGGGATCACCCTAGAA
TCCTCCTTTCGAATGACATTCATAGATATTTCCAGTTATCCGTACATTCTGACATCGTAC
TGTCTTATGGTTCAGGTTCCAGCAAAGTTGCCGTACAATTTGGTGTATGCCATGATAATA
GATCCGCTCGTCCTGGGAATAATCTTTCTGTTGTTCTGCCTGCTCTCTGTCCTGCTAGTA
TACAGCCAGAAAATGTCATGGCAGGACCTGAGCCTGGCCAACATTGTACTTAATGATAAG
AGCCTACGAGGTCTCCTGGGCCAATCCTTTCCGTTTCCATTGAATGCTAGCAAAAAGCTG
AGGCTGATATTTACCATTTTATGCTTTGCCAGCATTATGCTTACCACGATGTACGAAGCC
TACTTGCAATCCTTCTTCACGAACCCGCCATCCGAACCAGAAATCCGCTCATTCCAAGAT
ATTGGCAGCTATAACCGAAGAATTGCAATGCCTGCTCTGGAGATTAATGGTTTGATCAAG
ACCAATAATTCACACTTCAGAGGAATTCGCGTAGATGATTTAGAAATTTTCGATAATATG
CCGGAGTGCTATGAGCAGCGCGACGCCTTCAACCTGAGCTACAACTATGTGGTAACCGGA
GATCGCTGGAGATCCTACGCGGAACAGCAGACGCTTTTCAAGGAGCCAGTCTTCTACTAT
GCGAGGGACTTGTGCTTCTCAAGACTGATCTTCTTGTCGGTTCCCCTGCGAAGACACCTG
CCATATCGTCATCTCTTCGATGAACACATGATGCAGCAGCATGAGTTCGGCCTTGTGAAC
TATTGGATGAGCCACAGCTTCTTCGACATGGTGAGACTTGGTCTAACGCCTCTCGAGGAT
CTGAGTAGGCCAATAGCGTACACTCCAAGCCTATTAATGGATGACATTTCGTGGATACTA
AAAATCTACTTGGCTGCTATGGTACTCTGCGTTCTCTGCTTATTGTTGGAAATTGGAGTA
GACATGTGGAAGCGCAGGGTGAAATTCCGAAATCTACAAATTCTAAACACCTTTTGA
>DereIR52f
atggcttggtatattatccttctcctttgtaccgggagtgcttgggcacagctttcggct
ttagtcggtaacagtaaccgagatcttgaagatacaatgttaagccttctgcggagattg
caatcggaaaatgcctacgacacactcttagtttatggagacaattgctcgtttcctgct
ctatccgccagattaccagtatcgtctgttctggtttcttcgggaagtactaactttgac
tggaattacagcagcttaacactgatactaagttgtgggtttgaagtagagagggagcag
aaccatcgcacacttataaagctacaaacaaacaggcgtctaattcttctacacgaggat
atccagccagggtctgtatgcgactactactcaaaaaaggagcaatataacatagcaatg
gtgagaaagaactgctcgacgtcgggtataatttactcctgtcgtttatttcgtgaccaa
aactatgaagaagtggatatccatgatggtaaggcaatattcatagaccaatttcgaaac
ATGCATGGAGCTCCGATCAGAACGATCACCGATAACTTGGCACCACGATCCATGGTAACC
GAGGATCCGATAACTGGCGAGAAGAAGTGGATTGGCTTCGTGGCCAATTTGCTGAACAAC
TTCATTGAAAAGGTTAACGCAACCTTGGCCATGCAGTCCGAATTGGCCGAGGTGGAGGGA
ACAATATTCTTTGTGAATATTTCGAAGTGGACTGCAAACGATCTGCTGGATATCGGTATG
AGCGTGGACACCACTGGGGAAATGACAAACTTCGATACGTTCACGTATCCCTATCTGATG
TGCTCTTACTGCTTCATGGTGCCGCTTCCGGATAAGATTCCCTACAACGAGGTGTACGGT
GTGATTATAGACCCCGGTGTCCTGGCCTTGATCTTTCTTATATTCTGCGCCTTCTCGGTG
TTGCTGATCCACATCCAGGGGAGGTCCTTGAGTCTGACCAGTGTCCTGATGAACGATATG
TGCTTGAGGGGCTTTCTGTGTCTGCCCTTTCCCTTTCCGCGTCAATGCAGCAGGAAACTG
AAGCTGATGTGCTTGCTTCTGTGCTTTGCTAGTCTAATGACCACTACTATGTATGGGGCT
TATTTAAAAGCCTTCTTGTACAGCCCACCACCACAGCCGATGATGCACTCATTTAGCGAT
TTGGAAGGGTCCCAGTACAAGATTGCCATGATTGCCGAGATGGATATGCTGAGATTCGAT
AACAATCGAATCCTTCCGCACGTAAGCAACGAGCGGGTCGAGATCTTCAAGGACTACCAT
GAATTCGTTAGGTTGCGGGAGTCCTTCAATAACAACTATGTCTTTCCGGTGACCAGTGTG
CGCTGGGGCACTTATGACGAGCGGCAAAAGCTCTTATTTAATCCTGTATTCTACTACTCC
GATGAAATCTGCCTTAGCCGCGACAACATACTTAGCTTTCCCATCAGACGCCACCTGCCA
TATCGCAATCTCTTCGAGGAACACATCCTGCGGCAGAAGGAGTTTGGTCTGCTGCAACAC
TGGATCGACCACAGTTTCCTAGACATGTTGAGGCTGCAACTTACTCCACATACGGACTTG
AGGGAGCCTCCAGTGGAACTGGCCATCGATGTGGATGATCTCTACTGGATTCTGGGCTTG
TACGCCTTGGCACTGGGAATCTGTTGCTGTTGCTTTGCACTGGAGATTCTGGGAGCTTTA
AATCACTGGAATCGCCTGAAAATATATATTTCGAAGCGCTTTACAAATTAA
>DereIR54a
atgtggactgtgctaacagcaatagtttattggacacccttcctagctgcgggatccgct
gtggacttcatctttagagcagcagcagatcactcactttctgtgataataatccgtact
aattactgtccgcacacctgggaaaaggaaatctttaagaatcaaaccattccagtggtt
gtcctttcagatagcgagacttttataaacattcgccagttttctcgaccgctacacgta
gtttgcctacctggacatgagctgcaaaaggaccttgagttaatggaaaactttactaat
tccttaaacgattttccgagtcagaagaagatagtctacatatcgaatagattctcaaat
cgatctagaatggaccatattttcgaaacgtgctaccatcgccgaatttggaacgtagtt
ggacttttagccgcagatgaacatctctacttttatagatataacctataccctagcttt
cgaatggagcaccgcgcccttgaatcttcaaccatatttgacaatggttttcccaacatg
caaggtcaccctctgattgtcATGCCAGACCAATGGCTTCCTCGTTCTGTTCTTTACGTG
GACAGACGAACGGGTAAGCAAGTCCTAGCCGGATCTGTAGGCCGCTTTTTTCATGTGCTG
TCATGGAAGCTAAACGCCACGCTGCAGCTGTCCAAGAAGGTGACCATCGGACGCTTTCTG
AATGCGTCTGCCCTCAAGGAGCTGAGCGAGAGCTTTTCAGTTGATGTTCCTGCCAGTCTC
ACGATAATGGAGCGAGTAGAGCAGTTGGCCAGCACAAGCTATCCCATGGAGGTGACCCAC
GTCTGCCTTATGGTCCCGGTGGCCAGAAAAATTCCAATTAAGGATATTTACTTTATCCTG
AGCAGTGTTTCCAATATGCTCCTGGCTATTGTTATTGTTTTCAGTTATGGATTGGCCTTG
AACCTATTCCGGAAGTTGACTCATCGCGATGTGCATCTGGTGGACTTTCTGCTAAATGAT
AAAGCTTTACGCGGCATCTTGGGCCAATCGTTCAATTTGCCCATGTCGAGAAGCTTTTCC
ACCAGGTTTATATTTCTGATGCTGGGAATAGTGGGCCTTAATGTGAGCAGCATTTTTGGA
GCAGCACTGGACACATTGATGGCTCATCCACCGCGGCAATTTCAAGCACGTAGTTTTGCT
GATCTTCGGCGCACGAAAATTCCGCTGGTTACGACCGAAGAAGACTTTCCCACATGGATG
AATCTGCATGTTCCCATGCTGGTAGTCAATGTCAGTGAGTACAATCACTTAAGAAATGGA
AGAAATTCGAGCAATTCCTACTTTGCCTCGCGATTGTATTGGAACTTGTTTAGTGAGCAG
CAGAAGCGCTTCACCCGAGAGCTGTTTATCTACTCCACGGATGACTGCCTATGGTCCTTG
GCGCTGCTTTCTTTCCAATGGCCGCAGAATTCCTTGTTCACAGAGCCCGTCAGCCAACTG
ATTCTGGAGGTTAATGCCAATGGACTCTATGATTTCTGGGTGGGAATGCATTACTACGAC
ATGTCAGCAGCTGGATTGTCCAGTCTGGAGGATCCCAGTCTGCAGTTGAAGGAAAGAGTG
CACCCTACCTCGCTACGGATTGGGGATCTTCAGTGGATGTGGCAGGCGTACGGAACGTTC
ATGGTAATTGCGATGCTGGTCTTCTTGCTCGAAGTTTCTTGGCACAGTATCACACACTAG
>DereIR56a
ATGGGGAGTCGTTTCTTCATACGGAACTTTATACTTTTTGGCCTTTTGGCCAGCGGCAAT
ATGCAGATTCCGGTCGGAGAACTAGACAACAACTTGGACTTGGAAATGGCCTTCTTGCTA
GAGGTGACCCGATTCCTGGGCACGATTCTTGGACTACAGTCCGTTACCGTATACACGGGT
TGCATCGACATAAACCCTTCCATCCAGCGCAGCCTTATGGATAGATATATACCCGTTAAT
ACGGTCGGATCCAATCTAAAGCGGGTTGATAACCACAAGCTGGCTAATGAAAAAATTAGG
ATTGTTATCTTCACTGGCCTGCATGATCCAATATTGTCTACGCTCAATGCCACGAAAGTG
CGGTACTCAAATAATATGTATATCCTTGTGTATGCCTCACCAAATAAAAATAAGTCCGTT
GAACTGGACTTTATTGAAGAGGTATTTACACTACTCTGGAATATGTCGATTGATTACACA
TTTCTATTGGTACATGGCGAGTTCAAGATGGAAATATGGAACTACTTTTATTTGGGAAAA
ATACACAAGTATAAAGTGACTAGATTCAACACGTTTTTGGCCAGTATTCGAAAATACAAC
TTTAAGTTTGTACTCCAAGTTATCGATGATCCTCCATCAATTTTTTGGTACAACTCGTCG
GATCAAGCGGATGTGACTGGCGGCGGCAACATTAGTGTATCCGGCCCCATCGGCCTGTTG
ATCATAAATTTTATGCGCCACCTAAATGTGACCACGGACATCATTCCGGTTCCAGGAAAG
CAAAACTTCCAGTTTGAGTCCTTTCAGCAGCCGGATGATTGGAGAGAGGACAATGCGACA
CATATTGTAGGCAGTGCCATCTTGAAATACAGCCCCGTGGTGATGCACTCACGGCTCTGT
CTGTTGGTCTCGAATCGCAGGATGGTTCCTTTCAGCAGATTCTTAGACAAGCTGGTTAGG
CGCGGTGTCTATAGACTCATCCTGGTATCGAGTGTTGGCATATTGGTGATCAAGTACTTC
TCCCATCACCATCGGTCGTTTACGGATGCCTTCTTTAGCACCATACGATTTTTCTTAGGT
ATTCCGCTGCCCAACAATGTATTGAATCGCTTACCCAGGGTGGATAGGTGGACAGAAGTG
TTTATAATCCTCCTCGTGAACATCCTACTGAGCTCGAACATATCCATAACCAGCAGCGCC
CTAACAACAGGTTTTTGGGAGCCACCCATCACAAATGTCGAAACGATGAGAGCTAGTGGC
CTGCGGATTATGACCGAAGATCCGTCAATTCCACAGGCCTTCAAGGAAAATATTTTGCCC
AGCTCGTTGGCGGATCTGGTGCTTCTTGTGGATGAAGCTACTTTTTACCATCACGTCACC
ACCCTGAACAACAGCTACGTCTATGTGGTGCATACGCACAATTGGGCTGTTTTTCGGCTA
TACCAAGAACAACTGGCCAAGGAGCCATTCCAGATTGCTGGTAAGGAACTGTGCTCCAAA
TGGCGTATCTTGGGATTGCCGCTGAATCCAAAATCGCCCCTTAGGTTCTTGCTTAAGGAA
TATTCCCGTAGGGTTCTTGAGTCTGGCCTGTGGAGAAAATGGATTCATATGGGCTTTAAA
AAGTTTTGTGATTTTCATAACTTGAACAAGCTGCCCGTCGACTCCGTAGATAGTTGGCAA
CCGCTGTCCATTGAGTTTTTCTCAAATTTCCTAAGGGCCTATATTTTAGGATCAGTACTC
GCCACATTAGCGTTCGTCTTTGAACTGGTCCACAATAGATATCGTCGTAGAAATGAATAA
>DereIR56b
ATGCTGGTCGACACGGACCTGGCCACTGGAGTGATCCGCTCGCCGTATAGTTTCGACATA
CCGCACGCCTTTATCTTCAACGAATCGCAGTTCGTGAAGCCCGTGTTTTGTGGACCCTAC
ATGGAGATAGTGAGGCTCTTCGCTGAGGTGTACCACTACCAGCTGTTCCTCGATCCGCTC
GAGAGTTTGCCCAAGAAATCGGTGATGGAGCAGGACATTATCAGCGGCAAGTACAACCTC
TCGCTTCATGGGGTGATCATTCGGCCGGAGACGACCAGTAACGTCTCCCACGCCACGCAG
CATAGTTATCCGCTGGAGTTGATGACCAACTGTGTGATGGTGCCGCTTGCGCCCGAGCTG
CCCAAGTGGATGTACATGGTGTGGCCGCTGGGCAGGTACATCTGGACATGCCTGTTCTTC
GGCACCTTCTACGTGGCCCTCCTGCTGAGGTATGTGCACTGGCGGGAGCCAGGGAACGCC
ACCCGATCCTTTACCAGGAACGTGCTCCAGGCCATGGCGCTTTTGATGTTCAGTCCCAAC
ATGAACATGTCCGTGAAGCTGAAGCACGCCTCGCTGCGCGTTATAACCTTCTACACGCTG
CTCTACATCGTCGGCTTCATCCTGACCAACTACCACCTCAGCCACATGACGGCCTTCGAT
ATGAAGCCTGTGTTCCTGCGGCCCATCGACACCTGGTCGGATCTGATCCACTCGAGACTG
CGAATCGTTATCCACGACTCGCTGCTGGAAGAGCTGCGCTGGCTGCCGGTGGACTACCAG
GCCCTGCTGGCGAGTCCATCACGTTCCTACGCCTATGTGGTCACCCAGGATGCCTGGCTG
TTCTTCAACCGGCAGCAGCGGGTGCTCATCCAGCCGTACTTCCACCTCTCCAAGGTGTGC
TTCGGCGGCCTCTTCAACGCCCTGCCCATGGCATCCAATGCCAGCTTTGCCGATTCCCTG
GACAACTTCATTCTGAACGTCTGGCAGGCGGGCTTGTGGAATTACTGGGAGGAGCTGGCC
TTTCGGTACGCCAAGCAGGCTGACTACGCGAACGTTTTCCTGGACACCTATCCCGTGGAG
TCCCTGAACCTGGAGTTCTTCACCACGGCCTGGATTGTCATATCCGCGGGAATACCCATT
AGCTCGCTGGTCTTCTGCTTGGAGCTCTTCGTCTATCGCCGCAAGGAGCGACGTGCACAG
TATGACCGATTCGAGTGCTACGATTACTAA
>DereIR56c
atgcggtcatcgtttcggatctggctcttcctgttgaccacatgtcatccaagtcatggc
tggagcATGCAGTACATGCTCAATGTGCTGTCTCCATTCGCTCAAATGAATGTGTTCCAG
GAGCTCGTGTGGTTCGTAAGTCCGCATCAGCGGTTGGACCAAGTAGATGAGTTCATCATG
CGCATAGACGAGGCTTTCGGAAAGTCCGCAACCCAGACGGTTGTGAATACCAATACCGAG
ATGCGAATGAGCCACTCGTCGGCGCGAAGGAACCACATCAGCCTTGTGTTTACCACTGGG
GCGGAAGATCCCATAATGAAGGTGTTCAGTACGGTTCTACTTGGACGTCACTTCTACTTC
TCGATGGTAATATATGTGGACAAGGTGGGTGACATGCAGCCGATCCACGAGCTTCTGGCC
TTTGCCTACAACCAGCAGTTCATCAACTCTTTGGTGTACTTCCAATCGGAGGAGGGCATC
AACCAGCTTTTTGGGGTCTCCAAGTTTCCCGTCATGACCTTCGAGAATCGCACCGACATT
TTGAGGTACTTCGGAGTAATGTGGAAGCGGGTGCAGGATGCTCGCTCGGATGTAGAAGGT
TTTCGATTTGCCACACCACTGCGCCAGGACCTGCCACACCTGTTCCAATCGCAAGGACAC
TATGAGGGTAGTACGTACCGGATAATAGAGACCTTTGTGAGATTCATCAACGGCAGTATC
ACGGAGCTTGTAATGCCGCCAGATGGCCTCGGTGGGCAGGTGATTAATATGAAGGATGCC
CTGCAGTTGATCCGCGAGCGCAAGGTGGAGTTCTGTGCCCATGCCTACGCCTTGTTCATG
CCCGATGAGGAGCTGGACAAGACATACCCATTACTGGTGGTTCAGTGGTGCCTAATGGTT
CCGCTCTACAACAGCGTCTCCACCTACTTTTACCCACTTCAGCCCTTTGCCTGGGATGTG
TGGCTCTTTGCACTGGGAGCTCTGCTGGCCCTGGTTCTCCTGGAGCTGATGTGGCTCAGG
ATGTTCGGTGGCTGGTCGGGTTACCACGGCGCTGTGCTGAACTCCTTTTGTTATATCATC
AATGTGCCCATCGAGGGCCAGTTACAACAGCCCTGCCTGCTTCGATTTCTCCTTCTGGCC
ACGGTGTTCTTTCACGGATTCTTCCTTTCCGCCTACTACACATCCAACTTGGGAAGCATC
CTCACGGTGAATCTCTTCCACGCCCAGATCAACACCATGAATGACATAGTGAGTGCCCAG
TTGCCCGTCATGATTATCGACTACGAAATGGATTTTTTGCTGCACCTGAACAAGGAGTTG
CCCCCGGAGTTCTTAGAGCTGCTACGCCCCGTGGATTCGGCGATTTTCTCGCAGCACCAG
ACGAGTTTCAACAGCTCATTTGCCTATTTCGTCACCGACGATCACTGGCAGTTCCTCGAC
GAGCAGCAGAAGCATCTGAAGCAGCGGCTCTTCAAGCTGAGCGGCATTTGCTTTGGCTCC
TATCACCTGGCCTTCCCCCTCCAGATGGACTCGTCCTTGTGGCGCGACCTCGAGTACTTC
ACATTCCGCATCCACTCCTCGGGTCTCCTCAACTTCTATGCTCGCAGCAGCTTTGGATCT
GCCCTCCATGCTGGCTTGGTCCAGCGAATGCCGGAGAACCAGGAGTATACATCTGCGGGA
CTGCAGCATCTGGCCATTGCCTTCATCCTTCTGCTTGTGATGAGCTTTTTGGCCGGCATC
GTGTTCGTCCTGGAAAAGCTTTCTAGTTAA
>DereIR56d
ATGGATAGTCGTGCAGCGGAACTTATTCTCAGAGAATCGAGCATTTTCCCAGCCAGTGGA
TCCGATAACATCGCCTTGCTGAACAACATGTTCGTTTTGGAAATGTTCTACCGAATAACG
CAGCTGTACCACTTTAAGAACTTCGTCTTTTATGTATCTGAAAGTCTCGACCTTAATAAC
AAGGCCTCGCAGGAGTTCTTTCACAACTTCTGGACCTACTTTCCCATGGCGCCCAATTTG
ATAATAACGAGGGAGCACCATTTGGGCATACCCATGATGCAGTTCATCAGCACTCCATCG
CTGGTGATGGTCTTCACTACGGGTAAGGACGATCCCATCATGGAGGTGGCTGCCCACTAT
CAACAGGGAATTCGCTGGCTCAAGACGATATTCGTGCTTTTCCCCAGCCTAGAAAGCCGC
AACTTCGAAACGAATCCGGAGTCATTAGCCCACTTCACCGCCGAGATTAAGGATGTCTAC
GATTGGGTGTGGAGGCAGCAGTTCATCAACACGTTGCTGGTCACCATTAAGGATAATGTA
TTCATACTGGATCCCTATCCCACGCCATCGATTGTCAACAGGACGGGCGCATGGAGAGCC
GAGGAGTTCTTCCAGAAATATGCCAAGAACATGAAGGGCTATTTGGTAAGGACCCCCATC
CTGTACGATATGCCACGGGTCTTTAAGTCGGACCGGCCCTCCAACAGGTACGAGAGAAAT
TTCATCCACGGCACCAGTGGGAATTTGTTTCTGGGATTCCTGGAATTCGTCAATGCCACT
CTAGTGGATACCAGCGCAACTGTGACCGATGACTATTTGAACATGACGAACCTGTTGGAC
TTGGTGTCCCACGGAGTGTACGAGACCCTGATCCACTCCTTCACCGAAATCACCACCAAG
CACGTGGTCAGCTACAGCTATCCCATTGGCATTAACGACTGCTGCATCATGGTGCCCTAT
CGAAATCAATCTCCTGCAGATCAGTACATGCACGAGGCTCTCCAGGAAAATGTGTGGATA
CTGATCTGCCTATTCACACTCTACATAACTGCGGCTATCTACTTGTGTTCACCGCTGCGA
CCCCGTGACCTCAGCGCCGCATTCCTGCAGTCCATCTGCACCTTGACCTACAGCGTGCCC
ACCTTCATCATCCGCACGCCAACACTGCGTATGCGCTACCTTTACATTCTGCTGGCTATC
TGGGGAATAGTTACTTCGAACTTGTACATTTCCCGCATGACCAGCTACTTCACCGCAGCC
CCACCAGTGCGGCAAATAAACTCTGTGGCGGATGTGGTGGCAGCCAATCTGAGGCTCAAA
ATGCTGGGTAATGAGTATGAGAGGATGGCCAGGTCTCCGCTGCAATATCCAGAAAACTAC
ATGCAGCAGGTGGATTTGGTGGACAAGCACATGCTGGACCTGCATCGTGACCCATTTAAC
ACCTCCTTTGGCTACACGGTGAGCAGCGATCGCTGGCGGTTCCTGAACCAGCAGCAACTC
CATCTGCGGAGGCCCATCTTCCGGCTAACGGACATCTGCGAGGGACCATTCTACCACGTG
TTCCCCCTGCACAAAGACTCCCACATGCGCTCCGTGATGACCGAATACATAATGATTGCC
CAGCATGCGGGCCTCATGAGCCACTGGGAGCGTGAGGCCTTCTGGGAGGCAGTGCATCTC
CACCGCATCCACGTGCACCTATTCGACGAGGAGCCGATGGCCCTCAGCCTAGATTTCTTC
TCCAGCGTTCTGCGCACCTGGACCTTGGGTCTGATCCTAGCCGGCCTGGCTTTTGCCGCC
GAGATGAAGTGGCACGAACATGTGACCTTCAGACGTCGTCCTGTTATAGGGATAACCCGC
AAGCCCAGGTCGTTTCTCAGGCGATTCATGAAGCTGTGA
>DereIR56e
atgtccgggtcagagatcgaaaccgcagaggatttccgattagggctcatgctgtcggaa
gcggaggtggaaatgtacttcgccgtcggactgctgccttcatcgctgaagccacacctc
ctggcggtcaacaagacgaccccagtggagcacctgaatagtttgaatggcggttacgcc
tactggcccaccgcggtgcactggcaggtggccatgttgcaggaacgacggatgtgccgc
ccacgatttcgt
>DereIR60a
ATGTGGTGCAATAATACGGGTGTCATCATCATCATCTTTCTGATGCAGGTTTTCAGCCCC
GTCCAGGGGATAGTGAATCCCTCGAACGAGACGGCCAACACGGTGATCTTCATGCTGCCC
GAGAAGGACTTGGGACCGGAGGTGTGGAAGGCGGGAATGAGTTGCCTAGATAGCTTTTCC
CAAATCTTCTTCTACCGCAAGCCGACGGAGCGCTTCACCAGAGCCTATAACCTGATGCTG
GTGCACGCTTACCATCTGTCCAGTCCGGCGGATCAGATCCAGGAGGGCTTCAGCCAGCTC
ATCAACGAAGCAGCCACGTCTCCAGGGCCGCCACATAGGGAGGAGCTCTTCCAGATGCGC
GTGGCCAGTGACTACAGCAGATCGAACGAGACCGATGGACAGGGAGAGCTGATCCTAGCG
GACAATTATGTGATAGTGGTGGACTCGGTGAATCGCTTGAAAAAGCTGATGAAGTACAAA
ATGGTCAGAATGAGATCCTGGAATCCAGGAGCACGCTTTCTGGTGCTCTTCCATAATGCA
ACCTTGCGGGATCGCCCGCTCGGAGTGGCCACCGATATCTTCAAGGACCTAATGCACTTA
TTTTACGTGCACCGAGTGGCCCTACTCTATGCCAACTCCTCCATGAACTACAACCTGCTG
GTCAATGATTACTACAGCAATGTGAACTGCAGGATTCTGAATGTGCAGAGTGTGGGCCAG
TGCCACGATGGCCAGCTTTACCCCAACACAGCCGTCGTCAAGGCCTCCATGGTGGACTAC
GTATCGGGATTCAGTCCCAGGAACTGCACCTTCTTTGTCTGCTCCTCCATCTCCGCTCCC
TTTGTGGAGGCCGACTGCATCCTGGGACTCGAGATGAGGATCCTGGGATTCATGAAAAAT
CGACTGAACTTCGATGTAAACCACACCTGCAGCCTGGAGTCACGTGGCGAAATGGAAGGC
CCCACCAACTGGACTGGCTTGCTGGGGAAAGTCCAGAACAACGAGTGCGACTTTGTGTTC
GGCGGCTATTATCCGGACAACGAGGTGGCCGACCACTTCTGGGGATCCGATACCTATCTG
CAGGATGCGCACACCTGGTACATCAAGCTGGCCGACAGACGACCCGCCTGGCAGGCGATG
GTTGGCATCTTCGAAGCCTACACCTGGATCGGCATCATCCTGATCCTAATAATCAGCTGG
CTGTGCTGGTTCACCTTGGTCGAGATCCTGCCGGAGCCGAGGTACTACCAACAGTTGAGT
CTGACGGCCATCAATGCTCTGGCCGTATCCATATCGATAGCCGTCCAGGAGCGACCCATT
TGCGAGACCACGAGGCTGTTCTTCATGGCCCTCACCCTGTACGGCCTGAACGTGGTGGCC
ACGTACACGTCCAAGATGATAGCCACCTTCCAGGATCCCGGCCACCTGCACCAGCTGGAC
GAGCTGACGGAGGTGCTGGAGGCGGGCATTCCCTTTGGCGGCCATGAGGAGAGCCGCGAC
TGGTTCGAGAACGACGACGATATGTGGATCTTCAACAGGTACAACACCTCGCCGGACTTC
GCACCGCAGACGAATAACCTGGAGGCGGTGAGGTGGGGCCAGCGCTGCATCCTGAGCAAC
CGGATGTACACGATGCAGAGTCCGCTGGCGGACGACATATTCGCCTTTCCCTACAACGTC
TTCAGCAGTCCGCTGCAGATGATCATGAAGGCGGGATTCCCCTTCCTCTTCGAGATGAAC
ACCATCATCCGCCTCATGCGCGACGTGGGCATCTTCCAGAAGATCGACGCGGACTTCCGG
TACAACAACACGTACCTGAACAGGATCAGCAAGATGCGCCACCAGTCCTCAGACACGGCC
ATCGTCCTGACCACGGAGCACCTGAAGGGACCCTTCTTCATCCTGGTGGTGGGCAGCTGC
TGCGCCGCCCTCACGTTCCTCGGCGAGCTGCTGATCCGGGGCAGGAGCGAGCTGGAGGTC
AGCAGGAGGGCCAGGCGGACGGTCAGGAGGACGAGGCAGCGCAGATGGAGGAAGCCGCCA
AAGGACAACCGCTGGCAGCGCCAAGTTCAAGTGGCTCCAGTCGTTCGATTTACGCCAGTC
GAACGACGCAAAGTTTTCCAGGGACAAACACAAACAAGTCAAAAGTAA
>DereIR60b
ATGAGGCTGAGCTTGTATCTGCTTATAGCCTTCGGTGTGGTACACTCGCACTCCGTATCC
GTGAGATACATTCTGAATGCTCTTGCTGGAGAGCTGCACTACGAAGCGATTCTTCTGGTG
GAAAGCTCGAGGGAAAGCGAGTCGTGCTGGAAGCACAAGGACGTTCAAGGAGCGGTGCCC
ATTCTAAGCTTCAACGGCAATCAAAGTTTGTATCTTAAGGATGATTTTAGTACAAATATA
CTGGCACTAGTTTGCCTGGACGGAAGCGAAGGGAGTAACATGCAGGCGCTCTATCAGAAT
CTCGAGGATATGCGCGACACGCCCACCATACTGTTCGTGCCTTCGGATTCCGAACTCCAG
GACGTCTTCCTGGAGTGTCTGAGACGAAAAATGCTCAATGTGCTGGCTTTCAAAGGCTCG
GACTGGGGGTTCGTCTACAGCTTTCGGGCTTTCCCCGAATTCCGAGTCATTGAACGCAAT
GTGAGGGACGTCCTTCAGTACTTCGAGCCCCAACTCGAAGATCTGGGTGGCCATACCCTC
AGCACTCTGCCCGACAACATAATCCCGCGAACTGCGGTCTACAGGAGCCCGGATGGAAGT
CGCCAGCTGGCTGGATATCTCTACCCCTTCGTGCGGAACTACGTGAGCACCATCAACGCC
ACCCTCAAGATCTGCTGGCATCTGGTTCCCGAGGACGGCATGACCCAGTTGGGGGAAGTG
GTCAGGCTGTCGGAGATCCATGATGTGGATTTGCCACTGGGCATCCATGGCATTGAGCAC
GGAACGACGAGTCAGAACGTTCCACTGGAGATCTCCAGCTGGTTCCTGATGCTGCCCATG
GAACCCTGCCTTCCTCGGGCTAAACTCTTCGTCATGTTGGGTTTCGAGAAACTAGCGCCA
GTGCTGCTGCTGCTGACCATCCTGCTGGGCAATGCCCATCGGATTGAGAGCGGCTTGGGG
CCCAGCTGGCGCTGCTACATCCTGGTAGACAGAGTCCTGCGAGGAGCACTGGCACAGCCA
TTCTTCCTACCCCGCAGGCTGTCCGTCAGGCTGATGCTAGTTTACTTCGTGATCCTGCTC
AATGGATTCACTTTCAGCAACTGTGCCCTCACCATTCTAGAGACGTGGCTCGTGCATCCC
CCACCGGGGCATCCAATCCGCAGCTGGGAGCAACTGCGCACCTTGAAGCTGAAAGTGCTA
ACTATTCCCGCCGATTTGGATACCATTACGAAAGCCCTAGGCAAGCAATTCGCGCAGAGG
AACAGCGATCTCTTCGAGCTGTCCGACGCGGTGAATTTCCAGAACAGGCGTTTGGCCATG
GACCAATCCTATGCCTATCCTGTGACGGGCACCTTGTGGCCACTGCTGAAGCACGTCCAG
ACCCGCCTACGGCAGCCAGCGTTTCGACGATCCCGGGAGCTGGTGCTCATACCGCTACTC
ATCTTGGCCATGCCCCTGCCGAAGAACTCCATGTTCCACAAGTCGCTGAATCGGTACAGG
GGCCTCACCCAGCAGAGCGGCTTGTACCAGTATTGGTCCAGGCGGAGCTTCGGCGAGCTA
GCAGCCCTCCGGAAGATCCACTACAAGGTGAAGGGTGGGCAGCAGACATATCGGGACTTC
GAGTGGCAGGACTTTGGCTATGTGTGGCTGGGCTTCGTGGCAGGAGCCGCCGTGAgtgtc
ctggtgctgcttggcgagatcggataccacagctggcaattaggacgaaactag
>DereIR60c
atgcggctcgcactgtacttcactttcgcctgctgggcaggagcacatggtggctccttg
agaaacgtgctgaagtcccttgagaacgagctgggttacaggaccatgttgctcctagaa
agtaattcccagcccgagtgctggaagcaaagccacctccgcgacggggttcctgttcta
agctttagggccaatgagaacgtccacctaaaagatactttcaactcaaagatactggtg
ctggtctgcctgaacaaaggcgaggaagatacattgcggtcactgtacagctatctcgag
aacatgcgagacactcccaccattctattcgcctcttcggaaaggcacataggggatatc
ttcctggagtgcttcagtgaagGCATGCTGAATGTGCTGGCGTTCAATGACTCCGGAATG
GAGTTCCTCTACAGCTTCCGCGCATTCCCAACACTTCGAGTGATGAAGCGCAGGGTGAGG
GAGGTACGTCGGTACTTTGAGCCGCAGCTGGAGGATCTGGGGGGCTGTGTCCTGAAGGGC
GTGCCCGATGGCATCATGCCGAGAACTATGGTGTACCGAGGTGCGGATGGGGAGCTCCAG
ATGGGCGGATATCTGAGCCACTTCATCCGGAACTACGTGAGCACCATTAACGCCAGTCTG
CAAATCCGCTGGGACCTGTTCCCGGAGGACTTTGACTTCGACCTGGACACGTTCACGGGG
AGCAATCACATCGACTTTCCTTTGGGCCTGGGCGTTCTGAGTGCCGAGACATTGCAGCAG
GACATCGCCATGGAGCTGTCCAGCTGGTTCCTCATGCTGCCCATGGAGCCCGCTCTTCCT
CGAGCCCGGTTCTTCATGAAGTTCGGCCTATCGCTGTACCTGATACCGGTAATCGCGCTC
CTAGTCTTGGTGCTAAGCAACGCACATCGCTTGGAAGCAGGCTTACCTCCTAGCTGGCGT
TGCTGCTCGGTGGGAAATACGGTGCTCCGGGGAGTCCTGGCACAGCCATTTGTCCTTCCG
CAGAGGCTCTGCGCCAAACTAATGTTCGTCTACTGGCTGCTCCTGGTGAGTGGCTTCTTC
GTCAGCAACTACGTGGTGGTCTACCTCACAGCCTGGCTCGTCCAGCCCCCGAGCAGTGAT
CCGGTAACAGACTTCGACCAAATGCGCCGCGCACAGCTGAAGATCCTTATGGTGCCGTCG
GAAGTGGATTACTTGAAGTCCATCAGGGGAAAGGAGTATGTGGAGAAGCGCAGCGATGTG
TTCCAGGCAGCCGACTCCTCGGATTTCCAGACCAAGCGGATGTCCATGGAGCTGCACTTC
GCCTTCCCCGTGACGGGCACCTTGTGGCCACTTTTGAGGCAGGCGCAAGTCAAACTACAT
CGCCCCGTCTTCCGGCAATCCAAGGAGCTGGTCTTTCTGCCCTTCATAATCATGGGCATG
ACTATGCCGAAGAACTCAATATTCCTCAGTTCCCTCAAACGCTATAGGACTCGGACCAGT
GAGGGCGGACTATATCGGCTCTGGTTCACGAAGAGTTTTTCCGAGCTGGAGGCCATCCAC
ATGATCTCCTACAAGGAGGACTGGGTTCACGACTCCTATTCCGATCTCAAGTGGGAGGAC
TTTCAGTTTGCCTGGCTTGGCTTTCTTGGCGGAACTGTGCTGGGCTGCCTGGTGTTGCTG
GTCGAGATTGGgtgccacaggtggctctgcaggcgcactcaccaaaaaacccctactgta
accgtgttctag
>DereIR60d
atgcggctagccataatccttgtgttcctgagCCCGATTGGCACACAGAGCGCTTCTCTG
AGCGGGATTCTGGTGGCCCTCAGGAAGGAGCTACGCTACACAACCATTCTCGTCGTGGGA
GGATCCCCTTCGTGCTGGGGCCTGGAGCCCTTCAGAAGCGATGTTCCCATTATAAACATG
AGGGGCATGAGCAACGCGCATCCGAAAGGTATTTTCAACACACGGATGCTGGCACTGGCC
TGCTTGCAGAACCAAAGCGGAGATGCAGTGAAGTCGCTGTATGGCAACCTGGATGGCATG
CGAGATACTCCTACCTTACTAGTCGCCTCCTCGGACGAGGAGATGCGTGATCTATTCCTG
GGTTGTTTCAGCGAACACATGCTCAATGTGCTGGCACTGGCGGGCTCCGATACAGAGTTC
ATCTACAGCTACCAGGCGTTCCCAGCACTCCGCGTTATAAGGCGAAAGGTGGCGGAGGTT
CAGCGGTACTTCGCTCCACAGCTGAAGGATCTTGGGGGGCATACAGTGACCGCACTACCC
AGCAACATAATGCCGTGCACCATATGGTATAGGGATGCCGAGGGAAAGTGCAAATTGAGC
GGATACCTGCACACCTTCCTATGGAACTATGTGGACAACATTAATGCGACTCTGAAGATC
TGGGACGTCGTGCCCGAGGAGGGTAAGCTGCACTTCACAGTGTCGAGGCTCTCGAAGGTA
CAGCACGTGGACTTCCCGCTGGAAATCGTTTCCCTTTACAATAAGTCAGGCAGCCAGCAA
GTGCCTATGGAGATATCCAGCTGGTTCCTGATGTTGCCCATGGAGGACCCCGTTCCTCGA
GCGCATCTCTTCGTCAAACTGGGCCTGGAGAGGCTGCTGGCCATCATAATAGTTGTGGGT
GTGGTGCTCGGCAATGCCCATCGGCTCGAGATGGGCCTGAGCCCCAGCTGGCGTTGCTAC
TACGTGGCGGATAGGGTGCTGCGAGGAGCCTTGGCGCAGACAATTATACTTCCGAGAAGG
CTCTCCCCCAAACTGATGTTTATTTATTGCCTGCTCCTGCTGAGTGGCTTCTTTTTGAGC
AACTACTACTTGGCCAACCTGACGACGTGGCTCGTACATCCGCCGGCGAGTGATCCCGTC
CTGAAATGGAAAGAGTTCCGCTTACGGCAGCTGAAAGTCCTCATCACCCCCGAAAAGTTA
GACTACCTGTCATTGATTTGGGGCACGGACTTCACAAAGGCCTACAGCGATATATTTAGG
CTCACGAACTCCACGGATTTCCAGAGGAGGCGCATCGCCTTGGATCCCTCCTACGCCTAC
CCCGTGAGCACTAGCTTGTGGCCGTTCCTAGAGCAGTCCCAGGTGAGACTATGGCGCCCC
CTATTCCGACGATCCAAGGAGCTGGTGTTCCAGCCGTTCCAAATCATGTCCATGCCGCTG
CCTAGGAACTCCATTTTCTACAAGTCCGTTCTTCGATATGCTGCTCTTACCCGCGAAACC
[truncated: 3,000,097 more chars]
