# Supplementary material for: Ancient Protostome Origin of Chemosensory Ionotropic Glutamate Receptors and the Evolution of Insect Taste and Olfaction
Source: PLoS Genet. 2010 Aug 19;6(8):e1001064. doi: 10.1371/journal.pgen.1001064 (PMC2924276; doi:10.1371/journal.pgen.1001064)
Supplement: Dataset S3 — Alignments used for phylogeny. This folder contains the multiple sequence alignments used for phylogenetic analyses, before and after alignment cleaning in FASTA and PHYLIP format, respectively, as well as the intron alignment file used in Figure 2D. (1.21 MB ZIP) [file pgen.1001064.s003.zip]

Archive with 19 entries (16 files):
- 100528_CrosetRytz_DatasetS3_Alignments/
- 100528_CrosetRytz_DatasetS3_Alignments/Figure2B_ConservedIRs_PostCleaning.phy
- __MACOSX/
- __MACOSX/100528_CrosetRytz_DatasetS3_Alignments/
- __MACOSX/100528_CrosetRytz_DatasetS3_Alignments/._Figure2B_ConservedIRs_PostCleaning.phy
- 100528_CrosetRytz_DatasetS3_Alignments/Figure2B_ConservedIRs_PreCleaning.fa
- __MACOSX/100528_CrosetRytz_DatasetS3_Alignments/._Figure2B_ConservedIRs_PreCleaning.fa
- 100528_CrosetRytz_DatasetS3_Alignments/Figure2C_IR25a-iGluRs_PostCleaning.phy
- 100528_CrosetRytz_DatasetS3_Alignments/Figure2C_IR25a-iGluRs_PreCleaning.fa
- __MACOSX/100528_CrosetRytz_DatasetS3_Alignments/._Figure2C_IR25a-iGluRs_PreCleaning.fa
- 100528_CrosetRytz_DatasetS3_Alignments/Figure2D_IR25a-iGluRs_IntronPositions.phy
- 100528_CrosetRytz_DatasetS3_Alignments/Figure4_Diptera_PostCleaning.phy
- __MACOSX/100528_CrosetRytz_DatasetS3_Alignments/._Figure4_Diptera_PostCleaning.phy
- 100528_CrosetRytz_DatasetS3_Alignments/Figure4_Diptera_PreCleaning.fa
- 100528_CrosetRytz_DatasetS3_Alignments/Figure6A_Dros_PostCleaning.phylip
- 100528_CrosetRytz_DatasetS3_Alignments/Figure6A_Dros_PreCleaning.fa
- 100528_CrosetRytz_DatasetS3_Alignments/Figure9B_Dmel_PostCleaning.phy
- __MACOSX/100528_CrosetRytz_DatasetS3_Alignments/._Figure9B_Dmel_PostCleaning.phy
- 100528_CrosetRytz_DatasetS3_Alignments/Figure9B_Dmel_PreCleaning.fa
