# Supplementary material for: Ancient Protostome Origin of Chemosensory Ionotropic Glutamate Receptors and the Evolution of Insect Taste and Olfaction
Source: PLoS Genet. 2010 Aug 19;6(8):e1001064. doi: 10.1371/journal.pgen.1001064 (PMC2924276; doi:10.1371/journal.pgen.1001064)
Supplement: Dataset S3 — Alignments used for phylogeny. This folder contains the multiple sequence alignments used for phylogenetic analyses, before and after alignment cleaning in FASTA and PHYLIP format, respectively, as well as the intron alignment file used in Figure 2D. (1.21 MB ZIP) [file pgen.1001064.s003.zip › 100528_CrosetRytz_DatasetS3_Alignments/Figure2B_ConservedIRs_PostCleaning.phy]

 197 241
DmelIR8a                         KLNFEFEGVV GDLVRGETDF AIAALKMYSE REEVIDFLPP YYQTGISIAI RKPVRLFKFM 
DmelIR25a                        IVHFDYTGIV KKLMDKQADI GLGSMSVMAE REIVIDFTVP YYLVGITIMM QRPSSLFKFL 
DmelIR21a                        RLNFSIDTIQ EQIIERTVDI GMSGIYITQE RLMDSAMSVG HSPDCAAFIT LASKAYRAIM 
DmelIR31a                        RFNFTVNGLL GIVMRNEADI AASGAFNRIN RFAEFDTIHQ SWKFETAFLY RYSDLSGNFL 
DmelIR40a                        HMNFRFKGGI GLLQSQQADF FLGDVGLSWE RRKAIEFSFF TLADSGAFAT HAPRRALAIM 
DmelIR64a                        MFNWTFVGMI GALIRNETDI GGAPIFYWLE RHKWIDVAGR SWSSRPCFIF RHPRSRIVFL 
DmelIR75a                        LLHCKMKGSV GAVVDQTADL TATPSLATEG RLKYLSAIIE TGFFRSVCIF RTPHNGDVFL 
DmelIR75b                        MLDCKFKGMI GDLILDKADL AIAPFIYSFD RALFLQPITK FSVFREICMF RNPRSATEFL 
DmelIR75c                        ILGFNV-GAI GMLTNESAEL CTTPFVPSWN RLHYLHPMTE QAQFRAVCMF RTPHNAAVFL 
DmelIR75d                        RLNMSYNGLM GRFQRYELDL AQLAIFMRLD RIALVDFVAE TYRVRAGIMF RQPPLANIFA 
DmelIR76a                        LYNCTIQGLV GMILDRRNDY GVGGMYLWYE AYEYMDMTHF LGRSGVTCLV PAPNRWTLLL 
DmelIR76b                        KFNFTYESLI EMVNSSTVDL AAAFIPSLSD QRSFVYYSTT TDEGEWIMVM QRPREGSGLL 
DmelIR84a                        MFNLSLAGVM GQVTSREADF AVCPIRFVLD RQPYVQYSAV LHTQNIHFLF RHPRRKNIFF 
DmelIR92a                        VHNCHLRGML GDIYEQRVEM AIGCIYNWYD G--ITETSHT IARSSVTILG PAPAPWRTNI 
DmelIR93a                        ALNFSYYRVV EMVQGNQFFI AAVAATVEDP DQKPFNYTQP ISVQKYSFIT RKPDEIYLFT 
DmelIR41a                        QFNCTIQGAL GMLINRKADI CIGAMYSWYE DYTYLDLSMY LVRSGITCLV PAPLRWYLPL 
DmelIR60a                        RLKFDVNGLL GKVQNNECDF VFGGYYPDNE VADHFWGSDT YLQDAHTWYI KMADRWQALV 
DmelIR68a                        ALNFKPVMLV DEVAAHSARF AIGDLHLFQV YLKLVELSAP HNFECLTFLT PESSTWQTFI 
AaegIR31a                        YHNFTIHGLL GIMARNEADV ATTGILHRTN RHAEFDFIHF SWEFTTGFLY RTPQLSGSFW 
AaegIR60a                        SMKFNVNDLL GKLRADECDI IVGSFYPDFD VHIDFAGTSL YLQDYYTWFV KLAGLWKVLL 
AaegIR40a                        RMNFSFKGAL GMLQRREVDL FLGDVAVTWE RMQAVEFSFF TLADSAAFVT HAPRKALALV 
AaegIR92a                        IHNCNILGEL YTIYTKETDL AFCCLYYNW- YHHLLDGSHY MAKSTMFILV PGAKLSLTVI 
AaegIR41d3                       IILSWRNGMI GALIERKVDF AIGAVGGWYQ LFQYFSFSNP VQWIGITCLA PRPGLWRIVF 
AaegIR41d1                       RLNCTWDGMV GALVERKADF ALAAVGAWHQ LFRYFSFSIP IQWIGITCLQ PRPTLWKIIF 
AaegIR41g                        RYNCTWEGMF GALLDRKVDF AIGGVGAYFS MFKYFSLSKP IRWAAVSCLT AKPRLWKFIF 
AaegIR41e                        RYNCTWEGIF GALLDRKVDF AIGAVGAYYS TFKYFSITQP LQWVGVTCLV PRPRLWKLVF 
AaegIR41f                        RYNCTWEGMF GALLDRKVDF AMGAVGGYYG TFKYFSLSDV IQWIGVTCLV PKPGLWQLIY 
AaegIR41i                        KYNCTWDGIV GTITERRADV GVGSLLTWHT SHQFMGFTAT IRKVSVCGIA PRPRLWQTVI 
AaegIR41p1                       RRNCTVDGII GNLVERRADI GLGAISSWYH CYSFLTFSSP DQRGGVTCLT PKPNLWKIVA 
AaegIR41n                        RKNCTIDGIL GAVATRRADF AVAANYYWLG PYRFATYSEV ISRSGLIVLV PKPNIWRTPF 
AaegIR41o                        RRNCTIEGVL GAVATRQADF AVCAIYHWSH PYRFATYTGE ISRSGVTVLV TKPVAWRTPF 
AaegIR41k                        KYNCTIEGLL GSVVERRADI AVAAIYYWHQ PYKFATYTQP ISRSGITVLV PKPRIWRTPF 
AaegIR41j                        KYNCSIEGIM GLIVERRADI AISAIYFLPQ TNKFATYTHS ISRSGVTVLV PKPLIWRTPF 
AaegIR41a1                       TFNCSLDGII GAVVERRADI GVGALYSWHH ESIYLSLSKP ISRTGVTCIT PKPRLWLIPI 
AaegIR41a2                       IHNCSLDGIM GAIAEHRVDA GIGAMLAWYY --DSNSPTQP LSRTGVTCIT PKQKLWMTPI 
AaegIR64a                        YFNFRFIGMI GALARREVDL GGSPMFFRQE RHRVVSYTTR SFIERPCFIF RHPRRRNPFL 
AaegIR75i                        FLKFRIQGVI GQLQNNLVDF SIAPLSLRTE NVAAFDVIMP ITATRVMIVF RHPKNRNIFL 
AaegIR75e3                       TLNFRIDSFY EAVQDRKVDL SIFGVAS--N HMADLTCLQS FMAYRSSFIF RTPITNNIFT 
AaegIR75e1                       TLGYNVHGIL GALVNKEIDL SSAGLMTKIK RMEHLASVLS YMTFELMFIF KTPESDNAFI 
AaegIR75e2                       TLGYNVHGIL GALVNKDIDL SSTGLMTKIK RMEHLASVLS YMTFELMFIF KTPESDNAFI 
AaegIR75d                        DVNFTINGLM GLLANRTVEL VAMGVLMRSE RMEVSDFITV AFLLKTCFIF KQPPLSNIFE 
AaegIR75o                        ILNASVTGLI HDLRTRSTDL GATPSYMTPD RLKSVQFLAM TGPLDYKFIY RSPKLDNVFL 
AaegIR75l                        YLNARVNGMI GELSQNVADL GASPLFFTTD RIAVIEYVAM TSATRSKFIF RSPKLENVFL 
AaegIR75k3                       DLNATLKGMI GELKNDLADL GATALFLTAD RIKEIDYLSM TTQSRVKFIF RSPKLDNVFL 
AaegIR75k1                       DLNATLKGMI GELQNDLADL GGTALFLTAD RIKEIDYLSM TTPTRAKFIF RSPKLDNVFL 
AaegIR75k2                       DLNATLKGMI GELQSDLADL GGTALFLTAD RIKEIDYLSM TTPTSVKFIF RS-RSGNVFL 
AaegIR21a                        YLNFTFDAVT DEVERKQADI GLAGAFVTSE RNVKAEMSVS HSTDCAAFVT LMSSSYRAIL 
AaegIR93a                        KLNFTFNEIL RSLMDNKILL AAVGATVSPK QKKYVNFTTP ISIQTYSFIV SRPKEVFLFL 
AaegIR76b                        KFKFNYTSII ELLATEKADI AVAFLPILAD ARQYILYSAG LDEGEWMMIM VRPMEGSGLL 
AaegIR8a                         VMNFDYDGLI GDLVVGEIDF AMAAIKMTAE REEVVDFVAP YFEQGILIVM RKPIRLFKFM 
AaegIR25a                        IVKFDYEGIV RKLIDKQADI GLGSMSVMAE RETVIDFTVP YYLVGISIMM LLPSTLFKFL 
AaegIR68a                        AMKFEMDGLL GEMMSGHADF ALADLHHTQY HLEIMDLSIP YNTECLTFLT PEALTWTTLI 
AaegIR75k4                       FSVSTHEGMI GELQSDLADL GGTALFLTAD RIKEIDYLSM TTPTSVKFIF RSPKLDNVFL 
AaegIR41d2                       RLNCTWDGMV GALVERKADF ALAAVGAWHQ LFRYFSFSIP IQWIGITCLQ PRPTLWKIIF 
AaegIR41p2                       RRNCTIDGIL GNVVERRADL GIGALSSWYH CYQYLAFSFA YERGGVTCVV PKPKQWKEVA 
CquiIR75d                        DLNFTLNGIM GKFQKRSIEL GILGALMRSD RMEVVDYTIV TMIVKSSIIF KQPPLSNIYE 
CquiIR75m1                       YLNATFVGVC VDLINNHSEV GA-FMFITTS RLKMMDFLPL GMEGTLSFIF KAPKLNNIFE 
CquiIR75m2                       YINATFVGVC VDLVNNHSEV GA-FMFLTTS RLKLMDFIPL SIPTPILFIF KAPKLNNIYQ 
CquiIR75l                        YMGAAVNGMI GELSQLRADL GASPLFFTSD RIAVIEYVAM TSATRSKFIF RSPKLENVFL 
CquiIR75e1                       TSGFQVKGIL SGLIDREIDY SVTGLMTKIK RMEHLTSVAS YMTFELMFIF KTPESNSAFI 
CquiIR75h                        DLNFDIQDAV GVILDKQIDF SIAGIRVLNE RMEHLTSVLF YMNYELAFIF KTPTSDSPFF 
CquiIR31a                        YHNFG----- ---------- ---------- ---------- -----AGFIY RIPQLGGNFF 
CquiIR75g1                       KHNFRVQGLL GQLKLRQVDL AVNTLYVYQD RIAIVDYSVV VAMHNCRFVF RHPRRRITFL 
CquiIR75i4                       RLNFRTQGVV GKLQQNLIDL GFSPMAVTKE RLGVFDQTVP IATVRITIIF RHPKSRNLFL 
CquiIR75i7                       LLNFRIHGTI GQLQRHVVDA STTPLALTTE RTGSFDQTIV IATARLVTIF RHPKNRNIFL 
CquiIR75g2                       KHNFTIKGII GQLASKEADL AINTLTYTKD RISIIDHTVT VAMSKMLLVF RHPKVRNLFL 
CquiIR75i5                       LLNFRVVGII GQLQQNLVDL SSAPLAITSE RMQSFDQTID LVTRRIITIF RHPKNRNIFL 
CquiIR75i6                       HLNFSAKGVI GQLQQNMVDF STTPLALATE RLGSFDQTIE IVTRRIMTLF RHPKLRNIFL 
CquiIR75i3                       KLNFRAAGVV GQLQQNLVDL STLPLALMPE RVGSFDQTVA IADIRFMTVF RHPKNRNIFL 
CquiIR68a                        AMRFEMSGLL GDMNEGRADF ALADLHYTLY HLQIMDLSIP YNTECLTFLT PEALTWTTLI 
CquiIR93a                        KLNFTYTEIM KSLIDNKILL AAVGATVSEK QKKFINFTVP ISIQTYSFIV SRPKEVFLFL 
CquiIR76b1                       KFKFNYTSII ELLANEKADI AVAFLPILAD ARQHILYSTG LDEGEWMMIM IRPLEGSGLL 
CquiIR76b2                       KFKFNYTSII ELLANEKADI AVAFLPILAD ARQHILYSTG LDEGEWMMIM IRPLEGSGLL 
CquiIR21a                        YLNFTIDAIT DEVERRQADI GVAGAYVTIE RNVNTEMTVS HSSDCSAFIT LMSSSYRAIL 
CquiIR41l                        IHNCTVEGLL GAVIERRADI AVAAVYYWRR AYDYGTYTHQ MSRSGITVLV PKPRLWRTPF 
CquiIR41m                        IHNCTIEGLL GAVVERRADI AVAAIYFWRK PYDYASYTHH VSRSGITVLV PKPRLWRTPF 
CquiIR41q                        KYNCSIKGSL GAVAMHKADI AVGAIYYWLG PYKFSTFTVP LSRSGLTVVV PKPIIWKTPF 
CquiIR41r                        RHNCSIEGAI GAVAKRHADF LVGALYYWYE PYNLLTYTAQ LSRSGVTVVV PRPQIWRTPF 
CquiIR41i1                       KFNCTWDGIM GAVAERRADV GIGSLLTWVS AHRFFGFTAT IRKVGIGCFV PRPRMWQTVA 
CquiIR41i2                       KFNCTWDGIV GTLAERRADV GIGSLLSWWT SHQYLGFTAV LRKVGIGCFV PRPHLWKTVA 
CquiIR41d                        RFNCTWDGMT GALVARKVDF ALAAMGSWFQ LFKYFSFSIS IQWIGITTLT PKPKLWKIIF 
CquiIR25a                        IVKFDYEGIV RKLIDKQADI GLGSMSVMAE RETVIDFTVP YYDVGISIMM QLPSTLFKFL 
CquiIR8a                         VMSFDYDGLI GDLVVGEIDF AMASMKMTAE REEVVDFVAP YFEQGILIVM RNPVRLFKFM 
CquiIR92a                        NH-----GEI YSTYMKETEF ATCCLYYNW- YLHLLDGSQY VAKSTITVLV PGSKVSLTLI 
CquiIR92b                        LRNCNLKGML YATYLKKTEL SICCTSFDR- VQDILDGSQS IAYSSMKILV PRAKLYLTPV 
CquiIR92c                        LRNCNLKGML YSTYAKQTEF AICCLYYSW- VSNYLDFSKS IAYSSVLIMV PRAKLILTPL 
CquiIR92d                        LRNCNLKGMM YSTYAKETEF AICCLYYSW- VSNYLDFSKS IAYSSVLIMV PRAKLILTPL 
CquiIR92e                        FYKCNLKGML FSPLSKKTEI IISSIYYQW- VYQFLDYSSP IAYSSILILV PRAKPVLTPL 
CquiIR92f                        MYNCNLKGML YSPLINETEI VVSTVFYQW- VYKFLDYSSP IVFASILIMV PRAKPVLTPL 
CquiIR64a                        YFNFSFIGMI GALSRREVDL GGSPMFFRQE RHRVVSYTTR SFMERPCFIF RHPKRRNPFL 
CquiIR75k                        NLNATVQGMI GELQADQADL GATALFLTAD RIREIDYLSM TTPTRAKFVF RSPKLDNVFI 
CquiIR75i1                       HHNFKMKGTV GQLQQNLVDI SSVPLALQLD RLGSYAAVGV ISVAKFIIIF RHPKYTNVFF 
CquiIR75i2                       RLNFKVDGII GQLQQNLVDF SIIPMAITAE RIGSFDQTVG ILDVRIMTVF RHPKDRHIFL 
CquiIR40a                        RMNFTFRGAL GMLQRREVDL FLGDVAVTWE RMQAVEFSFF TLADSAAFVT HAPRKALALV 
CquiIR60a                        SMKFNVNDLL GLMRDDECDL IAGAFYPDYD VHADFAATTL YLQDYYTWFV QTAGLWKVLL 
CquiIR41a                        TFNCSLEGII GAVVERRADI GVGALYSWYH EFTFLTLSKP ISRTGVTCIT PKPKLWMTPI 
CquiIR41s                        LYNCTIEGML GAVLRREADY AVAAIYCWEE PYRFVTYTAP LSRSGITVLV PKPQLWRTPL 
CquiIR41p                        RLNCTVEGVM GSVIERKADV GACAMSSWFH SIKHLRFSKA FLRGGVTCLT PKPEMWKTMV 
CquiIR41h                        WYNCTWDGMI GALVERKVDF AIGAVGGWFQ LFKYFSFSTP IQWIGVTSLA PKPELWTLAI 
CquiIR92g                        LRNCNLKGML YATYLKKTEL SICCTSFDW- VQDILDGSQS IAYSSMKILV PRAKLYLTPV 
AgamIR93a                        KLNFTYTEIF STLVNNKILL AAVGATVNEK QKKFVSFTDP ISIQTYSFVI SRPREVLLFL 
AgamIR75h1                       KLNFKLIGVV GQIQTKQVDF ATTPFAITPE RIAIFEYTIE IAHGTFYTVF RHPKSSNIFM 
AgamIR75h2                       KLNFKLIGVV GQLQSKQVDF VTTPFGLTTE RIAIFETTIE IAHGTFYTVF RHPKSSNIFM 
AgamIR41a                        KLNCSLEGII GAVVERRADI GVGALYSWYH ESLYLALSKP ISRTGVTCIA PKPLPWMTAL 
AgamIR41n                        IANCTTEGLL GAPAKREVDI TLAGLYTWYS SFQHLAFSAV HSRSGCTCIV AKPRIWRTPF 
AgamIR40a                        RMNFTFQGAL GMLQRREVEL YLGDVAVTWE RMKAVEFSFF TLADSAAFVT HAPRKALALV 
AgamIR41t1                       RRNCNIMGLM GSVAERRTDI AFGAFYLWFK PYNFSSYTAT ISRSGVTVLV PKPKLWRTPF 
AgamIR64a                        FYNFTFVGMI GALSRREVDL GGSPMFFRQE RHRVVSYTTR TFVERPCFIF RHPPRKNPFL 
AgamIR75d                        DLNFTLNGVM GKFQNRSIEL GCLGTLMRTE RLEVADFMIV TLIIKSSIIF RQPPLANIFE 
AgamIR75l                        YLGAEVNGMI GELVHNTADL GASPLFFTTD RIAVIEYLAM TSETRSKFIF RSPKLENVFV 
AgamIR75k                        ALNATVKGMI GELQRDLADL GGTSMFFTQD RIKSVDFLAM TASTRASFIF RAPKLSNVFV 
AgamIR68a                        AMHFQMVGII KEMQEGKADF ALADLHHTEY NLGFMDLSVP YNTECLTFLT PEALSWKTLI 
AgamIR21a                        YLNFTYDAVV EEIKRGQGDM GLAGIYVTIE RNLATEMSVS HSTDCAAFLT LMSSAYRAIL 
AgamIR41b                        RHNCTLEGLI GSLIDRRSDV AVAAIYRWYN WYQYMTMSAY TGRSGVSALV PRPRLWQTPF 
AgamIR31a                        FHNFTIKGLL GVVQRHETDV AATGIIMRLS RQPELDSIHY SWAFETGFIY KTPDIGNGFV 
AgamIR25a                        IVEFDYEGIV RKLIDKQADI GLGSMSVMAE RETVIDFTVP YYLVGISIMM QLPSTLFKFL 
AgamIR8a                         VMNFDYDGLV GDLVVGEIDF AIASLKMTAE REEVVDFVAP YFEQGILIAM RKPVRLFKFM 
AgamIR60a                        SMKFKVNDLL GLMRADECDI IAGGFSPDFD VHDAFGSTTL YLQDYYTWFV PAAGPWKLLV 
AgamIR76b                        KFNFTYESVL QLLTNGTADM AVSFLPILAD ARQHIRYSTG LDEGEWIMIM VRPMEGSGLL 
AgamIR41c                        RHNCTVEAIL HDLVEQRADV GLGALLAWHA WFQLTTITQM IGISMISALV PKPRLWQTPF 
AgamIR41t2                       RRNCNIMGLM GSVAERRTDI AFGAFYLWFK PYNFSSYTAT ISRSGVTVLV PKPKLWRTPF 
AgamIR75g                        MHNLSITNPV NEGNQQPFDL IINPVEIKQQ DISKLHYTAA VHDTSTILLF LHPNVRNLFL 
BmorIR68a                        KMNFRPKGLL GEMVNGRADL ALGNLQYTPY HLELIDLSIP YTSQCWTFLT PEALTWKTLL 
BmorIR41a                        WINCTVQGVI GSVVEGRSDF GIAALYSWYE EWKAMDFSVS VVRSAVICLV PAPRVWELPF 
BmorIR21a                        KNNFSIEAVA KEIAKGRADI GVAGMYLTID RTREMDVTFA HSQDCAVFIT LMSTAYQAIL 
BmorIR64a                        MYNITYDGMV GSLQRHEADV GGSPIFFKTD RAYVVDYVAE TWPSKQSFIF RHPKHHTVYS 
BmorIR75d                        DLRFRFNGTV GLLQRGRAEL GVASMFMRSD RWRVLHFSSA TVALLNAFML RAPAQSNIFL 
BmorIR75p                        MLNATPRGMI NDLHTSKADL GTNCVVSDVE RLSVVTYTDM LAPFRVRFVF RQPPLANIFY 
BmorIR75q1                       FMNASHKGMM GDLAKGTVDF GGTIAFLTSQ RLQVVDYLSS PVPINAKFVF REPPLNNLFL 
BmorIR75q2                       FLNAERKGLT GFLVNGDVEI GGSPMFFTAE RTAVVDFISS PTPTRSKFVF QQPKLNNLFL 
BmorIR40a                        KLNFRYRGTL GLIWKRQADF FLGDVTMTWE RLQAVEFSFL TLADSGAFLT HAPAKTLAII 
BmorIR76b                        KFNFTYESLI GLTNTSKVDM IAAFIPRLVR FRKLVTFSRD LDEGVWMMML RRPKEGSGLL 
BmorIR93a                        NKNFTIRYNN IPLYFRAVFI HQAGVNLKNN YYRCINYTIP VSTQPHTFIV ARPREALLFL 
BmorIR8a                         AMNFDYEGVV GDLTTGETDI AVAALTMTAE REEVIDFVAP YFEQGILIAI RKPIRLFKFM 
BmorIR25a                        IVKFDYEGII KELIEKRADI ALTSLSVMAE RENVVDFTVP YYDVGITIMM KLPRTLFKFL 
TcasIR40a                        KLNFRYDGVL GLIWKRQAEF FIGDVALSHE RANYVEFSFI TLADSGAFIT HAPSKALALL 
TcasIR21a                        GKSAVYPSVT SVITQNGANL GIGGLYITDT RLKATDMSHI HSQDCAAFIS LASTAYRAIM 
TcasIR76b                        KFQFNYTGVL DLLKDKKANL SAAFLPVLTQ YSNHISYSPS LDTGEWVVLM KRPKEGSGLL 
TcasIR93a                        NLNFTYTSIL DMIRNKSVAF GACAFTVTEE SKRLINFTSP ISTQTYTFLV SRPREALLFM 
TcasIR64a1                       MYNFSLEGLV GLLERRLVDF GSSPLIYKLD RMPVIDYSYG NWVLRSTFIY RRPKIYKIFL 
TcasIR64a2                       YYNYSMIGMV GAMEKKLIDF GSSPIFVRED RARVIDYGRN TWSWKAGFLF RSPKSIEIFL 
TcasIR64a3                       YYNFSLDGMV GALERKIIDF GSSPLFLRED RARVIDYGRN TWIFSAAFIF RNPKVLEIFL 
TcasIR75q1                       MLNCTKKGMF GDIQNGTAEI GGTVSFYTVD RMSVVDYLSV TTPSDLKFIL RAPPLNNLFT 
TcasIR75q2                       FLNASRQGMA GDLQKGLADL GGTPLFFTPD RIDIIDYIAA TTPTYMKFIF RAPPLTNVFT 
TcasIR75s                        TINASLEGMI GELTRNEADI GGTALFLTSD RIRVIDYIAM TTPTRSKFIF RQPKLANVFT 
TcasIR8a                         LMGFGYEGVV GDLATGETDL AITALIMTAD REEVIDYVAP YFEQGITIVM RKPVRLFKFM 
TcasIR25a                        ILNFDYEGVV RELMEKRADI GLGSMSVMAE RENVIDFTVP YYDVGITILM KLPKTLFKFL 
TcasIR41a1                       KYNMTPVGLL GNLVDDKADV GFSALYTWEF CYHFLELSKP LVRTGITCLV PAPKLWLTPL 
TcasIR41a2                       KYNLTPSGLF GSVLNDEIDI GYAAVYTWEE YYKFMDYTKT LIRSGVTCLV PAPQLWVTPL 
TcasIR68a                        AMNFHCEGLV GEMVSTNADI ALGDLYYTPY ILDLMDLSIP YNTECLTFLT PESLTWKTLI 
AmelIR75u                        RMNATISGMT GMLQRREIDI GGTGTFFIPQ RIGVVDYIQL YTHTRACFIF RQPLLSNIFT 
AmelIR68a                        AMNFKPKGLI SKVIEENAAF YLGDLHYTLQ NLNYLDLTIP YNIECLTFLT PESLTWKLLI 
AmelIR93a                        KLNFTYTEII DLVRQKKVLL AACALTVNEC GNTTFNYTVP IFVQTYSFLT AKPSQVLLFA 
AmelIR76b                        KLNFTYTGIL GLLYEKKVDI AVAFLPMLPE MRRYCSFSTL LDETKLTAVM KRPQESSGLL 
AmelIR25a                        TVGFQYEGMM RELIEKRADI ALGSLWVTAE RERVVDFTVP YYDLGLSIMM LKTKTLFKFL 
AmelIR8a                         EMQFDYDGLI GDLAKGETDI IVAALTMTSE REEVIDFVAP YFQSGLLIVM RKPVRLFKFM 
AmelIR75f1                       IFNFTMKPIF AAFKKKLIDF SANPVAMKVD RLHNGDIIRP IWPIRSCFMF RISSTPDQFL 
AmelIR75f2                       LFNFRHSGLI FELRSNYIDF ASNPRIMVSE RLDYASLIGA AWPIKPCFML LTSTNLEIFL 
AmelIR75f3                       LFNFTFEPLI AGLKNGIYDL GYFPSILTKE RFNYADVILQ VWPIRTCFMF LVPSLMDIIF 
NvitIR68a                        ALNFKPYGLF GEAKEGKAVF YLGDLHYTSR HIQILDLSWP YNTECLTFLT LESLTWKLLI 
NvitIR75u2                       MLNATVTGMI GMLQRGEIDF GGTGCFLTPE RMGAIQYISL PTPTRNRFIF RRPPLSNLFK 
NvitIR75u1                       AMNATVTGMM GMLSRKEIDI GGTSMFLVGD RWADAHYIPL STPTRAAFIF RQPPLSNLFT 
NvitIR21a                        YLNFTIEAVK RDVLLGLTSA AVGGIYLTQE LSESFDATLP HAEDCAAFIS LASTAYRAIL 
NvitIR93a                        KLNFTYTEVV ELVRSKQVFI AASAFTV-GK NSGGLNFTAA IVMQNYALLS AKPKPALLFT 
NvitIR76b                        KFNFTYTGML QQIYDGEVDM AVAFIPILSS FRNICDYSAP LDEMDTTFLL KRPGTGSGLT 
NvitIR8a                         MMDFDYDGLV GDLAKGQTDI AVAALTMTSE REEVIDFVAP YFQSGILIYQ AKPVRLFKFM 
NvitIR25a                        HVKFEYEGMV RELKEKKADI ALGALAVMAE RENVIDYTVP YYDLGISILR KKPKTLFKFL 
NvitIR25b                        RLNFRYEGLM RDLKEGKADI GLAAVSVMSE RMKVVDFTEP IYPTGISVLM QKPIPFYRFL 
NvitIR64a                        YYNFTMNGIV GDMIKGIVDV GATPFQFKPE RMDVMDYTVQ AYMARAAVIF RHPKRNNSFL 
ApisIR21a                        VLNFTLGRII GDLVASKADI GISGLYMTNA RYSLVDFSPV ILQDCGTFVS LGSFAYRAIF 
ApisIR76b                        RYGFTYDSII YMLVNGEVDM AAAFIPVLPG LDDIVKWGID LTQFQYVVLM KRPKEGSGLL 
ApisIR93a                        TLNFTYNKMI DLVRSEKVFI AAAAFAVKEA NQILVNYTTH ISLEPHQILV ARPKEALLFT 
ApisIR25a                        LIGFEYEGMV KELVEKRADI ALGSLSVMAE RENVVDFTVP YYDLGITILM KKPQTLFKFL 
ApisIR8a                         EMNFKYEGLI GGLVEGELDI VIAALTMTSE REEVIDFIAP YFETGISIVI RKPSRLFKFM 
ApisIR68a                        AMNFIPVGLL GEVWSARADL ALGNLHYTPY HLNILDLSIP YNTECLTFLT FESKTWKTLI 
ApisIR40a                        KLHFQFKGVL GLIWQREADW FVGDLSITYE RNLVVDFSFL TLVDNEAFLT HAPGRAFSLI 
ApisIR75j                        LLNITLNGIV GMLISGEVDF SISLNALRSE RYDVVDYSAI STWKHPCFIF RHPRSTNIFL 
ApisIR75d2                       QLNFTLNGLI GQLQKEEIDF TAAGGLMRSD RMDVGDLTVG TFVARTVAIF KQPPLNNVFT 
ApisIR75d1                       QLNFKIDGLT GQLQREECDF SGIGVFIRND RMTVIDYTVG TFYRQAAALF KQPPLHNICI 
PhumIR41a                        IINGTWDGIL RSIMDRKAEF GYSGIYQWFC T--DVDCSFP YYQSGVTCLV PRPELWLTIV 
PhumIR68a                        IMNFVAEGLL GEIVSGRADI ALGNLYYTPY HLGLMDLTIP YNTQCLTFLT PELLTWETLL 
PhumIR40a                        KLNFRYKGVL GQVWQREFDF FMGDVTITYD RAKTVEFTFF TLVDSEAFVT HRPSKAFALI 
PhumIR75t                        LFNISIEGMI GDLQRKEVEI GGSPVFFQKS RLDIIEYFGF MTPTRIAFIL ISPPLSNIFT 
PhumIR75d                        DLNFRSIHLM GSIQEKKSEI SATGVLLRSD RFGIVDYIIC PFRLGVGLVF KEPSLKNIFI 
PhumIR21a                        FLNYTIEIVI EDIISGTAEI GSAGVYVTNQ RLSDIWLSAQ HTTDCAAFIT KATTSYRAIL 
PhumIR76b                        KLGFFYNGII GMLAKKEIDM AVAFLPIMHA LQSSITYSKP LTEFEWVLLM SRPTAKSGLL 
PhumIR93a                        SLNFSYSIII EAIKNKKVFL GAVAFIVSPE HKRFINFTTP IGIEPYTFLV ARPQEALLFL 
PhumIR8a                         LMNFDYEGLV GDLARGETEI AIGALTMTSE REEIIDFVSP YFHQGISIMI RKPIRLFKFM 
PhumIR25a                        LIKFDYVGMI KELIEKRADI GLGSLSIMAE RENVIDFTVP YYDLGITILM KKTKTLFKFL 
DpulIR25a                        IMGFEYEGMI KELMEKRADI GLGALAVMAE RENVIDFTVP YYDLGISILM AKPQVLFKFL 
DpulIR93a                        RLNFSVNGMV EQVRTGSVAF AAAGFTVTAD RMSAVNFSMS LDAQPYTFMF ARPKQAYLFI 
IscaIR25a                        ILKFEYVGMI RELVDKNADI ALGPISVMAE RETVVDFTVP YYDVGISILM KKPEVXFKFL 
CeleGLR-7                        EVNFTYTGLI GALVSGSADI ALAPLSVMAE RENDVDFTVP YYDVGTTILM KKADVLFKFM 
CcapIR25a                        IMDFEYVGMV NELIHQRADM SVATLSVMAE RENVVDFTVP YYDVGITILM QKPKFVFKFM 
AcalIR25a                        DMNFDYEGVI KELIDNKADI AVGPISVMAE RENVIDFTVP YYDVGLTILM RKPRFLVKFL 
LgigIR25b                        RVGFTYTGCV GNILKGDADI IVGAMTVTAD RETVVDYTLP YYDAGIQILM RKQKQIFYFA 
LgigIR25a                        LLDFDYIGAI KELIDKKADI AVGPISVMAE RENVVDFTVP YYLVGLTILM KKPEFLGKFL 

                                 TVLLEVWLSI VAALVGTAIM IWFMDKYEFE FWFALTSFTP QGGGEAPKAI SGRMLVAAYW 
                                 TVLTNVWLCI LAAYFFTSFL MWIFDRWEFE LWFCMTSLTP QGGGEAPKNL SGRLVAATWW 
                                 GPFWPVWVAL ICVYLGGIFP IVFTDRLWGN FWYVFGMFTG KYSWSNTRKN STRLLIGAYW 
                                 SPFDRVWLFC LLTLGAFSII WVLFEIIKTE ILQTFGACCQ QGLDPNPVDR SVRFLVMTLF 
                                 RPFQDIWPHL ILTIIFSGPI FYGIIALHQK IWFTLRLFLK QSCNELHNGY RAKFLTIVYW 
                                 QPFNDVWILI VGCGVLTVFI LWFLTTIVGE VLFFVGIICQ QGLGFSTSFV SGRCIVITSL 
                                 QPFPLVWYLF GGVLSLIGVL LWITFYMLPS FLISFGAACI QSSSLIPRSA GGRLIYFALF 
                                 QPFGGVWLTF ALLLLLAGCL LWVTFILKPT CLLSFGAGCI QGAWLTPRSM GGRMAFFALM 
                                 EPFPSVWFAF AGLLIFAGVL LWMIFHLIPS CLISFGAACI QGSYLMPKSA GGRLAFIAVM 
                                 MPFNDVWVSI LMLLIITTVV LVLELFFDMD LNFVWGAMCQ QGFYVEVRNR SARIIVFTTF 
                                 RPFFVLWMCV MLCLLLESLA LGITRRWISF CISTLKLFVN QSTNYVTSSY ALRTVLVASY 
                                 APFFWVWILI LVSLLAVGPI IYALIILPYH AWFVYGALMK QGSTLSPIAD STRLLFATWW 
                                 EPLNQVWWCV LALVTGSTIL LLFHVRLENF WFTMLETYLQ QGPANEFRLF STRLLISLSC 
                                 MPFNRTWLVL ISTLVICGTF LYFMKYVSRK MLDIFALFIQ QPSALSFDRF APRFFLATIL 
                                 APFVETWFCL MGIILLTAPT LYAINRLLSS FWYIFGALLQ QGGMYLPTAD SGRLVVGFWW 
                                 EPFETLWAAI LLCLCAEATG LVLAYKSWTF VCTTFKLFIS QSGNSKAYSL TVRVLLFACF 
                                 GIFAYTWIGF ILILIISWLF WFTLVMIYQL AINALAVTIS IAVQERPICE TTRLFFMALT 
                                 LPFAGMWVGV LLSLFVVGTV FYAISFLFDN ILLTYSMLLY VALPRMPRNW PLRVLTGWYW 
                                 TPFGMVWLAS AVTVITVLFV LLIISKINGS IVDVIATIAQ QGSSNQSGRI SIRIIIFSLL 
                                 MIFVPTWQLI ALSLLISSIS WYFIGSAHKT FLNTWCVFLC VSTNNRPMCS SLRIFFIASA 
                                 RPFVAVWPLV LLTIMMSGPI LYMIIAMHPR IWYTINVYLR QSATIPYNGH VSRFFSILLW 
                                 YPFSTVWLSI FIMMVLMTGV HHFITTIPPK IFDMISIYLD QGIFLNTFHS SYRVLICFIL 
                                 MMFESVWGIL ILTFIMISML QYLLPPPQRW VINLLCAFLL LPSNLRRDRL SDVILSSTLS 
                                 MMFTTVWAVL LVTFVLIAIL DNYMPTMRRW FINVLCSFLL LPSVMRRSRA SEVMLSVGLS 
                                 IVFPSIWKIL MMIFILLTTC LYLAERRNKW FLKVLKTFIL ASGDLYRTNA SSIILITSLL 
                                 LIFKSVWLIL GVTFMTLSVC IYIFNKPLNW FFKVLKSFVL TSSDLPRNNT PLAITVASLL 
                                 IIFTSVWITL GAIFITVSIC LHIFKSTNQW LLKVLRTFVL TSADIPTNTA AEVTTVTALL 
                                 LAFPEVWLCI AISIVCCIGA YALMAGFTKW TMNVIAVFLF QGADILYRTM PECILSIALI 
                                 MVFTSVYLII FGTFMCSVII YTIIFQCENW AFNVFAVFLL QSTNIRNRSV SETVLSVALL 
                                 LSFKSLWMAV AVAFSVGVCA VWLIEKGPKD FLTMIGFYME QNAFMRNDLM ACVFLFSALL 
                                 MPFDDLWKVV GMAFFAGVVA VLLIERGRMD LLSMIGLYVA QNVFIRRDLI ACTILFISLL 
                                 LSFPSLWAAV LAALCVGVIA VWCIEKIAVD VLTMIGFYME QNARMRTDLM SCVLLFTSLL 
                                 LSFVSLWIAV IVAFCVGVLA VWLIEKVPID TMTMIGLYVE QSSTIRTDLL SCTVLFISLI 
                                 LPFQNLWIAV LSTFLCMSCF SLFVNYMRVE FMIIGSIFIL QSVLLRSKLV SQLIVMGSLL 
                                 LPFSLIWIYL IMTVITCSIV LCIINYVPVE FMSVCSALVI CSSILRYKLA SQLTIIIILL 
                                 LPFTTIWYMM VACGAILVVV LFTSFYFAEK ILLFLGGVCQ QGLSEIPHLP SGKCTSMFIL 
                                 LPFNTVWAAV STIMIVACTF LLVDLYIFYE LLTVLGFLGR QPMTSGIDLA SARIVIIASI 
                                 QPFKETWLTV ALTVMLGAVA VKINFFAHYT FMETLASFCQ EGCEFINRSS PGRLSQMMLF 
                                 RPFSSVWLMI LLTIMLGSIA FKLNFTANPS IVEFLGNYCQ QGSQYMPESL SGRAMQLFML 
                                 RPFTSVWLMI LLTIVLGSIA FKLNFTANPN IVEFLGNYCQ QGSQYMPDSL SGRAMQLFML 
                                 LPFGQVWLSC LGFIIVCWIT MMSVRFFNLD LTFIIGTMCQ QDINLSAHFN STKFLFFVAK 
                                 LSFDRVWLSI GAVILLATAL QMIITRFQLD LLNMIGIASQ QEALINPQSV SSRTLNIVML 
                                 LPFDLVWICT AMVIFLASCL LVITARARAD LLMIYGATCQ QGSSTLPRSF SARTITMITF 
                                 LPFAPVWICI ISFIVLAGVL LLIIMKVRPD VMNMFGTSCQ QGSYLEPKTL PAKCLILLSL 
                                 LPFAPVWICI ISFIVLSGVL LLIIMKVRPD VMNMFGTSCQ QGSYLEPKSL PAKCLILLSL 
                                 LPF-PVWVCI ISFIVLSRVL LLIIMKVSPD VMNMFGALCQ QGSYVEPKSL PSKCLILLSL 
                                 GPFWPVWLAL TLVYLMAIFP LAFSDKLWTN FWYVFGTFTG ENSWSNTKKT STRMLIGIYW 
                                 SPFIDTWLCL SATVLLMGPF LYVVNRLLGN FWYIYGALLQ QGGLYLPYAD SGRIIIGTWW 
                                 APFRDVWILI LVSLLAVGPI IYGMLIVLYH VWFVYGALMK QGSTLSPTGD STRILFASWW 
                                 TVLLEVWLSI LLAIVATAVM LWLLDKFDFE FWFALTSFTP QGGGEAPKAL SGRTLVAAYW 
                                 TVLTNVWLCI LAAYFFTSFL MWIFDRYEFE LWFCMTSLTP QGGGEAPKNL SGRLVAATWW 
                                 LPFGGMWAGV LASLFSIGTV FYALSRLFDG IIYTYSMLLL VSLPRLPKGW PLRLLTGWYW 
                                 LPFATVWVCI ISFIVLSGVL LLIIMKVRPD VMNMFGALCQ QGSYVEPKSL PSKCLILLSL 
                                 MMFTTVWAVL LVTFVLIAIL DNYMPTMRRW FINVLCSFLL LPSVMRRSRA SEVMLSVGLS 
                                 MGFTSVYMTI FVTFCCTVVV YMLIVRLERW VLNVLAIYLL QATNVRSRSV SETLLSVAVL 
                                 LPFTGVWFSC GGFVVFYWIL FRLIT--PFE LYYMIGTICQ QNVELMPHFN SAKLMFFFAH 
                                 LPFPNVWVCL FSLVFVLGVT FYLMTKLKDD VFNAVSITLQ QGSV-VSKSG TQRAVVLVSV 
                                 LPFPKVWVCL LGLVVVLSVV FGLMHFMQTD VFNAIAIAVQ QGCLLVSKSA FQRTVVMVSV 
                                 LPFDLVWMCI GGVVLLSSGL LVITGLARPD LLVIYGATCQ QGASILPRSF AARTITLIAF 
                                 RPFPSVWISV VLIVLLGSFV FKFNYMVSPG LVESLGNFCQ QGSSFKPKSF SGKVVQISVL 
                                 RPFPETWFTI FLTILVGSIV IKINHSLGPS LVESLGHFCQ QGAHLVARNL LGRLIQLVIM 
                                 TPFDSVWIAS LITLTAILVI LKFSVF-NTS LVDIVGTVSQ QGIAGRSARM PIRIILFSLL 
                                 QPFNSAWLGL FTGLTVAGVA LFCAFRLSRE LLTILGFICL QGFAGITFLN ASKVIIVVML 
                                 QPFNQVWTLI GAVLLVSTGI LSVILYVSRK TLIVFGIFCL QSYSGRISII PSRITLITVI 
                                 RPFNGLWIGV GTVLLVSTVL LLINLCVLKR ILIIVGLFCQ QSSTSKISIG STRVLILTVI 
                                 RPFVDAWMAV LGVIILASIV LFGNFCAHDL FLTVFGILCQ QGFSSKTMFN STRITLISTL 
                                 HPFNMLWLGI ILVLLFSSGF LLFGCFVQGN LLLIFGFFCQ QSYAGSTAIS PSRMVLLTML 
                                 QPFNWLWFGV LATLLVSAAV LLVAFYNLLH ILVTIGFFCQ QGFSGSPSIY SSRIIMITML 
                                 SPFNLVWIGI GVILLMSACV LSVAYFVSSQ FTIIVGLFCQ QGYHGKMSIG SSKITIITVI 
                                 LPFGGMWAGV LVSLFSIGTV FYALSRLFDG IIYTYSMLLL VSLPRLPKGW PLRLLTGWYW 
                                 SPFVDTWMCL GLTILMMAPL LYVVNRVLGN FWYLYGALLQ QGGLYLPYAD SGRIIIGTWW 
                                 APFRDVWILI LVSLLAVGPI IYGLLVIRYH IWFVYGALMK QGSTLSPTGD STRILFASWW 
                                 APFRDVWILI LVSLLAVGPI IYGLLVIRYH IWFVYGALMK QGSTLSPTGD STRILFASWW 
                                 GPFWPVWLAL TLIYLLAIFP LAFSDKLWSN FWYVFGTFTG ENSWSNTKKT STRMLIGIYW 
                                 LSFGSLWIAV FVTFIVATVA VWLIEGGPID LLTMIGFYME QSARMRTDMV SCIFLFTSLL 
                                 LSFASLWIAV LITFIVATVA VWLIEGGPVD LLTMIGFYME QSARMRTDMV SSVFLFTSLL 
                                 LSFLLLWIAV AVSFVVGVFF TWFVEKAPVD ALLLIGLFIE QGVDTRRRDL SSTVLFVSML 
                                 LSFEHLWIAV MVAFAVGAVS VWLVEKNPKD VLTIIGFFME QNASMRND-L ACVFLYTSLL 
                                 LAFPSVWLCS VLSVACCIGM YSFLSHHRRW AMNVVAIFLF NGAKILYGSM SECILSIALV 
                                 LVFPTVWICS VLSVVCCIAM YDLISRYHRW AVNVVAMFLF NGAKILYGSL SECVLSIALI 
                                 LMFGPVWTLV IVTYIFYSTF LYLLPTEKKW LLNVFAGFLL LPSVSRRSRA SEVIVSITLH 
                                 TVLTNVWLCI LAAYFFTSFL MWIFDRYEFE LWFCMTSLTP QGGGEAPKNL SGRLVAATWW 
                                 TVLLEVWLSI LLAIVATAVM LWLLDKFDFE FWFALTSFTP QGGGEAPKAL SGRTLVAAYW 
                                 YPFNTLWKAI AFMLVLMTAV HHMITALQPK IFDIISIYLD QGVFPNSHSS AYRFLVSFIL 
                                 YPFSKLWISI FVTLTSMTVV LHGITALQPK IFDTIAIFLD QGIFLNLSTH SYRSLICFIM 
                                 YPFPALWLVV FITLVIMTVV HHVITTLKPK IFDIISVYLD QGIFPNTTTS SYRILISFML 
                                 YPFPALWLVV FITLVIMTVV HHVITTLKPK IFDIISVYLD QGIFPNTTTS SYRILISFML 
                                 YPFPSLWLTI FISLIVMTVV HYGISTLIPK IFDMISIYLD QAIIHNKSSL SYQILISSVL 
                                 YPFPSLWLTI FISLIVMTAV HYGITTLKPK IFDMISIYLD QATTHNKSTL SYRVLIACVL 
                                 LPFTVIWYLM VFCGALLVVV LFDPNSSAEK ILLFLGGVCQ QGLSEIPRLP SGRCTSIFIL 
                                 LPFGTVWMCI ISFIVLSATL LLIIMLVRPD MMNMFGTSCQ QGSFMEPKSL PTRCLILLSL 
                                 QPFSFLWFAI VAALITSV-A FLVVTKFVLN TLIIFGFFCQ QGVSIKTIQL SFRMIVIALL 
                                 KPFNLVWVGI GVIVLVSIFV LAMAFGTSLQ ATAVAGMICQ QGSIDKTAFG LSRIATIAVV 
                                 RPFVTVWPLV IFTIILSGPV LYLIIAMHPR VWYTINVYLR QSATIPYNGH VARFFSILLW 
                                 DIFISTWELF ALVLFVCSLT WFLVGTAHKT ILNTWCVFLG ISTNNRPNSN SLRIFFVALA 
                                 LPFPNLWAAV AVTFVLASIF ALFINFMQVE FMIIGSMFIL QTVLLRNKYI SQMVLIGSVL 
                                 LSFSMLWLAV GAAFCLGIFA VWISDGISKD VLVLTGFFME QGSDMHNDLM SSIFLYSTLL 
                                 LVFDTTWFLI LITFGLAVTV YFVIARTYRW VLNVLSIFML QSTHVRTRSP SEVILSLALL 
                                 RIYPQVWILL LVTIVAIIVF THVLLKLLHP PFQVIGGLLL QPANLRVRST SETIFSFSLI 
                                 YPFSKLWISI FVTLTSMTVV LHGITALQPK IFDTIAIFLD QGIFLNLSTH SYRSLICFIM 
                                 SPFSDTWLCL AAAVALMGPI LCAINKLLGN FWYIYGALLQ QGL-YLPYAD SGRIIIGTWW 
                                 LPFNIVWLAI SLIFGAVALA LLIVCIHDWQ LLGTLGMVCQ QGIHHRIIWS SNRVLVLVAM 
                                 LPFNIVWLAI SLIFGAVALA LLIVCIHDWQ LLGTLGMVCQ QGIHHRIIWS SNQVLVLVAM 
                                 LPFTEMWLAV LGTIAVSTVC EMVVSFVRVE IMAIISIFIL QSVLIRNPYC SQMILIGSIL 
                                 LSFGSLWGAV LAAFVAGAFA VLVMSRSRYD VLIMIGFFME QGVPMPNE-L ASCLLFATLM 
                                 RPFITVWPPV IITILISGPI LYIIISTYPR IWYTINVYLR QSANIPFDGH LARFFSILLW 
                                 LSFWPLWIAV MVTFLVGIIA TWLAGTVQLD ALMMVGFFVA QSSPIRTDLW LCVCLFASLL 
                                 LPFIIVWYLM VGCGSILVTV LCFSFKCAEK ILLFLGGVCQ QGNLEIPHLS SGRCTSFFIL 
                                 LPFVGVWACC FALMAIYWMT MIAIRQLRFE LVYIIGTMCQ RGCDIVPQFN GTRLLMFSLQ 
                                 LPFDKVWICV IAVIIVSSVL LLVTLWAAAD LLMMYGASCQ QGSAVLPRSC SARTITMLTF 
                                 LPFQYVWYCT VSFIVLSGVL LLVMLRTVTD LLNVFGTTCQ QGSFIEPQTA PSRCLILLCL 
                                 LPFGEMWAGV LLSLFAVGFV FYAFSN-FDD IIYTYSMLLL VSLPRIPEKW PLRMLTGWYW 
                                 GPFWPVWVAV ILIYLLAIFP LAFSDKMWSN FWYVFGTFTG ENSWSNTRKT STRMLIGIYW 
                                 LSFPSLWLMV AVSFCVGTVA VFLTEHANND IFFMVSLYVE QSVPLPNSLL AGSMLLTFLL 
                                 APFLPVWVAL LLSLALSVLV LQYLARLTRA VLDVMACVAQ QGVPNVSRLV PTRVAVIVLL 
                                 TVLTNVWLCI LAAYFFTSFL MWIFDRYEFE LWFCMTSLTP QGGGEAPKNL SGRLVAATWW 
                                 TVLLEVWLSI LLAIVATAVM LWLLDKFKFE FWFALTSFTP QGGGEAPKAL SGRTLVAAYW 
                                 YIFPTTWEAF AGVLFVSALV WRLVAHYHRM FLNTWSVFLC ISANNRPECN ALRLLFMGLT 
                                 APFRDVWILI LVSLLAVGPI IYGLLILIYH VWFVYGALMK QGSTLSPTGD STRILFASWW 
                                 LSFPSLWLVV GITFTAGTLT VFMVSVASQD LFFMFSLYVE QSARLRKDLL AAAILLAALL 
                                 LSFWPLWIAV MVTFLVGIIA TWLAGTVQLD VLMMVGFFVA QSSPIRTDLW SCVCLFASLL 
                                 RPFVLSWLGI TALFLAFLLL MCCILHLQDG LVLVLGILCQ QGFIETFHSY ASRITVFAMI 
                                 LPFLYMWIAV LLVLIT-GTI FYGLARYFGN ILYTYGMLLV VSLPKLPTGW SIRFLTGWYW 
                                 LPFKSIWIAV VITFVYASIG LTIAQ--GCK LLIVFGTIIS QSQYIVSDSW RIRSVIGWLL 
                                 GPFWHVWVAL TLTYLFGMFP LAFSDKHSGN FWYVFGTFTG RNSWSKTDKI TTRLLIEMVL 
                                 RPLNSVWYCV IAFLFVTAST VFFMLKFETL FLFAWSAICQ QGMSLRRNSL ALKVVVFVTF 
                                 LPLRGVWCCA AALLCGSAVL LAVLSCLLLE FVFSIGTVCQ QGFYIMPKLS SIRMIMFLTL 
                                 LPFGRVWAAV AVCAMVYTAA IYWASKWDGD MLLTMSALSQ QGCFIEPKRA PGRIMLFVLF 
                                 LPYANVWYCT AAFVVLLVII LYINAKWQPD TILVISAISQ QGSSNELKGT LGRAVLFLLF 
                                 LSFTAVWYST LALISLIFTM LLSVTAWRPD TMLVFGATCQ QGSTVELKGS LGRVVMLILF 
                                 RPFWEVWPLV CATLFITGPA LWIVIAAMGN CWFTVTLFLR QSSTKPSSTH KARLVTVLIS 
                                 APFNFVWYVT LASVLCYGPC ICFLTHVPLP FWFVYSAFIK QSTNLAPEAN TTRVLFATWW 
                                 LPFTDTWLCL GFAVILMGPM LYIVHRLLAN LWYIYGALLQ QGGMYLPRAD SGRLVIGTWW 
                                 TVLTEVWLSI VAALVLTGFM IWLLEKYDFE FWFALTSFTP QGGGEAPKAL SGRTLVAAYW 
                                 TVLNDVWLSI LAAYFFTSFL MWVFDKWEFE LWFCMTSLTP QGGGEAPKNL SGRLLAATWW 
                                 RPFWQVWPAI GVTFVVVGPV LYAIIALARD TWFTTTVLLK QTGKEPSSSH KARFFIIILS 
                                 GPFWTVWLSL TLVYLFAIFP LAFSDKHPEN FWYVFGTFTG KDSWSKTDKF ATRLLIGFYW 
                                 APFLPVWLLI LLSLVVVGPV IYFIIYLVFA IWFVYGALLK QGTTLNPMTD SSRLLFATWW 
                                 SPFGDTWLCL SASIVSMGPI LYYIHKYLSN IWYMYGALLQ QGGMHLPQAD SARIIVGAWW 
                                 RPLRTVWICI VLMMVLLMLF LKVVFSRDSF FLFTLGAFCQ QGATCHPQLL SSRTLSIFVF 
                                 KPLTSIWLIT GVLATASIVI LKMVTTFETL FLFTLGALCQ QGSPWVPKMA CGRITAISIF 
                                 RPLSSVWLIT GLLAIVSIII LKLATSFETI VIFTLGAFCQ QGSPSTPKMA CGRIATFFIF 
                                 LPFTKVWYCL YFIVGVTVLI LYVIVRCKPD VMLQIEAITQ QGSENEPKTM SGRIAVFIVF 
                                 LPFSAVWHYC FVMVAVVVVC IYVIVVWRPD VMFEIGAITQ QGTNAEPKSN SGRIITIFSF 
                                 LPFASVWASV CGLLVIIAGL LYVVVRWFTS VFITFGALCQ QGSSSVPFSI PGRITLIFLL 
                                 TVLLEVWLSI VGALIVTGFM VWFLDKYEFE FWFALTSFTP QGGGEAPKAL SGRTLVAAYW 
                                 TVLNEVWLCI LAAYFFTSFL MWVFDRWEFE LWFCMTSLTP QGGGEAPKNL SGRLVAATWW 
                                 FSYSYLWFCI ILTLVIAIFV LSLVLFCIHS VTIVLKPVFQ QSLTELPIEI ASKLLMGLVL 
                                 RSFLGMWIAL VIVLLSNTIV LNLLFYRKRD LTTAIKLYVQ QPLTLTLKRG LLKYFIVTNM 
                                 LPFPAMWAAV LVCLLICGAV FHALARFFSN VLYTYSMLLL VSLPKLPTGW SLRMLTGWYW 
                                 LPFRSVWIAI AVFLLLLLVL LCFSTKWEQD LMVVLGAIAQ QGYSYEPYRV PSRIVTLMLL 
                                 LPFQYTWIAL ILTLILGSIV FYFLSLSFTN ILYTYSMLFQ VSLPHLPSPW AVRILIGWWW 
                                 SPFKETWACL AVSIIIMGPI LYLIHKYLNQ VWYVYGALLQ QGGMYLPQND SARILIGMWW 
                                 APFKTVWLLV LTSLIFVGPI IYLFANMNFS FWFVYSSLLK QGTNIIALTD STRMLFATWW 
                                 TVLNEVWFCI LAAYLFTSVL LWIFDRWEFE FWFCMTSLTP QGGGEAPKNL SGRLVAATWW 
                                 TVLVEVWLSI VGALTLTGIM IWILDKYEFE FWFALTSFTP QGGGEAPKAL SSRILVAAYW 
                                 KPLVKVWYVI LAMIGVVTTI LIIFLKLTEL VLLTIGALSQ QGSAFIPTRC ASRIALLQVL 
                                 KPFRQTWYVF AAFGIFFIFI MKIIMNRKEG IILSVGILAQ QGANFLPKRL PSRIALFQIT 
                                 RPFRNVWYMI LILIVAIILG LWIIFKLDSS ILIIIAALCQ QGLPFFNNQF SSRIAFLQTM 
                                 LPFLNTWLAV LFTLVFACAT SFVFSRFFTN VLYTYSMLLQ VSLPSLPRAW SLRVFIGWWW 
                                 LPFNSVWFGS CALVIILITM LYPAMKHPPD LLVIVGAVSQ QGSWYEPRSV STRIIVLFGL 
                                 LPFPSVWIAI GILLIIIFLS LVISTKWPPD LLLVVGAIAQ QGFGRNPRTV PSRIVLLMLL 
                                 GPFLSVWLLL CAAYFVLIIP LSFNSNYPSN FWFVFSTYTN --PLYGIAKN SITILLGIYW 
                                 APYNETWACL TSVLIVIGPI LYLTVKLLSQ SWYVYGALLQ QGGMSLPKAD SARLVIGTWW 
                                 APFTRVWYLI LISLLVVGPT IYLIIYLKFT MWFVYGALLK QGTTASPMGD STRLVFATWW 
                                 TVLLEVWLSI VGALTLTGIM IWILDKYEFE FWFALTSFTP QGGGEAPKAL SSRTLVAAYW 
                                 TVLSDVWLCI LGAYFFTSLL MWIFDKFLFE LWFCMTSLTP QGGGEAPKNL SGRLVAATWW 
                                 TVLLDVWLCI IGAYIFTSLL LWIFDTWIFE LWFCLTSLTP QGGGEAPKNL SGRLVAATWW 
                                 EPFKQVWWLT AVVGLINWIL LYLTILGTHE ALITTAALCQ QGLSDGPSLY SGRIVFISLF 
                                 GPFWSIWVMV VITYMVAIFP IAFTNNRPKS CCYMFGTYTD VKSWTNTKMG STRLFIGTYW 
                                 APFMEVWLLI LMSLIAVGPI IYGIMMLIYT VWFVYGALMK QGSSLNPDTD SARLIFATWW 
                                 APFLLTWLCI AIVVGLMGPL LNVFHVLLNN FWYVYGALLQ QGGAHLPDAD SGRLVVGTWW 
                                 TVLNDVWMCI LGAYFFTSFL MWVFDRWEFE LWFCMTSLTP QGGGEAPKNL SGRLVAATWW 
                                 TVLPEVWLSI VAALAMTAVM IWVLDKYHFE FWFALTSFTP QGGGETPKAI SGRVLVAAYW 
                                 LPFLNMWVGV LITLLIGGFL FYALATAGIN ILYTFGMLVA VSLPKVPSGW AIRILTGWWW 
                                 RPFWSVWPLL LITVIFAGPI LYILVDTSMK VWWSVTVFLQ QAAIIPSENN KIRFVAGLLM 
                                 RPFTAVWFSI ICILILSGFV YYTIIHYLKD VLLKIGTLCQ QGTAMEPTKL SNRLIVLLMF 
                                 LPFLNVWIVM FTVMSVFTVA LIFLIWTLSD VTLVLAAICQ QGLSVAAAQY SARLATFTLF 
                                 LPFFEVWMVT LFTFIGFTIL IAFLSRMTLD VTIVHGAICQ QGYTMNLNAG SIRVAIFVLF 
                                 LPFLNTWIAL VFVYILNIIF FLFS-LSGRD FFTIFRIQME QIPKMTTLNN ATVVYLKFAI 
                                 LPFGYLWLGV FLSIITAGIA FVSLAKFFEN YLYTYSMILQ VSLPKLPQGW ALRIFTGWWW 
                                 RPFWQVWPPI LCTFTIYGPI LFFIIESKKH VWFSISTFLK QGGIYPSKSH KVRLLLIIVT 
                                 LPFQTVWFSC FGLFTLGCFL LFFSINKKID VVYNVGAICQ QGTAAETQHP SSRIITLFIY 
                                 LPFGTVWISI GILFIIIIIF MRLREIILRE CMQILGAICQ QGLTENSKWT SDRVIISFLL 
                                 GPFLSVWISL TITYLIAIIP LTFADSHPWE FWHVFGTFTE KKSWTKSKKN ASRLLIGWYW 
                                 APFGEVWILI LISLIIAGPT MYYITYLQYS AWFVYGALMK QGSTLNPEYD APRLFFATWW 
                                 SPFGDTWLCI ALAVAIVGPL LNWFHRSLQN LWYMYGALLQ QGGIHLPMAD SGRIIVGAWW 
                                 TVLIEVWMSI LGALSVTGIM IWLLDKYEFE FWFALTSFTP QGGGEAPKAL SGRTLVAAYW 
                                 TVLNDVWFCI LAAYFFTSFL MWIFDKWEFE LWFCMTSLTP QGGGEAPKNL SGRLVAATWW 
                                 TVLNDVWGCI LAAYFFTSIL LWIFDRWEFE LWFCMTSLTP QGGGESPKHL SGRLIAATWW 
                                 QPYPNAWITI FAMTIGAGPL IWAFNKIIFY IWYCIGALLF QGQREMPIAL SGRMVVGFFW 
                                 TVLGSVWGCI LAAYFFQAFL MYLFDRLDFE LWFCMTSLTP QGGGEAPRNL SGRLVAATWW 
                                 KVLWPVWLCI VAAYLFTSIL LWIFDRFQFE LWFCMTSLTP QGGGEAPKNI SGRLVAATWW 
                                 SVLDAVWGCI LSAFIIVSVL LAVFDKFVFE LWFCMTSLTP QGGGEAPRAL SGRLVAATWW 
                                 NVLEEVWGCI IGAFFLFSIL ICVFDKLVFE VWFCMMSLTP QGGGETPKAL SGRLIAATWW 
                                 DVFNAAWLCL GGVIALTSIL LLLFDKYKFE IWFVVGSITM AGGGDPPRSF SARLLVAGFW 
                                 TVLEDVWFCI IGAFFLFSIL ICVFDKLVFE IWFCMMSLTP QGGGETPRAL SGRLVAATWW 

                                 LFVVLMLATF TANLAAFLTV ETPVQSLEQL ARQSINYTAK EGFANVAFIH DCNLTVFAEQ 
                                 LFGFIIIASY TANLAAFLTV STPVESLDDL AKQYILYALD EAVARVAFLG DCDLQVFSRK 
                                 LFTIIITSCY TGSIIAFVTL PDTVDSVLDL LGLFFRVGVD EGIGNVAFLG SRALHSFALF 
                                 LFSLVMYNYY TSSVVGGLLS SQGPSTVDEI TASPLKISIE DAVPYLAFHC ECDLRVMEVE 
                                 IATYVLADVY SAQLTSQFAR PPPINTLQRL QAAMIHDGVE AGIKLIAVLG GNNFQLLYTR 
                                 LFSFCIYQFY SASIVGTLLE KKTIKTLSDL VHSSLKVGPE TGLLRVAFHV DCDLTVFPPQ 
                                 LISFIMYNYY TSVVVSSLLS SSKIKTMRQL AESSLTVGAE QGVLRVVYVF ECDLNVRPEQ 
                                 VTSYLMYNYY TSIVVSKLLG QSNIRTLQQL ADSNLDVGTE AGVLSVVYIT GCELNIRDAS 
                                 LTSFLMYNYY TSIVVSTLLG SSNIRTIQQL ADSSLDVGPE EGVIRVVYTS ESDLNIRPES 
                                 VAALFLFTSF SANIVALLQS PDAIQSLSDL GQSPLEIGPL LGMEKMAYQV ECGLMLFQLP 
                                 MIDIILTTVY SGGLAAILTL PEAADSRQRL FDHKLIWTAN LISAFSGFVV EKRLKMYFAF 
                                 IFITILTSFY TANLTAFLTL SLPYNTVNDI LTKNKHFVYN LQNYVEVFVR DCPFAAFLKK 
                                 IFSFMLMQFY GAFIVGSLLS ERSIVNLQAL YDSNLAIGLQ QGAERIAFHT ACDLQVNLPY 
                                 CATITLENIY SGQLKSMLTF PAPVDTIEKW AQSGWKWSYS YLSNVSGFGI EENRILLYFD 
                                 IVVIVLVTTY CGNLVAFLTF PPGVDYLNQL EDHKVQYGQE EDIEAVINID WCHFAGFVDE 
                                 LNDLIITSIY GGGLASILTI PEAADTVTRL RFHRLQWADD ELLAQDGFTV EDQLVMYFQY 
                                 LYGLNVVATY TSKMIATFQD PHQLDELTEV VAAGIPFGQS KNLEAVQRCI LVIYAFVFSS 
                                 IYCILLVATY RASFTAILAN PVTIDTLEDL LRSHIPPSSD DLTSRIAYYD NSALHMVLYM 
                                 FLTLLLYNYY TSSVVGGLLS PKGPYTIKEF TDSPLTLSVS TAVPYLAFHC ECELRGFDLN 
                                 LYAMNLTTIY TSLLIIFFTS PHQIDSIDEI LAANFQIGSH TNLKAVKRVM LAVHGLSFAN 
                                 LATYVLGDVY SAQLTSQLAR PGPIDTLGKL EVFMERDGVE EGIRILAVFG GHRFQLLYTR 
                                 LSGVVISNSY ASGLASVLTI PKSLETIHDF TQTPYRWAED ELHRRSGIGI EVSFDLLYFA 
                                 VFTLTVAYVY IGKIHSILAF PPPIDTILDL AVSGIPWNIE DIPMIAAIIM AENYRMYFEY 
                                 AFTLIVASVY IGKIHSILAI PPPIDTIIDF AESKLRWNIP DLETIAPIVM AENYRMYYEY 
                                 IFTVIIGNVY IGQIHSILTL PPSISTVEDL IRSGLRLIPE RMSEIAAIMI AKHYRMYFEY 
                                 MFTIIVGNTY IGKIHSTLAF PNPISTVWDL ARSGIKLNAG QLAALIATMI AELYRMYFEF 
                                 MFTIIIGNVY IGKIHSILAI PAPIATVLDL AKAGIQVNIE RFTDITATMV GELYRMYFEY 
                                 AFTINLGNIF VGKNASLKTF PPPIDTYEDI ASRDVIWTGP ELLSLAVFGV GVLYRMLYFE 
                                 LFSLNIAAIY SGKYASLRTI PKEVNSLEDL AESGIPWLAP KLHQIAAFAM GINYQMLYYE 
                                 FAGFMVGNLY GAGLAGIMTI PRAIETRHDL ADRGLIFVDE YMIQHRGYIG ESHFQLLSYQ 
                                 FAGFMVGNLY GARLDEIMTI PHAIETGQDL ADSGLTFVDN YMVQHRGYIA EDNYQLAWQY 
                                 FAGFMVGNTY GGGLAGIMTI PKSIDTTVDL AETGIMWGDE FMTQHSGFAG ESMLQLLYWE 
                                 FAGFMIGNAY NGGLAGVMTI PKSIDTVRDL SDSGMQWGNE FIEKHVGFIG ESTLQLLYWA 
                                 FVGLMIGNLY SGGLSSIMTI PPPVDTLEDL ANSNLPWAKE VLHKHTAYSV ESKFHMIYWE 
                                 FSGLIIGNTY CGGLSSIMTV PKPIDTPAQL VARGMIWGKP MLQDHAAYAI EANFQMLYWG 
                                 IFGYLMFQYY SATIVGSLLM VKNIRTIRNL IDSKLTLGAA DGLALVAFHV ACELAIFPKS 
                                 FFCFIVHQFY STFIISYLLS PKSIQTVEDL LSSNLKCGIN TGIKLVAFLM DCDLHILPLQ 
                                 VCSLVVFNYY SSGIFSILMQ GSNIKTLTQL ADSRLQVGPA YGIYQVAYHC DCDLNIMPPQ 
                                 LCTLMVYNYY TSKIVSDLIG SSDIKTLIQL ADSHIELGSS VGLQRVAYNC ECDLNLMPSQ 
                                 LCTLMVYNYY TSEIVSDLIG SSDIKTLVHL ADSHIDLGSS VGLQRVAYNC ECDLNLMPSQ 
                                 LASFFIFTAY SATIVALLQS PRAIRSVDDL TASPLKVGAD VGMRRVAFQV ECKIHLIKVA 
                                 ISLMFLYICF SANIVALIQS PARVRTLGDL LRWGFELSVA NGTERIAFHG DCNLNILPPL 
                                 TVLMFLYVCY SANIVALLQS PTKIRTLEDL LASRLKFGLE QGIDRIAFHV ECGLQILQVI 
                                 IILMFLYASY SANIVALIQS PNKIRTLEDL LNSRLGTGLE KGVERVAFHV ECSFYMLFML 
                                 IILMFLYASY SANIVALIQS PNKIRTLEDL LNSRLETGLD KGVERVAFHV ECGLQILNII 
                                 IILMFLYASY SANIVALIQS PNKIRMLEDL LNSRLEAGLQ KGVEKVAFHV ECGLQILNIV 
                                 VFTIIITSCY TGSIIAFVTM PDTIDSVEQL KSGFFRFVLD EGIRNVAFIG SKTLHSFSLF 
                                 LVVLVIVTTY CGNLVAFLTF PIPITTVNQL IRNEVSWSSE QMVERIVHID WCDFASFLDE 
                                 IFITILTSFY TANLTAFLTL SLPINNAEDV RKKEKQFVSD ILMTTVVYVR DCPFAAFLKR 
                                 LFVVLMLATF TANLAAFLTV ETPVQSLEQL SRQSIKYTAE VGFQRVAFVH DCNLTVFGEQ 
                                 LFGFIIIASY TANLAAFLTV STPVESLDDL SKQYILYALD EAVERIAFLG DCDLQVFSRK 
                                 IYCILLVVAY RASLTAILAN PVTIDKLKDL ADSPIRCGAE AAVERVAYYD NETLHMAVHM 
                                 IILMFLYASY SANIVALIQS PNKIKTLEDL LNSRLEAGLQ KGVEKVAFHV ECLVTLFVLQ 
                                 AFTLIVASVY IGKIHSILAI PPPIDTIIDF AESKLRWNPR FLIWKHGTVM AENYRMYYEY 
                                 IFSMNLATIY LGKYASLRTI PPAIDTKEEL AKSGITWMPP MLAQIAAFAL AIKYQMLYYE 
                                 LTSFFIFTSY SASIVALLQS PRAITTVADL AASPFKAGAD VGMRRVAFSV ECKVYLIKLP 
                                 VGLLFLSVSY SAKIISLIQT PEQINSLTEL LNSRLEVGLD EGVARVALHV QCYLRLVDYT 
                                 IGLMFLHISY SSKIFSLIQA PERIDSLTEL LNSRLEVSLE EGVSKIAFHA ICFIRLIDSS 
                                 LVLMFLYGCY SANIVALLQS PTKIRTLEDL LASRLKFGLE QGVDKIAFHV ECGLQVLQVI 
                                 MCSVMVYNYY TSAIVSTLIG TSDIKTLVQL ANSHLELGSA TGLQRIAYNC ECDLNVMPTQ 
                                 TCALVVYNYY SSVIFLTLIA SSDIRTLSKL ADSRLQLGRN IGLERVAYHC ECDLNLMPPQ 
                                 TLNLVLFNYY TSSVVGGLLS SKGPQTIREI IDSPLKLAVI TAVPYLAFHC ECELRTFDLR 
                                 SCALLIYQYY SSFIIGSLLT SRYLNTIRQL ISSDLEVTVI TGIQKIAMQC DCDLQIYSKK 
                                 LFSILLYQFY SCFIIGYLLL PKNIRTLEQL LASNLKLSVS MGISLVAFHC DCELQMFPPR 
                                 LFSIVIYQFY ACFLIGYLLL PKTIQSLEQL LKSNLKISVS TGIALVAFHC ECELQIYPLR 
                                 IFSVLLYQFY STFIVGYLLI IKTMTTLQHL LDSNLKVIVS EGIARVAFQC DCDLQTSPFR 
                                 LFSLTVYQFY SCFIIGYLLL PKNIRTIEQL IESNLGFSVS LGVDLIAFHC DCELQIYPTR 
                                 LFCITVYQFY SCFIIGALLL PKNIHTLDQL LASNLKMSVS LGTALVAFHC DCELQIYPIR 
                                 VFSILIYQFY SCFFIGYFLA PKTIRTLEQL LASNLKVSVS MGIALVAFHC DCELQVFPMR 
                                 IYCILLVVAY RASLTAILSK PLTIDKLKDL AESPIRCGPD AAVERVAYYD NQTLHMAVHM 
                                 LVVLVIVTTY CGNLVAFLTF PVPITTISQL VRNNITWSSD SMVQSIVHID WCDFASFLDE 
                                 IFITILTSFY TANLTAFLTL SLPINNAEDV RRKEKNFVSD ILMTTVVYVR DCPFAAFLKR 
                                 IFITILTSFY TANLTAFLTL SLPINNAEDV RRKEKNFVSD ILMTTVVYVR DCPFAAFLKR 
                                 MFTIIITSCY TGSIIAFVTM PDTVDTVAEL RRGFYRVGLE EGIKNVAFIG SKELHSFSLF 
                                 FAGFMVGNSY GGGLAGVMTV KKPIDTTKDL AASGLPFVED YLVDHSGFCV ESMLQLLYWE 
                                 FAGFMVGNSY GGGLAGVMTI PKPIDTTLDL ADSGMPYAED YLVRHSGYCG ESMLQLLYWE 
                                 FAGFMIGNMY NAGLAAVMTI PISIDTTYDL ATSGLPWGQE TLVKNAGFVG EQMLRLSWET 
                                 FAGFMVSNLY GAGLSSVMTI PGSIDTPEAL ADSGMLWGLE QLVQRAGFVG ERQKKLLWQS 
                                 AFTINLGNIF IGKNASLRAF PPPIDTVEDI ANKDLIWVIP EMNELAGFAV SVQYRMLYFE 
                                 AFTINFGNIF IGKNASLQAF PPPIDTIEDM AKAGMIWSIP ELNVLAGFAV SVLYRMLYFD 
                                 IFTLIVGYVY IGQTHSIRAF PPPVDTVKDL ALSNLRWNIP ALKTLAPLCM AENYRMYFEY 
                                 LFGFIIIASY TANLAAFLTV STPVESLDDL SKQYILYALD EAVERIAFLG DCDLQVFSRK 
                                 LFVVLMLATF TANLAAFLTV ETPVQSLEQL SRQSIKYTAE AGFKRVAFVH DCNLTVFAEQ 
                                 LSGVVLSNSY TSGFASVLTI PKSIETIHDF VQTPYRWGEE QLYRRSGLGV EVTFELLYYT 
                                 LSGVVLSNSY SGGLASVLTI PKSLDTIHNF ALSQYRWAPQ QLYQRSGIGI EVLFELTYYD 
                                 LSGVVLSNSY AGGLASVLTI PKSLETIHDF AQSPYRWGVE DLHERLGIGI EVSLELLYYD 
                                 LSGVVLSNSY AGGLASVLTI PKSLETIHDF AQSPYRWGVE DLHERLGIGI EVSLELLYYD 
                                 LSGVVLSNSY SGGLASVLTV PKSLETIHDF AQSPYRWGEE KLYRRTGVGI EVLFEPLYYS 
                                 LSGVVISNSY SGGLASVLTV PKSLETIHDF AQSPYRWGVE QLYRRTGIGI EVLFEPLYYS 
                                 VFGYLMFQFY SASIVGSLLM AKTIRTLRNL IDSRLTLGAA DGLHLTAFHV ACELTIFPKS 
                                 IVLMFLYASY SANIVALIQS PTKIRTVEDL LNSRLETGLE KGVERLAFHV ECGLQILNII 
                                 LFSVIIYQFY SSFLLGFLLL PKTIKSLEQL LESDLHLSAN TGLALVAFQC ECELQVFPFR 
                                 VFSILIYQFY SCYFIGYFLL PKTIRTLEQL ITTNIKVSVS MGIAMVAFHC DCDLQVYPVR 
                                 LATYVLGDVY SAQLTSQLAR PGPINTLGKL EELMESGGVE EGIQILAVFG GHRFQLLYTR 
                                 LYSINVTTIY TSQLINVFTS PHQIDTIEEI LNMTTPIGSE ANMRAVRRVI LEVHGLVFAT 
                                 FVGMMLGNVY SGGLSSVMTI PKPIDTLLDL ANNDLHWAKE VLHRHAAYSV ESYFHMIYWE 
                                 FAGFMIGNMY GAGLASTMTI PKPIDTTYDL AASGMLWATE ELIEHRGYVG ESLLQLLFWQ 
                                 LFALNLCNIY TSKNASFRTI PNPIDTIDQL AESDITWLPP ELLQMAGXAL GVQYRMLYYE 
                                 TFLFLVTNMY LAKAVSMRTN PASIDTVDHL AASGLPWNVS KLEQIASLAI AALYRMYWEY 
                                 LSGVVLSNSY SGGLASVLTI PKSLDTIHNF ALSQYRWAPQ QLYQRSGIGI EVLFELTYYD 
                                 LVVLVIVTTY CGNLVAFLTF PIPVNRVMQL LRNDMTWSTD ELVERIVHID WCDFASFLDE 
                                 CSSMILFQFY CSFIVGYQLT PKTINTLEKL VDSEIQMTLS FGMQLVAFHC ECELQVYPQR 
                                 CSSMILFQFY CSFIVGYQLT PKTINTLQKL VDSEIKMTLS FGMQLVAFHC ECDLQVYPQR 
                                 FVGLMIGNAY SGGLASVMTV PKSIDTVQDL ADRNLRWGKD VLHEHAAYSI ESNFEMIYWE 
                                 FAGFMIGSSY NGGLASTMIV PKSINTVHDL AETRTTWVEG EISRRAAIIV EKGRKMYWES 
                                 LATYVLGDVY SAQLTSQLAR PSPINTLGRL ENRMNREGVE EGIRVLAVFG GNRFQLLYTR 
                                 LAGFMVSNLY SGGLASVMMV PKSIDTVVDF AATGMKWFPE EMKQYAGFFV ESTLQLVYTQ 
                                 LFGYLMYQYY SASIVGTLLM EKSIKTLRNL IDSRLTLGAA DGLQLVAFHV ACELSIFPVW 
                                 LTSFFILTSY SASIVALLQS PRAIASVGDL VRSPLKAGPN EGIGRVAYEG ECKLQLIKLP 
                                 TVLMFLYASY SANIVALLQS PTKIQTLEDL LASRLKFGLE QGIDRIAFHV ECGLQILQVI 
                                 VVLMFLYASY SANIVALIQA PTKIQTLEDL LASRLKTGLA QGVELIAFHV ECGLQVLKVI 
                                 VYCVLVVVAY RASFTAILAN PVTIDTLQDL AESSVRCGQN EAVEKVAYYE NQTLHMAVHM 
                                 VFTIIITACY TGSIIAFITL PERIDGIEQL SRGFFRVGVD EGIRNVAFIG SKGLHSFALY 
                                 FGGFMIGNSY AGALACVMTI PKSIDTRADF AASGMKWSGD TLARYSGYVH ETLLQLVFWE 
                                 VANLVLYNYY TSTVVSGLLS QIGPETIAQV IDSPLLLSVE HAVPYLVLHC ECELRVYDIR 
                                 LFGFIIIASY TANLAAFLTV STPVESLDDL SKQYILYALE EAVQRIAFLG DCDLQVFSRK 
                                 LFVVLMLATF TANLAAFLTV ETPVQSLEQL SRQSIKYTAA EGFRRVAFIH DCNFTVFAEQ 
                                 LYALNVTTIY TSILITMLTN PYQMDTIEEI LASGVPIGSL DNLQAVKRSL LLVHGLVLVT 
                                 IFITILTSFY TANLTAFLTL SLPINNAEDV RRKEKQFVSD TLADKVVFVR DCPYAAFLKR 
                                 FGGFMIGNSY AGALASTLTL PASIDTVDDF LARGMRWTSA ERERLPGYVI ESLLQLIYLD 
                                 LAGFMVSNLY SGGLASVMTV PKSIDTVVDF AATGMKWFPE EMNRYAGFIV ESTLQLVYTQ 
                                 LFSMLVYQFY LTYIVSFLLV VKTIHTLHQL VENGFAVAMA EGLELIAFLC DCALQVISKK 
                                 LYCILLVVSY RASMTAILAN PVTIDTLVEL AASKLTCGPN IAADKVAYYD NRNLHMVVNI 
                                 VSSLILVSAY GAGLASTFTV PPSIDTVQDL LNSRMEWGFE ELQRRSAFSL EQDMQMFYFD 
                                 DFTIIITSCY TGSIIAFVTL PETVDTIHQL LAGFYRVGVE AGIMNTAFLG SKVLHSFVPF 
                                 VCSITLYQYY NATVVSTLLK EITIRTLKDL LQSDLKVGPE YGMSLVAFHV DCEIHVYPPQ 
                                 LTSLFTFTAY SAKIVAILQT PAAVRTVADL ADSHMDVGVV EGVERMAFQV ECGLMIFKLP 
                                 TALMALYAAY SANIVVLLQA PNSITSLAQL AASKVTLALE DGVDMIAFHS ICDLTVLSSF 
                                 LTFLFLYISY SANIVALLQS NKQIRTLQDL LNSNLNIGIE EGVKKLAFNM NCGLQIIESS 
                                 LTLMFLYTSY SANIVALLQS SSQIKTLEDL LHSRLKFGME EGVKKMAFHM ECGLKILQVI 
                                 LATYVIGDMY SANLTSLLAR PPPIGTLPAL EEAMREHGVE AGVRLVAVLG GHNFHLLYTR 
                                 LFIILLSAFY TANLTAFLTL SLDIETPEDL YKKNYRWVPD QEYLPIAVLV KCTYVAFMKK 
                                 LVVLVIVTTY SGNLVAFLTF PAPVTTISEL LKNSYTWSAR GTLDRVLIFD WCDFAAFMEE 
                                 LFVVLMLATF TANLAAFLTV ETPVSSLEQL ARQSINYTAE TGFKQVAFIH DCNLTVFAEQ 
                                 LFGFIIIASY TANLAAFLTV STPIESLDDL SKQYIQYAIE EAVQRVAWLG DCDLQVFSRK 
                                 ISTYVINDMY SANLTSLLAK PKAINNLNQL EKAMATRGVE EGVQLVAVIA GSNFHLLNTA 
                                 IFTIIVTACY TGSIIAFVTL PATVDTPEQL VRGKYTVGIE SGLKNTAFLG SKLLHSFVPF 
                                 IFITILTAFY TANLTAFLTL SLPITEPKDI GEKRYKWVSD ILRNYVMFIR ECTYVTVVSF 
                                 LVVLVLATTY CGNLVAFLTF PIPITTIDEL LAHSVTWSFK NMIEDIVHID WCDLAGFLNE 
                                 LFCILTYQFY SASIVSYLLD PRKINNLKDL SDSNLRAGPW DGLDLVAFHV ECELEVYRTQ 
                                 LLSLIIYQFY SASIVSHLLM KNKIRNLKDL TDSSLKVGPE KGLDLVAFHI ECELRVFKNT 
                                 LLSVLIYQFY SASLVSHLLN KTKIKNVRDL LLSPLKAGPE AGLKLVAFHV ECELRVFRTQ 
                                 LVLMFLYTSY SANIVVLLQS TANINTLQDL LNSKITLGTE MGIEKMAFHV ECGLIILNVL 
                                 LTLMFLYTSY SANIVALLQS TDSIKNLEDL LNSRIKLGAE EGIRKVAFHV ECGLKIVNLI 
                                 VSLMFLYTSY SANIVALLQS SSSIQTLQDI LNSRLDVGIE EGIRKMAFHV ECGLQILQVP 
                                 LFVVLMLATF TANLAAFLTV ETPVQSLEQL AKQSINYTAS EGFRIVAFIH DCNLTVFAER 
                                 LFGFIIIASY TANLAAFLTV STPIESLDDL SKQYIQYALD EAVKRVAYLG DCDLQVFSRK 
                                 LLALFLTSSY GSGLATVMTI PNAINTVEDF ANSGLDWGEE ELFQFSGFSI EDNFHMLYWE 
                                 IMVLFISSSY SSGLSSVMTV PKSIQTVKDL ASSHLNWTQN DLVTASGFSV ECNYRMLYWG 
                                 LYCLLLVVAY RASMTAILAR PVTIDTLQEL VNSRLKCGSN EAVDRVAFYE NRNLHMVIKM 
                                 IAALNLYASY TANIVALLQS TDSIKTPADL LHSPLKLGVE EGARRVAFHA ECGIMIMNML 
                                 IYSILVAVAY RASMTATLAN PVTIDTLAQL AKSSMEVGED EAIEKVCYYE NHNLHMIINM 
                                 LVVMVLVATY SGSLVAFLTF PTSILSVEDL IAHKISWGEE RLVERVALID WCHFSSFLDE 
                                 IFILILTSFY TANLTAFLTR PLSISSLEDI VHKEYNWISR PILELVLFLE ECTYVMILVT 
                                 LFGFIIIASY TANLAAFLTV SIPIETLEDL SKQYIQYATE EALRRVAYIE DCDLIVFSRK 
                                 LFVVLMLATF TANLAAFLTV ESPVQSLEQL ARQSINYTSV EGFRKVAFIH DCNLTVFAEQ 
                                 FFSLLILNYY SASVVSSRLK NKMNDSLINL AKSNLKVALE EGLNRVAYHT MCELTVFRA- 
                                 VHGWIMYNYY SASIVSARLS EMMEDSVTVL ADSNLKIAIE EGIRQVAYHT DCELTIFKQS 
                                 IFGLLVYNYY SAAIVSSRLN AKMNDSLYSL VNSRMKLAIQ DGLKKMAYHA DCQLTVLRPS 
                                 IFSILIAVTY RASMTATLAN AVTIDTIPEL GKSNVAVGEQ SALAAVCYYQ RHNLHMVVNM 
                                 LAALNLYAAY TANIVALLQS TGSIKTLQDL LDSPLMLAIE DGIEKLAFHV ECGFQILNVF 
                                 LAALNLYASY SANIVALLQS TTSIQTLRDL LDSPIKCGAD DGIKNIAFFM ECGFRMIEHF 
                                 IFTIIVTACY TGSIVAFITL PSAIESAAEF LAYRYRIGLL EGVHNAAFLA SKLMHSFVRY 
                                 LVVMIVVATY SGNLIAFLTF PAPIDNVDDL LARSFHWSPK QILDRVVLID WCHFHSFMHE 
                                 IFITILTSFY TANLTAFLTL SLGVNSLDEL VYGRYSWVYN SILKKVVFIL ECTYVSVLAR 
                                 LFVVLMLATF TANLAAFLTV ESPVQSLEQL ARQSINYTSE EGFQKVAFIH DCNLTVFAEQ 
                                 LFGFIIIASY TANLAAFLTV SAPVESLEDL SKQYIQYAMD EALRRVAFIG DCTFMIFSRK 
                                 LFGFIIIASY TANLAAFLTI SKTIETFDDL ISQYYSYTLQ DGLDKFALIT ECSVKIFSKK 
                                 LWALMLYQFY SASVVGSLLA VRFITTPQAL LESTMELGPE EGLKKVAFQV DCDLTILPPR 
                                 IFTIIITTAY TSSIIAFITL PVIVDKSYQL VDQGYRVMLD DAIDYIAFLG SIFLHAYVPF 
                                 IFIMILTSFY TANLTAFLTL SLPIKRIDDI ASNEYRWIDN DLKPLKGNGT LCRYVTYLTR 
                                 LFVLVIVTTY SGNLVAYLTF PSMVSNVADL MARKYSWGSR SIIERVAFIH RCDFAGFAEE 
                                 LFGFIIIASY TANLAAFLTV STPVESLDDL SKQYIQYALE EAIERVAYLG DCHLQVFSRK 
                                 VFVVLMLATF TANLAAFLTV ETPVQSLQQL ARQSINYSRS VGYQMVALIH DCNLTVFAER 
                                 MYCLLVVVAY KASMTAILAN PVTIDTLDAL ADSNINCGVD KAIDLVAYYD NFTLHMIINM 
                                 LVTYVIGDMY SASLTSILAR PPPINTLKEL SEAMRDSGTE KGMQLVAVIG GQHFHLLNTR 
                                 VFSLVVYQFY SSSIVSGLLR PINIDSVQKL EESGLDVGAK DGVKKIAFFT DCDLTLHRPE 
                                 LCAVFLFTSY AACIVVMLQL PQTINTVRDL ADKPITFSPE IGVERVSYLV ECSLSTYKIP 
                                 LTAVFLFTSY SASIVALLQS PNSIKTINDL VESSMTFSAS AGIARIGFMI DCGLSIFKLP 
                                 LYSFFMAVFW RGGISSILTV PKPIDTALDL VNKKIRWGDD TLKKKTGFFI EKYLRMIYKA 
                                 IYCILLAVAY RASMTSILAN PVTIDTLEQL AESQISVGID KAVERVAYYE NKSLHMVINM 
                                 LATYVIGDMY SANLTSLLAR PKPITVLEQL DTAMETRGVE SGMKMVVILG GYNFQMLNTR 
                                 LAYMFLYISY SASIVAILQS SKSIQTLSDL FNSYLEVGPE VGVEKIAFQT ECGLQSFEVG 
                                 LTALILYFAY SASIVTFLQS SSAISTIEDV TSSNLEVGQR EGINKIAFEI ECGIKIVPKP 
                                 AFSVIVTACY TGSIVSFITL FDVIDNVDQL VKMNFRIGTT QGLKNVAFLA GEMLYSFVPF 
                                 IFITILTSFY TANLTAFLTL SLTIETTKDI YDHKREWMSL PVRLENIYVT ECAYVTILFK 
                                 LFVLVIVTTY SGNLVAFLTF PVPINTIQEL LLRKLNWGES ETIEKIVYMD WCDFTGFLEE 
                                 LFVVLMLATF TANLAAFLTV ESPVESLEQL ARQSINYTET VGIQKVAFIH NCNLTVFAER 
                                 LFGFIIIASY TANLAAFLTV STPVESLDDL SKQYIQYAFD EALERVAFLG DCDFQVFSRK 
                                 LFGFIIIASY TANLAAFLTV SSPVNSLDDL STQYVQYAFD EALTRVAFLG DCDLQVFSRK 
                                 LFVIVVLTAY SGNLVAFLTF PNPINTLQDL IDNKLTWGDD VLLDMIVYIE WCDFSGFFLQ 
                                 LFGFIIIASY TANLAAFLTV SSPIESLDDL AKQYIKYAVL QMKLGPRAKR SNAPTEDVLL 
                                 LFGFIIIASY TANLAAFLTV SQPISSLDDL AKQYIEYAMD TAVDRVAFIG DCNLQVFSRK 
                                 MFGFIMIATY TANLAAFLTV SQPIESLDDL AEQFTKYAKR ILKQDGAFIG DCDLWVFSRK 
                                 LFGFIIIATY TANLAAFLTV STPIESLDDL SEQFVQYAKT EAVHRVAFIS DCDLWVFSRK 
                                 FFSVIMMSTF TANLAAFLTV SVTVSSLDDL AEQSIKYSSD AAIDKVALLT DCELTIFSVR 
                                 LFGFIIIATY TANLAAFLTV STPIESLDDL SKQFVKYAKD EAVERVAYIG DCDLWVFSRK 

                                 YAVAVQQGSH LGDELSYAIL ELQKDRFFLK AKYWITLESL GGVFIATLFG LVLAMMTLGM 
                                 YAIAVQQGSH LKDQFNNAIL TLLNKRQLLK EKWWISIQNI GGVFIVIFVG IGMACITLVF 
                                 IGFLFPRESV YKIKIDSMIL LAQQSGLIIN NESWLTTADT EGMFLLMALG YFLGATALVS 
                                 LNWILHKNSQ YTEIFKTAMC NAQEKGFVIL RRRQVSLSGV LPGFVIL--- --------IC 
                                 SAVAVQIGCP FLGSLNNVLM QLFESGILMT AAEYLNLRML QGAFIALGVG SLAAAALN-N 
                                 TVSIMQKNSP MRKVISYGLR RVTETGILHF NVWHVDMDTV SSALLILLFS YAITLMILGT 
                                 FYTHLHRNST YKELFRLRFL RILETGVYQR SYWVVGMEYV APLLLMLICA DILVVVILLV 
                                 THTVLAKRSP YAELIKLSEL RMLETGVHHE RSWMVGLEYA APLFIILLGA IILCMGILGL 
                                 VYGMVHLNST YRQLLTQLQV RMLETGITQS RFFSVGMEYA APLFISLLVA YFLALLILIL 
                                 LAIPTRKNFP YKELIRRQLR WQREVSLVEE RKWIIGITEC RYALGIFGCG AAVSFVLFLF 
                                 TVAFVPRLWP HLNAYNDFIL AWHSSGFDWE WKIALGIDNF IGLILLWCFG MICSLLTFLG 
                                 RTFAYPIGSN LSQLFDPELL HLVESGIVLS KRNLLRNGDL MMTYYIMLAG FATALAVFST 
                                 SGSVMPKGSP WREHLAHALL HFRATGLLND KKWMVDLEHF APALFALALA MVASALVFLL 
                                 TRAVSIRGWI LMPELNKHIR TCQETGLYWE LEFILDVRNI AGALFVLAFG VAFAGCALVA 
                                 IAMIVPAQSA YLHLVNRHIK SMFRMGFIWH QMNLVNMDDM QGCFLVLLLG FTLALLIVCG 
                                 TVAFVPRLWP LLDKLNTLIY SWHSSGFDWE YRVVLGMSNF AGFIIVWILG SAIATLTFLL 
                                 VQMIMKAGFP FLFEMNSIIR LMRDVGIFID ADF-LTTEHL KGPFFILVVG SCWAALTFIG 
                                 VVLAMEKNSA LKPRVDASIQ HLAEGGLIWL KDAIMNIQKF WSSFVALLIG YVISMLTLLA 
                                 IGMILPKRSM YSEIFKTTLI RAQEIGLINL RRYRVEFHSV RTAFAILGD- ---------- 
                                 LELIVEKGFP LLPKFNRIIS NLNDMGIVLF NDFLLTTDHL QSAFFFYFVG VVISTVVFFG 
                                 SAVAVQFGSP FLDSLNEVIM RLFEAGIIIT IAEYMNLRML QGAFLALACG HLLGVLTLVL 
                                 TTVYAQRGWP MMEYFNKFLL EAIQFGFIWE KRTILTTQHI LGPMIILGIG LFCSLIMFLC 
                                 DTGYATKTWP LLDRFDRLAM WIRDACLFVE LVDVMNVEEI SGGLMILGIG LVLAIAVFAL 
                                 DTGYATKTWP LLGQFDHLSM WYRDGCLSVE QLDVMEVDEI EGGLLMLGIG YAAAILAFVG 
                                 EIAYTTKTWP LLDRIDSMSL RARDACLFME QVMVMVLEEI SGALMILGVG QTAAAVAFIL 
                                 EAGYATKTWP LLDRFSYFSS WIRDACLFIE LIEVMKVEEI SGALLILGIG AVVSAMVFCL 
                                 EAGYATKTWP LLDHFNYLAA QIRDACLLIE LLEVMNVEEI SGALMLLGMG CAVSLVIFIL 
                                 EISMTTKTWP LKDRLSDLIL WIVASGMRQE PVVAMVIEDL LLAYMVLGAG LSLGMVAFVV 
                                 EVAMATKTWP LIEKFNELLH -LTASGLLQE LRIMLAVEDV FGGLIVLGCG SLCAGVTFVI 
                                 CVVILTKTCP FKQSFNDLMI TIRQSGIQWE TLVALGVSHF LGAFLILSIG CSFASIVFCL 
                                 CTAIVSKTCP FKHSFNELLM EIRQSGIQWE SLVVLQVSQF VGAFLILGFG YFGAVVIFVL 
                                 VVAIITKTCP FKQKFNDLIM QIKQSGIQWE LQASLTISHF LGAYMILAAG LGMATMSFLL 
                                 AAAVVTKTCP FKQKLNDFIM QVKQSGIQWE LQASLSVLHF LGAYMILAIG LALASIVFLW 
                                 CVAMSTKTWP MMDQLDQLIL IIFQSGIQWE LQVVLQLSHL LGAFLMLGFG LAAGLATFMV 
                                 CVIQVQKTWP MVEHLNELIM RIYQSGVQWE ERVMLQVHHL AGPFFMLLFG LAGAVFIFSV 
                                 MVAIVQKNSP YRDVITYGLR RLNEAGIMQR HVWQVGLDSV YSAFILLLAG ALVSIGLLLI 
                                 LYLAVPKGSP LKEAFRIMLR RAVETGSTYN RIFNVQLVDI ASLYRFLALG GALGMGILLV 
                                 VGLLIRKDSP FRELLNIRLA RLRETGAFFS NLWIVSMEGA FPIFLLLIAG TIAAFMAFAL 
                                 LDHLVRKDSH FREIFKVKYT RMLEVGIKFA DYWVVTITGA LPIFVLLGFG LVLSFVAFGA 
                                 VDHVVRKDSH FRELFKVKYT RMLEVGIKFA DYWVVTITGA LPIFVLLGFG LVLSFVALGA 
                                 FAIPVRKGSK YRELFRQRLI WQMEVGIKAN RIWIVGLKEL RFLYILLPVG VALAWFILGA 
                                 GYYTVAKDSP LAEHVKYGLL KLRELGFLEI AMHYISMIDA IFSIQLMGWA LVLTIVIFAL 
                                 PYYAIQKNSS FKEHIKIGLF RLNEHGIQEN SNLYVSLVDT EPAILVIVWG TGLAAAIFVS 
                                 LFYLLIKSSH LVEHFCRRY- QFREFDFF-H RWTDLGVRGF CPIFRTLG-G YGLK------ 
                                 PYYAVQKNSS FRELVRLSLF RLREFGIQEH SMLYVSIVDV WPALTLLTWA SGLAGGLLAG 
                                 TYYAVQKNSS FRELVRLSLF KLREFGIQEY WMLYVSIVDV WPALTLLMSG FGIAGGLLVG 
                                 VSYIFQLNSV YRDKFNNAIL YMQEAGILLS KDVSLTLGDT EGMFLLMGVG YLIGLAVLIS 
                                 IALAMPKNSP YLELINAELT KMHQFGFIWL GSYMVNNDDM AGSYYVLMIG FSMGLFMFVL 
                                 RAFAYPNTTR WNTLFDPQLL NMVEGGLVKL LENLLKNRDL VMTYLVMLTG FATAIAVFVS 
                                 YAIAVQQGSH LQDELSYYIL ELQKERYFLT AKFWITLESL GGVFIATLVG LALAMVTLAG 
                                 YAIAVQQGSP LKDQFNNAIL MLLNKRQLLK EQWWISIQNI GGVFIVIFVG IGMACITLVF 
                                 ISIGLEKNSP LKPKVDKYVR ALVEAGLTWL ADAIMDLQKL TAAFIALAIG YGVSLLAFSA 
                                 FCLYLHSHSK ---------- ---------- ---------- ---------- ---------- 
                                 DTGYATKTWP LLGQFDHLSM WYRDGCLSVE QLDVMEVDEI EGGLLMLGIG YAAAILAFVG 
                                 EVAMATKTWP LMERFNELLG QASDASLLQE YQNILAMEDV MGGFIILGSG LLCASVNFMI 
                                 FSIPVLKGSK YRELLRQRLI WQREVGIIYN LIWIVGLNEL RYVCIFMIIG FGVAFLLLAC 
                                 IYLAVQRNFT LREHFQVGLA KIRECGVYEF IMIRLSVVDV RFAMEVIGVG LLGTLLVLAA 
                                 INLAVQKNFT FREHFQVGIA KIRETGVYEF IMYRLNMVDV RFAAGLIGGG LLGALVLLVM 
                                 PYYAIQKNSS FKEHVKIGLF RLNEHGIQEN ANLYVSLVDT EPAILVIVWG AGLSATVFTA 
                                 VDHVVRKDSH FRELFSLRYA QMREVGIVFA EFWIVTIAGA LPIFLLLGFG LTLATLLFGF 
                                 IGILVRKDSP FRELFTLRFA RMQEIGIVFT EFWIVSFEGS FALFLLLIAG IVVAFGAFTV 
                                 MSFVVPKRSM YTEMFRITMM RLQEIGLITL KINRVEVSGV STAFAVL--- ---------- 
                                 LHLPLPKGSP LKQFFRVTLR KLIESGSGYE REFFIEVVQV VHVFYILAMA MVVCLILLVV 
                                 VNLNVPKGSP LKEIFRVTLR RLLEIGLAYQ RKLFVRLEDI GDLCILLMIG VSISIAILMV 
                                 AHLILPKGSP LKEPFRVTLR LMMDTGVIFR RKYFVEFADI ADIFWLLLVG MALSFVILAV 
                                 MHLPLPKGSP FREMFRVTVR KIVESSVGQQ KRFFVGMDNV SSLFIGMLVC LAGCVGLLLV 
                                 LQIVIPKGSP LKEPFRVSIR LMMDTGLVYR RKFFVGFWDI ASLFWLLVAG FTISIFVLAV 
                                 LHMVLPKGSP LKEPFRVSIR LMMDTGLLYR RRFFVGFGDV ASLYLLLTFG VAISFIVLAV 
                                 IHVNLPKGSP LKEPFRVTLR RFMEVGVIYQ RKLFVYFEDV IILYWILFGG LIVGFAVLVI 
                                 ISIGLEKNSP LKPKVDKYVR ALVETGLTWL ADAIMDLQKL TAAFIGLALG YGISLLAFGV 
                                 IALALPKASP YLDVINAEIT KMHQFGFIWL SNYMVNNDDM AGSYYVLLIG FSSGMFLFLI 
                                 RAFAYPNSTR WNALFDPQLL NMVEGGLIKL LENLLKNRDL VMTYLVMLTG FCTSIAVFFS 
                                 RAFAYPNSTR WNALFDPQLL NMVEGGLIKL LENLLKNRDL VMTYLVMLTG FCTSIAVFFS 
                                 VSFVLPQKSV YRDKFNNAIL YMQEAGIILS KDVSLTLGDT EGMFLLMGIG YLLGLAVLIS 
                                 VAALVTKTCP FKQPFNDLIM KVKQTGVQWE LQVRLTVSHF LGAYLILAIG CGLATVAFVL 
                                 VAHLVTKTCP FKEPYNNMIM TVKQSGMQWE LRTALTVSHF LGAYLILTFG CSLGTLAFAL 
                                 CVALVSKTCP FKPRLDELIM NIRQSGVQWE LMASLTVLHF VGAFLILGTG FVGGSIVFVL 
                                 CTAFVSKTCP FKPRLNDLIM NIRQSGIQWE LRAVLTVSHF LGAFLILSSG YFVGLIVFIL 
                                 EVSMTTKTWP LKDMLSDLIL RIVASGVRQE AVVAMRCEDL LAAFMVLGAG ILLSVVAFLG 
                                 EVSKVTKTWP LKDLLSDMIL RFNDGGLRQE PVQAMGCEDL MAPFIVLGAG VVVALVTFVG 
                                 DTAYATKTWP LLPNFDDLTG WMRDVCLFVE LVDVFKVGDI ESGLIIIGVG YFMAFVSFIF 
                                 YAIAVQQGSP LKDQFNNAIL MLLNKRQLLK EQWWISIQNI GGVFIVIFVG IGMACITLVF 
                                 YAIAVQQGSH LQDELSFYIL ELQKERYFLT AKFWITLESL GGVFIATLVG LALAMVTLAG 
                                 TIGYAQRGWP LMEYYNKFNL ESIQHGFLWE GRTALTVQYI VGPLWVLAFG LSAAFGMFVC 
                                 TAGVSQRGWP LMGYFNKFVL EVVQGGFVWE REMLLAVGHI LGPLYLLFMG TAVAAVIFVL 
                                 TGAVSQRGWP LMEPFDKFIL EAIQHGLVWE KAMLLTVEHI LGPIFILLVG TTLATGIFIL 
                                 TGAVSQRGWP LMEPFDKFIL EAIQHGLVWE KAMLLTVEHI LGPIFILLVG TTLATGIFIL 
                                 TTVAAQRGWP VMEQLNNFIL MANQHGLVWE RRTLLTVEHI FGPMFILLVG AAFATGIFVL 
                                 TTVASQRGWP MMEQLSHFIL VANQHGLVWE KRNLLTVHHI FGPMFILFVG AAFATGTFAL 
                                 MVAIVQKNSP YRDVITYGLR RLNEAGIMQR RVWQVGMDSV YSAFILLVAG SLLSIGLLLI 
                                 PYYAVQKNSS FREIVRLSLF KLREFGIQEH SMLYVTIVDV WPALVLLWWG FGIAAGLVVG 
                                 LHMVLPLGSP LKELFRVSVR RLMETGVAYT NKFYIKLSDI DGPFWMLAWA AGVAFALLVV 
                                 IHINLPKGSP LKEPFRVTLR RLKEIGLMYT KKLTIYLAEV VDLYWILLFG VGTSFVFFVL 
                                 SAVAVQFGSP FLDSLNEVIM RLFEAGIIIT VAEYMNLRML QGAFLALGFG HSVGAIILLV 
                                 IEMIMEKGFP LLPKFNRIIS NLNDMGITLF QDFILTLDHM QSAFSTFMMG IVVSCVAFLC 
                                 CVAMSTKTWP MMDHLDGLIL RVFESGIQWE LQVVLQPSHL VGAFLLLAFG LASGFMIFVM 
                                 CIAAITKTWP FKERLNDLIM RVDQSGIQWE AQTVLTVSHF LGAFMILGFG STFGTAVFVF 
                                 EVAMATKTWP LMDQFDELIM RTYEAGLRQE LQVILGVMHL MGGFFIHGVG TMASVVVFLV 
                                 ELVWTTKTWP MYDALNEYIM RIVEANLQEE LIVASKFQNI KGYLNLFLVG ATIACLVFGV 
                                 TAGVSQRGWP LMGYFNKFVL EVVQGGFVWE REMLLAVGHI LGPLYLLFMG TAVAAVIFVL 
                                 IALVMPKDSP YLELVNEEIK RMHQFGFIWV AQYLVNSSDM AGSYWILLLG FVSGLFVFVC 
                                 VHLPLIKGSP LRELFKVNLQ LIKESGLLHH ARYYIHLADV RFAFVLLAAG MAASAALLGS 
                                 VHLPLIKGSP LRELFKINLQ LIKESGLLHH ARYYIHLADV RFAFVLLAAG MAASAALLAS 
                                 CVAMATKTWP LMDELDELTL RIFQSGIQWE LEVVLQPSHL VGAFFLLAVG LGLGTVCLLL 
                                 VVGMCSKTWP ARARFDRLVL DLKAFGILWE LIGVLRMANI TGALLILLAG LSLSLVVFVV 
                                 SAVAVQIGCP FLDSLNEVIM RLFEAGIVIT IAEYMNLRML QGAFLVLACG HLLGGICLFI 
                                 CAALITNTNP LRSNLNEYIL RVQQSGLLLG IRTALELGHF LGAFFILGYG LLCASLVFVG 
                                 MVAIVQKNSP YRDVITYGLR RLNEAGLMQR HVWQVGLDAV VSAFVLLCGG ICLSVCVLFV 
                                 FGIPIVKGSK YRELIRQRLM WQREVGIIFN LIWIVGVVEM RYLYLFLAVG FLAALATLLA 
                                 PYYAIQKNSS YKEMVKIGLF RLNEHGIQEN DKLYVSLVDV EPAVWIILWG SGLASGFFLT 
                                 PYYAIQKNSS FREPVRINLF KLREFGIQEH TLLYVSIVDV WPALVTLGWG YLLTVAVLIA 
                                 ISIGLGKNSP LKHQVDLYVR ALIEGGLTWL SDAIIDLKKM YAGIVALCFG YVIALFAFVV 
                                 VSMVFPPNSV HRDPINNAIL YMQEAGLILN RDVTLTLADT EGMFLLMLFG YVVALGVLIS 
                                 IVTACSKTWP LMGYYDDLIL RVQQNGILWE LGSVLRMAHF LGVFFILFVG LSLASVIFVA 
                                 MAFVLPKHSM YSELFKITLM RAQETGIVIY RIHKVELTEV SLAFI----- ---------- 
                                 YAIAVQQGSP LKDQFNNAIL MLLNRRELLK EQWWISIQNI GGVFIVIFVG IGMACITLLF 
                                 YGIAVQQGSH LQDELSYFIL ELQKERYFLT AKFWITLESL GGVFIATLVG LALAMITLLG 
                                 IEMIMEKGFP LLPKFNRILS NLIDMGIMLW NDFLLTLDHL QSAFALYGIG MCLCVVVFLL 
                                 RAFGYPPNTE WNRIFDPELL KMVEGGIVKL HDRLLKNRDL VMTYFVMVTG FVTSIVVFAS 
                                 TNGFCSKVWP LRDAYNAFIL EVHQCGFAYP LQSLLSIDHF LGVFFIYFFG ISLACIVFVV 
                                 CAALITNTNP LRSNLNEYIL RVQQSGLLLG IRTALELGHF LGAFFILGYG LLCASLVFVG 
                                 THLALAKDNP LRELFRVTVH RIAGNGVMER SRCYVNLDQV SSVMVLLLGA IVGSIAVLLL 
                                 ISIGFHKNSP LKPLTDIYIT RIVEVGLVWL NDAMMNLKKL YGAFIALAIG YFLSVMCLIG 
                                 CVAMLHKNSP YTEKLSELIG RLHQSGLLWE SQVSLNFNHV EGIFLIFITG TILSTLFFAL 
                                 VTIGFPNNSL YTAKLNNDLR RMVQSGIVIV DEVRLTLEDT QGMFLLLAAG FLIAATALIS 
                                 MGAVLKKNSP YRNYFAIGIR RLWETGLMMK HIWDVSILEF STPLFIVVFG VIASVVVLLC 
                                 VAVPLRKHSG YRELFGTRLR WQREVGLMVR AIWLVRLLDM LPALQMLAAG GLVAVVLLIL 
                                 PFVPVKKDSP YLELLRVSFK QIRESGIQLN RRYQVGIVDL RPVLIMMIYG IISSCLILIM 
                                 PWMSCRKNSP FREIYKLGLF KLQEHGITEN RLLFVNMVDV YPVILMFLYG LFLAFLILLV 
                                 PWLAVRKNTP YKEMFKIGMK RIQEHGLQEN RLLYVSMVDC YPALLVLSYG IIIAIALVIM 
                                 SAIAFQIGSP YLETINNVVM TLFEAGILMT TDEYVSLTML RGAFCLLGIG HLLAGVTLLI 
                                 RAFVYPVGSK LKSLFDPTLA YILQSGIILE HKDLLTNSHL MMTYYIMCVG LASGLAVFVV 
                                 VAMIVPAGSP YLPVINKEIN RMHKAGLIWL SAYLVNLSDM QGSFFVLFLG NDKIVYMYIA 
                                 YAIAVQQGSR LQEDISRALL ELQKERFLLT SKYWITLESL GGVFIATLFG LGLAMITLAW 
                                 YAIAVQQGSP LKDQFNNAIL QLLNRRRLLK ENWWISIQNI GGVFIVIFMG IGLACITLGV 
                                 SAIALQLGCP YIEEINKILM AIFEAGIIMT ENEYISIKML QGTFYLLCIG NIFSGFILLA 
                                 VSIIYNKNAL YSKIIDQGVL QAVQSGIVKN DVWELTLDDT QGMFLLLGIG FLLGGASL-- 
                                 RAFAYSKDFK YKPLFDSTLQ YLVESGIIKL REELLRNSDL LMTYEIVGGG FIISAIVFII 
                                 LAMVVSQDTP YLEIINDEIK KLHQVGLIWL TDYLVNMDDM QGSFFVLFLG FLLSFFITIG 
                                 MHTNLQKNSP FREMMNYCML HLVENGLMLR KYWDVGLKEF SSGLIVLSYG ILISLGLLLR 
                                 LYNTMQKGTP FRDMLESCFQ RLAEQGILEK KHWHVGLDEF YPALLVLLIG IVISLTVLVV 
                                 MHANFQKKSP FRDMFDTCFQ RLAEHGLLER KHWHVGLDDF YPALVILLVG IVASLLILVI 
                                 PSITIRKNSP YKEIVKVNFR KIYESGIRQL NRIYVGIVDI YFSVEIFAIG CFMALWLLLL 
                                 PWLATQKKSP YKEVMKIGMR KMHETGVQEI RKIYVGLIDC YSAFLTFGVG IAFAFLLFVM 
                                 PWLAIQKNSS YKKMLKVGLR LLQENGIQEV GLIYVGLVDC YPAAVVLAGG IGAALAVLIL 
                                 YAVAVQQGSH LQDEISKTIL NLQKDRFFLQ AKYWITLESL GGVFIATLFG LALAMITLVG 
                                 YAIAVQQGSP LKDQFNTAIL QLLNRRELLK EKWWISIQNI GGVFIVIFVG IGLACITLAF 
                                 CVIMLRKNSV LLPALDLFIL KIFEAGLIWQ NEAVLQWSHV KGPFALLLIG LCISFIIFIL 
                                 CTFLLRKNSV LLPLLDKLIL RVFEAGLEWE NQVKLTWEHV EGAFAVLVLG YAASIFTFVI 
                                 ISIGLQKNSP IKPRVDKYIR RVLEAGLIWL QDVMMNMKKF FGAIVALFIG YFISVVVLIV 
                                 PLLVIQTRSP YLEIVKNAAL LLRETGLKED IRLYIGFTEC YFALVALGYG TLLSLVVLAI 
                                 IALGMEKNSP LKPKVDILIR RMIEIGLVWL NDVMVNLHKL KGAFFAIIFG YLLAFMILIG 
                                 IAMIIPYGSP YLSVINAELH RMLESGLMWI TEKMVNVTDM QGIFFVLFIG ITLAFFFLFC 
                                 RAFGFSHGST IEKHINKMLL RLRETGITKK KEDLLRNTDL LLTYKVVIGG YTIATIIFLF 
                                 YAIAVQRGSP LKDQFNNAIL ILLNKRKLLK DKWWISIHNI GGVFVVIFLG IIFACFTLAF 
                                 YAIAVQQGSH LQEEISRKIL DLQKDRYFLA SKYWITLESL GGVFIATLFG LALAMITLAG 
                                 LAFYARHHSP FTELMKVGLT KIHNVGIQEL IRWTLSIHEA APIFIFLCIS IILSILICII 
                                 MGMYASHNGQ FIEIAKIGLT KMFNTGLRQI KYWSITIYEI APALILLAFG ILVAGIICIM 
                                 LGLWSTRHSQ FQEITKIGLI RISTSGIREV IRWTITIHET IPILLVLCFG IILSIVICFI 
                                 ISLGMDKHSP LKHHVDKLVK RIIEAGFVWL SDITIDLDKL QGAVVALGIG YLFSLLALAA 
                                 AHLVVRRRSP YLELLRVGAM RLYETGMRDI NRLYVGLAEC YGAFSTLGYG LALALGVLIA 
                                 PMFTIVKQSP YVEIMRVNSL KIEESGLKEM SKFYVGLNEC YFAFYTMGYG ALIAFVVLFA 
                                 VVQLFPAKSL YTKSMNGFVA RVTETGLLII NDIELTVEDT QGMFLILGSG FLMAMLALAL 
                                 MAMIISGDSP YLPLINDAIE RMHESGLMWI TEKMVDMGDM QGIFFVLAIG FVIAAIAIGV 
                                 RGFAFPVGST IKQHVNSEMI PAVEGGLVFK LEKLLKVSDL MMTYKVVFAG MGVGVIIFLM 
                                 YAIAVQQGSH LQEEISRRIL DLQKDRYFLS SKYWITLESL GGVFIATLFG LALAMVTLAG 
                                 YAIAVQQGSP LKDQFNNAIL MMLNRRKLLK DTWWISIQNI GGVFIVIFVG IGLACVTLIF 
                                 YAIVLQKNSP LTKQFNRIIY NMKNDNWLLT DKWWIIFENI GGVFVLIGVG ILSAFSTLVY 
                                 VTIVTAKHSP FKKMVIYGLR QIVERGLTLF RIWHVELQEF SPAMFMIVGG LILATIVMAG 
                                 IGIAYKKNFV FRNIFSNFIL RAQQSGLVII KDIELALDDV QGMFVLLGGG IFLAAFTLSI 
                                 MSFVYPKHSI LPPLFNPIML SYMESGIVLQ TKDLLRNSDL YTTYAVVVCG FSMAAAVFTL 
                                 LAMMLSKESP YLSRINREIE KMHKVGLIWL VDTLVNLDDM QGSFIVLLLG VLSSLVSFVF 
                                 YAIAVQQGSP LKDQFNNAIL LLLNKRKLLK ETWWISIHNI GGVFIVIFVG IGLACFTLAF 
                                 YSIAVQQGSL IQEEISRKIL DLQKDRFFLN AKYWITLESL GGVFIATLVG LLIALITLAF 
                                 ISLGLQKNSP LKPAVDRFLR RVIEAGLVWL NDVMMDLKKL YGAFVVLVAG YILSILVLLI 
                                 SAIAFQRACP YRDNFDDVLM RLFEGGILIT EEEYMSMKTL QGAFYVLAIG SILAGLLLLI 
                                 TGYLVRKESP YRKLINYANC ILRETGIMEL RIWHVEIKDV ASLIAFLIIG FVISFTVLIL 
                                 LTLYVVKKSG YKDVFKQKMI QQHEIGLKTV KSIMVSMKEI YPALLFLGYG IFTSWLLLLF 
                                 LALAVVKRSG YKDILKQKLI HQQEVGLKII RRWIVSIKEI YPMLQIYGFG LCISIVILFV 
                                 GVIILPRGSP FTEKLDLWLL RMFDTGIVTE NQVVLALRHI RGPLYIYFFG IIIACVVFLF 
                                 ISLGLQKNSP LKPRIDKFLQ MIIEAGLVWL NDAMMNLKKL YGALVTLGIG YGLSILILII 
                                 AGIAMQLGCP YIENFNKILM QLFEGGILMT VEEYLNTKML QGAFYILFIG YLLSGFTLFL 
                                 PGLVMKKHSP YNELFRIGTL KLVERGFKYT KKYYIALVDC HQAFLTLVWG MITAVTIFFF 
                                 VCMAVSKTSS YREIFAQRLV WQQETGMFTI KKWSVGYNEI NSIFIIFLYG LIISIIIFFL 
                                 VSYVFPRNAI YADKFSEYIL RIQQSGLMLL NEFKLTLDDT QGMFLLLGAG YLIAIVAFIT 
                                 MGFGYQKNSK IKSVLDPLIN EFINGGIILL QANLLLNSDL LTTYIAIFIG FGTAIIAFCG 
                                 LAMVIAQGNP YLPRIDQEIR RIHRVGLIWL QDYLVNMRDM QGSFFVLFLG IILSTILILT 
                                 YAVAVQQGSV LQEEISRRIL DLQRERYFQT AKFWITLGSL GGVFIATLFG LVLAMITLAG 
                                 YGIAVQQGSP LKDQFNNAIL QLLNKRRLLK EKWWISIENI GGVFIVIFVG IGMACVTLAF 
                                 YAVAVQEGSP LRDLLNDAIL RLLNQRRLLK ERWWISIQNI GGVFIVIFVG IFLACVTLAI 
                                 VALAFPRDSP ILERVNLEII YMQRGGLIWR QEFWISVADM QGSFYVLFFG KTKNLGTLYN 
                                 RTFKVQAGRP IKITLHKAML ---------- --THIHIS-- ---------- ---------- 
                                 YAIAVQSGHI LKDKISSAIL MLLNERRLLK EKWWISIQNI GGVFIVILAG IALSIVTLAF 
                                 YALAVQEGSP LKNQLSSVIL QLLNQRVLLK TTWWISIKNI GGVFLVIFIG IGLGLITLAF 
                                 YALAVQEGSP LRSQLSNIIL KLINQRALMK TKWWISIRNI GGVFLVIVIG SGLSLITLAF 
                                 YAFALKEKSV YTKKISAAIL DLQQDRKLYK RKWWLDLQSL TGSFLVVVMG IVSGVIVLGI 
                                 YALAVQEGSP LRSQLSTIIL QLINQRELYK TKWWISIKNI GGVFLVIVIG SALALITLAI 

                                 E 
                                 E 
                                 E 
                                 K 
                                 T 
                                 E 
                                 E 
                                 E 
                                 E 
                                 E 
                                 E 
                                 E 
                                 E 
                                 E 
                                 E 
                                 E 
                                 E 
                                 E 
                                 - 
                                 E 
                                 E 
                                 E 
                                 E 
                                 E 
                                 E 
                                 E 
                                 E 
                                 E 
                                 E 
                                 E 
                                 E 
                                 E 
                                 E 
                                 E 
                                 E 
                                 E 
                                 E 
                                 E 
                                 E 
                                 E 
                                 E 
                                 E 
                                 E 
                                 - 
                                 E 
                                 E 
                                 E 
                                 E 
                                 E 
                                 E 
                                 E 
                                 E 
                                 - 
                                 E 
                                 E 
                                 E 
                                 E 
                                 E 
                                 E 
                                 E 
                                 E 
                                 - 
                                 E 
                                 E 
                                 E 
                                 E 
                                 E 
                                 E 
                                 E 
                                 E 
                                 E 
                                 E 
                                 E 
                                 E 
                                 E 
                                 E 
                                 E 
                                 E 
                                 E 
                                 E 
                                 E 
                                 E 
                                 E 
                                 E 
                                 E 
                                 E 
                                 E 
                                 E 
                                 E 
                                 E 
                                 E 
                                 E 
                                 E 
                                 E 
                                 E 
                                 E 
                                 E 
                                 E 
                                 E 
                                 E 
                                 E 
                                 E 
                                 E 
                                 E 
                                 E 
                                 E 
                                 E 
                                 E 
                                 E 
                                 E 
                                 E 
                                 E 
                                 E 
                                 E 
                                 - 
                                 E 
                                 E 
                                 E 
                                 E 
                                 E 
                                 E 
                                 E 
                                 E 
                                 E 
                                 E 
                                 E 
                                 E 
                                 E 
                                 E 
                                 E 
                                 E 
                                 E 
                                 E 
                                 E 
                                 E 
                                 E 
                                 - 
                                 E 
                                 E 
                                 E 
                                 E 
                                 E 
                                 E 
                                 E 
                                 E 
                                 E 
                                 E 
                                 E 
                                 E 
                                 E 
                                 E 
                                 E 
                                 E 
                                 E 
                                 E 
                                 E 
                                 E 
                                 E 
                                 E 
                                 E 
                                 E 
                                 E 
                                 E 
                                 E 
                                 E 
                                 E 
                                 E 
                                 E 
                                 E 
                                 E 
                                 E 
                                 E 
                                 E 
                                 E 
                                 E 
                                 E 
                                 E 
                                 E 
                                 E 
                                 E 
                                 E 
                                 E 
                                 E 
                                 E 
                                 E 
                                 E 
                                 E 
                                 E 
                                 E 
                                 E 
                                 L 
                                 - 
                                 E 
                                 E 
                                 E 
                                 E 
                                 E 
