# Supplementary material for: Ancient Protostome Origin of Chemosensory Ionotropic Glutamate Receptors and the Evolution of Insect Taste and Olfaction
Source: PLoS Genet. 2010 Aug 19;6(8):e1001064. doi: 10.1371/journal.pgen.1001064 (PMC2924276; doi:10.1371/journal.pgen.1001064)
Supplement: Dataset S3 — Alignments used for phylogeny. This folder contains the multiple sequence alignments used for phylogenetic analyses, before and after alignment cleaning in FASTA and PHYLIP format, respectively, as well as the intron alignment file used in Figure 2D. (1.21 MB ZIP) [file pgen.1001064.s003.zip › 100528_CrosetRytz_DatasetS3_Alignments/Figure2B_ConservedIRs_PreCleaning.fa]

>DmelIR8a
--------------------------------------ME--------------------
----------------------------------------------------L-------
-------------------------P----------------------------------
------------------------------------------------------------
-----------------------------------------L------------------
LVLLLALRFAGSEVLKITFWIEPVQRAEFDTDIAMVLKELDALRLDVKVDDTTLTLTRSE
DGLDMQRFCEILSTVGASAVIDLTYSHWEEGYNLVRSLGIGYVRLERIMRPFLDMFGDFM
RQKRANNVAMVFMNARDAVEAMQQ------------------------------------
------------------------------------------------------------
-------------------------------------------------MLVGYPFRTLI
MDASQTDPGQHFLERIRSLRP---A-----------------------------------
--------------P-----------------TYIALFARAAAMNGIFEKVQKAD-----
------L----------------FQRPLEWHFVFLDTRDRVFKYRRQAELCTRFTLNPRA
ICRSMPMPDLYCGS----------------GFTMQRAMLLNVLRSLINAAQVSPGYPLAI
Y-------------------------------------------QDCNA-----------
------------------TASSSEVSDPLEKDDYNWLDMVHWSNFLAY------------
-----------------------------------------------APPLPHIQDQFQS
PVP--GLTFAVNI------------SAGY-------------------------------
------------------------------------------------------------
------------------------------------------------------------
-YSSE---HEAKTDLAAWSSVGEMRLL---N---ET-ISPARRF---FR-I-GT------
----A--E---------------------S---------------IP-W---S-Y----L
-----------------R------------REEGTGEL-----------I------RDRS
GLPIWEG-YCIDFIIR-L-S-Q-KLNFEF--E--IV-------------------A----
P-E---VG-----H-----------------MG-E------L----------------N-
E-L--G--------------E--WDGVVGD-LVR--------------------GETDF-
AIAALKMY-----------------S---------------------EREEVIDFLPPY-
YEQ----------------T---G-IS----IAIR-K-PVR--R---T---S-LFKFMTV
L---RL-EVWLSIVAAL-VGTA----------I---M----IW-----------------
------------------------------------------------------------
-----------------------------------------------FMD----------
------------------------------------------------------------
------------------------------------------------------------
-------------K-Y----------------------------------------S---
------------------------------------------------------------
---------------P--------------------------------------------
-----------------------------------------Y----------------S-
-----------------------------------S----------R---N---------
NR-QA-----YPYAC-R---EFTLRESFWFALTSFT------PQGGG----------E-A
---PK-AI-S--GRMLVA-----------AYWL-FVVLMLATFTANLAAFLT-VERMQTP
VQSLEQLARQ--S--RIN--Y--TVVKD----------S---------------------
------D--THQ-Y---F------------------------V--N--------------
-----------------MKFAEDTLYRMWK---ELALNASKDFKKFRI------------
--------W--DYP-IK-------EQYGHI--------------------------L---
------LAINSSQ-----------------------------------------------
-------------P---------VADAKEG--FANV-DAH--ENA---------DYAFI-
-----HDS-A-----------EIK-------------------Y----------------
--------E--I--TR---N-C--N--LTEV------GEV-F--AEQ--PYAVAVQQGSH
LGDELSY--------AI----------------LELQKDRFF-E---E------------
------------------------------------------------------------
------------------------------------------------------------
------------------------------------------------------------
--------------------------------------------------LKAK-YW---
------------N----Q-SN---L--------------P--------------------
-----N-----------C----------PL------S-----E--DQEGITLESLGGVFI
ATLFGLVLA-MMTLGME----------------------VLY------------------
------------------------Y-----------------------------------
------------------------------------------------------------
------------------------------------------------------------
-----------------------------------K------------------------
------------------------------------------------------------
-------K----------------------------------------------------
---K--------------------------------------------------------
----------------------Q--------NALEITQVRPVNDSSGSGGNSSTAPPTAT
STTKQA---------------------------WHIPVLEAEEKPAKVSPPPSFETATFR
GKKLPARITLGDGKFKPRHGLYARRNLGASDS----HSGYME
>DmelIR25a
--------------------------------------MI--------------------
----------------------------------------------------L-------
-------------------------M----------------------------------
--------------------------------------------NPKTSKILWLLGFLSL
LSSFSLEIAAQTTQNINVC-------------------VFINEVDNEPAAKAVEVVLTYL
KKNIRYGLSVQLDSIEANKSDAKVLLEAICNKYATSIEKKQTPHLILDTTKSGIASETVK
SFTQALGLPTISASYGQQGDLRQWRDLDEAKQKYLLQVMPPADIIPEAIRSIVIHMNITN
AAILYDDSFVMDHKYKSLLQNIQT------------------------------------
------------------------------------------------------------
-------------------------------------------------RHVITAIAKDG
KREREEQIEKLRNLDINNFFI---L-----------------------------------
--------------G-----------------TLQSIRMVLESVKPAYFERNFAW-----
------H----------------AITQNEGEISSQRDNATIMFMKPMAYTQYRDRLGLLR
T---TYNLNEEPQLSSA-------------FYFDLALRSFLTIKEMLQSGAWPKDMEYLN
C-------------------------------------------DDFQG-----------
------------------GNTPQRNLDLRDYFTKITEPTSYGTFDLVT------------
-----------------------------------------------QSTQPFNGHSFMK
FEM--DINVLQIR------------GGSS-------------------------------
------------------------------------------------------------
------------------------------------------------------------
-VNSK---SIGKWISGLNSELIVKDEE---Q---MK-NLTADTV---YR-I-FT------
----V--V---------------------Q---------------AP-F---IMR-----
---------------------------------------------------------DET
APKGYKG-YCIDLINE-I-A-A-IVHFDY--T--IQ-------------------E----
V-E---DG-----K-----------------FG-N------M----------------D-
E-N--G--------------Q--WNGIVKK-LMD--------------------KQADI-
GLGSMSVM-----------------A---------------------EREIVIDFTVPY-
YDL----------------V---G-IT----IMMQ-R-PSS--P---S---S-LFKFLTV
L---ET-NVWLCILAAY-FFTS----------F---L----MW-----------------
------------------------------------------------------------
-----------------------------------------------IFD----------
------------------------------------------------------------
------------------------------------------------------------
-------------R-W----------------------------------------S---
------------------------------------------------------------
---------------P--------------------------------------------
-----------------------------------------Y----------------S-
-----------------------------------Y----------Q---N---------
NR-EK-Y--KDDEEK-R---EFNLKECLWFCMTSLT------PQGGG----------E-A
---PK-NL-S--GRLVAA-----------TWWL-FGFIIIASYTANLAAFLT-VSRLDTP
VESLDDLAKQ--Y--KIL--Y--APLNG----------S---------------------
------S--AMT-Y---F------------------------E--R--------------
-----------------MSNIEQMFYEIWKDLSLNDSLTAVERSKLAV------------
--------W--DYP-VS-------DKYTKM--------------------------W---
------QAMQEAK-----------------------------------------------
-------------L---------PATLDEA--VARV-RNS-TAAT---------GFAFL-
-----GDA-T-----------DIR-------------------Y----------------
--------L--Q--LT---N-C--D--LQVV------GEE-F--SRK--PYAIAVQQGSH
LKDQFNN--------AI----------------LTLLNKRQL-E---K------------
------------------------------------------------------------
------------------------------------------------------------
------------------------------------------------------------
--------------------------------------------------LKEK-WW---
------------K----NDEA---L--------------A--------------------
-----K-----------C----------DK------PE----D--QSDGISIQNIGGVFI
VIFVGIGMA-CITLVFE----------------------YWW------------------
------------------------Y-----------------------------------
------------------------------------------------------------
------------------------------------------------------------
-----------------------------------R------------------------
------------------------------------------------------------
-------Y----------------------------------------------------
---R--------------------------------------------------------
----------------------K-------------------------------------
-----N----------------------------------PRIIDVAEANAERSNAADHP
GKLVDGVILGHSGEKFEKSKAALRPRFNQYPA----TFKPRF
>DmelIR21a
--------------------------------------MS--------------------
----------------------------------------------------Y-------
-------------------------Y----------------------------------
------------------------------------------------------------
-----------------------------------------W------------------
------------------------------------------------------------
------------------------------------------------------------
------------------------------------------------------------
------------------------------------------------------------
--------------------------------------------------VALVLFTAQA
FSIEGDRSASYQEKCISRRLINHYQ-----------------------------------
--------------L-----------------N---KEIFGVGMCDGNNENEFRQKRRIV
PTFQGNP-----------------------------------------------------
------------------------------------------------------------
R-----------------------------------------------------------
------------------------------------------------------PRGELL
ASK-FHVNSYNFEQTNSLVGLVNK-IAQ-E-YL-----------N-KCPPVIYYDSFVEK
SDG--L-----IL---ENLF---KTIPITFYHGEINADYEAKNKRFTSHIDCNCKSYILF
LSDPLMTRKILGPQTESRVVLVSRSTQWRLRDFLSSELSSNIVNLLVIGESLMADP----
--------------------------------------MRERPYVLYTHKLYADGLGSNT
PVVLTSWIKGA-L-----SRPHINLFP---S---KFQFGFAGHR---FQ-I-SA------
----A--N---------------------Q---------------PP-F---I-F----R
-------------------------------------I-----------R---TLDSSGM
GQLRWDG-VEFRLLTM-I-S-K-RLNFSI--D--IT-------------------E----
T-P---TR-----S---------------------------N------------------
T-R--G--------------V--VDTIQEQ-IIE--------------------RTVDI-
GMSGIYIT-----------------Q---------------------ERLMDSAMSVGH-
S-P----------------D---C-AA----FITL-A-SKA--L---P---K-YRAIMGP
F---QW-PVWVALICVY-LGGI----------F---P----IV-----------------
------------------------------------------------------------
-----------------------------------------------FTD----------
------------------------------------------------------------
------------------------------------------------------------
-------------R-L----------------------------------------T---
------------------------------------------------------------
---------------L--------------------------------------------
-----------------------------------------S----------------H-
-----------------------------------L------------------------
-------------MG-N---WGEVENMFWYVFGMFTNAFSFTGKYSW----------S-N
---TR-KN-S--TRLLIG-----------AYWL-FTIIITSCYTGSIIAFVT-LPAFPDT
VDSVLDLLGL--F---FR--V--GTLNN----------G---------------------
------G--WETWF---Q------------------------N--S--------------
------------------T----------------------------H------------
--------I--PTS-RL-------Y----K--------------------------K---
------M-----E---F-------------------------------------------
-------------V---------G-SVDEG--IGNV-TQ-----S----F--FWNYAFL-
-----GSK-A-----------Q-L-------------------EY--------LVQS-N-
-------FS--D--EN---ISRRSA--LHLS------EE-CF--ALF--QIGFLFPRESV
YKIKIDS--------MI----------------LLAQQSGLI-A---K------------
------------------------------------------------------------
------------------------------------------------------------
------------------------------------------------------------
--------------------------------------------------INNEVSW---
------------------V-M---Q-----------------------------------
----------------RSSSGRLLQASSSNSL-RE-II----Q--EERQLTTADTEGMFL
LMALGYFLG-ATALVSE----------------------IVG------------------
------------------------G-----------------------------------
------------------------------------------------------------
------------------------------------------------------------
-----------------------------------ITNKCRQIIKRSRKSAASSWSSASS
GSMLRTNAEQLSHDKRKANRREAAEVAQKMSFGMRELNLTRATLREIYGSYGAPETDHGQ
LDIVHTEF----------------------------------------------------
---P--------------------------------------------------------
----------------------N-------------------------SSAKLNNIEDEE
SREALE------------------------------------------------------
---------------SLQRLDEFMDQMDNDGNPSSHTFRIDN
>DmelIR31a
--------------------------------------MN--------------------
----------------------------------------------------L-------
-------------------------L----------------------------------
------------------------------------------------------------
-----------------------------------------I------------------
------------------------------------------------------------
-------------------------SMFILILAAGEGEIIPSMEESVVTNFVKSLVKTKQ
AIVFSCLFKDFKEISLALMRINQF------------------------------------
------------------------------------------------------------
-------------------------------------------------VSVVNLNQSYS
LTSILTRENYARTSVMVNARC---S-----------------------------------
--------------G-----------------S---SELLFEASENRYFNKTYQW-----
------F-----------------------------------------------------
------------------------------------------------------------
L-----------------------------------------------W-----------
------------------------------------------------------------
-GV------------------DLE-VQS--LFPLNLNYVGPNAQITYVNETADGYAYWDI
HSK--G------R------HLKSNLEINL-------------------------------
------------------------------------------------------------
------------------------------------------------------------
-IATL---IND-TLNIARDIFHLQSI----D---FR-GQFNGLT---LR-G-AS------
----V--I-------------DKEDIISNE---------------QI-E-----------
---------------------------------SILSR-----------P------TKDA
GVAAFIK-YHYELLGL-L-R-E-RFNFTV--N--FR-------------------N----
S------R-----G-----------------WA-G------R-----------L----G-
N-T--T--------------F--RLGLLGI-VMR--------------------NEADI-
AASGAFNR-----------------I---------------------NRFAEFDTIHQS-
W-K----------------F---E-TA----FLYR-YTSDLDTH---G---K-SGNFLSP
F---SD-RVWLFCLLTL-GAFS----------I---I----WV-----------------
------------------------------------------------------------
-----------------------------------------------LFE----------
------------------------------------------------------------
------------------------------------------------------------
-------------I-I----------------------------------------D---
-------------------------------------------------------YKILR
IRVNSQKLEHLNQ--K--------------------------------------------
------------------------------------------------------------
------------------------------------------------------------
----------SSVIC-I---KTTCIERILQTFGACC------QQGLD----------P-N
---PV-DR-S--VRFLVM-----------TLFL-FSLVMYNYYTSSVVGGLL-SSS-DQG
PSTVDEITAS--P---LK--I--SFEDI----------G---------------------
------Y--YKVLF---R------------------------E--S--------------
------------------Q----------------------------N------------
--------R--SIT-RL-------I----E--------------------------K---
------K-----L---S------------------------------------------S
--SRSLNE-L-PIF---------S-HIEDA--VPYL-KA-----G---------GFAFH-
-----CEV-V-----------D-A-------------------YP--------VISE-Y-
-------FD--A--NE---I-C--D--LREV------SGL-M--EVE--ILNWILHKNSQ
YTEIFKT--------AM----------------CNAQEKGFV-E---R------------
------------------------------------------------------------
------------------------------------------------------------
------------------------------------------------------------
--------------------------------------------------ILRR-RQ---
------------I-------K---K--------------P--------------------
-----A-----------C----------QS------LY-------TVYPVSLSGVLPGFV
IL------------ICK----------------------SI-------------------
------------------------------------------------------------
------------------------------------------------------------
------------------------------------------------------------
------------------------------------------------------------
------------------------------------------------------------
------------------------------------------------------------
------------------------------------------------------------
------------------------------------------------------------
------------------------------------------------------------
--------------------------------------NKFS
>DmelIR40a
--------------------------------------MH--------------------
----------------------------------------------------K-------
-------------------------F----------------------------------
------------------------------------------------------------
------------------L-------------------ALGL------------------
------------------------------------------------------------
------------------------------------------------------------
------------------------------------------------------------
------------------------------------------------------------
------------------------------------------------------------
---LPYLLGLLNSTRLTFIGN---D-----------------------------------
--------------E-----------------SDTAIALTQIVRGLQQSSLAILA-----
------LPSLALSDGVCQKERNVYLDDFLQRLHRSNYKSVVF--------------SQ--
T--------------------E-------------LFFQHIEENLQGANECISLILDEPN
Q-------------------------------------------LLNSL-----------
------------------HDRHLGHRLSLFIFYWGARWPPSSRVIRFR------------
-----------------------------------------------EPLRVVVVTRPRK
KAF--RIYYNQAR------------PCSD-------------------------------
------------------------------------------------------------
------------------------------------------------------------
-SQLQ---LVNWYDGDNLGLQRIPLLP---TALSVY-ANFKGRT---FR-V-PV------
----F--H---------------------S---------------PP-W---F-W----V
TYCNNSFEEDEEFNSLDS--------------------------------------IEKR
KVRVTGG-RDHRLLML-L-S-K-HMNFRF--K--YI-------------------E----
A-P---GR-----T-----------------QG-SMRSEDGK----------------D-
S-N--D--------------S--FTGGIGL-LQSG-------------------QQADF-
FLGDVGLS-----------------W---------------------ERRKAIEFSFFT-
L-A----------------D---S-GA----FATH-A-PRR--L---N---E-ALAIMRP
F---KQ-DIWPHLILTI-IFSG----------P---I----FY-----------------
------------------------------------------------------------
-----------------------------------------------GII----------
------------------------------------------------------------
------------------------------------------------------------
-------------A-LPYIWRRRWANSDVEHLGELYIHMTYLKEITPRLLKLKPRTV---
------------------------------------------------------------
---------------L--------------------------------------------
------------------------------------------------------------
------------------------------------------------------------
----------SAHQM-P---HQLFQKCIWFTLRLFL------KQSCN----------E-L
---HN-GY-R--AKFLTI-----------VYWIAATYVLADVYSAQLTSQFA-RPAREPP
INTLQRLQAA--M---IH--D--GYRLYV-EKESSSLEM---------------------
-------------L-ENG------------------------T--E--------------
------------------L-----------------------------------------
--------F--RQL-YA-------L----M--------------------------RQQV
INDPQGF-----F-----------------------------------------------
-------------I---------D-SVEAG--IKLI-AE-----G-------GEDKAVL-
-----GGR-E-----------T--------------------------------LFF-N-
-------VQ--Q--YG---S-N--N--FQ-L------SQK-L--YTR--YSAVAVQIGCP
FLGSLNN--------VL----------------MQLFESGIL-D---K------------
------------------------------------------------------------
------------------------------------------------------------
------------------------------------------------------------
--------------------------------------------------MTAA-EY---
------------A-------K------------------------------QYQEVEATR
IYKGSVQAKNSEAYSRTE----------SY------DS----T--VISPLNLRMLQGAFI
ALGVGSLAA-AALN-NTINVRSLNSRDKFICGGPVKIWYYLV------------------
------------------------L-----------------------------------
------------------------------------------------------------
------------------------------------------------------------
-----------------------------------L------------------------
------------------------------------------------------------
-------L----------------------------------------------------
WYYF--------------------------------------------------------
-----------------NRGLVG----------------------------IYQLWHKTS
IRNTGK------------------------------------------------------
-------------------------------G----MPFLGE
>DmelIR64a
--------------------------------------MH--------------------
----------------------------------------------------W-------
-------------------------W----------------------------------
---------------------------------------LLVFLPLSCQGLPEHELLELE
LDYGLAEPQRTSLLQSSLILQFSQDYKHIPRITYFTCQKPHL------------------
------------------------------------------------------------
------------------------------------------------------------
------------------------------------------------------------
----------------------------------------------QTPNQIPNAAEHRD
AFAAKNFQLIKSLYESELFVRIVLLDVLAQSPTSGRPNRPGNGPTGGFSQTPSQAQSNSE
WLEGVLRMEALRQIAVVDLACGAVS-----------------------------------
--------------R----------------------RFLELASAKMLYSEKFHW-----
------L-----------------------------------------------------
------------------------------------------------------------
L-----------------------------------------------I-----------
------------------------------EDFAWHGRTQTAEGSGKRDDGEMEEEEPPG
QQI-QATDDEDLPSIESFLGGMNL-YMN-T-EL-----------T-LAKRMSEAAHYTLF
DVW--N------P---GLNY---GGHVNL-------------------------------
------------------------------------------------------------
------------------------------------------------------------
-TEIGSFTPTE-G-----IQLHTWFRTTSTV--RRR-MDMQHAR---VR-C-MV------
----V--V----------------T---NK---------------NMTG--TL-------
---------------------------------MYYLT-----------H------TMSG
HIDTMNR-FNFNLLMA-V-R-D-MFNWTF--V--LS-------------------R----
T------T-----S-----------------WG-Y------V------------------
K-N--G--------------R--FDGMIGA-LIR--------------------NETDI-
GGAPIFYW-----------------L---------------------ERHKWIDVAGRS-
W-S----------------S---R-PC----FIFR-H-PRS-TQ---K---D-RIVFLQP
F---TN-DVWILIVGCG-VLTV----------F---I----LW-----------------
------------------------------------------------------------
-----------------------------------------------FLT----------
------------------------------------------------------------
------------------------------------------------------------
-------------T-I----------------------------------------E---
------------------------------------------------------------
---------------WKLVPHDGSALIKPKGGAPPRHHYQQQQQQEQVEAPVRPITAVSV
VVSKEKVEEKQEEYEDSTPIDAGTLWQRCYQKLNKYIKDRKA----------------K-
-----------------------------------Q----------K---K---------
-------------APER---VGLFLESVLFFVGIIC------QQGLG----------F-S
---TS-FV-S--GRCIVI-----------TSLL-FSFCIYQFYSASIVGTLLMEK--PKT
IKTLSDLVHS--S---LK--V--GMEDI----------L---------------------
------Y--NRDYF---L------------------------H--T--------------
------------------K----------------------------D------------
--------P--VSM-EL-------Y----A--------------------------K---
------K-----I---TSVPTTKENEADEDEPVDPNPVSTDPAKSYRDIVHSHETGAHAK
-----DNA-A-SNW---------L-DPETG--LLRV-KH-----E---------RFAFH-
-----VDV-A-----------A-A-------------------YK--------IIAE-T-
-------FS--E--QD---I-C--D--LTEV-------SM-F--PPQ--KTVSIMQKNSP
MRKVISY--------GL----------------RRVTETGIL-T---Y------------
------------------------------------------------------------
------------------------------------------------------------
------------------------------------------------------------
--------------------------------------------------HFNV-WH---
------------S-------R---K--------------P--------------------
-----P-----------C----------VK------KIE---T--SDLHVDMDTVSSALL
ILLFSYAIT-LMILGTE----------------------ILY------------------
------------------------S-----------------------------------
------------------------------------------------------------
------------------------------------------------------------
-----------------------------------K------------------------
------------------------------------------------------------
-------W----------------------------------------------------
---H--------------------------------------------------------
----------------------N-------------------------------------
-----R------------------------------------------------------
-------------------------------I--QLKWVGAT
>DmelIR75a
--------------------------------------MQ--------------------
----------------------------------------------------L-------
-------------------------V----------------------------------
------------------------------------------------------------
-----------------------------------------Q------------------
------------------------------------------------------------
------------------------------------LANFVLDNLVQSRIGFIVLFHCWQ
SDESLKFAQQFMKPIHPILVYHQF------------------------------------
------------------------------------------------------------
-------------------------------------------------VQMRGVFNWSH
LELNYMGHTQPTLAIYVDIKC---D-----------------------------------
--------------Q-----------------A---QDLLEEASREQIYNQHYHW-----
------L-----------------------------------------------------
------------------------------------------------------------
L-----------------------------------------------V-----------
--------------------------------------------GNQSKLEFYDLFGLFN
ISI------------------DAD-VSY--VKE-----------Q--IQDNNDSVAYAVY
DVY--N-----NGKIIGGQLNVTGSHEMS-------------------------------
------------------------------------------------------------
------------------------------------------------------------
-CDPF---VCR-RTRHLSSLQKRSKY----G---NR-EQLTDVV---LR-V-AT------
----V--V----------------T-QRPL---------------TL-SDDEL-I-----
----------------------------------RFLS-----------Q------ENDT
HIDSLAR-FGFHLTLI-L-R-D-LLHCKM--K--FI-------------------F----
S------D-----S-----------------WS-K-------------------------
--S--D--------------V--VGGSVGA-VVD--------------------QTADL-
TATPSLAT-----------------E---------------------GRLKYLSAIIET-
G-F----------------F---R-SV----CIFR-T-PHN--AG--L---R-GDVFLQP
F---SP-LVWYLFGGVL-SLIG----------V---L----LW-----------------
------------------------------------------------------------
-----------------------------------------------ITF----------
------------------------------------------------------------
------------------------------------------------------------
-------------Y-M----------------------------------------E---
------------------------------------------------------------
---------------C--------------------------------------------
-----------------------------------------K------------------
-----------------------------------R----------M---Q--------K
RW-R---------LD-Y---LPSLLSTFLISFGAAC------IQSSS----------L-I
---PR-SA-G--GRLIYF-----------ALFL-ISFIMYNYYTSVVVSSLL-SSPVKSK
IKTMRQLAES--S---LT--V--GLEPL----------P---------------------
------F--TKSYL---N------------------------Y--S--------------
------------------R----------------------------L------------
--------P--EIH-LF-------I----K--------------------------R---
------K-----I---E------------------------------------------S
-Q---TQN-P-ELW---------L-PAEQG--VLRV-RDN----P---------GYVYV-
-----FET-S-----------S-G-------------------YA--------YVER-Y-
-------FT--A--QE---I-C--D--LNEV------L-F-R--PEQ--LFYTHLHRNST
YKELFRL--------RF----------------LRILETGVY-R---K------------
------------------------------------------------------------
------------------------------------------------------------
------------------------------------------------------------
--------------------------------------------------QRSY-WV---
------------H-------M---K--------------L--------------------
-----H-----------C----------VA------QN-------FVITVGMEYVAPLLL
MLICADILV-VVILLVE----------------------LAW------------------
------------------------K-----------------------------------
------------------------------------------------------------
------------------------------------------------------------
-----------------------------------R------------------------
------------------------------------------------------------
-------F----------------------------------------------------
---F--------------------------------------------------------
----------------------T-------------------------------------
------------------------------------------------------------
-------------------------------R----HLTFHP
>DmelIR75b
--------------------------------------MN--------------------
----------------------------------------------------F-------
-------------------------S----------------------------------
------------------------------------------------------------
------------------------------------------------------------
------------------------------------------------------------
------------------------------------------------------------
------------------------------------------------------------
------------------------------------------------------------
------------------------------------------------------------
------------------------------------------------------------
------------------------------------------------------------
------------------------------------------------------------
------------------------------------------------------------
------------------------------------------------------------
------------------------------------------------------VLESHF
KEA-----------------QIF-VDADVT--------------Y--VTHDPFSKNFLLY
DVY--N-----KGRQLGGELNITADREIF-------------------------------
------------------------------------------------------------
------------------------------------------------------------
-CNKT---NCR-VERYLSELYTRSAL----Q---HR-KSFTGLT---MR-A-TA------
----V--V----------------T-ALPL---------------NV-SIKEI-F-----
----------------------------------DFMN-----------S------KYRI
QLDTYAR-LGYQARQP-L-R-D-MLDCKF--K--YI-------------------F----
R------D-----R-----------------WS-D-------------------------
--G--N--------------A--TGGMIGD-LIL--------------------DKADL-
AIAPFIYS-----------------F---------------------DRALFLQPITKF-
S-V----------------F---R-EI----CMFR-N-PRS--VSAGL---S-ATEFLQP
F---SG-GVWLTFALLL-LLAG----------C---L----LW-----------------
------------------------------------------------------------
-----------------------------------------------VTF----------
------------------------------------------------------------
------------------------------------------------------------
-------------I-L----------------------------------------E---
------------------------------------------------------------
---------------R--------------------------------------------
-----------------------------------------R------------------
------------------------------------------------------------
-------------KQ-W---KPSLLTSCLLSFGAGC------IQGAW----------L-T
---PR-SM-G--GRMAFF-----------ALMV-TSYLMYNYYTSIVVSKLL-GQPIKSN
IRTLQQLADS--N---LD--V--GIEPT----------V---------------------
------Y--TRIYV---E------------------------T--S--------------
------------------E----------------------------E------------
--------P--DVR-DL-------Y----R--------------------------K---
------K-----V---L------------------------------------------G
SK---RSP-D-KIW---------I-PTEAG--VLSV-RDQ----E---------GFVYI-
-----TGV-A-----------T-G-------------------YE--------FVRK-H-
-------FL--A--HQ---I-C--E--LNEI------P-L-R--DAS--HTHTVLAKRSP
YAELIKL--------SE----------------LRMLETGVH-F---K------------
------------------------------------------------------------
------------------------------------------------------------
------------------------------------------------------------
--------------------------------------------------HERS-WM---
------------E-------T---K--------------L--------------------
-----H-----------C----------YQ------HN-------HTVAVGLEYAAPLFI
ILLGAIILC-MGILGLE----------------------VIW------------------
------------------------H-----------------------------------
------------------------------------------------------------
------------------------------------------------------------
-----------------------------------R------------------------
------------------------------------------------------------
-------H----------------------------------------------------
---C--------------------------------------------------------
------------------------------------------------------------
------------------------------------------------------------
---------------------------------------TLH
>DmelIR75c
--------------------------------------MT--------------------
----------------------------------------------------S-------
-------------------------W----------------------------------
------------------------------------------------------------
------------------------------------------------------------
------------------------------------------------------------
------------------------------------------------------------
------------------------------------------------------------
------------------------------------------------------------
------------------------------------------------------------
-PLYRLIVFNLLEINLSNLMV---F-----------------------------------
--------------H-----------------C---WSIKEAFPLVEMLNQNGIF-----
------S-----------------------------------------------------
------------------------------------------------------------
Q-----------------------------------------------Y-----------
--------------------------------------------IDVQNPDNLANVHKEY
LDS------------------DLV-SLN-A-DV-----------T--YVSREDEERFILH
DVY--N-----KGSHLGGKLNITVDQTLQ-------------------------------
------------------------------------------------------------
------------------------------------------------------------
-CNRS---HCQ-VKEYLSELHLRPRL----Q---HR-MDLSSVT---FR-L-AA------
----L--V----------------S-VLPI---------------NS-SEEEL-L-----
----------------------------------EFLN-----------S------DRDS
HMDSISR-IGNRLIMH-T-Q-E-ILGFNV-------------------------------
------------------------------------------------------------
--Q--D--------------A--FGGAIGM-LTN--------------------ESAEL-
CTTPFVPS-----------------W---------------------NRLHYLHPMTEQ-
A-Q----------------F---R-AV----CMFR-T-PHN--AG--I---K-AAVFLEP
F---MP-SVWFAFAGLL-IFAG----------V---L----LW-----------------
------------------------------------------------------------
-----------------------------------------------MIF----------
------------------------------------------------------------
------------------------------------------------------------
-------------H-L----------------------------------------E---
------------------------------------------------------------
---------------R--------------------------------------------
-----------------------------------------H------------------
-----------------------------------W-----------------------M
QR-C---------LD-F---IPSLLSSCLISFGAAC------IQGSY----------L-M
---PK-SA-G--GRLAFI-----------AVML-TSFLMYNYYTSIVVSTLL-GSPVRSN
IRTIQQLADS--S---LD--V--GFDTV----------P---------------------
------F--TKTYL---V------------------------S--S--------------
------------------P----------------------------R------------
--------P--DIR-SL-------Y----K--------------------------Q---
------K-----V---E------------------------------------------S
-K---RDP-N-SVW---------L-SPEEG--VIRV-RDQ----P---------GFVYT-
-----SEA-S-----------F-M-------------------YH--------FVEK-H-
-------YL--P--RE---I-S--D--LNEI------I-L-R--PES--AVYGMVHLNST
YRQLLTQ--------LQ----------------VRMLETGIT-S---K------------
------------------------------------------------------------
------------------------------------------------------------
------------------------------------------------------------
--------------------------------------------------QSRF-FS---
------------K-------T---K--------------L--------------------
-----H-----------T----------FS------NS-------FVIQVGMEYAAPLFI
SLLVAYFLA-LLILILE----------------------ICW------------------
------------------------A-----------------------------------
------------------------------------------------------------
------------------------------------------------------------
-----------------------------------R------------------------
------------------------------------------------------------
-------Y----------------------------------------------------
---A--------------------------------------------------------
----------------------K-------------------------------------
-----K------------------------------------------------------
----------------------------KFST----IIPQNQ
>DmelIR75d
--------------------------------------MK--------------------
----------------------------------------------------V-------
-------------------------Q----------------------------------
-----------------------------------------VAHWLPLIFFLLVSGTPRV
AGSWRSEYSRQDPDPKTRWGNQLPDMLVAYYRHHGVHSLMLV------------------
------------------------------------------------------------
------------------------------------------------------------
------------------------------------------------------------
-------------------------------------------------------VCHTD
IADFRLWKLWQHFNLNNFYVQVSTESSLRDLQHVDALDEHKDAPPPKSFHANNSTHWETS
FLLPALPYKMGILLLEFSSEC---A-----------------------------------
--------------L-----------------N---LLRWSAASEHNYFTTNRFW-----
------L-----------------------------------------------------
------------------------------------------------------------
L-----------------------------------------------L-----------
------------------------------------------------------------
---------TEDPGDIDLLEDPEI-FIP-P-DS-----------E-LRVLHYENVGNFSC
SLI--D-----LY---KVAA---WKPLKR-------------------------------
------------------------------------------------------------
------------------------------------------------------------
-TLVGHNIRNS-R-----HVIHALQHFGSAI--TYR-QDLEGIV---FN-S-AI------
----V--I---------------------A---------------FP-D---L-------
---------------------------------FTNIE-----------D------LSLR
HIDTISK-VNHRLMLE-L-A-N-RLNMSY--N--TY-------------------Q----
T------V-----N-----------------YG-W------R-----------Q------
P-N--G--------------S--FDGLMGR-FQR--------------------YELDL-
AQLAIFMR-----------------L---------------------DRIALVDFVAET-
Y-R----------------V---R-AG----IMFR-Q-PPL--S---A---V-ANIFAMP
F---EN-DVWVSILMLL-IITT----------V---V----LV-----------------
------------------------------------------------------------
-----------------------------------------------LEL----------
------------------------------------------------------------
------------------------------------------------------------
-------------F-F----------------------------------------S---
------------------------------------------------------------
------------------------------------------------------------
------------------------------------------------------------
--------------------------------------------------P---------
-------------HN-H---DMSYMDTLNFVWGAMC------QQGFY----------V-E
---VR-NR-S--ARIIVF-----------TTFV-AALFLFTSFSANIVALLQ-SP--SDA
IQSLSDLGQS--P---LE--I--GVQDT----------Q---------------------
------Y--NKIYF---T------------------------E--S--------------
------------------T----------------------------D------------
--------P--VTK-NL-------Y----H--------------------------K---
------K-----I---A------------------------------------------S
-K----G--E-NIY---------M-RPLLG--MEKM-RT-----G---------LFAYQ-
-----VEL-Q-----------A-G-------------------YQ--------IVSD-T-
-------FS--E--PE---K-C--G--LMEL-------EP-F--QLP--MLAIPTRKNFP
YKELIRR--------QL----------------RWQREVSLV-N---R------------
------------------------------------------------------------
------------------------------------------------------------
------------------------------------------------------------
--------------------------------------------------EERK-WI---
------------P-------Q---K--------------P--------------------
-----K-----------C----------EG------GV----G--GFVSIGITECRYALG
IFGCGAAVS-FVLFLFE----------------------FIF------------------
------------------------R-----------------------------------
------------------------------------------------------------
------------------------------------------------------------
-----------------------------------H------------------------
------------------------------------------------------------
-------F----------------------------------------------------
---K--------------------------------------------------------
----------------------Q-------------------------------------
------------------------------------------------------------
---------------------------VYRII--KGYREVQR
>DmelIR76a
--------------------------------------ME--------------------
----------------------------------------------------N-------
-------------------------L----------------------------------
------------------------------------------------------------
-----------------------------------------L------------------
------------------------------------------------------------
------------------------------------------------------------
------------------------------------------------------------
------------------------------------------------------------
------------------------------------------------------------
----VESYYFSTVLSFFAQQFFADS-----------------------------------
--------------H-----------------A---TCIFWHPAFDFRLETVHPMPLIIM
DWHRWAN-----------------------------------------------------
------------------------------------------------------------
R-----------------------------------------------------------
------------------------------------------------------SDQDVY
DYK-IKEDEFEGKGIPYNDWTLRL-TVA--IER-----------S-HCETFIAFQEQIPE
FAR--Y------------------------------------------------------
----------------------------------------FYHASIYSIWRSLRNRFMFV
YTKEFEDKKDSYLSGYIFQDQPNILVITSQYLNSSTFEIKTNRFVGPRNFNKNPEPVEFY
ILQRFDAKGTK-A-----TWETQSAMS---S---KM-RNLKGRE---VV-I-GI------
----F--D---------------------Y---------------KP-F---M-L----L
------------------------------------------DYEKPPLY---YDRFMNT
TDVTIDG-TDIQLMLI-F-C-E-LYNCTI--Q--VD-------------------T----
S-E---PY-----D-----------------WG-D------I----------------Y-
L-N--A--------------S--GYGLVGM-ILD--------------------RRNDY-
GVGGMYLW-----------------Y---------------------EAYEYMDMTHFL-
G-R----------------S---G-VT----CLVP-A-PNR--L---I---S-WTLLLRP
F---QF-VLWMCVMLCL-LLES----------L---A----LG-----------------
------------------------------------------------------------
-----------------------------------------------ITR----------
------------------------------------------------------------
------------------------------------------------------------
-------------R-W----------------------------------------E---
------------------------------------------------------------
---------------H--------------------------------------------
-----------------------------------------S----------------S-
-----------------------------------V----------A-------------
-----------AGNS-W---ISSLRFGCISTLKLFV------NQSTN----------Y-V
---TS-SY-A--LRTVLV-----------ASYM-IDIILTTVYSGGLAAILT-LPTLEEA
ADSRQRLFDH--K---LI--W--TGTSQ--------------------------------
------A--WITTI---D------------------------E-RS--------------
------------------A----------------------------D------------
--------P--VLL-GL-------M----E--------------------------H---
------Y-----R---V-------------------------------------------
-------------Y-----------DANLI--SAFS-HT-----E---------QMGFV-
-----VER-L-----------Q-F-------------------GH--------LGNT-E-
-------LI--E--ND---ALK--R--LKLM------VDDIY--FAF---TVAFVPRLWP
HLNAYND--------FI----------------LAWHSSGFD-K---F------------
------------------------------------------------------------
------------------------------------------------------------
------------------------------------------------------------
--------------------------------------------------WEWK-IA---
------------AEYMNAH-R---------------------------------------
-----------------------QNRIVASEK-TN-LD----I--GPVKLGIDNFIGLIL
LWCFGMICS-LLTFLGE----------------------LWR------------------
------------------------------------------------------------
------------------------------------------------------------
------------------------------------------------------------
------------------------------------------------------------
------------------------------------------------------------
------------------------------------------------------------
------------------------------------------------------------
------------------------------------------------------------
------------------------------------------------------------
---------------------------------------GQG
>DmelIR76b
--------------------------------------MA--------------------
----------------------------------------------------T-------
-------------------------G----------------------------------
------------------------------------------------------------
-----------------------------------------I------------------
------------------------------------------------------------
------------------------------------------------------------
------------------------------------------------------------
------------------------------------------------------------
------------------------------------------------------------
------------------------------------------------------------
------------------------------------------------------------
------------------------------------------------------------
------------------------------------------------------------
------------------------------------------------------------
------------------------------ELLVAAALCVACPPLNDS------------
-----------------------------------------------PPTNLIQMGENGT
LSP--VTELPMDV------------DASE-------------------------------
------------------------------------------------------------
------------------------------------------------------------
-AGFD---ADAPVETLETINRKKPKLR---E---ML-DWIGGKH---LR-I-AT------
----L--E---------------------D---------------FP-L---S-Y----T
-------------------------------------------------E------VLEN
GTRVGHG-VSFQIIDF-L-K-K-KFNFTY--E--VV-------------------V----
P-Q---DN-----I-----------------IG-S------P------------------
--S--D--------------F--DRSLIEM-VNS--------------------STVDL-
AAAFIPSL-----------------S---------------------DQRSFVYYSTTTL
D-E----------------G---E-WI----MVMQ-R-PRE--S---A---S-GSGLLAP
F---EF-WVWILILVSL-LAVG----------P---I----IY-----------------
------------------------------------------------------------
-----------------------------------------------ALI----------
------------------------------------------------------------
------------------------------------------------------------
-------------I-L----------------------------------------R---
------------------------------------------------------------
---------------N--------------------------------------------
-----------------------------------------R----------------L-
-----------------------------------T----------G-------------
-----------DGQQ-T---PYSLGHCAWFVYGALM------KQGST----------L-S
---PI-AD-S--TRLLFA-----------TWWI-FITILTSFYTANLTAFLT-LSKFTLP
YNTVNDILTK--N---KH--F--VSMRG----------G---------------------
------G--VEY-A---I------------------------R--T--------------
------------------T----------------------------N------------
--------E--SLS-ML-------NRMIQN--------------------------N---
------YAVFSDE-----------------------------------------------
-------------T---------NDTYNLQ--NYVE--K-----N---------GYVFV-
-----RDRPA-----------INI-------------------ML--------YRDY-LY
-RKTVSFSD--E--KV---H-C--P--FAMA------KEP-F--LKK--KRTFAYPIGSN
LSQLFDP--------EL----------------LHLVESGIV-K---H------------
------------------------------------------------------------
------------------------------------------------------------
------------------------------------------------------------
--------------------------------------------------LSKR-NL---
------------P-------S---A--------------E--------------------
-----I-----------C----------PQ------DLG---G--TERQLRNGDLMMTYY
IMLAGFATA-LAVFSTE----------------------LMF------------------
------------------------R-----------------------------------
------------------------------------------------------------
------------------------------------------------------------
-----------------------------------Y------------------------
------------------------------------------------------------
-------VNSRQEANKWARHGIGRTPNGQSVAPSRWLRGWRRLNSGHGQLLGASTHGQNV
TPPP--------------------------------------------------------
---------------------------------------------------PYQSIFNGG
SHGDPL---------------------------NRWRRPLANGNALGNGVLLGGDSEGGV
RRLINGRDYMVFRNPNGQSQLVPVRSPSAALF----QYSYTE
>DmelIR84a
--------------------------------------MI--------------------
----------------------------------------------------K-------
-------------------------L----------------------------------
------------------------------------------------------------
----------------------------------------QV------------------
------------------------------------------------------------
-----------------KVISWPLIILTAFLRVLQIESINTNFLELAAFEDFLRSEHLSH
VLVVRGDDADGDWKIECHQKLLAN------------------------------------
------------------------------------------------------------
-------------------------------------------------YRVQFYRPEMS
ANFEDLMFYGSPRTAVLVLNS---E-----------------------------------
--------------H-----------------VLVRRQVFGVASEAGYFNNSLAW-----
------F-----------------------------------------------------
------------------------------------------------------------
I-----------------------------------------------L-----------
------------------GSGRESLPVEQLIDQLLSGYRMGIDADITV------------
-----------------------------------------------ALRGPDNASMLFY
DVY--RISRQANT------------PLII-------------------------------
------------------------------------------------------------
------------------------------------------------------------
-EKKG---LWTHSGGYQKFGNFKNTWV---I---RR-RNFLNVT---LI-G-STV-----
LTEKP--P---------------------G---------------FG-D---M-E----Y
-----------------------------------LAD-----------D------KQLQ
QLDPMQR-KTYQLFQL-V-E-R-MFNLSL--A--IS------------------------
--L---TD-----K-----------------WG-E------L----------------L-
D-N--G--------------S--WSGVMGQ-VTS--------------------READF-
AVCPIRFV-----------------L---------------------DRQPYVQYSAVL-
H-T----------------Q---N-IH----FLFR-H-PRR--S---H---I-KNIFFEP
L---SN-QVWWCVLALV-TGST----------I---L----LL-----------------
------------------------------------------------------------
-----------------------------------------------FHV----------
------------------------------------------------------------
------------------------------------------------------------
-------------R-L----------------------------------------E---
------------------------------------------------------------
---------------R--------------------------------------------
-----------------------------------------M----------------L-
------------------------------------------------------------
-------------SN-M---ENRFSFVWFTMLETYL------QQGPA----------N-E
--IFR-LF-S--TRLLIS-----------LSCI-FSFMLMQFYGAFIVGSLL-SES-ARS
IVNLQALYDS--N---LA--I--GMENI----------S---------------------
------Y--NFPIF---T------------------------N--T--------------
------------------S----------------------------N------------
--------Q--LVR-DV-------Y----V--------------------------K---
------K-----I---C------------------------------------------K
-S----G--E-HNI---------M-SLQQG--AERI-IQ-----G---------RFAFH-
-----TAI-D-----------R-M-------------------YR--------LLLELQ-
-------MD--E--AE---F-C--D--LQEV-------MF-N--LPY--DSGSVMPKGSP
WREHLAH--------AL----------------LHFRATGLL-Q---Y------------
------------------------------------------------------------
------------------------------------------------------------
------------------------------------------------------------
--------------------------------------------------NDKK-WM---
------------V-------R---R--------------P--------------------
-----D-----------C----------SL------FK----T--SQAEVDLEHFAPALF
ALALAMVAS-ALVFLLE----------------------LFL------------------
------------------------H-----------------------------------
------------------------------------------------------------
------------------------------------------------------------
-----------------------------------W------------------------
------------------------------------------------------------
-------L----------------------------------------------------
---P--------------------------------------------------------
--------------------DFR-------------------------------------
-----R------------------------------------------------------
-------------------------------R----LGTMST
>DmelIR92a
--------------------------------------ML--------------------
----------------------------------------------------L-------
-------------------------Q----------------------------------
-----------------------------------------------PLVMHLSQLLRII
VGQYFAEFPSILIVYNNSAS------------------TTPL------------------
------------------------------------------------------------
------------------------------------------------------------
------------------------------------------------------------
------------------------------------------------------------
------------------------------------------------------------
---QLEYLSALELVLRELSKP---I-----------------------------------
--------------R-----------------LQWINVAFLKDLNDLEDQVMGAL-----
------NSSVTEGFITILSQTQHFIHARYYATRNANVRLKDK--------------RY--
L------------F---------------------LCEDESPAELLCMDILQFYPHHLMV
R-------------------------------------------PGTET-----------
------------------APTGPTGPHPDPRRGGGASVSTKNKDDGEG------------
-----------------------------------------------GAGNKTTSPYRDI
NFE--LWTQKFVG------------AVGN-------------------------------
------------------------------------------------------------
------------------------------------------------------------
-LDAL---LLDAFLPNETFANRVELYP---N---KL-LNLQRRS---LL-V-GS------
----I--T---------------------Y---------------VP-Y---T-I----T
-----------------N-------YVPAGQGDVDPIH-----------P------QWAN
RSLTFDG-AEANVMKT-F-C-Q-VHNCHL--R--VE-------------------A----
Y-G---AD-----N-----------------WG-G------I----------------Y-
D-N--E--------------S--SDGMLGD-IYE--------------------QRVEM-
AIGCIYNW-----------------Y---------------------DG--ITETSHTI-
A-R----------------S---S-VT----ILGP-A-PAP--L---P---S-WRTNIMP
F---NN-RTWLVLISTL-VICG----------T---F----LY-----------------
------------------------------------------------------------
-----------------------------------------------FMK----------
------------------------------------------------------------
------------------------------------------------------------
-------------Y-V----------------------------------------S---
------------------------------------------------------------
---------------Y--------------------------------------------
-----------------------------------------R----------------L-
-----------------------------------R--------YSG---T---------
----------QVKFH-H---SRKLEKSMLDIFALFI------QQPSAP---------L-S
---FD-RF-A--PRFFLA-----------TILC-ATITLENIYSGQLKSMLT-FPFYSAP
VDTIEKWAQS--G---WK--W--SAPSI----------I---------------------
------W--VHT-V---Q------------------------S--S--------------
------------------D----------------------------L------------
--------E--TEQ-IL-------A----R--------------------------N---
------F-----E-----------------------------------------------
-------------V---------H-DYSYL--SNVS-FM-----P---------NYGFG-
-----IER-L-----------SSG-------------------SL--------SVGD-Y-
-------VS--T--EA---L-E--N--RIVL------HDD-L--YFD--YTRAVSIRGWI
LMPELNK--------HI----------------RTCQETGLY-F---H------------
------------------------------------------------------------
------------------------------------------------------------
------------------------------------------------------------
--------------------------------------------------WELE-FI---
------------D-------K---Y--------------M--------------------
--DKKKQEVLMDL--ANG----------HK------VK----G--APQALDVRNIAGALF
VLAFGVAFA-GCALVAE----------------------LLI------------------
------------------------H-----------------------------------
------------------------------------------------------------
------------------------------------------------------------
-----------------------------------R------------------------
------------------------------------------------------------
------------------------------------------------------------
------------------------------------------------------------
------------------------------------------------------------
------------------------------------------------------------
-------------------------------------MDLSK
>DmelIR93a
--------------------------------------MN--------------------
----------------------------------------------------P-------
------------------------------------------------------------
------------------------------------------------------------
------------------------------------------------------------
------------------------------------------------------------
-----------------------------------------------GEMRPSACLLLLA
GLQLSILVPTEANDFSSFLSANASLAVVVDHEYMTVHGENILAHFEKILSDVIRENLRNG
GINVKYFSWNAVRLKKDFLAAITVTDCENTWNFYKNTQETSILLIAITDSDCPRLPLNRA
LMTVECRINAVVFVDQTILEENALLVKSIVHESITNHITPISLILYEINDSLRGQQKRVA
LRQALSQFAPKKHEEMRQQFLVISA-----------------------------------
--------------F-----------------H---EDIIEIAETLNMFHVGNQWMIFVL
DMVARDF-----------------------------------------------------
------------------------------------------------------------
D-----------------------------------------------------------
------------------------------------------------------AGTVTI
NLD-EGANIAFALNETDPNCQDSLNCTI-S--E-----------I-SL------------
-----A----------------------------LVNAISKITVEEESIYGEISDEEWEA
IRFTKQEKQAEILEYMKEFLKTNAKCSSCARWRVETAITWGKSQENRKFRSTPQRD----
-----------------------------------------------------AKNRNFE
FINIGYWTPVL-G-----FVCQELAFP---H---IE-HHFRNIT---MD-I-LT------
----V--H---------------------N---------------PP-W---Q-I----L
-------------------------------------T-----------K------NSNG
VIVEHKG-IVMEIVKE-L-S-R-ALNFSY--Y--LH-------------------E----
A-S---AW---KEE-----------------DS-L------S----------------T-
S-A--GGNESDELVGSMTFRI--PYRVVEM-VQG--------------------NQFFI-
AAVAATVE-----------------D---------------------PDQKPFNYTQPI-
S-V----------------Q---K-YS----FITR-K-PDE--V---S---R-IYLFTAP
F---TV-ETWFCLMGII-LLTA----------P---T----LY-----------------
------------------------------------------------------------
-----------------------------------------------AIN----------
------------------------------------------------------------
------------------------------------------------------------
-------------R-L----------------------------------------A---
------------------------------------------------------------
---------------P--------------------------------------------
-----------------------------------------L----------------K-
-----------------------------------E------------------------
-----------MRIV-G---LSTVKSCFWYIFGALL------QQGGM----------Y-L
---PT-AD-S--GRLVVG-----------FWWI-VVIVLVTTYCGNLVAFLT-FPKFQPG
VDYLNQLEDH--KD-IVQ--Y--GLRNG----------T---------------------
------F--FERYV---Q------------------------S--T--------------
------------------T----------------------------R------------
--------E--DFK-HY-------L----E--------------------------R---
------A-----K---I-------------------------------------------
-------------Y---------GSAQEED--IEAV-KR-----G---------ERINI-
-----DWR-I-----------N-L-------------------QL--------IVQR-H-
-------FE--R--EK---E-C--H--FALG------RES-F--VDE--QIAMIVPAQSA
YLHLVNR--------HI----------------KSMFRMGFI-E---R------------
------------------------------------------------------------
------------------------------------------------------------
------------------------------------------------------------
--------------------------------------------------WHQM-NL---
------------P-------S---A--------------G--------------------
-----K-----------C----------NGKSA-Q-RQ----V--TNHKVNMDDMQGCFL
VLLLGFTLA-LLIVCGE----------------------FWY------------------
------------------------R-----------------------------------
------------------------------------------------------------
------------------------------------------------------------
-----------------------------------R------------------------
------------------------------------------------------------
-------F----------------------------------------------------
---R--------------------------------------------------------
----------------------A-------------------------------------
-----S------------------------------------------------------
----------------------------------RKRRQFTN
>DmelIR41a
--------------------------------------MF--------------------
----------------------------------------------------I-------
-------------------------D----------------------------------
------------------------------------------------------------
------------------------------------------------------------
------------------------------------------------------------
------------------------------------------------------------
------------------------------------------------------------
------------------------------------------------------------
------------------------------------------------------------
----------------LSWSLVLSA-----------------------------------
--------------I-----------------V---GKYLNESTICIFWNDKFEFQLLHK
SDYISFV-----------------------------------------------------
------------------------------------------------------------
G-----------------------------------------------------------
------------------------------------------------------INIKSF
DDNGGHYIIDTGLKKKELQNKHLFLDEL--V-------------I-KIIISIEVTHCETF
VVF--D------------------------------------------------------
----------------------------------------KDIDRFVNAFNKASVYSIWR
SLHNKFVFAHIANESPESRNHFFEDQPNILFVVRDHSSASSFDIKTNKFVGRKAENPSQM
ILVDRYLASEQ-R-----FQFGKSLFA---D---KL-NNLQGRE---VI-I-AG------
----F--D---------------------Y---------------PP-Y---T-V----I
-------------------------------------K-HNMSTNAQDMG---VSGESDF
KNVYIDG-TETRIVLN-F-C-E-QFNCTI--Q--ID-------------------S----
S-A---AN-----D-----------------WG-K------V----------------Y-
P-N--M--------------S--GDGALGM-LIN--------------------RKADI-
CIGAMYSW-----------------Y---------------------EDYTYLDLSMYL-
V-R----------------S---G-IT----CLVP-A-PLR--L---T---S-WYLPLEP
F---KE-TLWAAILLCL-CAEA----------T---G----LV-----------------
------------------------------------------------------------
-----------------------------------------------LAY----------
------------------------------------------------------------
------------------------------------------------------------
-------------K-S----------------------------------------E---
------------------------------------------------------------
------------QALY--------------------------------------------
-----------------------------------------V----------------L-
-----------------------------------P----------G-------------
-----------YREG-W---WTCTSFGVCTTFKLFI------SQSGN----------S-K
---AY-SL-T--VRVLLF-----------ACFL-NDLIITSIYGGGLASILT-IPSMDEA
ADTVTRLRFH--R---LQ--W--AANSE--------------------------------
------A--WVSAI---R------------------------A--S--------------
------------------D----------------------------E------------
--------A--LVK-DI-------L----Y--------------------------N---
------F-----H---I-------------------------------------------
-------------Y-----------SDDELLRLAQD-QH-----M---------RIGFT-
-----VER-L-----------P-F-------------------GH--------FAIG-N-
-------YL--G--PQ---AID--Q--LVIM------KDDIY--FQY---TVAFVPRLWP
LLDKLNT--------LI----------------YSWHSSGFD-K---Y------------
------------------------------------------------------------
------------------------------------------------------------
------------------------------------------------------------
--------------------------------------------------WEYR-VV---
------------ADNLNLK-I---------------------------------------
-----------------------QQQVQETMT-GT-KD----I--GPVPLGMSNFAGFII
VWILGSAIA-TLTFLLE----------------------LSL------------------
------------------------T-----------------------------------
------------------------------------------------------------
------------------------------------------------------------
-----------------------------------Y------------------------
------------------------------------------------------------
-------I----------------------------------------------------
--LK--------------------------------------------------------
------------------------------------------------------------
------------------------------------------------------------
-------------------------------------QSNLK
>DmelIR60a
--------------------------------------MW--------------------
----------------------------------------------------C-------
-------------------------N----------------------------------
------------------------------------------------------------
--------------------------------NPGLIIIIFL------------------
------------------------------------------------------------
------------------------------------------------------------
------------------------------------------------------------
------------------------------------------------------------
------------------------GQILNLCQGIVNLSNETANTVIFMLPEKDLGPDVWK
AGVGCLDSFAQIFFFRNPKERFTRA-----------------------------------
--------------Y-----------------N---LMLVHAFHLSSPADQIQEG-----
------F-----------------------------------------------------
------------------------------------------------------------
SKLINEAVTNPGPPDREELFQMRVASDYNITNGTEDKGELILADNYVIV-----------
------------------------------VDSVDRLKELMKKKIVEMRSWNPGARFLVL
FHNATCRNRPLGVASNIFKDLMEMFYVH--R-------------V-ALLYANSTMNYNLL
VND--Y-----YS---NVNC---RILNVQ-------------------------------
------------------------------------------------------------
------------------------------------------------------------
-SVGQCHDGKL-Y-----PNNAVVKASMQDY--VSG-FSPRNCT---FF-A-CS------
----S--I---------------------S---------------AP-F---V-------
------------------------------------------------------------
EADCILG-LEMRILGF-M-K-N-RLKFDV--N--QT-------------------C----
S-L----E-----S-----------------RG-E------M----------------D-
G-P--A--------------N--WTGLLGK-VQN--------------------NECDF-
VFGGYYPD-----------------N---------------------EVADHFWGSDTY-
L-Q----------------D---A-HT----WYIK-M-ADR--R---P---A-WQALVGI
F---EA-YTWIGFILIL-IISW----------L---F----WF-----------------
------------------------------------------------------------
-----------------------------------------------TLV----------
------------------------------------------------------------
------------------------------------------------------------
-------------M-I----------------------------------------L---
------------------------------------------------------------
---------------P--------------------------------------------
------------------------------------------------------------
------------------------------------------------------------
------------EPK-Y---YQQLSLTAINALAVTI------SIAVQ----------E-R
---PI-CE-T--TRLFFM-----------ALTL-YGLNVVATYTSKMIATFQ-DPGYLHQ
LDELTEVVAA--G---IP--F--GGHEE--------------------------------
---------SRDWF---E------------------------N--D--------------
------------------------------------------------------------
------------------------------------------------------------
----------------------------------------------------------DD
-MWIFNGYNISPEF---------I-PQSKN--LEAV-KW-----G-----------QRC-
-----ILS-N---------------------------------------------RM-Y-
-------TM-----QSPLAD-V--I--YA-F------PNN-V--FSS--PVQMIMKAGFP
FLFEMNS--------II----------------RLMRDVGIF-Q---K------------
------------------------------------------------------------
------------------------------------------------------------
------------------------------------------------------------
--------------------------------------------------IDAD-F----
-----------------------------------------------------RYNNTYL
NRINKM-----------R----------PQ------FP----E--TAIVLTTEHLKGPFF
ILVVGSCWA-ALTFIGE----------------------LII------------------
------------------------H-----------------------------------
------------------------------------------------------------
------------------------------------------------------------
-----------------------------------R------------------------
------------------------------------------------------------
-------W----------------------------------------------------
---R--------------------------------------------------------
---------------TQLVSTSE-------------------------------------
------------------------------------------------QQDRRSDKRRRR
RRRRKPEKDNRWQRQVQVAPVVRFTPVKRRKV--FQGQTSQK
>DmelIR68a
--------------------------------------MR--------------------
----------------------------------------------------C-------
-------------------------L----------------------------------
------------------------------------------------------------
------------------------------------------------------------
------------------------------------------------------------
------------------------------------------------------------
------------------------------------------------------------
------------------------------------------------------------
-----------------------------------------------------------W
ILIVAFISLAMATSIPIPIANPAPL-----------------------------------
--------------S-----------------G---YEMQLKILLQKILWVANVKRCFAV
ITDDLHY-----------------------------------------------------
------------------------------------------------------------
P-----------------------------------------------------------
------------------------------------------------------IYDRIF
FES-VGRRVIPFFVMRTNESDDLQRPSR--Q-V-----------E-LF------------
-----V----------------------------KAIKSSDCELNVITILNGWQVQRFLG
YIYDNRSLNMQKKFVLLHDLRLFESDMIHLWSVFIDAIFLKRQLDNKYTISTIAFP----
-----------------------------------------------------GILSGVL
VMKNIANWELG-K-----GLNGRILFA---D---KT-SNLFGTS---LP-V-AI------
----S--E---------------------H---------------VP-M---V-L----W
-------------------------------------A---------------------N
ATKSFQG-VEVEIMNA-L-G-K-ALNFKP--V--YY-------------------K----
P-NQTENM-----D-----------------WT-E------LDGGASVAYGSGNPDGYA-
Q-N--G--------------THIDSMLVDE-VAA--------------------HSARF-
AIGDLHLF-----------------Q---------------------VYLKLVELSAPH-
N-F----------------E---C-LT----FLTP-E-SST--D---N---S-WQTFILP
F---SA-GMWVGVLLSL-FVVG----------T---V----FY-----------------
------------------------------------------------------------
-----------------------------------------------AIS----------
------------------------------------------------------------
------------------------------------------------------------
-------------F-L----------------------------------------N---
------------------------------------------------AIINGNVSSEFF
RCLRPNRNVPMDPKIY--------------------------------------------
-----------------------------------------R----------------R-
------------------------ISFRIAISRYRS---------SK---G---------
DR---------MPRD-L---FDGYTNCILLTYSMLL------YVALP----------R-M
---PR-NW-P--LRVLTG-----------WYWI-YCILLVATYRASFTAILA-NPAARVT
IDTLEDLLRS--H---IP--P--STGAT--------------------------------
------E--NRQFF---L------------------------E--A--------------
------------------N----------------------------D------------
--------E--VAR-KV-------G----E--------------------------K---
------M-----E---V-------------------------------------------
-------------F---------G-YSDDL--TSRI-AK-----G---------QCAYY-
-----DNE-F-----------Y-L-------------------RY--------L----R-
-------VA--D--ES---G-S--A--LHIM------KEC-V--LYM--PVVLAMEKNSA
LKPRVDA--------SI----------------QHLAEGGLI-A---K------------
------------------------------------------------------------
------------------------------------------------------------
------------------------------------------------------------
--------------------------------------------------WLKD-AI---
------------E-------H---L--------------P--------------------
-----A----------------------E-----A-LA----Q--QEALMNIQKFWSSFV
ALLIGYVIS-MLTLLAE----------------------RWH------------------
------------------------F-----------------------------------
------------------------------------------------------------
------------------------------------------------------------
-----------------------------------K------------------------
------------------------------------------------------------
-------H----------------------------------------------------
---I--------------------------------------------------------
-----------------VMKHPM---------------------------------YDVY
NPSLYY------------------------------------------------------
---------------------------------NFKRIYPQH
>AaegIR31a
--------------------------------------MN--------------------
----------------------------------------------------S-------
-------------------------F----------------------------------
------------------------------------------------------------
------------------------------------------------------------
------------------------------------------------------------
------------------------------------------------------------
------------------------------------------------------------
------------------------------------------------------------
------------------------------------------------------------
------------------------------------------------------------
------------------------------------------------------------
------------------------------------------------------------
------------------------------------------------------------
------------------------------------------------------------
------------------------------------------------------------
----------------SHLNGVQ-MNSD-IT-------------V-ALPKNASDESFDLL
AVY--S------P---GRHL---CKDTYQ-------------------------------
------------------------------------------------------------
------------------------------------------------------------
-YKYG---EWN-M-----KNGVIVVPGFSIY--NER-ADFKGLR---LR-G-VT------
----V--I--------------DRN---NV---------------TSED--VD-------
---------------------------------RILSA-----------A------GRQQ
GVVLFIK-YHYAILAI-L-R-D-YHNFTI--H--YR-------------------I----
A------R-----G-----------------WA-G------R----------------L-
K-S--G--------------F--RLGLLGI-MAR--------------------NEADV-
ATTGILHR-----------------T---------------------NRHAEFDFIHFS-
W-E----------------F---T-TG----FLYRMT-PQLRDS---S---G-SGSFWTP
F---DG-MVWLASAVTV-ITVL----------F---VLKLVLL-----------------
------------------------------------------------------------
-----------------------------------------------IIS----------
------------------------------------------------------------
------------------------------------------------------------
-------------K-I----------------------------------------K---
------------------------------------------------------------
---------------L--------------------------------------------
-----------------------------------------Y------------------
------------------------------------------------------------
-------------EPTR---NGPFMSYIVDVIATIA------QQGSS----------N-Q
--VSG-RI-S--IRIIIF-----------SLLF-LTLLLYNYYTSSVVGGLLSSP--GKG
PYTIKEFTDS--P---LT--L--SFHDI----------G---------------------
------Y--NKVLF---A------------------------E--S--------------
------------------K----------------------------D------------
--------P--TIR-EM-------Y----R--------------------------K---
------K-----A---E------------------------------------------P
-SREGKNT-I-PVY---------A-DVSTA--VPYL-KQ-----G---------GYAFH-
-----CEF-T-----------E-V-------------------FE--------EIAN-Q-
-------FD--A--YE---I-C--E--LRTG-------ASLF-SDLN--IIGMILPKRSM
YSEIFKT--------TL----------------IRAQEIGLI-K---R------------
------------------------------------------------------------
------------------------------------------------------------
------------------------------------------------------------
--------------------------------------------------NLRR-YR---
------------P-------E---K--------------P--------------------
-----T-----------C----------QA------GS-------RIHPVEFHSVRTAFA
ILGD--------------------------------------------------------
------------------------------------------------------------
------------------------------------------------------------
------------------------------------------------------------
------------------------------------------------------------
------------------------------------------------------------
------------------------------------------------------------
------------------------------------------------------------
------------------------------------------------------------
------------------------------------------------------------
----------------------------------------KR
>AaegIR60a
--------------------------------------MH--------------------
----------------------------------------------------L-------
-------------------------A----------------------------------
------------------------------------------------------------
-----------------------------------------C------------------
------------------------------------------------------------
------------------------------------------------------------
------------------------------------------------------------
------------------------------------------------------------
---------------------------------LIFFLLCKSFSSGIVYVRMKNERGPMA
VQAGINCLELLTDSYFHNRDSSQIQ-----------------------------------
--------------N-----------------L---VIFHLDNLSSPSREIELGY-----
------L-----------------------------------------------------
------------------------------------------------------------
QNHHTGYEEMAYGGTQIFQLKVMSDVLPVESLRNVHFVDYKLIDFYVIV-----------
------------------------------ADEMEKLERAMRYVSSAYAFNPRGKFLILY
NNPNNRDHEELFALEVLKLLFFG-HHSV-NV-------------L-VAYAVDLMTYNVYT
GDP--Y-----HG---TQND---CGKMKA-------------------------------
------------------------------------------------------------
------------------------------------------------------------
-LKIATIVNGT-F-----RNKASAITSIRMP--KVP-PEMKSCT---FN-L-CA------
----R--V---------------------A---------------SP-F---V-------
------------------------------------------------------------
NEGCKTG-LELEIMRL-L-Q-E-SMKFNV--N--IS-------------------C----
S-T----M-----E-----------------RG-E------L----------------M-
E-D-NI--------------T--WSDLLGK-LRA--------------------DECDI-
IVGSFYPD-----------------F---------------------DVHIDFAGTSLY-
L-Q----------------D---Y-YT----WFVK-L-AGL--E---S---R-WKVLLMI
F---EV-PTWQLIALSL-LISS----------I---S----WY-----------------
------------------------------------------------------------
-----------------------------------------------FIG----------
------------------------------------------------------------
------------------------------------------------------------
-------------S-A----------------------------------------L---
------------------------------------------------------------
---------------P--------------------------------------------
------------------------------------------------------------
------------------------------------------------------------
------------ESN-A---HKLLSTCFLNTWCVFL------CVSTN----------N-R
---PM-CS-S--LRIFFI-----------ASAL-YAMNLTTIYTSLLIIFFT-SPPRMHQ
IDSIDEILAA--N---FQ--I--GGRME--------------------------------
---------YEDWF---D------------------------N--G--------------
------------------D----------------------------E------------
------------------------------------------------------------
----------------------------------------------------------RD
-LRVSRLYDNSDDF---------Q-PSHTN--LKAV-SL-----G-----------KRV-
-----MLT-S---------------------------------------------RM-Y-
-------VK-----SSHFRD-A--V--HG-L------TLD-S--FAN--QLELIVEKGFP
LLPKFNR--------II----------------SNLNDMGIV-E---K------------
------------------------------------------------------------
------------------------------------------------------------
------------------------------------------------------------
--------------------------------------------------LFND-FL---
------------Y----N-----------------------------VTILEQIEEIVNP
NEDDDH-----------S----------LG------SG----R--DEIVLTTDHLQSAFF
FYFVGVVIS-TVVFFGE----------------------VFF------------------
------------------------N-----------------------------------
------------------------------------------------------------
------------------------------------------------------------
-----------------------------------I------------------------
------------------------------------------------------------
-------P----------------------------------------------------
---K--------------------------------------------------------
------------------------------------------------------------
------------------------------------------------------------
--------HKSDGNLIPNNITMLRAQYVGWCT--LSRKEKNK
>AaegIR40a
--------------------------------------MN--------------------
----------------------------------------------------K-------
-------------------------V----------------------------------
-------------------------LATPASKADKLESLISIGLVVQNLCSQLQSMRMEA
HLSNPSLLQELVDKLPANIK------------------LHWA------------------
------------------------------------------------------------
------------------------------------------------------------
------------------------------------------------------------
------------------------------------------------------------
------------------------------------------------------------
---LHQRQVPVVDFRAFTYHA---H-----------------------------------
--------------L-----------------APLPDLSNHSGMVLGLSEMINLL-----
------APKTLAILVLKETKIDKIDRLTVMIHHHNIPTCIFN--------------NQ--
D--------------------E-------------YFQYIGNNLKKSLETTSLLFCHPEE
M-------------------------------------------LGELI-----------
------------------DRRLAHRLSLYIFYWGARKAPTNLDRSLMR------------
-----------------------------------------------EPLRVAVITNPRK
NIF--RIFYNQAK------------PNNR-------------------------------
------------------------------------------------------------
------------------------------------------------------------
-GELL---SANWFDGNDMTFQKVPLLP---TPTTVY-KNFEGRV---FT-I-PV------
----I--H---------------------K---------------PP-W---H-F----V
--------TYRKVNESSL----NETDVDQLELSANGTD-----------N------EQLE
VFEVTGG-RDHNLIQL-I-A-H-RMNFSF--K--YV-------------------D----
Q-E---DR-----I-----------------QG-TA---VGP----------------P-
E-N--A--------------I--FTGALGM-LQR--------------------REVDL-
FLGDVAVT-----------------W---------------------ERMQAVEFSFFT-
L-A----------------D---S-AA----FVTH-A-PRK--L---S---E-ALALVRP
F---QV-AVWPLVLLTI-MMSG----------P---I----LY-----------------
------------------------------------------------------------
-----------------------------------------------MII----------
------------------------------------------------------------
------------------------------------------------------------
-------------A-M----------------------------------------P---
------------------------------------------------------------
---------------Y--------------------------------------------
-----------------------------------------R----------------LE
DWARGTMARRRRFKVQRGPAFYHMQYIQEMNYGTLP--------GGT---E---------
----------IAGTP-R---HPSLDRCIWYTINVYL------RQSAT----------I-P
---YN-GH-V--SRFFSI-----------LLWLCATYVLGDVYSAQLTSQLA-RPAREGP
IDTLGKLEVF--M---ER--D--GYQLLV-E-----RQS---------------------
-----AF--QAA-L---V------------------------N--S--------------
------------------T-----------------------------------------
--------G--ILQ-RL-------Y----R--------------------------ITQR
QSHNESY-----L-----------------------------------------------
-------------V---------S-SVEEG--IRIL-V------D-------NSKRAVF-
-----GGR-E-----------T--------------------------------LYF-N-
-------TK--R--YG---A-H--R--FQ-L------SEK-L--YTR--YSAVAVQFGSP
FLDSLNE--------VI----------------MRLFEAGII-E---K------------
------------------------------------------------------------
------------------------------------------------------------
------------------------------------------------------------
--------------------------------------------------ITIA-EY---
------------E--------RMFG--------------S----------QLGQFGDESA
KTTKPESSETEGGKSKKS----------TE------SN----E--KLQPMNLRMLQGAFL
ALACGHLLG-VLTLVLE----------------------NKT------------------
-----------------KCIQISFG-----------------------------------
------------------------------------------------------------
------------------------------------------------------------
-----------------------------------W------------------------
------------------------------------------------------------
------------------------------------------------------------
--IK--------------------------------------------------------
-----------------AWLHRI----------------------------GLIFCKLGK
AVWRSW------------------------------------------------------
-------------------------------R----RLHNDD
>AaegIR92a
--------------------------------------MQ--------------------
----------------------------------------------------S-------
------------------------------------------------------------
------------------------------------------------------------
------------------------------------------------------------
------------------------------------------------------------
------------------------------------------------------------
------------------------------------------------------------
------------------------------------------------------------
------------------------------------------------------------
------------------------------------------------------------
------------------------------------------------------------
------------------------------------------------------------
------------------------------------------------------------
------------------------------------------------------------
------------------------------------------------------------
--------------------------------------------------------GYEN
LDF--YTHDYSIT------------NTTK-------------------------------
------------------------------------------------------------
------------------------------------------------------------
-LQLV---QSYNLTDPYDEVTNGAIFY---D---KL-VDLRGRS---IP-M-AV------
----V--E---------------------Y---------------LP-Y---C-I----T
-----------------T--------NVGANNGNADAY-----------N------TTAP
KELFLEG-LEGSLAVE-F-C-R-IHNCNI--L--LW-------------------P----
H-G---PS-----D-----------------WG-D------I----------------F-
S-N--G--------------S--GYGELYT-IYT--------------------KETDL-
AFCCLYYN-----------------W----------------------YHHLLDGSHYM-
A-K----------------S---T-MF----ILVP-G-AKL--L---P---T-SLTVIYP
F---SS-TVWLSIFIMM-VLMT----------G---V----HH-----------------
------------------------------------------------------------
-----------------------------------------------FIT----------
------------------------------------------------------------
------------------------------------------------------------
-------------T-I----------------------------------------N---
------------------------------------------------------------
---------------L--------------------------------------------
-----------------------------------------T----------------H-
-----------------------------------L----------G-------------
-----------R-DE-Q---PPPALKSIFDMISIYL------DQGIF----------L-N
---TF-HS-S--YRVLIC-----------FILL-SGVVISNSYASGLASVLT-IPRYGKS
LETIHDFTQT--P---YR--W--AAPAD----------A---------------------
------W--IFA-L---L------------------------G--A--------------
------------------E----------------------------N------------
--------R--DIQ-IV-------V----D--------------------------R---
------F-----D-----------------------------------------------
-------------A---------VPDEDEL--HRRS-LA-----G---------DYGIG-
-----IEL-L-----------NGG-------------------SY--------TFGS-Y-
--------V--S--ED---N-V-RS--FDIL------KEV-L--YFA--YTTVYAQRGWP
MMEYFNK--------FL----------------LEAIQFGFI-I---Y------------
------------------------------------------------------------
------------------------------------------------------------
------------------------------------------------------------
--------------------------------------------------WEKR-TI---
------------R-------K---YLSH-RVQEALVEISV--------------------
-----G-----------H-----------N------ED----E--ELSPLTTQHILGPMI
ILGIGLFCS-LIMFLCE----------------------LVM------------------
------------------------F-----------------------------------
------------------------------------------------------------
------------------------------------------------------------
-----------------------------------S------------------------
------------------------------------------------------------
-------L----------------------------------------------------
---R--------------------------------------------------------
----------------------R-------------------------------------
FYQKVV------------------------------------------------------
-------------------------GKKLKTT----LTDIQK
>AaegIR41d.3
--------------------------------------MY--------------------
----------------------------------------------------S-------
------------------------------------------------------------
------------------------------------------------------------
------------------------------------------------------------
------------------------------------------------------------
------------------------------------------------------------
------------------------------------------------------------
------------------------------------------------------------
------------------------------------------------------------
------------------------------------------------------------
------------------------------------------------------------
------------------------------------------------------------
------------------------------------------------------------
------------------------------------------------------------
------------------------------------------------------------
------------------------------------------------------------
------------------------------------------------------------
------------------------------------------------------------
------------------------------------------------------------
------------------------------------------------------------
------------------------------------------------------------
------------------------------------------------------------
-----------------------IILSWR--N--LL-------------------R----
N-Q---AN-----Q-----------------YG-Q------V----------------F-
P-N--R--------------T--GNGMIGA-LIE--------------------RKVDF-
AIGAVGGW-----------------Y---------------------QLFQYFSFSNPV-
Q-W----------------I---G-IT----CLAP-R-PGL--I---E---Y-WRIVFMM
F---AE-SVWGILILTF-IMIS----------M---L----QY-----------------
------------------------------------------------------------
-----------------------------------------------LLP----------
------------------------------------------------------------
------------------------------------------------------------
-------------P-P--------------------------------------DLP---
------------------------------------------------------------
---------------E--------------------------------------------
-----------------------------------------S------------------
------------------------------------------------------------
--------------H-S---QRSFSWIVINLLCAFL------LLPSN----------L-R
---RD-RL-S--DVILSS-----------TLSV-FTLTVAYVYIGKIHSILA-FPVYEPP
IDTILDLAVS--G---IP--W--NAPHE--------------------------------
------A--WMYAL---V------------------------G--T--------------
------------------E----------------------------N------------
--------P--NVQ-KV-------L----T--------------------------T---
------F-----R---V-------------------------------------------
-------------P-----------PIEDI--PMIA-DE-----G---------KEAII-
-----MAL-L-----------N-Y-------------------GH--------SMVG-T-
-------WF--D--AK---NIE--N--YRLM------TELLY--FEY---DTGYATKTWP
LLDRFDR--------LA----------------MWIRDACLF-Q---Y------------
------------------------------------------------------------
------------------------------------------------------------
------------------------------------------------------------
--------------------------------------------------VELV-DV---
------------YRYMNYW-V---------------------------------------
-----------------------QTSIAHSKD--R-PQ----N--LLRIMNVEEISGGLM
ILGIGLVLA-IAVFALE----------------------LGI------------------
------------------------V-----------------------------------
------------------------------------------------------------
------------------------------------------------------------
-----------------------------------G------------------------
------------------------------------------------------------
-------F----------------------------------------------------
---R--------------------------------------------------------
------------------------------------------------------------
------------------------------------------------------------
---------------------------------------KTS
>AaegIR41d.1
--------------------------------------MI--------------------
----------------------------------------------------L-------
------------------------------------------------------------
------------------------------------------------------------
------------------------------------------------------------
------------------------------------------------------------
------------------------------------------------------------
------------------------------------------------------------
------------------------------------------------------------
------------------------------------------------------------
------------------------------------------------------------
------------------------------------------------------------
------------------------------------------------------------
------------------------------------------------------------
------------------------------------------------------------
------------------------------------------------------------
------------------------------------------------------------
----------------------------D-------------------------------
--------LDRKTLWNDNNSMLAAINLGSTVFIVDENAALPFLDNFIRMHDEAMFRKPEK
FVVVTVQSTSKPRITEILEVIQNHPAIQEIANLLLIVPSGERYELLTHRYVGNPPEALDL
LLLDAYFPGNN-S-----FAEGNMLFP---N---KL-KDLMGKT---YR-L-AS------
----F--Y---------------------L---------------LP-W---V-M----P
-------------------------------------R-----------QTDDGIINYLN
QSYTIDG-LDGYLLVL-F-C-K-RLNCTW--D--LL-------------------I----
D-Q---YW-----Q-----------------YG-Q------V----------------F-
E-N--H--------------T--GNGMVGA-LVE--------------------RKADF-
ALAAVGAW-----------------H---------------------QLFRYFSFSIPI-
Q-W----------------I---G-IT----CLQP-R-PTL--I---E---Y-WKIIFMM
F---ST-TVWAVLLVTF-VLIA----------I---L----DN-----------------
------------------------------------------------------------
-----------------------------------------------YMP----------
------------------------------------------------------------
------------------------------------------------------------
-------------T-M----------------------------------------I---
------------------------------------------------------------
------------ER-W--------------------------------------------
-----------------------------------------S------------------
------------------------------------------------------------
--------------P-N---RRGISWSFINVLCSFL------LLPSV----------M-R
---RS-RA-S--EVMLSV-----------GLSA-FTLIVASVYIGKIHSILA-IPVYDPP
IDTIIDFAES--K---LR--W--NAPHE--------------------------------
------V--WMYLI---A------------------------E--S--------------
------------------E----------------------------N------------
--------P--HIK-QI-------L----T--------------------------K---
------F-----H---V-------------------------------------------
-------------A-----------PIPDL--ETIA-NR-----G---------LEPIV-
-----MAK-L-----------H-F-------------------GH--------SMVG-E-
-------WF--T--AE---NIE--N--YRLM------TDFLY--YEY---DTGYATKTWP
LLGQFDH--------LS----------------MWYRDGCLS-R---F------------
------------------------------------------------------------
------------------------------------------------------------
------------------------------------------------------------
--------------------------------------------------VEQL-DV---
------------FRYMNQR-V---------------------------------------
-----------------------QISIEHSRD--R-PP----N--KLKVMEVDEIEGGLL
MLGIGYAAA-ILAFVGE----------------------LVL------------------
------------------------D-----------------------------------
------------------------------------------------------------
------------------------------------------------------------
-----------------------------------A------------------------
------------------------------------------------------------
-------A----------------------------------------------------
---K--------------------------------------------------------
----------------------R-------------------------------------
------------------------------------------------------------
-----------------KKVAKRLATKWMIRSVGRFRLNSID
>AaegIR41g
--------------------------------------LL--------------------
----------------------------------------------------L-------
-------------------------S----------------------------------
------------------------------------------------------------
------------------------------------------------------------
------------------------------------------------------------
------------------------------------------------------------
------------------------------------------------------------
------------------------------------------------------------
------------------------------------------------------------
---------------KLHHFLGFYI-----------------------------------
--------------Y-----------------L---FINQSNVTASNFFFRYWNQILTVR
NNEVVDV-----------------------------------------------------
------------------------------------------------------------
E-----------------------------------------------------------
------------------------------------------------------STLVMN
RTE-KAINVPISEIPIAIVQIQHG-MVE-T-ID-----------L-GC------------
-----S-----VF---WIEE---DALFRF-------------------------------
------------------------------------------LEDF-FKIHDAARFRCST
KYFMVMVQSNDVDHMEVIGSILKYPALNDMPNFLMITPSNETFKLGTHRFVGNFPESSEY
ILLDEYSIERN-T-----FVHRNNLFP---D---KL-SDLMGKT---LK-A-AS------
----F--Y---------------------L---------------VP-W---F-M----M
-------------------------------------R-----------QEDDGIITFRN
QSYTADG-SDGFFMIQ-F-C-L-RYNCTW--E--LH-------------------I----
D-D---RY-----L-----------------YG-Q------V----------------F-
E-N--G--------------T--GNGMFGA-LLD--------------------RKVDF-
AIGGVGAY-----------------F---------------------SMFKYFSLSKPI-
R-W----------------A---A-VS----CLTA-K-PRL--V---P---Y-WKFIFIV
F---SP-SIWKILMMIF-ILLT----------T---C----LY-----------------
------------------------------------------------------------
-----------------------------------------------LAE----------
------------------------------------------------------------
------------------------------------------------------------
-------------R-R----------------------------------------T---
------------------------------------------------------------
---------------E--------------------------------------------
-----------------------------------------N------------------
------------------------------------------------------------
--------------F-K---NKGYIWVFLKVLKTFI------LASGD----------L-Y
---RT-NA-S--SIILIT-----------SLLI-FTVIIGNVYIGQIHSILT-LPPYQPS
ISTVEDLIRS--G---LR--L--IERHP--------------------------------
------I--WMYAI---D------------------------G--S--------------
------------------N----------------------------N------------
--------P--KDL-KL-------M----A--------------------------Q---
------F-----Q---V-------------------------------------------
-------------V-----------SPERM--SEIA-DN-----G---------REAIM-
-----IAL-L-----------E-D-------------------GH--------SMVN-N-
-------AI--N--AQ---NIK--H--YRIM------SEQLY--FEY---EIAYTTKTWP
LLDRIDS--------MS----------------LRARDACLF-R---H------------
------------------------------------------------------------
------------------------------------------------------------
------------------------------------------------------------
--------------------------------------------------MEQV-MV---
------------DRYMDYW-V---------------------------------------
-----------------------QVSIEHSRE--R-PH----V--QLQKMVLEEISGALM
ILGVGQTAA-AVAFILE----------------------NVL------------------
------------------------Y-----------------------------------
------------------------------------------------------------
------------------------------------------------------------
-----------------------------------Y------------------------
------------------------------------------------------------
-------G----------------------------------------------------
---M--------------------------------------------------------
------------------------------------------------------------
------------------------------------------------------------
--------------------------------------RSGK
>AaegIR41e
--------------------------------------ML--------------------
----------------------------------------------------H-------
------------------------------------------------------------
------------------------------------------------------------
------------------------------------------------------------
------------------------------------------------------------
------------------------------------------------------------
------------------------------------------------------------
------------------------------------------------------------
------------------------------------------------------------
------------------------------------------------------------
------------------------------------------------------------
------------------------------------------------------------
------------------------------------------------------------
------------------------------------------------------------
------------------------------------------------------------
------------------------------------------------------------
----------------------------F-------------------------------
------------------------------------------LDQY-ILAHNEAEYRSSS
KYFLIVIHSTDGSQAEILRSIQNHPVTDEVPNMLVVVQKNASFELLTLKFVGNGPTSSEY
QLLDRYDAANH-S-----FIYGNELFP---D---KL-DNLEGKT---SR-V-AS------
----F--D---------------------V---------------VP-W---V-M----L
-------------------------------------L-----------QEDEGNVRYNN
QSYTLDG-MDGYLLTQ-F-C-L-RYNCTW--E--LQ-------------------V----
D-Q---KN-----L-----------------YG-K------V----------------F-
N-D--G--------------T--GNGIFGA-LLD--------------------RKVDF-
AIGAVGAY-----------------Y---------------------STFKYFSITQPL-
Q-W----------------V---G-VT----CLVP-R-PRL--V---P---Y-WKLVFLI
F---TK-SVWLILGVTF-MTLS----------V---C----IY-----------------
------------------------------------------------------------
-----------------------------------------------IFN----------
------------------------------------------------------------
------------------------------------------------------------
-------------K-P----------------------------------------T---
------------------------------------------------------------
---------------A--------------------------------------------
-----------------------------------------D------------------
------------------------------------------------------------
--------------A-Q---LNGFMWIFFKVLKSFV------LTSSD----------L-P
---RN-NT-P--LAITVA-----------SLLM-FTIIVGNTYIGKIHSTLA-FPPYQNP
ISTVWDLARS--G---IK--L--NGEHA--------------------------------
------S--WMYSL---D------------------------L--S--------------
------------------E----------------------------NVLDYTTPFDILF
ILSLHPFQQ--RDK-II-------L----S--------------------------N---
------F-----H---V-------------------------------------------
-------------P-----------PAGQL--AALI-NK-----G---------QEATM-
-----IAV-L-----------Q-N-------------------GH--------SMVG-S-
-------WI--N--AW---NVE--L--YRIM------SEPLY--FEF---EAGYATKTWP
LLDRFSY--------FS----------------SWIRDACLF-K---Y------------
------------------------------------------------------------
------------------------------------------------------------
------------------------------------------------------------
--------------------------------------------------IELI-EV---
------------DRYMDHS-V---------------------------------------
-----------------------QVSIEHSRD--R-PH----S--QLKNMKVEEISGALL
ILGIGAVVS-AMVFCLE----------------------VNM------------------
------------------------------------------------------------
------------------------------------------------------------
------------------------------------------------------------
------------------------------------------------------------
------------------------------------------------------------
------------------------------------------------------------
------------------------------------------------------------
------------------------------------------------------------
------------------------------------------------------------
---------------------------------------HSF
>AaegIR41f
--------------------------------------MI--------------------
----------------------------------------------------H-------
------------------------------------------------------------
------------------------------------------------------------
------------------------------------------------------------
------------------------------------------------------------
------------------------------------------------------------
------------------------------------------------------------
------------------------------------------------------------
------------------------------------------------------------
------------------------------------------------------------
------------------------------------------------------------
------------------------------------------------------------
------------------------------------------------------------
------------------------------------------------------------
------------------------------------------------------------
------------------------------------------------------------
------------------------------------------------------------
------------------------------------------------------------
--------SSNDDQKTTLENIQSHPVLEEISNLLLVVQKNATFELLTHRYVGSRPTSLEY
QLLDRYDGDNE-S-----FIYGRDLFL---D---KG-TNLLGKT---FR-V-AC------
----F--H---------------------L---------------VP-W---I-I----M
-------------------------------------R-----------QGNNGVFKYLN
QAYTVDG-LDGYLLTQ-F-C-L-RYNCTW--E--LH-------------------V----
D-Q---KN-----Q-----------------YG-N------V----------------F-
D-N--G--------------T--GNGMFGA-LLD--------------------RKVDF-
AMGAVGGY-----------------Y---------------------GTFKYFSLSDVI-
Q-W----------------I---G-VT----CLVP-K-PGL--V---P---N-WQLIYII
F---ST-SVWITLGAIF-ITVS----------I---C----LH-----------------
------------------------------------------------------------
-----------------------------------------------IFK----------
------------------------------------------------------------
------------------------------------------------------------
-------------S-T----------------------------------------T---
------------------------------------------------------------
---------------I--------------------------------------------
-----------------------------------------P------------------
------------------------------------------------------------
--------------R-T---NQGFSWILLKVLRTFV------LTSAD----------I-P
---TN-TA-A--EVTTVT-----------ALLM-FTIIIGNVYIGKIHSILA-IPPYEAP
IATVLDLAKA--G---IQ--V--NAPHA--------------------------------
------A--WMYAL---D------------------------L--S--------------
------------------E----------------------------N------------
--------E--KDK-TI-------L----K--------------------------N---
------F-----H---V-------------------------------------------
-------------P-----------TIERF--TDIT-DG-----G---------QEATM-
-----VGL-L-----------E-N-------------------GH--------IMVG-N-
-------WI--N--AR---NVE--L--YRIM------SEPLY--FEY---EAGYATKTWP
LLDHFNY--------LA----------------AQIRDACLL-R---Y------------
------------------------------------------------------------
------------------------------------------------------------
------------------------------------------------------------
--------------------------------------------------IELL-EV---
------------DRYMDHF-V---------------------------------------
-----------------------QVSIEHSWD--R-PH----S--ALKDMNVEEISGALM
LLGMGCAVS-LVIFILE----------------------LVY------------------
------------------------H-----------------------------------
------------------------------------------------------------
------------------------------------------------------------
-----------------------------------R------------------------
------------------------------------------------------------
-------Q----------------------------------------------------
---R--------------------------------------------------------
----------------------N-------------------------------------
-----R------------------------------------------------------
---------------VYQKIFFATHADCASKTPTMDTDGEFA
>AaegIR41i
--------------------------------------MV--------------------
----------------------------------------------------L-------
------------------------------------------------------------
------------------------------------------------------------
------------------------------------------------------------
------------------------------------------------------------
------------------------------------------------------------
------------------------------------------------------------
------------------------------------------------------------
------------------------------------------------------------
------------------------------------------------------------
------------------------------------------------------------
-----------------------NTEGRYDPRLTRNIDLGCH--------------A-FI
M------------DQSNALFFL------------------------DSYYVSHDYA----
E-------------------------------------------VRHPN-----------
------------------KTVIIVQDPSGELNTEFMDSLRKHPAIQEI------------
-----------------------------------------------PRLLLVDPRDDEI
DLW--THWYKGNP------------EEAE-------------------------------
------------------------------------------------------------
------------------------------------------------------------
-QLIL---LDTYLTQNGTFLWGNDIFP---D---KT-LNMERRM---FR-L-AS------
----F--K---------------------L---------------IP-H---F-M----F
-----------------K------------PIYDEPWI-----------A------KYQN
QTVKIDG-MGGLIMVE-F-C-N-KYNCTW--D--LH-------------------I----
D-Q---PG-----E-----------------WG-T------V----------------Y-
K-N--W--------------T--GNGIVGT-ITE--------------------RRADV-
GVGSLLTW-----------------H---------------------TSHQFMGFTATI-
R-K----------------V---S-VC----GIAP-R-PRL--I---P---P-WQTVILA
F---KP-EVWLCIAISI-VCCI----------G---A----YA-----------------
------------------------------------------------------------
-----------------------------------------------LMA----------
------------------------------------------------------------
------------------------------------------------------------
-------------G-F----------------------------------------E---
------------------------------------------------------------
------------------------------------------------------------
------------------------------------------------------------
------------------------------------------------------------
------------NQV-Q---TKGLGWNTMNVIAVFL------FQGAD----------I-L
---YR-TM-P--ECILSI-----------ALIA-FTINLGNIFVGKNASLKT-FPLFEPP
IDTYEDIASR--D---VI--W--TQTHE----------A---------------------
------W--IQS-L---L------------------------F--S--------------
------------------Q----------------------------N------------
--------P--VVQ-KV-------V----S--------------------------N---
------F-----R-----------------------------------------------
-------------V---------HT-GPEL--LSLA-NQ-----G---------QVVFG-
-----VGK-L-----------NYG-------------------HY--------MIGS-F-
--------I--T--AQ---N-V-HL--YRLM------TGD-L--YFE--YEISMTTKTWP
LKDRLSD--------LI----------------LWIVASGMR-A---Y------------
------------------------------------------------------------
------------------------------------------------------------
------------------------------------------------------------
--------------------------------------------------QEPV-VA---
------------K-------R---YMDY-EVQIKI--FHS--------------------
-----Q-----------D-----------K------EK----V--PPRAMVIEDLLLAYM
VLGAGLSLG-MVAFVVE----------------------CLL------------------
------------------------H-----------------------------------
------------------------------------------------------------
------------------------------------------------------------
-----------------------------------R------------------------
------------------------------------------------------------
-------Y----------------------------------------------------
---M--------------------------------------------------------
----------------------K-------------------------------------
-----T------------------------------------------------------
-------------------------------R----WTLSLK
>AaegIR41p.1
SILAFTNITGIYTVCLIIGNLIHHLPISEILSGIPYIVIR--------------------
----------------------------------------------------L-------
------------------------------------------------------------
------------------------------------------------------------
------------------------------------------------------------
------------------------------------------------------------
------------------------------------------------------------
------------------------------------------------------------
------------------------------------------------------------
------------------------------------------------------------
------------------------------------------------------------
-----------------------------------------------------ED-----
------I----------------GQSNSTHNTLLTSIESGCN--------------TF--
I--------------------VQHYVVLDF----------------LNIFLEIHDQ----
A-------------------------------------------NYRNP-----------
------------------NKYVILLMEDHGSEGLLDSIRKHPSIWEIM------------
-----------------------------------------------NLLILLPSDERPL
VEL--LSHRFVDT------------KKGF-------------------------------
------------------------------------------------------------
------------------------------------------------------------
-EWNL---VDRYHTQRRSFEVGTELFP---D---KT-LNLRGRP---IR-L-AT------
----F--N---------------------I---------------NP-H---I-F----L
-----------------S------------SDDARNTE-----------I------RLGN
QSYSMDG-LDGILLVD-F-C-R-RRNCTV--D--LV-------------------V----
D-S---KN-----M-----------------WG-V------I----------------H-
P-N--R--------------T--GNGIIGN-LVE--------------------RRADI-
GLGAISSW-----------------Y---------------------HCYSFLTFSSPD-
Q-R----------------G---G-VT----CLTP-K-PNL--L---P---R-WKIVAMV
F---LT-SVYLIIFGTF-MCSV----------I---I----YT-----------------
------------------------------------------------------------
-----------------------------------------------IIF----------
------------------------------------------------------------
------------------------------------------------------------
-------------Q-C----------------------------------------S---
------------------------------------------------------------
---------------R--------------------------------------------
-----------------------------------------K------------------
------------------------------------------------------------
-------------KP-L---ENSVVWNAFNVFAVFL------LQSTNN---------I-R
---NR-SV-S--ETVLSV-----------ALLL-FSLNIAAIYSGKYASLRT-IPLYEKE
VNSLEDLAES--G---IP--W--LQAHE----------A---------------------
------W--TYS-L---L------------------------L--S--------------
------------------K----------------------------N------------
--------P--AVM-KL-------V----S--------------------------H---
------F-----K-----------------------------------------------
-------------V---------YP-APKL--HQIA-DQ-----G---------GSAFA-
-----MGR-L-----------HNG-------------------HL--------MLGD-W-
--------I--N--SG---N-I-HN--YQLM------RGD-L--YYE--HEVAMATKTWP
LIEKFNE--------LL----------------H-LTASGLLLR---V------------
------------------------------------------------------------
------------------------------------------------------------
------------------------------------------------------------
--------------------------------------------------QELR-IM---
------------Y-------Q---HNDY-YVQTGA--LSS--------------------
-----H-----------E-----------R------EP----Y--QPEALAVEDVFGGLI
VLGCGSLCA-GVTFVIE----------------------VWL------------------
------------------------Y-----------------------------------
------------------------------------------------------------
------------------------------------------------------------
-----------------------------------N------------------------
------------------------------------------------------------
-------S----------------------------------------------------
---Q--------------------------------------------------------
----------------------K-------------------------------------
------------------------------------------------------------
------------------------------------QVSTTN
>AaegIR41n
--------------------------------------MI--------------------
----------------------------------------------------I-------
-------------------------I----------------------------------
------------------------------------------------------------
------------------------------------------------------------
------------------------------------------------------------
------------------------------------------------------------
------------------------------------------------------------
------------------------------------------------------------
------------------------------------------------------------
------------------------------------------------------------
------------------------------------------------------------
------------------------VDERFNQTLLQGIEHGCQ--------------AF--
-----------------------------------------------IVFQQVALWPFLD
S-------------------------------------------FLDVH-----------
------------------DDSDQRSSRKKLIVVIDSTSPEIFERFCNH------------
-----------------------------------------------PAVKDLPDVLIVV
AST--ENETMQFY------------TTEI-------------------------------
------------------------------------------------------------
------------------------------------------------------------
-SGDG---TRGNVLVRMLPVTPPDYFS---N---KS-KNMKGVP---IR-F-QT------
----L--M---------------------Y---------------PP-F---T-Y----Y
-----------------A------ETTPENANARKDPR-----------Y------YEDD
TPIFIDG-TEPRLLVE-F-C-Q-RKNCTI--D--AY-------------------F----
D-E---VG-----L-----------------WG-G------V----------------S-
E-N--R--------------T--GTGILGA-VAT--------------------RRADF-
AVAANYYW-----------------L---------------------GPYRFATYSEVI-
S-R----------------S---G-LI----VLVP-K-PNI--V---A---P-WRTPFLS
F---SK-SLWMAVAVAF-SVGV----------C---A----VW-----------------
------------------------------------------------------------
-----------------------------------------------LIE----------
------------------------------------------------------------
------------------------------------------------------------
-------------K-G----------------------------------------R---
------------------------------------------------------------
---------------S--------------------------------------------
-----------------------------------------H----------------I-
-----------------------------------V----------G-------------
-----------SSRG-H---PKSLSDSFLTMIGFYM------EQNAF----------M-R
---ND-LM-A--CVFLFS-----------ALLF-AGFMVGNLYGAGLAGIMT-IPQFERA
IETRHDLADR--G---LI--F--VGNDL----------A---------------------
------W--MFA-L---M------------------------P--S--------------
------------------P----------------------------Q------------
--------A--YIQ-KI-------V----R--------------------------H---
------F-----K-----------------------------------------------
-------------V---------VD-DEYM--IQHR-NI-----H---------DVGYI-
-----GER-T-----------QFG-------------------HF--------GPVD-Y-
--------L--D--VE---S-S-KH--FQLL------KED-L--SYQ--YCVVILTKTCP
FKQSFND--------LM----------------ITIRQSGIQ-Y---F------------
------------------------------------------------------------
------------------------------------------------------------
------------------------------------------------------------
--------------------------------------------------WETL-VA---
------------N-------R---YLSV-TIQQNL--LGS--------------------
----------------------------GP------SD----N--DAVVLGVSHFLGAFL
ILSIGCSFA-SIVFCLE----------------------CVY------------------
------------------------V-----------------------------------
------------------------------------------------------------
------------------------------------------------------------
-----------------------------------K------------------------
------------------------------------------------------------
-------L----------------------------------------------------
---K--------------------------------------------------------
----------------------K--------------------SGIKINWMMGWKNVLLF
PLFGSK------------------------------------------------------
-------------------------YIEKNNV----VSNGRS
>AaegIR41o
--------------------------------------MR--------------------
----------------------------------------------------L-------
-------------------------I----------------------------------
------------------------------------------------------------
------------------------------------------------------------
------------------------------------------------------------
------------------------------------------------------------
------------------------------------------------------------
------------------------------------------------------------
------------------------------------------------------------
------------------------------------------------------------
-----------------------------------------------------NYLAVTY
LSNFHSV-----------------------------------------------------
------------------------------------------------------------
C-----------------------------------------------------------
------------------------------------------------------VIKTRT
DFILIDVDIPTMVMTVDANFNET-FRKGVE--------------G-GC------------
-----Q------------------------------------------------------
----------------------------------------AFIVQQYALWSFLDSFLDAH
DYSDQRSAAKKLVLLLNELNPVISDRLCGHLTIRDLPNTLVVVSSEESNIFKFYTTDIAG
DGTRGKVIVRL-S-----PITLPDYFP---E---KH-QNMNXTP---IR-F-QT------
----I--M---------------------Y---------------PP-F---V-Y----Y
-------------------------------------TETTAEKANARKD---PRYYSDD
SPVFIDG-TEPLLLVE-F-C-Q-RRNCTI--E--AY-------------------F----
D-E---IN-----L-----------------WG-D------V----------------T-
E-N--R--------------T--GTGVLGA-VAT--------------------RQADF-
AVCAIYHW-----------------S---------------------HPYRFATYTGEI-
S-R----------------S---G-VT----VLVT-K-PVA--V---A---P-WRTPFMP
F---SD-DLWKVVGMAF-FAGV----------V---A----VL-----------------
------------------------------------------------------------
-----------------------------------------------LIE----------
------------------------------------------------------------
------------------------------------------------------------
-------------R-G----------------------------------------R---
------------------------------------------------------------
---------------A--------------------------------------------
-----------------------------------------Y----------------I-
-----------------------------------K----------G-------------
-----------AIGG-Q---RMNISDSLLSMIGLYV------AQNVF----------I-R
---RD-LI-A--CTILFI-----------SLLF-AGFMVGNLYGARLDEIMT-IPQFEHA
IETGQDLADS--G---LT--F--VGNDL--------------------------------
------A--WMFTL---R------------------------S--S--------------
------------------P----------------------------Q------------
--------A--HVQ-KL-------V----R--------------------------H---
------Y-----K---V-------------------------------------------
-------------V-----------DDNYM--VQHR-DM-----R---------DVGYI-
-----AEK-T-----------E-F-------------------GH--------VSPV-D-
-------FL--D--VQ---SAD--N--YQLL------KEDLA--WQY---CTAIVSKTCP
FKHSFNE--------LL----------------MEIRQSGIQ-Y---Y------------
------------------------------------------------------------
------------------------------------------------------------
------------------------------------------------------------
--------------------------------------------------WESL-VV---
------------NRYLGMA-I---------------------------------------
-----------------------QQKILKVDP-LE-TC----E--DAVILQVSQFVGAFL
ILGFGYFGA-VVIFVLE----------------------YVF------------------
------------------------V-----------------------------------
------------------------------------------------------------
------------------------------------------------------------
-----------------------------------L------------------------
------------------------------------------------------------
-------T----------------------------------------------------
---K--------------------------------------------------------
------------------------------------------------------------
------------------------------------------------------------
-------------------------------------KQISL
>AaegIR41k
--------------------------------------MN--------------------
----------------------------------------------------F-------
-------------------------L----------------------------------
------------------------------------------------------------
------------------------------------------------------------
------------------------------------------------------------
------------------------------------------------------------
------------------------------------------------------------
------------------------------------------------------------
-------------------------------------------------------TTHSS
NDTAGISMMSAVNVIALSFFT---E-----------------------------------
--------------Y-----------------YTVCVIKIVFDYILISVPVPTVV-----
------I----------------NVDSMFNKTFQTAVDSGCQ--------------AF--
I--------------------V------------------------SERALITFLD----
V-------------------------------------------FVEIH-----------
------------------DSSDQRSSNKRLLVLLDSNESEVLNTITKH------------
-----------------------------------------------SNTLELPSMALMA
PNY--SNDSIEMY------------STKL-------------------------------
------------------------------------------------------------
------------------------------------------------------------
-YNDG---SRSTVTVEIEYVEGPDYFP---D---KL-NNMNGIP---IH-L-CT------
----L--M---------------------Y---------------PP-Y---T-Y----Y
-----------------E------ETSPEKANARYHAS-----------V------KGED
VPLFLDG-TEVVLLIE-F-C-R-KYNCTI--E--AS-------------------F----
D-E---VY-----L-----------------WG-E------V----------------F-
D-N--H--------------T--GNGLLGS-VVE--------------------RRADI-
AVAAIYYW-----------------H---------------------QPYKFATYTQPI-
S-R----------------S---G-IT----VLVP-K-PRI--L---P---P-WRTPFLS
F---SP-SLWAAVLAAL-CVGV----------I---A----VW-----------------
------------------------------------------------------------
-----------------------------------------------CIE----------
------------------------------------------------------------
------------------------------------------------------------
-------------K-I----------------------------------------R---
------------------------------------------------------------
---------------Y--------------------------------------------
-----------------------------------------I----------------I-
-----------------------------------L----------K-------------
-----------P-NE-L---AVTLSDAVLTMIGFYM------EQNAR----------M-R
---TD-LM-S--CVLLFT-----------SLLF-AGFMVGNTYGGGLAGIMT-IPQYEKS
IDTTVDLAET--G---IM--W--GATAL----------S---------------------
------W--IFS-I---M------------------------A--A--------------
------------------P----------------------------Q------------
--------P--YMK-KL-------V----N--------------------------T---
------Y-----R-----------------------------------------------
-------------V---------VN-DEFM--TQHS-KT-----H---------DMGFA-
-----GER-T-----------EFR-------------------HF--------VPAD-F-
--------V--D--NE---A-S-TM--LQLL------KDD-L--YWE--SVVAIITKTCP
FKQKFND--------LI----------------MQIKQSGIQ-N---Y------------
------------------------------------------------------------
------------------------------------------------------------
------------------------------------------------------------
--------------------------------------------------WELQ-AS---
------------N-------N---YLHG-SVQLNI--LNA--------------------
-----R-----------S----------GG------SD----D--IVVKLTISHFLGAYM
ILAAGLGMA-TMSFLLE----------------------TSR------------------
------------------------I-----------------------------------
------------------------------------------------------------
------------------------------------------------------------
------------------------------------------------------------
------------------------------------------------------------
------WF----------------------------------------------------
------------------------------------------------------------
---------------------------------------------------------RQS
MYRKKA------------------------------------------------------
-------------------------------N----YAEKLT
>AaegIR41j
--------------------------------------ME--------------------
----------------------------------------------------L-------
-------------------------L----------------------------------
------------------------------------------------------------
------------------------------------------------------------
------------------------------------------------------------
------------------------------------------------------------
------------------------------------------------------------
------------------------------------------------------------
-------------------------------------------------------AEENS
ASVFNATLIAYVNYLVLRHFA---E-----------------------------------
--------------Y-----------------FAVCTVMTSSDQIPISVQVPVMT-----
------I----------------AVDSSFNDTFRMAVDGGCQ--------------AF--
V--------------------I------------------------TERALKPFLD----
A-------------------------------------------FPAAH-----------
------------------DHSDQRSSDKRLLVILESYERWISNDFVSH------------
-----------------------------------------------SSLLELKNVLIVT
QND--SNGSTHLY------------STRI-------------------------------
------------------------------------------------------------
------------------------------------------------------------
-FNNG---TRSAVNLNIERMEESDVVA---D---RI-RDMNGVP---IH-L-CL------
----I--M---------------------Y---------------PP-Y---S-Y----Y
-----------------E------ETIPEKANARYHAS-----------F------KNDD
VPLFLDG-TEVNLIME-F-C-Y-KYNCSI--E--VS-------------------F----
D-E---EH-----L-----------------WG-E------V----------------F-
D-N--Q--------------T--GTGIMGL-IVE--------------------RRADI-
AISAIYFL-----------------P---------------------QTNKFATYTHSI-
S-R----------------S---G-VT----VLVP-K-PLI--Q---P---P-WRTPFLS
F---TV-SLWIAVIVAF-CVGV----------L---A----VW-----------------
------------------------------------------------------------
-----------------------------------------------LIE----------
------------------------------------------------------------
------------------------------------------------------------
-------------K-V----------------------------------------R---
------------------------------------------------------------
---------------F--------------------------------------------
-----------------------------------------R----------------I-
-----------------------------------L----------E-------------
-----------L-DE-P---PITFSDSTMTMIGLYV------EQSST----------I-R
---TD-LL-S--CTVLFI-----------SLIF-AGFMIGNAYNGGLAGVMT-IPQHKKS
IDTVRDLSDS--G---MQ--W--GATAE----------A---------------------
------W--IIP-I---F------------------------T--A--------------
------------------P----------------------------Q------------
--------P--YMK-RL-------V----S--------------------------T---
------Y-----R-----------------------------------------------
-------------V---------VD-NEFI--EKHV-KL-----L---------DMGFI-
-----GER-T-----------EYN-------------------HF--------VPEN-F-
--------V--D--NE---A-S-TT--LQLL------KDD-L--YWA--SAAAVVTKTCP
FKQKLND--------FI----------------MQVKQSGIQ-Y---Y------------
------------------------------------------------------------
------------------------------------------------------------
------------------------------------------------------------
--------------------------------------------------WELQ-AS---
------------H-------N---YLNG-SIQTTI--LNA--------------------
-----R-----------S--------TGSK------SK----G--HMMKLSVLHFLGAYM
ILAIGLALA-SIVFLWE----------------------ISE------------------
------------------------S-----------------------------------
------------------------------------------------------------
------------------------------------------------------------
-----------------------------------N------------------------
------------------------------------------------------------
LACLLVKK----------------------------------------------------
------------------------------------------------------------
---------------------------------------------------------WKQ
KNQRNH------------------------------------------------------
-------------------------------R----LASGNK
>AaegIR41a.1
--------------------------------------MM--------------------
----------------------------------------------------D-------
------------------------------------------------------------
------------------------------------------------------------
------------------------------------------------------------
------------------------------------------------------------
------------------------------------------------------------
------------------------------------------------------------
------------------------------------------------------------
------------------------------------------------------------
------------------------------------------------------------
------------------------------------------------------------
-----------------------------------SIENGCQ--------------SF--
I--------------------I---------------------TQQASQTFLDDFNFLHD
R-------------------------------------------TITQH-----------
------------------SNKKIIILIDSQTSEMATDQIFQHDAIHDI------------
-----------------------------------------------PQLLLLIPKGQDR
IDL--MTNRFVTQ------------DHHH-------------------------------
------------------------------------------------------------
------------------------------------------------------------
-ELIL---LDRFVPSLGTFMYASDLFP---N---KL-HDLEGRF---LR-L-AL------
----F--K---------------------Y---------------HP-Y---T-I----W
-----------------N------E----VSSIDESNA-----------N------YEQK
PTLSIDG-TESRIFLE-F-C-S-TFNCSL--D--IS-------------------L----
D-E---AG-----E-----------------WG-E------I----------------F-
D-N--R--------------T--GNGIIGA-VVE--------------------RRADI-
GVGALYSW-----------------H---------------------HESIYLSLSKPI-
S-R----------------T---G-VT----CITP-K-PRL--L---S---G-WLIPILP
F---SQ-NLWIAVLSTF-LCMS----------C---F----SL-----------------
------------------------------------------------------------
-----------------------------------------------FVN----------
------------------------------------------------------------
------------------------------------------------------------
-------------Y-M----------------------------------------V---
------------------------------------------------------------
---------------D--------------------------------------------
-----------------------------------------N----------------V-
-----------------------------------L----------N-------------
-----------K-EN-R---RVDLCESFMIIGSIFI------LQSVL----------L-R
INRSK-LV-S--QLIVMG-----------SLLF-VGLMIGNLYSGGLSSIMT-IPRYEPP
VDTLEDLANS--N---LP--W--ASTHD----------A---------------------
------W--IFS-I---L------------------------M--A--------------
------------------T----------------------------Q------------
--------P--TII-RI-------L----H--------------------------N---
------F-----Q-----------------------------------------------
-------------T---------HP-KEVL--HKHT-KQ-----L---------DMAYS-
-----VER-L-----------PYG-------------------HF--------AIGE-Y-
--------I--D--EE---A-S-HK--FHLM------KED-I--YWE--NCVAMSTKTWP
MMDQLDQ--------LI----------------LIIFQSGIQ-R---Y------------
------------------------------------------------------------
------------------------------------------------------------
------------------------------------------------------------
--------------------------------------------------WELQ-VV---
------------S-------K---YEND-EVQLAI--ATS--------------------
-----R-----------H-----------P------EN----D--GPIVLQLSHLLGAFL
MLGFGLAAG-LATFMVE----------------------VML------------------
------------------------G-----------------------------------
------------------------------------------------------------
------------------------------------------------------------
-----------------------------------K------------------------
------------------------------------------------------------
------------------------------------------------------------
------------------------------------------------------------
------------------------------------------------------------
------------------------------------------------------------
----------------------------------------FM
>AaegIR41a.2
--------------------------------------ME--------------------
----------------------------------------------------Q-------
-------------------------N----------------------------------
------------------------------------------------------------
------------------------------------------------------------
------------------------------------------------------------
------------------------------------------------------------
------------------------------------------------------------
------------------------------------------------------------
------------------------------------------------------------
------------------------------------------------------------
------------------------------------------------------------
------------------------------------------------------------
------------------------------------------------------------
------------------------------------------------------------
-----------------------------AELDKLQTILDRPIVCDIP------------
-----------------------------------------------KLLILNPSDENGT
VDL--WTNKFSSL------------GGHR-------------------------------
------------------------------------------------------------
------------------------------------------------------------
-NLMY---LDTYSMIVGGFQHNIDLFP---D---KI-KDLEGRF---IR-L-AL------
----M--N---------------------Y---------------EP-Y---T-T----W
-----------------T------E----VDDKSKANA-----------Y------VGEK
KKLRVDG-TETRVFLE-F-C-G-IHNCSL--D--IS-------------------T----
Q-E---EA-----E-----------------WG-E------V----------------Y-
E-N--F--------------T--GIGIMGA-IAE--------------------HRVDA-
GIGAMLAW-----------------Y---------------------Y--DSNSPTQPL-
S-R----------------T---G-VT----CITP-K-QKL--L---P---S-WMTPILP
F---SS-LIWIYLIMTV-ITCS----------I---V----LC-----------------
------------------------------------------------------------
-----------------------------------------------IIN----------
------------------------------------------------------------
------------------------------------------------------------
-------------Y-V----------------------------------------V---
------------------------------------------------------------
---------------T--------------------------------------------
-----------------------------------------N----------------L-
-----------------------------------L----------K-------------
-------------SN-D---PVDICEVFMSVCSALV------ICSSI----------L-R
VDQYK-LA-S--QLTIII-----------ILLF-SGLIIGNTYCGGLSSIMT-VPQYEKP
IDTPAQLVAR--G---MI--W--GASHD----------A---------------------
------W--VYA-L---E------------------------D--S--------------
------------------D----------------------------E------------
--------P--LII-KL-------A----S--------------------------N---
------F-----R-----------------------------------------------
-------------T---------MT-KPML--QDHA-KR-----A---------DMAYA-
-----IER-L-----------TYG-------------------HY--------GISD-Y-
--------I--A--LD---V-A-QN--FQVM------VED-L--YWG--HCVIQVQKTWP
MVEHLNE--------LI----------------MRIYQSGVQ-H---Y------------
------------------------------------------------------------
------------------------------------------------------------
------------------------------------------------------------
--------------------------------------------------WEER-VM---
------------A-------Q---YPAAYTVQKII--ALA--------------------
-----R-----------I-----------H------DN----P--GAIALQVHHLAGPFF
MLLFGLAGA-VFIFSVE----------------------ITW------------------
------------------------H-----------------------------------
------------------------------------------------------------
------------------------------------------------------------
-----------------------------------F------------------------
------------------------------------------------------------
-------L----------------------------------------------------
------------------------------------------------------------
------------------------------------------------------------
------------------------------------------------------------
--------------------------------------ATSS
>AaegIR64a
--------------------------------------MT--------------------
----------------------------------------------------L-------
-------------------------Y----------------------------------
------------------------------------------------------------
------------------------------------------------------------
------------------------------------------------------------
------------------------------------------------------------
------------------------------------------------------------
------------------------------------------------------------
------------------------------------------------------------
-----------------------------------------------------ASRYELL
NGSFHWLIIDKKPNV----------------DS---SIGTANAFARTIAVAASDS-----
------E-----------------------------------------------------
------------------------------------------------------------
R-----------------------------------------------W----TNEYRYR
SAEHGPGCHPLANFTKPSNPPGEHYGLTAAANRDQERPGDDDDAVGDY----YDTGPVDG
DVV------------------DEIFGRF-E--TMNISINAEITLVKALAGDASHRDFALF
DIW--NPGFISGG------RLNVTAMGNY-------------------------------
------------------------------------------------------------
------------------------------------------------------------
-TADQ---HRD-GNGLLYVRFRESTV----V---RR-RDMNGLR---LK-I-MT------
----V--V----------------T-QKPR---------------EP-F-----------
---------------------------------EVYLS-----------T------PKNT
HLDSVHR-YNFGLMSY-L-K-D-YFNFRF--I--MR-------------------R----
T------K-----S-----------------WG-Y------L------------------
R-N--G--------------T--FDGMIGA-LAR--------------------REVDL-
GGSPMFFR-----------------Q---------------------ERHRVVSYTTRS-
F-I----------------E---R-PC----FIFR-H-PRR--Q---Q---TMRNPFLLP
F---ET-TIWYMMVACG-AILV----------V---V----LF-----------------
------------------------------------------------------------
-----------------------------------------------TSF----------
------------------------------------------------------------
------------------------------------------------------------
-------------Y-F----------------------------------------E---
------------------------------------------------------------
---------------D--------------------------------------------
------------------------------------------------------------
------------------------------------------------------------
----------------S---AEKFSKSILLFLGGVC------QQGLS----------E-I
---PH-LP-S--GKCTSM-----------FILI-FGYLMFQYYSATIVGSLL-MVP-PKN
IRTIRNLIDS--K---LT--L--GIEDI----------P---------------------
------Y--SRDYF---V------------------------R--T--------------
------------------T----------------------------D------------
--------E--DSL-EL-------Y----R--------------------------T---
------R-----VSFYN------------------------------------------P
---KTGQN-E-SHF---------L-NAADG--LALV-KA-----G---------GYAFH-
-----VAV-S-----------A-G-------------------YK--------IIRE-T-
-------FS--E--RE---V-C--E--LAEI------D-M-F--PKSAQWMVAIVQKNSP
YRDVITY--------GL----------------RRLNEAGIM-D---H------------
------------------------------------------------------------
------------------------------------------------------------
------------------------------------------------------------
--------------------------------------------------QRHV-WQ---
------------E-------P---K--------------P--------------------
-----K-----------C----------VR------KMA---P--TDLIVGLDSVYSAFI
LLLAGALVS-IGLLLIE----------------------ILH------------------
------------------------H-----------------------------------
------------------------------------------------------------
------------------------------------------------------------
-----------------------------------Q------------------------
------------------------------------------------------------
-------L----------------------------------------------------
---R--------------------------------------------------------
---------------LAKNGWPS-------------RHQHHHHRRFNVGNFPQQQKPPLQ
GQQLWD------------------------------------------------------
-----------------------------HDL----VYPYVD
>AaegIR75i
--------------------------------------MF--------------------
----------------------------------------------------A-------
-------------------------A----------------------------------
------------------------------------------------------------
------------------------------------------------------------
------------------------------------------------------------
------------------------------------------------------------
------------------------------------------------------------
------------------------------------------------------------
------SSFVEHSLISGFTSHKTINAIIMFHCGPSESIASLYAYSKSFLSIYVPSTTFYT
NHYRFMSTGDHRFGLIADLSC---P-----------------------------------
--------------S-----------------T---KDLLQFCSDRSYFNESYRW-----
------L-----------------------------------------------------
------------------------------------------------------------
L-----------------------------------------------V-----------
------------------------------------------------------------
-----NGVDSNYTFSYLESLNLNIDTHL--T-L-----------A-IRNLDQVEGSYELF
EVY--G-----TI---RRRG---GKNHVV-------------------------------
------------------------------------------------------------
------------------------------------------------------------
-KVGF---ENS-G-----TGISLDRTHNNLA--KSR-TCLDGLP---LR-A-V-------
--VTV------------------KI---QI---------------FRCI--SN-------
---------------------------------KDYLL-----------N------LDPP
RSFSSDR-LGYQMSVL-L-S-E-FLKFRI--Q--LI-------------------I----
A------D-----D-----------------WH-F------N-----------E----I-
D-T--N--------------S--SKGVIGQ-LQN--------------------NLVDF-
SIAPLSLR-----------------T---------------------ENVAAFDVIMPI-
T-A----------------T---R-VM----IVFR-H-PKN--S---F---T-RNIFLLP
F---RN-TVWAAVSTIM-IVAC----------T---F----LL-----------------
------------------------------------------------------------
-----------------------------------------------VDL----------
------------------------------------------------------------
------------------------------------------------------------
-------------Y-I----------------------------------------K---
------------------------------------------------------------
---------------T--------------------------------------------
-----------------------------------------R------------------
------------------------------------------------------------
--------------T-N---FYETCEILLTVLGFLG------RQPMT----------S-G
---ID-LA-S--ARIVII-----------ASIF-FCFIVHQFYSTFIISYLLVSP--PKS
IQTVEDLLSS--N---LK--C--GIEDF----------A---------------------
------Y--NLDFF---N------------------------T--T--------------
------------------K----------------------------D------------
--------D--IAL-KL-------Y----K--------------------------N---
------K-----I---L------------------------------------------T
-N-------K-HGL---------T-DINTG--IKLV-KR-----G---------GYAFL-
-----MDC-S-----------Y-G-------------------YP--------LVFE-S-
-------FN--E--KQ---I-C--D--LHEI-------SL-L--PLQ--PLYLAVPKGSP
LKEAFRI--------ML----------------RRAVETGST-D---R------------
------------------------------------------------------------
------------------------------------------------------------
------------------------------------------------------------
--------------------------------------------------YNRI-FN---
------------S-------R---K--------------P--------------------
-----R-----------C----------TM------KD----A--TFDQVQLVDIASLYR
FLALGGALG-MGILLVE----------------------IIE------------------
------------------------S-----------------------------------
------------------------------------------------------------
------------------------------------------------------------
-----------------------------------R------------------------
------------------------------------------------------------
-------I----------------------------------------------------
---R--------------------------------------------------------
------------------------------------------------------------
------------------------------------------------------------
--------------------------------------TYFE
>AaegIR75e.3
--------------------------------------ME--------------------
----------------------------------------------------D-------
------------------------------------------------------------
------------------------------------------------------------
------------------------------------------------------------
------------------------------------------------------------
------------------------------------------------------------
------------------------------------------------------------
------------------------------------------------------------
------------------------------------------------------------
------------------------------------------------------------
------------------------------------------------------------
------------------------------------------------------------
------------------------------------------------------------
------------------------------------------------------------
------------------------------------------------------------
---------------------IDLYVDA--E-V-----------K--ILGRQNETELNLY
DVY--N------NGLSLGGKVKVSFDREV-------------------------------
------------------------------------------------------------
------------------------------------------------------------
-HEDL---NGK-VVIGESALASKLKY----Q---NR-DDLSDIT---FK-I-AM------
----V-SQ----------------S-FPHT---------------NG-GFGHI-L-----
----------------------------------EFFE-----------S------YKQP
EADVAAR-IGYMLLKA-I-Q-E-TLNFRI--D--FE-------------------H----
Y------R-----Q-----------------TP-Q-------------------------
--N--E--------------S--EKSFYEA-VQD--------------------RKVDL-
SIFGVAS----------------------------------------NHMADLTCLQSF-
M-A----------------Y---R-SS----FIFR-T-PIT--NS--L---T-NNIFTQP
F---AK-ETWLTVALTV-MLGA----------V---A----VK-----------------
------------------------------------------------------------
-----------------------------------------------INF----------
------------------------------------------------------------
------------------------------------------------------------
-------------F-A----------------------------------------E---
------------------------------------------------------------
---------------E--------------------------------------------
-----------------------------------------H------------------
-----------------------------------L----------E---Q---------
DN-E---------YH-E---HYSLYTMFMETLASFC------QEGCE----------F-I
---NR-SS-P--GRLSQM-----------MLFV-CSLVVFNYYSSGIFSILM-QGPQKSN
IKTLTQLADS--R---LQ--V--GIDGT----------V---------------------
------D--VEEFF---M------------------------R--S--------------
------------------T----------------------------H------------
--------S--DIQ-QL-------V----E--------------------------K---
------K-----D--LR------------------------------------------E
-----------NFN---------L-DPAYG--IYQV-RS-----G---------TLAYH-
-----CDR-M-----------V-A-------------------YN--------VIRD-S-
-------YD--F--SE---M-C--D--LNEI------E-V-M--PPQ--GVGLLIRKDSP
FRELLNI--------RL----------------ARLRETGAF-S---R------------
------------------------------------------------------------
------------------------------------------------------------
------------------------------------------------------------
--------------------------------------------------FSNL-WI---
------------T-------K---K--------------P--------------------
-----E-----------C----------LV------TS-------VVSSVSMEGAFPIFL
LLIAGTIAA-FMAFALE-------------------------------------------
------------------------------------------------------------
------------------------------------------------------------
------------------------------------------------------------
------------------------------------------------------------
------------------------------------------------------------
------------------------------------------------------------
------------------------------------------------------------
------------------------------------------------------------
------------------------------------------------------------
------------------------------------------
>AaegIR75e.1
--------------------------------------MI--------------------
----------------------------------------------------D-------
------------------------------------------------------------
------------------------------------------------------------
------------------------------------------------------------
------------------------------------------------------------
------------------------------------------------------------
------------------------------------------------------------
------------------------------------------------------------
------------------------------------------------------------
-----------RKRNQTVFDF---------------------------------------
------------------------------------------------------------
------------------------------------------------------------
------------------------------------------------------------
------------------------------------------------------------
------------------------------------------------------------
-----------------------LATVD-L--Y-----------V--DAEVKVLTRNGLY
DVYNNG-----------RPLGGQLNVTLD-------------------------------
------------------------------------------------------------
------------------------------------------------------------
-RDII---PDT-NRLGPSRFAGKPKY----E---HR-RTLSDLT---LR-V-GT------
----V-SQ----------------R-FPRL---------------NS-SIELV-V-----
----------------------------------THLE-----------S------DNDR
HMDHAVR-FGHRLIKA-L-Q-A-TLGYNV--H--YI-------------------H----
Y------D-----R-----------------WT-F-------------------------
--N--D--------------S--TGGILGA-LVN--------------------KEIDL-
SSAGLMTK-----------------I---------------------KRMEHLASVLSY-
M-T----------------F---E-LM----FIFK-T-PES--TQ--L---T-DNAFIRP
F---SS-SVWLMILLTI-MLGS----------I---A----FK-----------------
------------------------------------------------------------
-----------------------------------------------LNF----------
------------------------------------------------------------
------------------------------------------------------------
-------------T-A----------------------------------------E---
------------------------------------------------------------
---------------T--------------------------------------------
-----------------------------------------V------------------
-----------------------------------L----------Q---E---------
NF-K---------PS-E---NPSFFSLIVEFLGNYC------QQGSQ----------Y-M
---PE-SL-S--GRAMQL-----------FMLL-CTLMVYNYYTSKIVSDLI-GSHKESD
IKTLIQLADS--H---IE--L--GIENV----------T---------------------
------Y--EKAFF---Y------------------------Q--S--------------
------------------H----------------------------L------------
--------P--DVD-YL-------T----K--------------------------K---
------K-----V---T------------------------------------------E
-----------KTF---------I-NSSVG--LQRV-RR-----G---------NFAYN-
-----CER-N-----------V-A-------------------YN--------LIRA-M-
-------FD--S--TE---V-C--D--LNEL------E-S-M--PSQ--FLDHLVRKDSH
FREIFKV--------KY----------------TRMLEVGIK-K---K------------
------------------------------------------------------------
------------------------------------------------------------
------------------------------------------------------------
--------------------------------------------------FADY-WV---
------------A-------K---K--------------P--------------------
-----E-----------C----------FS------GS-------IISSVTITGALPIFV
LLGFGLVLS-FVAFGAE----------------------IVA------------------
------------------------Q-----------------------------------
------------------------------------------------------------
------------------------------------------------------------
-----------------------------------F------------------------
------------------------------------------------------------
-------V----------------------------------------------------
---T--------------------------------------------------------
--------KDMAKKILKKTFGHV-------------------------------------
-----S------------------------------------------------------
----------------------------DDRV----VKRKFL
>AaegIR75e.2
--------------------------------------MV--------------------
----------------------------------------------------N-------
------------------------------------------------------------
------------------------------------------------------------
------------------------------------------------------------
------------------------------------------------------------
------------------------------------------------------------
------------------------------------------------------------
------------------------------------------------------------
--------------------------------------------------MNEDAFNSMH
QAKRISSRFRTKVGMALDYEC---------------------------------------
------------------------------------------------------------
------------------------------------------------------------
------------------------------------------------------------
------------------------------------------------------------
------------------------------------------------------------
-----------------------AGTVD--L-Y-----------V--DAEVKVLTRNGMY
DVYNNG-----------RPLGGQLNVTLD-------------------------------
------------------------------------------------------------
------------------------------------------------------------
-RDII---SDT-NRLGPSRFAGKPKY----E---HR-RTLSDLT---LR-V-GT------
----V-SQ----------------R-FPRL---------------NN-SIELV-V-----
----------------------------------THLE-----------S------DKDR
HMDHAVR-FGHRLIKA-L-Q-A-TLGYNV--H--YI-------------------H----
Y------D-----R-----------------WT-F-------------------------
--N--D--------------S--TGGILGA-LVN--------------------KDIDL-
SSTGLMTK-----------------I---------------------KRMEHLASVLSY-
M-T----------------F---E-LM----FIFK-T-PES--TQ--L---T-DNAFIRP
F---ST-SVWLMILLTI-VLGS----------I---A----FK-----------------
------------------------------------------------------------
-----------------------------------------------LNF----------
------------------------------------------------------------
------------------------------------------------------------
-------------T-A----------------------------------------E---
------------------------------------------------------------
---------------T--------------------------------------------
-----------------------------------------I------------------
-----------------------------------L----------Q---Q---------
NF-K---------PT-E---NPPFFNLIVEFLGNYC------QQGSQ----------Y-M
---PD-SL-S--GRAMQL-----------FMLL-CTLMVYNYYTSEIVSDLI-GSHKESD
IKTLVHLADS--H---ID--L--GIENV----------T---------------------
------Y--EKAFF---Y------------------------Q--S--------------
------------------H----------------------------L------------
--------P--DVD-YL-------T----K--------------------------K---
------K-----V---T------------------------------------------E
-----------KTF---------I-NSSVG--LQRV-RR-----G---------NFAYN-
-----CER-N-----------V-A-------------------YN--------LIRA-M-
-------FD--S--TE---V-C--D--LNEL------E-S-M--PSQ--FVDHVVRKDSH
FRELFKV--------KY----------------TRMLEVGIK-Q---K------------
------------------------------------------------------------
------------------------------------------------------------
------------------------------------------------------------
--------------------------------------------------FADY-WV---
------------A-------K---K--------------P--------------------
-----E-----------C----------FS------GS-------IISSVTITGALPIFV
LLGFGLVLS-FVALGAE----------------------IMA------------------
------------------------Q-----------------------------------
------------------------------------------------------------
------------------------------------------------------------
-----------------------------------F------------------------
------------------------------------------------------------
-------V----------------------------------------------------
---T--------------------------------------------------------
--------KDMAKKILKKTFGHV-------------------------------------
-----S------------------------------------------------------
----------------------------DNRV----VKRKFL
>AaegIR75d
--------------------------------------ME--------------------
----------------------------------------------------V-------
-------------------------T----------------------------------
------------------------------------------------------------
-----------------------------------------K------------------
------------------------------------------------------------
----------------------------LYYLCILFSLLLSVRAIEWNDFFEVSNAYFKA
RHVRLLTVVNCFNTVDNFQLTKNY------------------------------------
------------------------------------------------------------
-------------------------------------------------LEAGYFVRIVE
EFDHFNVSGNGNSGVVVDGLCEAKM-----------------------------------
--------------R-----------------Q---LL--AINSLNEFMQTNIFW-----
------L-----------------------------------------------------
------------------------------------------------------------
-----------------------------------------FLEDGHES-----------
----------------------------------------VGDKLDVPDTIRTRYNDDFK
HVE------------------ALPGSSI-A--V-----------GVFQSSWRLFDVHKKH
SKG----------------SLIFKDICYH-------------------------------
------------------------------------------------------------
------------------------------------------------------------
-GRNL---MES-TNMQRALLRFNKNL----K---ER-RNLRGYR---MP-T-AI------
----A--I----------------T--------------------SP-E--KH-T-----
-----------------------------------GIN-----------D------MSDT
FHDLYAK-STFPLIKE-L-M-Y-DVNFTI--N--MI-------------------Q----
V------D-----L-----------------GG-W------K------------------
I-N--G--------------T--FNGLMGL-LAN--------------------RTVEL-
VAMGVLMR-----------------S---------------------ERMEVSDFITVA-
F-L----------------L---K-TC----FIFK-Q-PPL--S---L---V-SNIFELP
F---SG-QVWLSCLGFI-IVCW----------I---T----MM-----------------
------------------------------------------------------------
-----------------------------------------------SVR----------
------------------------------------------------------------
------------------------------------------------------------
-------------F-F----------------------------------------A---
------------------------------------------------------------
---------------R--------------------------------------------
------------------------------------------------------------
------------------------------------------------------------
--------------R-E---NLTPGDSLTFIIGTMC------QQDIN----------L-S
---AH-FN-S--TKFLFF-----------VAKL-ASFFIFTAYSATIVALLQ-SP--SRA
IRSVDDLTAS--P---LK--V--GAMDT----------V---------------------
------Y--TWVYL---N------------------------E--A--------------
------------------K----------------------------D------------
--------A--QVQ-NL-------F----Q--------------------------K---
------K-----I---K------------------------------------------R
-Y-----G-K-NSL---------I-EADVG--MRRV-KD-----E---------LYAFQ-
-----VES-N-----------A-A-------------------YL--------FIKQ-T-
-------FT--P--QD---T-C--K--IHEL------E-A-I--KVA--PFAIPVRKGSK
YRELFRQ--------RL----------------IWQMEVGIK-H---R------------
------------------------------------------------------------
------------------------------------------------------------
------------------------------------------------------------
--------------------------------------------------ANRI-WI---
------------A-------H---K--------------P--------------------
-----K-----------C----------ES------GV----V--AFNSVGLKELRFLYI
LLPVGVALA-WFILGAE----------------------LYW------------------
------------------------K-----------------------------------
------------------------------------------------------------
------------------------------------------------------------
-----------------------------------K------------------------
------------------------------------------------------------
-------K----------------------------------------------------
---L--------------------------------------------------------
----------------------Q------------------------KVEEGSKTSPSDG
EEVMNE------------------------------------------------------
--------------------------IKLKLV----YDGYLN
>AaegIR75o
--------------------------------------MQ--------------------
----------------------------------------------------K-------
------------------------------------------------------------
------------------------------------------------------------
------------------------------------------------------------
------------------------------------------------------------
------------------------------------------------------------
------------------------------------------------------------
------------------------------------------------------------
------------------------------------------------------------
------------------------------------------------------------
------------------------------------------------------------
------------------------------------------------------------
------------------------------------------------------------
------------------------------------------------------------
-----------------------------------------------FKWILFDSHAVNQ
NAT-----------------DVA-IPQLIH--------------SEVFLITENANHYNIW
QFS----------------KLFPTYPTTR-------------------------------
------------------------------------------------------------
------------------------------------------------------------
-QLYA---SWR-LDSVPHLQLNSEVF----A---DR-WNLQGAR---LK-A-SV------
----V--C----------------S--------------------S--------------
-----------------------------------------------------------S
EINTSAK-ADKAVTTA-L-A-N-ILNASV--T--FH-------------------C----
T------P-----N-----------------W----------------------------
-----------------------KQGLIHD-LRT--------------------RSTDL-
GATPSYMT-----------------P---------------------DRLKSVQFLAMT-
G-P----------------L---D-YK----FIYR-S-PKL--S---Y---T-DNVFLLS
F---HD-RVWLSIGAVI-LLAT----------A---L----QM-----------------
------------------------------------------------------------
-----------------------------------------------IIT----------
------------------------------------------------------------
------------------------------------------------------------
-------------R-F----------------------------------------E---
------------------------------------------------------------
---------------S--------------------------------------------
------------------------------------------------------------
------------------------------------------------------------
---D---------HP-E---QLGVSDALLNMIGIAS------QQEAL----------I-N
---PQ-SV-S--SRTLNI-----------VMLI-SLMFLYICFSANIVALIQ-SP--TAR
VRTLGDLLRW--G---FE--L--SAQDS----------D---------------------
------I--NRIFM---A------------------------N--E--------------
------------------S----------------------------N------------
--------S--LRS-TI-------Y----T--------------------------T---
------------I---Q-------------------------------------------
-------N-S-NGF---------L-PVANG--TERI-RQ-----G---------LAAFH-
-----GDT-N-----------Q-I-------------------YR--------YMID-Q-
-------FD--E--NE---K-C--N--LNEI------N-F-L--PPL--QGYYTVAKDSP
LAEHVKY--------GL----------------LKLRELGFL-Q---R------------
------------------------------------------------------------
------------------------------------------------------------
------------------------------------------------------------
--------------------------------------------------EIAM-HY---
------------Q-------R---K--------------P--------------------
-----A-----------C----------IG------E-----N--LFVPISMIDAIFSIQ
LMGWALVLT-IVIFALE----------------------VTW------------------
------------------------K-----------------------------------
------------------------------------------------------------
------------------------------------------------------------
-----------------------------------R------------------------
------------------------------------------------------------
-------Y----------------------------------------------------
---N--------------------------------------------------------
-----------------------------------------------------------A
NLFVVR------------------------------------------------------
--------------------------WIQRKI----AKHKNK
>AaegIR75l
--------------------------------------MT--------------------
----------------------------------------------------C-------
------------------------------------------------------------
------------------------------------------------------------
------------------------------------------------------------
------------------------------------------------------------
------------------------------------------------------------
----------WDYSEKVKYFNALN------------------------------------
------------------------------------------------------------
-------------------------------------------------DRYLTSFSDDH
IDQFVEDINDHQTFLIVDINC---P-----------------------------------
--------------N-----------------T---RH--LLAAAGKLLYIKYRW-----
------L-----------------------------------------------------
------------------------------------------------------------
I-----------------------------------------------L-----------
----------------------------------------HTGFSAMNHPSPEKQKQLFL
EKL-----------------VDLPLLIS--S-------------EIFLLIKEQEGLYRIQ
QVF----------------KQSTDAPLDV-------------------------------
------------------------------------------------------------
------------------------------------------------------------
-EPFG---TWS-NGSMVDNRRTQVTS----I---RR-LNLNGHT---LK-A-SL------
----V--I----------------T--------------------NP-D---T-L-----
----------------------------------HHLT-----------D------YKDK
HIDTITK-VNYILTNC-LVQ-Y-YLNARV--N--YS-------------------I----
V------S-----T-----------------WG-Y------F----------------NT
T-T--K--------------R--WDGMIGE-LSQ--------------------NVADL-
GASPLFFT-----------------T---------------------DRIAVIEYVAMT-
S-A----------------T---R-SK----FIFR-S-PKL--S---Y---T-ENVFLLP
F---DD-LVWICTAMVI-FLAS----------C---L----LV-----------------
------------------------------------------------------------
-----------------------------------------------ITA----------
------------------------------------------------------------
------------------------------------------------------------
-------------R-A----------------------------------------E---
------------------------------------------------------------
---------------W--------------------------------------------
-----------------------------------------R------------------
-----------------------------------V-----------------PLTVDDP
SD-G---------SI-L---RASLRDTLLMIYGATC------QQGSS----------T-L
---PR-SF-S--ARTITM-----------ITFT-VLMFLYVCYSANIVALLQ-SP--STK
IRTLEDLLAS--R---LK--F--GAHDT----------V---------------------
------F--NRYYF---T------------------------H--A--------------
------------------T----------------------------E------------
--------P--TRQ-AI-------Y----E--------------------------R---
------K-----I---K------------------------------------------Q
-Q----DG-S-ANF---------I-NLEQG--IDRI-RR-----G---------LYAFH-
-----VEQ-G-----------V-G-------------------YK--------VISE-T-
-------YQ--E--DE---K-C--G--LQEI------Q-Y-L--QVI--DPYYAIQKNSS
FKEHIKI--------GL----------------FRLNEHGIQ-H---R------------
------------------------------------------------------------
------------------------------------------------------------
------------------------------------------------------------
--------------------------------------------------ENSN-LY---
------------T-------K---K--------------P--------------------
-----K-----------C----------TG------GG----G--KFVPVSLVDTEPAIL
VIVWGTGLA-AAIFVSE----------------------LAW------------------
------------------------V-----------------------------------
------------------------------------------------------------
------------------------------------------------------------
-----------------------------------K------------------------
------------------------------------------------------------
-------G----------------------------------------------------
---M--------------------------------------------------------
----------------------R-----------------------------------KY
RDWKGS------------------------------------------------------
--------------------------HVVKMV----YTDYID
>AaegIR75k.3
--------------------------------------IQ--------------------
----------------------------------------------------C-------
------------------------------------------------------------
------------------------------------------------------------
------------------------------------------------------------
------------------------------------------------------------
------------------------------------------------------------
------------------------------------------------------------
------------------------------------------------------------
----------------------LKLPTQVSVLSCWNESDKLRFWREINSYTTVRFFSENQ
GNLPWNDPHQHQNLLMIDAGC---S-----------------------------------
--------------K-----------------S---KELL--QSAGQLLYNRVKW-----
------I-----------------------------------------------------
------------------------------------------------------------
I-----------------------------------------------I-----------
------------------------------------------------------------
-----------NRINLNCTKFLKFFDDL-Q--V-----------M-ISNEVYYICEADGF
QGF--A-----IK---QVYR---LSLATE-------------------------------
------------------------------------------------------------
------------------------------------------------------------
-VIDETFGFWN-K-----GMIVNLQNIKQSS--VRR-RNLNGLK---LR-A-SV------
----V--V---------------------T---------------HN-E---T-------
---------------------------------LKHLE-----------D------YREK
HVDTITK-MNYILTKY-L-A-Q-DLNATL--K--FS-------------------Y----
V------I-----T-----------------WG-Y------R-----------H----P-
E-T--G--------------K--FNGMIGE-LKN--------------------DLADL-
GATALFLT-----------------A---------------------DRIKEIDYLSMT-
T-Q----------------S---R-VK----FIFR-S-PKL--S---F---T-DNVFLLP
F---SA-PVWICIISFI-VLAG----------V---L----LL-----------------
------------------------------------------------------------
-----------------------------------------------IIM----------
------------------------------------------------------------
------------------------------------------------------------
-------------K-V----------------------------------------E---
------------------------------------------------------------
---------------L--------------------------------------------
-----------------------------------------R----------------C-
-----------------------------------T----------NVRYG---------
-------------NV-I---RPNVMDTVMNMFGTSC------QQGSY----------L-E
---PK-TL-P--AKCLIL-----------LSLI-ILMFLYASYSANIVALIQ-SP--SNK
IRTLEDLLNS--R---LG--T--GAEDT----------V---------------------
------Y--NRYYF---M------------------------H--E--------------
------------------T----------------------------E------------
--------P--IRK-AI-------Y----D--------------------------R---
------K-----M---R------------------------------------------T
-R----DGAN-SSF---------I-PLEKG--VERV-RQ-----G---------LYAFH-
-----VEL-G-----------V-C-------------------YK--------VKKI-N-
-------YKGLG--NK---D-C--S--FYKM-------DT-L--FML--YLFYLLIKSSH
LVEHFCR--------RY-----------------QFREFDFF-Q---S------------
------------------------------------------------------------
------------------------------------------------------------
------------------------------------------------------------
---------------------------------------------------HRW-TD---
------------M-------K---K--------------I--------------------
-----K-----------C----------LT------T-----S--TILTLGVRGFCPIFR
TLG-GYGLK---------------------------------------------------
------------------------Y-----------------------------------
------------------------------------------------------------
------------------------------------------------------------
-----------------------------------K------------------------
------------------------------------------------------------
------------------------------------------------------------
------------------------------------------------------------
------------------------------------------------------------
------------------------------------------------------------
-------------------------------K--KWNNTIRN
>AaegIR75k.1
--------------------------------------MR--------------------
----------------------------------------------------S-------
-------------------------P----------------------------------
------------------------------------------------------------
-----------------------------------------A------------------
------------------------------------------------------------
------------------------------------------------------------
------------------------------------------------------------
-----------------------------------------------------AIIVFLA
FSMSVEASTSDLITVATDLIQCLKLPVQISVLSCWSESDKLRFWKEINSFTTVRFSSENQ
VNLPWSDRNQHQSLLVIDAGC---S-----------------------------------
--------------K-----------------S---KDLL--RSAGQLLYNRVKW-----
------I-----------------------------------------------------
------------------------------------------------------------
I-----------------------------------------------I-----------
------------------------------------------------------------
----------NSKNLNCRKFLKF-FDDLKV--------------L-VSNEVYYICETDGV
QGF--A-----VK---QVYR---LSLATE-------------------------------
------------------------------------------------------------
------------------------------------------------------------
-VIEEPFGYWN-K-----GMIVNPQNIKRSS--VRR-QNLKRFK---LR-A-SV------
----V--I---------------------T---------------HN-E---T-------
---------------------------------LNHLE-----------D------YREK
HVDTITK-KNYFLTKY-L-A-E-DLNATL--K--FS-------------------Y----
V------N-----S-----------------WG-Y------R-----------N----P-
K-T--G--------------K--FSGMIGE-LQN--------------------DLADL-
GGTALFLT-----------------A---------------------DRIKEIDYLSMT-
T-P----------------T---R-AK----FIFR-S-PKL--S---F---T-DNVFLLP
F---SA-PVWICIISFI-VLSG----------V---L----LL-----------------
------------------------------------------------------------
-----------------------------------------------IIM----------
------------------------------------------------------------
------------------------------------------------------------
-------------K-V----------------------------------------E---
------------------------------------------------------------
---------------L--------------------------------------------
-----------------------------------------R----------------C-
-----------------------------------T----------NVRYG---------
-------------NV-I---RPNLMDTVMNMFGTSC------QQGSY----------L-E
---PK-SL-P--AKCLIL-----------LSLI-ILMFLYASYSANIVALIQ-SP--SNK
IRTLEDLLNS--R---LE--T--GAEDT----------V---------------------
------Y--NRYYF---M------------------------H--E--------------
------------------T----------------------------E------------
--------P--VRK-AI-------Y----D--------------------------R---
------K-----M---K------------------------------------------T
-R----DGAG-SSF---------I-PLDKG--VERV-RQ-----G---------LYAFH-
-----VEL-G-----------V-C-------------------YK--------VISE-T-
-------FQ--E--DE---K-C--G--LQEI-------EY-L--NII--DPYYAVQKNSS
FRELVRL--------SL----------------FRLREFGIQ-D---R------------
------------------------------------------------------------
------------------------------------------------------------
------------------------------------------------------------
--------------------------------------------------EHSM-LY---
------------T-------R---K--------------P--------------------
-----A-----------C----------SG------G-----S--SFIPVSIVDVWPALT
LLTWASGLA-GGLLAGE----------------------TIW------------------
------------------------A-----------------------------------
------------------------------------------------------------
------------------------------------------------------------
-----------------------------------R------------------------
------------------------------------------------------------
-------I----------------------------------------------------
---R--------------------------------------------------------
----------------------A-------------------------------------
-----Q------------------------------------------------------
-------------------------------R---NLAKVAN
>AaegIR75k.2
--------------------------------------MK--------------------
----------------------------------------------------F-------
-------------------------Q----------------------------------
------------------------------------------------------------
-----------------------------------------T------------------
------------------------------------------------------------
------------------------------------------------------------
------------------------------------------------------------
-------------------------------------------------------VILVL
FVLSKSVVTANYDLITATSNLIEHLQLPVQVSVLSCWSESEKLQFWSGLNSLVRFFTENQ
VNLPWNDRNQHQNLLVIDAGC---S-----------------------------------
--------------K-----------------S---KNLL--RSAGQLLYYRVKW-----
------I-----------------------------------------------------
------------------------------------------------------------
I-----------------------------------------------I-----------
------------------------------------------------------------
-----------NNKTSKCEQFLKF-FDN-L-QV-----------L-ISSEVYYICEENGV
QGF--A-----IK---QVYR---LSLTTE-------------------------------
------------------------------------------------------------
------------------------------------------------------------
-LIEETFGFWN-K-----GMIVNSQFSKYSS--VRR-HNLNHYK---LR-A-SI------
----V--I---------------------T---------------HN-E---T-------
---------------------------------VNHLE-----------D------YSEK
HVDAVTK-SNYFLTKH-V-A-Q-DLNATL--K--FS-------------------Y----
V------N-----T-----------------WG-Y------R-----------N----P-
E-T--G--------------K--FSGMIGE-LQS--------------------DLADL-
GGTALFLT-----------------A---------------------DRIKEIDYLSMT-
T-P----------------T---S-VK----FIFR-S--RS--Y---H---H-GNVFLLP
F---S--PVWVCIISFI-VLSR----------V---L----LL-----------------
------------------------------------------------------------
-----------------------------------------------IIM----------
------------------------------------------------------------
------------------------------------------------------------
-------------K-V----------------------------------------E---
------------------------------------------------------------
---------------L--------------------------------------------
-----------------------------------------R----------------C-
-----------------------------------T----------RVRYQ---------
--------------N-M---SPNLMDTVMNMFGALC------QQGSY----------V-E
---PK-SL-P--SKCLIL-----------LSLI-ILMFLYASYSANIVALIQ-SP--SNK
IRMLEDLLNS--R---LE--A--GAEDT----------V---------------------
------Y--NRYYF---M------------------------H--E--------------
------------------T----------------------------E------------
--------P--VRK-AI-------Y----D--------------------------R---
------K-----M---K------------------------------------------H
-R----DGSD-STF---------I-TLQKG--VEKV-RQ-----G---------QYAFH-
-----VEL-G-----------V-C-------------------YK--------VISE-T-
-------FQ--E--DE---K-C--G--LQEI-------EY-L--NIV--DTYYAVQKNSS
FRELVRL--------SL----------------FKLREFGIQ-H---R------------
------------------------------------------------------------
------------------------------------------------------------
------------------------------------------------------------
--------------------------------------------------EYWM-LY---
------------T-------R---K--------------P--------------------
-----T-----------C----------SG------G-----S--SFIPVSIVDVWPALT
LLMSGFGIA-GGLLVGE----------------------IIW------------------
------------------------A-----------------------------------
------------------------------------------------------------
------------------------------------------------------------
-----------------------------------R------------------------
------------------------------------------------------------
-------V----------------------------------------------------
---R--------------------------------------------------------
----------------------T-------------------------------------
-----K------------------------------------------------------
-------------------------------R----NQAKVG
>AaegIR21a
--------------------------------------S---------------------
------------------------------------------------------------
------------------------------------------------------------
------------------------------------------------------------
------------------------------------------------------------
------------------------------------------------------------
------------------------------------------------------------
------------------------------------------------------------
------------------------------------------------------------
------------------------------------------------------------
------------------------------------------------------------
------------------------------------------------------------
------------------------------------------------------------
------------------------------------------------------------
------------------------------------------------------------
------------------------------------------------------------
------------------------------------------------------------
------------------------------------------------------------
-------------------------------------------------------I----
--------------------------------------NSESAYVLYTHELYIDGLGSNR
PIVLTSWINGK-F-----SRPNLDLFP---P---KIRKGFSGHR---FT-V-SA------
----A--H---------------------Q---------------PP-F---V-F----K
-------------------------------------I-----------M---STDGVGN
IAIRWDG-LEMRVLRT-L-G-N-YLNFTF--D--IK-------------------E----
P-S---KP----------------------------------------------------
Y-L--G--------------S--GDAVTDE-VER--------------------KQADI-
GLAGAFVT-----------------S---------------------ERNVKAEMSVSH-
S-T----------------D---C-AA----FVTL-M-SSS--L---P---R-YRAILGP
F---QW-PVWLALTLVY-LMAI----------F---P----LA-----------------
------------------------------------------------------------
-----------------------------------------------FSD----------
------------------------------------------------------------
------------------------------------------------------------
-------------K-L----------------------------------------S---
------------------------------------------------------------
---------------L--------------------------------------------
-----------------------------------------R----------------H-
-----------------------------------L------------------------
-------------IG-N---WTEIENMFWYVFGTFTNSLTFTGENSW----------S-N
---TK-KT-S--TRMLIG-----------IYWV-FTIIITSCYTGSIIAFVT-MPVVPDT
IDSVEQLKSG--F---FR--F--VTLDR----------G---------------------
------G--WERWF---L------------------------N--S--------------
------------------S----------------------------D------------
--------E--TTE-KL-------I----Q--------------------------R---
------L-----K---F-------------------------------------------
-------------V---------S-NLDEG--IRNV-TE-----A----F--LISYAFI-
-----GSK-A-----------E-L-------------------NY--------LVQS-N-
-------FS--D--ES---ANKRYT--LHVS------KE-CF--SLF--GVSYIFQLNSV
YRDKFNN--------AI----------------LYMQEAGIL-T---K------------
------------------------------------------------------------
------------------------------------------------------------
------------------------------------------------------------
--------------------------------------------------LSKD-VS---
------------------W-D---M--------------Q--------------------
-----K-----------TKNGRFRQASVGKVL-KV-PT----A--GEKGLTLGDTEGMFL
LMGVGYLIG-LAVLISE----------------------WVG------------------
------------------------G-----------------------------------
------------------------------------------------------------
------------------------------------------------------------
-----------------------------------C------------------------
------------------------------------------------------------
-------T----------------------------------------------------
------------------------------------------------------------
------------------------------------------------------------
------------------------------------------------------------
-------------------------------NKCREIIKARK
>AaegIR93a
--------------------------------------ML--------------------
----------------------------------------------------P-------
-------------------------R----------------------------------
------------------------------------------------------------
------------------------------------------------------------
------------------------------------------------------------
------------------------------------------------------------
------------LKWLVLVLVVCKLDHSRGDDFPSLISANASIAVILDREYLDAQYDDIL
EGTKRLFERILRDNFRNGGLIVKYFSWTSINLRRDFTAVLSISNCENTWDVYKNAAKENL
VIMSITDSDCLRLPLNNAIMVNLKSIVALSKESEDVRPLSLSLFRIESHTHMWEKRKAIR
KVLVNLPTRYIGRNFIAIITTQTME-----------------------------------
--------------L-----------------V---MEIAKELRMVTPLAQWLYVVSDTS
ADRNNIS-----------------------------------------------------
------------------------------------------------------------
A-----------------------------------------------------------
------------------------------------------------------VHPIIS
EGDNIAFVYNLRRNAQSCESHML-CYVE-NL-------------I-TS------------
-----L----------------------------VHGLSKLIREEKAVYGQIADEEWEVI
RMTKAERKDEILKIMRSDLIGKDSCNECSMWKVEAGETWGYTYQSAADELLTGVMS----
-----------------------------------------------------THRKQIS
LLDVGYWTPQD-G-----FVMRDNMFP---H---VA-DGFRGVH---LN-F-YS------
----Y--H---------------------N---------------PP-W---Q-F----V
-------------------------------------T-----------Y------NESG
HLSLSRG-VVMDILTE-L-S-R-KLNFTF--N--IL-------------------I----
S-Q---TN---LEY-----------------IG-N------M----------------T-
D-D--ANNTINRDAHSITTDI--PNEILRS-LMD--------------------NKILL-
AAVGATVS-----------------P---------------------KQKKYVNFTTPI-
S-I----------------Q---T-YS----FIVS-R-PKE--L---S---R-VFLFLSP
F---TI-DTWLCLSATV-LLMG----------P---F----LY-----------------
------------------------------------------------------------
-----------------------------------------------VVN----------
------------------------------------------------------------
------------------------------------------------------------
-------------R-L----------------------------------------S---
------------------------------------------------------------
---------------P--------------------------------------------
-----------------------------------------F----------------Y-
-----------------------------------E----------H---H---------
GR---------SNTI-G---LGKLYNCFWYIYGALL------QQGGL----------Y-L
---PY-AD-S--GRIIIG-----------TWWL-VVLVIVTTYCGNLVAFLT-FPKIAIP
ITTVNQLIRN--EQ-GVS--W--SIRRG----------T---------------------
------F--LEQFL---Q------------------------E--T--------------
------------------D----------------------------D------------
--------P--KYI-KL-------H----N--------------------------H---
------A-----G---Y-------------------------------------------
-------------V---------SEESEQM--VERI-RT-----G---------RHVHI-
-----DWR-T-----------N-L-------------------KY--------LMKK-E-
-------FL--K--ND---R-C--D--FALS------VDE-F--LDE--QIALAMPKNSP
YLELINA--------EL----------------TKMHQFGFI-Q---R------------
------------------------------------------------------------
------------------------------------------------------------
------------------------------------------------------------
--------------------------------------------------WLGS-YM---
------------P-------S---E--------------D--------------------
-----K-----------C----------SNARK-S-TE----V--ENHTVNNDDMAGSYY
VLMIGFSMG-LFMFVLE----------------------YGW------------------
------------------------R-----------------------------------
------------------------------------------------------------
------------------------------------------------------------
-----------------------------------W------------------------
------------------------------------------------------------
-------Y----------------------------------------------------
---K--------------------------------------------------------
----------------------R-------------------------------------
-----S------------------------------------------------------
-------------------------------K-EETLQPFTE
>AaegIR76b
--------------------------------------M---------------------
------------------------------------------------------------
------------------------------------------------------------
------------------------------------------------------------
------------------------------------------------------------
------------------------------------------------------------
------------------------------------------------------------
------------------------------------------------------------
------------------------------------------------------------
------------------------------------------------------------
------------------------------------------------------------
------------------------------------------------------------
------------------------------------------------------------
------------------------------------------------------------
------------------------------------------------------------
------------------------------------------------------------
------------------------------------------------------------
------------------------------------------------------------
------------------------------------------------------------
------------------------------------------------------------
------------------------------------------------------------
------------------------------------------------------------
------------------------------------------------------------
---------------------E-KFKFNY--T--LV-------------------M----
P-E---HN-----I-----------------VG-S------T------------------
--K--D--------------M--EGSIIEL-LAT--------------------EKADI-
AVAFLPIL-----------------A---------------------DARQYILYSAGL-
D-E----------------G---E-WM----MIMV-R-PME--S---A---S-GSGLLAP
F---NR-DVWILILVSL-LAVG----------P---I----IY-----------------
------------------------------------------------------------
-----------------------------------------------GML----------
------------------------------------------------------------
------------------------------------------------------------
-------------I-V----------------------------------------R---
------------------------------------------------------------
---------------Y--------------------------------------------
-----------------------------------------K----------------M-
-----------------------------------T----------K-------------
-----------DKEQ-V---LYTLPHCVWFVYGALM------KQGST----------L-S
---PT-GD-S--TRILFA-----------SWWI-FITILTSFYTANLTAFLT-LSKFTLP
INNAEDVRKK--E---KQ--F--VTIRG----------N---------------------
------A--IEY-A---I------------------------K--N--------------
------------------S----------------------------D------------
--------E---TL-NS-------LSFLVD--------------------------K---
------HLVEFTT-----------------------------------------------
-------------N---------LNDSDIL--MTTV-SK-----K---------NYVYV-
-----RDR-P-----------AIE-------------------HL--------VYKD-YL
VRRKVNPIN--E--RS---H-C--P--FATA------TTP-F--LKR--VRAFAYPNTTR
WNTLFDP--------QL----------------LNMVEGGLV-K---F------------
------------------------------------------------------------
------------------------------------------------------------
------------------------------------------------------------
--------------------------------------------------KLLE-NL---
------------P-------K---A--------------E--------------------
-----I-----------C----------PQ------NLG---G--TERQLKNRDLVMTYL
VMLTGFATA-IAVFVSE----------------------MFF------------------
------------------------R-----------------------------------
------------------------------------------------------------
------------------------------------------------------------
-----------------------------------I------------------------
------------------------------------------------------------
-------L---------------------------------NERKLNKEQSEAARNRGTD
GVTY--------------------------------------------------------
---------------------------------------------------VNAKAMGYG
DSPPPP---------------------------YAEIFSRHASGGSMFGSSIDSGSGASR
RMINGRDYMVVKERNGIGSQLIPIRAPSAAIF----QYTYTN
>AaegIR8a
--------------------------------------MW--------------------
----------------------------------------------------R-------
-------------------------I----------------------------------
------------------------------------------------------------
------------------------------------------------------------
------------------------------------------------------------
------------------------------------------------------------
----------------------VVQWLILELSIGYSGIAAQNSSAVFDENGNLVIGIVVV
HEREQPEVPALTSHAIRSFLGGQNGVSVFDYYIVYNREHVVFTDNAELCSALNRGVSVIV
DFTWTDSNRIMTAANNFNVPYIHADVSSQTFLKVMENYLRARGANDVVHIFDSTEAADSA
IYFLITESQLRTIIFDCLSDTSIAR-----------------------------------
--------------I-----------------K---AVRPYPSFYTIIAKTADMN-----
------A-----------------------------------------------------
------------------------------------------------------------
LFKRALAHGLVMKTEKWNLMFLEPNTEAFEYHEMYQTMSRLMLDNSTCC-----------
------------------------------MLMNLEGDCACPSGFKPWEAHLGNVVTSVL
QKIQLGQLPLVTQQDCSGIESTNGSNNG--Y-------------D-IMMDLRSDSRFWMP
DGS--R-----ML---RYNL---NVSIWT-------------------------------
------------------------------------------------------------
------------------------------------------------------------
-SVDDNGSAAI-H-----LGTIEKGDVVPFV--GQK-IKPTKRY---FR-V-GT------
----T--E---------------------S---------------IP-W---A-Y----R
------------------------K----RDPLTNEIM------------------LNYV
GEPIWEG-YCIDFLHQ-L-S-T-VMNFDY--D--LV-------------------S----
P-Q---KG-----T-----------------FG-M------R----------------D-
R-S--G--------------N--WNGLIGD-LVV--------------------GEIDF-
AMAAIKMT-----------------A---------------------EREEVVDFVAPY-
F-E----------------Q--TG-IL----IVMR-K-PIR--E---T---S-LFKFMTV
L---RL-EVWLSILLAI-VATA----------V---M----LW-----------------
------------------------------------------------------------
-----------------------------------------------LLD----------
------------------------------------------------------------
------------------------------------------------------------
-------------K-F----------------------------------------S---
------------------------------------------------------------
---------------P--------------------------------------------
-----------------------------------------Y----------------S-
-----------------------------------A----------K---N---------
NK-QA-----YPYDC-R---DFTLKESFWFALTSFT------PQGGG----------E-A
---PK-AL-S--GRTLVA-----------AYWL-FVVLMLATFTANLAAFLT-VERMQTP
VQSLEQLSRQ--S--RIK--Y--TVVKD----------S---------------------
------D--THDYF---K------------------------N--M--------------
------------------K----------------------------N------------
--------AEDVLY-RM-------W----R---NLTLSSGNDQTQYRVWD------Y---
------P-----I-------------------------------------------KEQY
-TNILAAIESANPV---------Q-SAEVG--FQRV-NE-----G----L--EADFAFV-
-----HDS-A---------------------------------------------EI-K-
-------YE--I--SR---N-C--N--LTEV------GEV-F--GEQ--PYAIAVQQGSH
LQDELSY--------YI----------------LELQKERYF-E---S------------
------------------------------------------------------------
------------------------------------------------------------
------------------------------------------------------------
--------------------------------------------------LTAK-FW---
------------N----NS-V---R--------------G--------------------
-----I-----------C----------PN------T-----D--DSEGITLESLGGVFI
ATLVGLALA-MVTLAGE----------------------VLY------------------
------------------------Y-----------------------------------
------------------------------------------------------------
------------------------------------------------------------
-----------------------------------R------------------------
------------------------------------------------------------
-------R----------------------------------------------------
---K--------------------------------------------------------
----------------------D------------------QKGKLVQVEPMDVGKKKVV
KDKHSL---------------------------------------TFKNLLNTVEMKNNL
NKVVEKKIPKEITIGNKFVPASEKQQKISYIS--VFPKNPMN
>AaegIR25a
--------------------------------------MQ--------------------
----------------------------------------------------I-------
-------------------------S----------------------------------
------------------------------------------------------------
-----------------------------------------VFVNEVGNDLAQVAVDVAL
NYIRKNPSLGLSVELLTVEGNRTDSKGLLESLCSKYTEAINTNRPPHVIFDTTLTGVSSE
TVKSISAALGIPTVSASTGQEGDLRQWRSLSNVKSNYLLQVMPPTDIIPEVIRAIVTYMN
ITNAAILYDESFVMDHKYKALLQN------------------------------------
------------------------------------------------------------
-------------------------------------------------FPTRHVITAIG
NDRDRAEQIEKLRNLDINNFF---I-----------------------------------
--------------L-----------------GSFASIKKVLESAKREFFERNFA-----
------W----------------HAITQYQGELSSNIENATIMLLRPVSDSKSKDRLGVI
R--------TTYNMKQEPQITT--------VFYFDLALRTFLAIKNILQVGAWPPNMKYL
T-------------------------------------------CDEYD-----------
------------------GTNSPNHTIDLKSAFIEVTEPTTYGPFEFP------------
-----------------------------------------------KGKTPFNGHSFMK
FDM--DISAVTIR------------GGAS-------------------------------
------------------------------------------------------------
------------------------------------------------------------
-VSTK---NLGKWEASLDNALYVTSED---D---MK-NLTADIV---YR-V-YT------
----V--V---------------------Q---------------EP-F---IIR-----
---------------------------------------------------------DPT
APKGFKG-YCIDLLDE-I-A-K-IVKFDY--E--IK-------------------E----
V-E---DG-----K-----------------FG-N------M----------------N-
E-K--G--------------E--WNGIVRK-LID--------------------KQADI-
GLGSMSVM-----------------A---------------------ERETVIDFTVPY-
YDL----------------V---G-IS----IMML-L-PST--P---S---S-LFKFLTV
L---ET-NVWLCILAAY-FFTS----------F---L----MW-----------------
------------------------------------------------------------
-----------------------------------------------IFD----------
------------------------------------------------------------
------------------------------------------------------------
-------------R-Y----------------------------------------S---
------------------------------------------------------------
---------------P--------------------------------------------
-----------------------------------------Y----------------S-
-----------------------------------Y----------Q---N---------
NR-EK-Y--KNDDEK-R---EFNIKECLWFCMTSLT------PQGGG----------E-A
---PK-NL-S--GRLVAA-----------TWWL-FGFIIIASYTANLAAFLT-VSRLDTP
VESLDDLSKQ--Y--KIL--Y--APLNG----------S---------------------
------S--AMT-Y---F------------------------Q--R--------------
-----------------MADIEARFYEIWKEMSLNDSLTPVERSKLAV------------
--------W--DYP-VS-------DKYTKM--------------------------W---
------QAMQEAG-----------------------------------------------
-------------L---------PNSLDEA--VERI-RNS-TSAS---------GFAFL-
-----GDA-T-----------DIR-------------------Y----------------
--------K--V--LT---N-C--D--LQMV------GEE-F--SRK--PYAIAVQQGSP
LKDQFNN--------AI----------------LMLLNKRQL-E---K------------
------------------------------------------------------------
------------------------------------------------------------
------------------------------------------------------------
--------------------------------------------------LKEQ-WW---
------------K----NDDI---Q--------------S--------------------
-----K-----------C----------EK------PD----D--QSDGISIQNIGGVFI
VIFVGIGMA-CITLVFE----------------------FWY------------------
------------------------Y-----------------------------------
------------------------------------------------------------
------------------------------------------------------------
-----------------------------------K------------------------
------------------------------------------------------------
-------Y----------------------------------------------------
---R--------------------------------------------------------
----------------------K-------------------------------------
-----N------------------------------VKIIDVAEATEDKLAQKTSNLRLP
NLKNEFGAMGQIKDDSQKTQSLRTRTQTIDAN----NFKSRF
>AaegIR68a
------------------------------------------------------------
------------------------------------------------------------
------------------------------------------------------------
------------------------------------------------------------
------------------------------------------------------------
------------------------------------------------------------
------------------------------------------------------------
------------------------------------------------------------
------------------------------------------------------------
------------------------------------------------------------
------------------------------------------------------------
------------------------------------------------------------
------------------------------------------------------------
------------------------------------------------------------
------------------------------------------------------------
------------------------------------------------------------
------------------------------------------------------------
------------------------------------------------------------
------------------------------------------------------FP----
-----------------------------------------------------FPLRGVF
ISRRLDFWFNG-K-----FRKGRKLFS---D---KT-TNLDGQS---MK-V-VV------
----L--E---------------------H---------------TP-A---I-F----R
-------------------------------------T----------TH------NETD
EHLKYYG-LEVELLKA-I-S-E-AMKFEM--D--FY-------------------E----
S-DDAAVA-----M-----------------WG-T------V----------------T-
D-G--E--------------N--ATGLLGE-MMSHK------FLHCFNYVFQNEGHADF-
ALADLHHT-----------------Q---------------------YHLEIMDLSIPY-
N-T----------------E---C-LT----FLTP-E-ALT--D---N---S-WTTLILP
F---TG-GMWAGVLASL-FSIG----------T---V----FY-----------------
------------------------------------------------------------
-----------------------------------------------ALS----------
------------------------------------------------------------
------------------------------------------------------------
-------------R-L----------------------------------------LM--
------------------------------------------------FVRHEQSYRSDL
DMIAKRSRKRNRKVHF--------------------------------------------
------------------------------------------------------------
------------------------KIVCGMVNSYKR---------AL---D---------
PL---------PPRD-I---FDTFSGCIIYTYSMLL------LVSLP----------R-L
---PK-GW-P--LRLLTG-----------WYWI-YCILLVVAYRASLTAILA-NPVARVT
IDKLKDLADS--P---IR--C--GAWGE--------------------------------
------Q--NKLFF---Q------------------------S--A--------------
------------------S----------------------------D------------
--------Q--VSM-QI-------G----Q--------------------------K---
------L-----E---H-------------------------------------------
-------------T---------P-KAEAA--VERV-VE-----G---------HFAYY-
-----DNV-Y-----------M-L-------------------KH--------LRAT-R-
-------KS--A--KA---R-E--T--LHIM------EEC-A--VHM--PISIGLEKNSP
LKPKVDK--------YV----------------RALVEAGLT-K---K------------
------------------------------------------------------------
------------------------------------------------------------
------------------------------------------------------------
--------------------------------------------------WLAD-AI---
------------E-------E---F-----------------------------------
----------------------------QSNV--E-IP----P--QEATMDLQKLTAAFI
ALAIGYGVS-LLAFSAE----------------------KLY------------------
------------------------W-----------------------------------
------------------------------------------------------------
------------------------------------------------------------
-----------------------------------R------------------------
------------------------------------------------------------
-------F----------------------------------------------------
---V--------------------------------------------------------
----------------------V-------------------------------EKHPAY
DKYIVG------------------------------------------------------
---------------------------------SYRGKVVRF
>AaegIR75k.4
--------------------------------------LI--------------------
----------------------------------------------------V-------
-------------------------L----------------------------------
------------------------------------------------------------
-----------VKLKTNLS-------------------FRCI------------------
------------------------------------------------------------
-----------------SVLFRIHAQTVSVCFYRTVPLLSAALKPLIYWPTSEQISKNIP
HYFRPDFEDVVVVLDCTEMPIMKP------------------------------------
------------------------------------------------------------
-------------------------------------------------KCLHCRINTYS
HYKSRETAKYLIGVTPGGTIS---Y-----------------------------------
--------------V-----------------S---CGYGGKSSDKQIVVEEKVL-----
------D-----------------------------------------------------
------------------------------------------------------------
L-----------------------------------------------L-----------
----------------------------------------------TP------------
-----------------------------------------------GQAVMTDKGFMID
EEC--KRRNVKLV------------RPPF-------------------------------
------------------------------------------------------------
------------------------------------------------------------
-LNGP---QKQLSKFEATQNVSIAAAR---V---HV-ERAIQRVRIFSF-F-NT------
--K----I---------------------DSRFLSVLDDLLLISCAI-A---N-I----Q
-----------------------------------GPI-----------I------ANTS
ILTREFK-LYNSYSRV-S-L-Q-FSVSTH--EFPNT------------------------
--D---VN-----T-----------------WG-Y------R----------------NP
E-T--G--------------K--FSGMIGE-LQS--------------------DLADL-
GGTALFLT-----------------A---------------------DRIKEIDYLSMT-
T-P----------------T---S-VK----FIFR-S-PKL--S---F---T-DNVFLLP
F---SA-TVWVCIISFI-VLSG----------V---L----LL-----------------
------------------------------------------------------------
-----------------------------------------------IIM----------
------------------------------------------------------------
------------------------------------------------------------
-------------K-V----------------------------------------E---
------------------------------------------------------------
---------------L--------------------------------------------
-----------------------------------------R----------------C-
-----------------------------------T----------R---V---------
----------RYQNI-V---RPNLIDTVMNMFGALC------QQGSY----------V-E
---PK-SL-P--SKCLIL-----------LSLI-ILMFLYASYSANIVALIQ-SP--SNK
IKTLEDLLNS--R---LE--A--GAEDT----------V---------------------
------Y--NRYYF---M------------------------H--E--------------
------------------T----------------------------E------------
--------P--VRK-AI-------Y----D--------------------------R---
------K-----M---K------------------------------------------H
-R---DGS-D-STF---------I-TLQKG--VEKV-RQ-----G---------QYAFH-
-----VEL-G-----------V-C-------------------YK--------VRMK-T-
-------YR------------C--LFDVTELSVNVSPXKEVF--VLQ--QFCLYLHSHSK
------------------------------------------------------------
------------------------------------------------------------
------------------------------------------------------------
------------------------------------------------------------
------------------------------------------------------------
------------------------Q--------------K--------------------
-----Q-----------C----------CD------------------------------
------------------------------------------------------------
------------------------------------------------------------
------------------------------------------------------------
------------------------------------------------------------
------------------------------------------------------------
------------------------------------------------------------
----------------------------------------------------------SS
HSKQ--------------------------------------------------------
----------------------K-------------------------------------
--KLCQ------------------------------------------------------
-------------------------------H----CTTTQA
>AaegIR41d.2
T-----TYFLGIFTLCRVLSTTEPTSHATLNIESKLPFMI--------------------
----------------------------------------------------L-------
------------------------------------------------------------
------------------------------------------------------------
------------------------------------------------------------
------------------------------------------------------------
------------------------------------------------------------
------------------------------------------------------------
------------------------------------------------------------
------------------------------------------------------------
------------------------------------------------------------
------------------------------------------------------------
------------------------------------------------------------
------------------------------------------------------------
------------------------------------------------------------
------------------------------------------------------------
------------------------------------------------------------
----------------------------D-------------------------------
--------LDRKTLWNDNNSMLAAINLGSTVFIVDENAALPFLDNFIRMHDEAMFRKPEK
FVVVTVQSTSKPRITEILEVIQNHPAIQEIANLLLIVPSGERYELLTHRYVGNPPEALDL
LLLDAYFPGNN-S-----FAEGNMLFP---N---KL-KDLMGKT---YR-L-AS------
----F--Y---------------------L---------------LP-W---V-M----P
-------------------------------------R-----------QTDDGIINYLN
QSYTIDG-LDGYLLVL-F-C-K-RLNCTW--D--LL-------------------I----
D-Q---YW-----Q-----------------YG-Q------V----------------F-
E-N--H--------------T--GNGMVGA-LVE--------------------RKADF-
ALAAVGAW-----------------H---------------------QLFRYFSFSIPI-
Q-W----------------I---G-IT----CLQP-R-PTL--I---E---Y-WKIIFMM
F---ST-TVWAVLLVTF-VLIA----------I---L----DN-----------------
------------------------------------------------------------
-----------------------------------------------YMP----------
------------------------------------------------------------
------------------------------------------------------------
-------------T-M----------------------------------------I---
------------------------------------------------------------
------------ER-W--------------------------------------------
-----------------------------------------S------------------
------------------------------------------------------------
--------------P-N---RRGISWSFINVLCSFL------LLPSV----------M-R
---RS-RA-S--EVMLSV-----------GLSA-FTLIVASVYIGKIHSILA-IPVYDPP
IDTIIDFAES--K---LR--W--NAPHE--------------------------------
------V--WMYLI---A------------------------E--S--------------
------------------E----------------------------N------------
--------P--HIK-QI-------L----T--------------------------K---
------F-----H---V-------------------------------------------
--------------------------PRFL--IWKH-SK-----S---------RSGTV-
-----MAK-L-----------H-F-------------------GH--------SMVG-E-
-------WF--T--AE---NIE--N--YRLM------TDFLY--YEY---DTGYATKTWP
LLGQFDH--------LS----------------MWYRDGCLS-R---F------------
------------------------------------------------------------
------------------------------------------------------------
------------------------------------------------------------
--------------------------------------------------VEQL-DV---
------------FRYMNQR-V---------------------------------------
-----------------------QISIEHSRD--R-PP----N--KLKVMEVDEIEGGLL
MLGIGYAAA-ILAFVGE----------------------LVL------------------
------------------------D-----------------------------------
------------------------------------------------------------
------------------------------------------------------------
-----------------------------------A------------------------
------------------------------------------------------------
-------A----------------------------------------------------
---K--------------------------------------------------------
------------------------------------------------------------
------------------------------------------------------------
--------------------------------------RKKV
>AaegIR41p.2
--------------------------------------IE--------------------
----------------------------------------------------L-------
------------------------------------------------------------
------------------------------------------------------------
------------------------------------------------------------
------------------------------------------------------------
------------------------------------------------------------
------------------------------------------------------------
------------------------------------------------------------
------------------------------------------------------------
------------------------------------------------------------
-----------------------------------------------------ED-----
------I----------------GQHNSTASSMLAGIESGCN--------------SF--
L-------VQQHAVLDF-----------------------------LDIYTKIHDE----
A-------------------------------------------GYRNP-----------
------------------NKYLMFLMEDASSANLLESIRGHSSMQEIM------------
-----------------------------------------------NLLIFQPSNDPSS
IDL--ITHRYIAT------------EKGI-------------------------------
------------------------------------------------------------
------------------------------------------------------------
-EWYL---VDRFHIGTSSFEMGNQLFP---D---KT-FNLMGKP---IR-V-AT------
----F--N---------------------I---------------NP-H---I-F----L
-----------------I------------ESEIGTPV-----------V------ISGN
ESYSLNG-PNGILLME-F-C-R-RRNCTI--D--LV-------------------V----
D-S---VN-----M-----------------WG-V------I----------------N-
P-N--R--------------T--GNGILGN-VVE--------------------RRADL-
GIGALSSW-----------------Y---------------------HCYQYLAFSFAY-
E-R----------------G---G-VT----CVVP-K-PKQ--L---P---R-WKEVAMG
F---TT-SVYMTIFVTF-CCTV----------V---V----YM-----------------
------------------------------------------------------------
-----------------------------------------------LIV----------
------------------------------------------------------------
------------------------------------------------------------
-------------R-L----------------------------------------T---
------------------------------------------------------------
---------------I--------------------------------------------
-----------------------------------------Q------------------
------------------------------------------------------------
-------------EP-L---ERTFAWNVLNVLAIYL------LQATNI---------V-R
---SR-SV-S--ETLLSV-----------AVLI-FSMNLATIYLGKYASLRT-IPMYEPA
IDTKEELAKS--G---IT--W--MQAHE----------A---------------------
------W--SYS-L---R------------------------L--S--------------
------------------D----------------------------N------------
--------P--TEV-SL-------C----S--------------------------N---
------F-----K-----------------------------------------------
-------------V---------DV-PPML--AQIA-DQ-----G---------NSAFA-
-----LAR-L-----------HNG-------------------HL--------MLGD-W-
--------I--N--AG---N-I-HK--YQLM------QND-L--YYE--HEVAMATKTWP
LMERFNE--------LL----------------GQASDASLL-L---L------------
------------------------------------------------------------
------------------------------------------------------------
------------------------------------------------------------
--------------------------------------------------QEYQ-NI---
------------F-------Q---YNDY-YVQMVA--LNS--------------------
-----H-----------V-----------R------QP----N--EPKPLAMEDVMGGFI
ILGSGLLCA-SVNFMIE----------------------VWI------------------
------------------------L-----------------------------------
------------------------------------------------------------
------------------------------------------------------------
-----------------------------------C------------------------
------------------------------------------------------------
-------P----------------------------------------------------
---R--------------------------------------------------------
----------------------K-------------------------------------
-----T------------------------------------------------------
-------------------------------K----QVNDVE
>CquiIR75d
--------------------------------------MD--------------------
----------------------------------------------------T-------
------------------------------------------------------------
------------------------------------------------------------
------------------------------------------------------------
------------------------------------------------------------
------------------------------------------------------------
------------------------------------------------------------
------------------------------------------------------------
------------------------------------------------------------
------------------------------------------------------------
------------------------------------------------------------
------------TYAYVYFNESKDPEVKKLFLKKMKPFGEKA--------------FT--
E--------------------P-------------DVGMKRVRDEFYAFSAEVNAAYLLI
K-------------------------------------------ETFTP-----------
------------------QDVCKVHELEAIKLPPFSIPMLKGSKYREL------------
-----------------------------------------------FRQRLIWQQEVGI
NRR--YNLMWISQ------------KPTC-------------------------------
------------------------------------------------------------
------------------------------------------------------------
-ESGT---ATFTSVGLTELRYAYIFMV---V---GF-GVAFTLL---AW-E-IT------
----W--N---------------------K---------------QR-K---Y-Y----L
-----------------------------------GIE-----------D------RSDP
IHDLFAK-ANYPFIKA-L-M-Y-DLNFTL--N--ML------------------------
--Q---VD-----S-----------------GG-W------K------------------
I-N--G--------------T--FTGIMGK-FQK--------------------RSIEL-
GILGALMR-----------------S---------------------DRMEVVDYTIVT-
M-I----------------V---K-SS----IIFK-Q-PPL--S---L---V-SNIYELP
F---ST-GVWFSCGGFV-VFYW----------ITLVL----FR-----------------
------------------------------------------------------------
-----------------------------------------------LIT----------
------------------------------------------------------------
------------------------------------------------------------
------------------------------------------------------------
------------------------------------------------------------
------------------------------------------------------------
------------------------------------------------------------
------------------------------------------------------------
-------------KT-E---PFTVQESLYYMIGTIC------QQNVE----------L-M
---PH-FN-S--AKLMFF-----------FAHL-TSFFIFTSYSASIVALLQ-SP--SRA
ITTVADLAAS--P---FK--A--GSMDA----------I---------------------
------Y--AFVYF---N------------------------E--S--------------
------------------K----------------------------D------------
--------P--AVK-EL-------F----Q--------------------------K---
------K-----M---K------------------------------------------P
-L----G--K-KAF---------T-EADVG--MRRV-RD-----E---------FYAFS-
-----VEV-N-----------A-A-------------------YL--------LIKE-T-
-------FT--P--QD---V-C--K--VYEL-------EA-I--KLP--PFSIPVLKGSK
YRELLRQ--------RL----------------IWQREVGII-R---R------------
------------------------------------------------------------
------------------------------------------------------------
------------------------------------------------------------
--------------------------------------------------YNLI-WI---
------------A-------Q---K--------------P--------------------
-----T-----------C----------ES------GA----A--AFNSVGLNELRYVCI
FMIIGFGVA-FLLLACE----------------------IAW------------------
------------------------K-----------------------------------
------------------------------------------------------------
------------------------------------------------------------
-----------------------------------K------------------------
------------------------------------------------------------
-------Q----------------------------------------------------
---Q--------------------------------------------------------
----------------------N----------------------------KRISKAKLK
QQQSRS------------------------------------------------------
-------------------------------T----LISFLN
>CquiIR75m.1
--------------------------------------MQ--------------------
----------------------------------------------------R-------
------------------------------------------------------------
------------------------------------------------------------
------------------------------------------------------------
------------------------------------------------------------
------------------------------------------------------------
------------------------------------------------------------
------------------------------------------------------------
------------------------------------------------------------
------------------------------------------------------------
------------------------------------------------------------
------------------------------------------------------------
------------------------------------------------------------
------------------------------------------------------------
------------------------------------------------------------
------------------------------------------------------------
----------------------------G-------------------------------
------------------------------------------------------------
------------------------------------------------------------
-LISEEIAIWC-N-----GVIDDRRAGRSVS--VRR-KNLHQLP---LR-T-TL------
----L--Y---------------------T---------------DT-F---T-------
---------------------------------LDHFD-----------D------YENP
QIDTPNR-LSYLMINS-L-Y-RIYLNATF--V--KR-------------------Y----
S------T-----T-----------------WC-Y------P-----------N----P-
K-T--G--------------G--LIGVCVD-LIN--------------------NHSEV-
GA-FMFIT-----------------T---------------------SRLKMMDFLPLG-
M-E----------------G---T-LS----FIFK-A-PKL--S---I---M-NNIFELP
F---DP-NVWVCLFSLV-FVLG----------V---T----FY-----------------
------------------------------------------------------------
-----------------------------------------------LMT----------
------------------------------------------------------------
------------------------------------------------------------
-------------K-L----------------------------------------N---
------------------------------------------------------------
---------------D--------------------------------------------
-----------------------------------------F----------------K-
-----------------------------------T----------R---P---------
-------------LR-N---KDNSYDQVFNAVSITL------QQGSV------------V
---SK-SG-T--QRAVVL-----------VSVV-GLLFLSVSYSAKIISLIQ-TP--SEQ
INSLTELLNS--R---LE--V--GGLDI----------P---------------------
------Y--NHFYL---T------------------------T--S--------------
------------------T----------------------------E------------
--------P--VRK-AI-------Y----E--------------------------Q---
------K-----I---R------------------------------------------L
-K----NG-S-LNM---------F-SLDEG--VARV-KK-----G---------LFALH-
-----VQI-A-----------A-A-------------------EQ--------LISE-T-
-------FD--D--TE---K-C--Y--LRKL-------NF-V--DYT--VIYLAVQRNFT
LREHFQV--------GL----------------AKIRECGVY-T---R------------
------------------------------------------------------------
------------------------------------------------------------
------------------------------------------------------------
--------------------------------------------------EFIM-IR---
-----------LK-------A---Q--------------L--------------------
-----S-----------C----------VK------G-----T--DFQPLSVVDVRFAME
VIGVGLLGT-LLVLAAE----------------------VGW------------------
------------------------S-----------------------------------
------------------------------------------------------------
------------------------------------------------------------
-----------------------------------R------------------------
------------------------------------------------------------
-------Y----------------------------------------------------
---Q--------------------------------------------------------
----------------------Y-------------------------------------
-----N------------------------------------------------------
-------------------------------R--LPVFEYVE
>CquiIR75m.2
--------------------------------------MA--------------------
----------------------------------------------------T-------
-------------------------Y----------------------------------
------------------------------------------------------------
-----------------------------------------W------------------
------------------------------------------------------------
------------------------------------------------------------
------------------------------------------------------------
------------------------------------------------------------
-----------------TLLALTVSISLDETADFIRQVNWPSSRLVGKPIFIEAKSDSVE
NVRFLDTRETHQQLVLVDVAC---P-----------------------------------
--------------G-----------------T---GELL--REAQHRIYHRTRW-----
------V-----------------------------------------------------
------------------------------------------------------------
L---------------------------------------------LDG-----------
------------------------------------------------------------
----------HRGQMEPERRVFDAVGSL--P-V-----------T-GSSEVYYFSTYFVS
GNV--S-----IR---NVYR---NSMESG-------------------------------
------------------------------------------------------------
------------------------------------------------------------
-LLSEEIGIWC-N-----GTIEDKRAGRSVS--VRR-KNLQQLP---LR-T-TL------
----L--Y---------------------T---------------DN-Q---T-------
---------------------------------LDHFD-----------D------YENR
QIDTHNR-ISYMMINI-L-Y-RFYINATF--V--KR-------------------Y----
S------T-----T-----------------WC-Y------P-----------D----Q-
K-T--G--------------D--LIGVCVD-LVN--------------------NHSEV-
GA-FMFLT-----------------T---------------------SRLKLMDFIPLS-
I-P----------------T---P-IL----FIFK-A-PKL--S---I---T-NNIYQLP
F---DP-KVWVCLLGLV-VVLS----------V---V----FG-----------------
------------------------------------------------------------
-----------------------------------------------LMH----------
------------------------------------------------------------
------------------------------------------------------------
-------------F-M----------------------------------------D---
------------------------------------------------------------
---------------N--------------------------------------------
-----------------------------------------L----------------T-
-----------------------------------T----------R---P---------
-------------LK-G---QTNRNDQVFNAIAIAV------QQGCL----------L-V
---SK-SA-F--QRTVVM-----------VSVI-GLMFLHISYSSKIFSLIQ-AP--SER
IDSLTELLNS--R---LE--V--SGDDL----------P---------------------
------Y--NHFFL---S------------------------T--S--------------
------------------T----------------------------E------------
--------P--VRK-AL-------Y----E--------------------------Q---
------K-----L---R------------------------------------------R
-K----DG-S-LKV---------Y-SLEEG--VSKI-QK-----G---------LFAFH-
-----AIN-T-----------A-V-------------------VH--------VISE-T-
-------FD--E--TE---K-C--F--IREL-------KF-I--DSS--DINLAVQKNFT
FREHFQV--------GI----------------AKIRETGVY-K---R------------
------------------------------------------------------------
------------------------------------------------------------
------------------------------------------------------------
--------------------------------------------------EFIM-YR---
-----------ID-------A---R--------------L--------------------
-----N-----------C----------VK------G-----A--DFQPLNMVDVRFAAG
LIGGGLLGA-LVLLVME----------------------IAW------------------
------------------------N-----------------------------------
------------------------------------------------------------
------------------------------------------------------------
-----------------------------------R------------------------
------------------------------------------------------------
-------Y----------------------------------------------------
---K--------------------------------------------------------
----------------------V-------------------------------------
-----S------------------------------------------------------
-------------------------------R----LPVFEY
>CquiIR75l
--------------------------------------MS--------------------
----------------------------------------------------C-------
------------------------------------------------------------
------------------------------------------------------------
------------------------------------------------------------
------------------------------------------------------------
------------------------------------------------------------
----------WGETDRLEVFKVLN------------------------------------
------------------------------------------------------------
-------------------------------------------------ERYLTCFVDDH
ISRFVEDINDHQTFLVVDLAC---P-----------------------------------
--------------G-----------------T---KQ--LLKSAGLLLFMKYRW-----
------L-----------------------------------------------------
------------------------------------------------------------
I-----------------------------------------------V-----------
----------------------------------------NSKFFVEDHPSEEDQVQFFE
QSL------------------ADLSLLV-S--S-----------EIFIFIKQTANNFSVN
QIF----------------KHFELAPFKV-------------------------------
------------------------------------------------------------
------------------------------------------------------------
-ELFG---SWI-DGGFKDKRNERVTS----V---RR-LDLQGHT---LQ-A-SM------
----V--V----------------T--------------------NQ-E---T-L-----
----------------------------------QHLT-----------D------YKEK
HIDTITK-VNYILTNC-L-A-A-YMGAAV--N--YS-------------------V----
V------S-----T-----------------WG-Y------L----------------NT
T-T--G--------------R--WDGMIGE-LSQ--------------------LRADL-
GASPLFFT-----------------S---------------------DRIAVIEYVAMT-
S-A----------------T---R-SK----FIFR-S-PKL--S---F---T-ENVFLLP
F---DD-LVWMCIGGVV-LLSS----------G---L----LV-----------------
------------------------------------------------------------
-----------------------------------------------ITG----------
------------------------------------------------------------
------------------------------------------------------------
-------------L-A----------------------------------------E---
------------------------------------------------------------
---------------W--------------------------------------------
-----------------------------------------R------------------
-----------------------------------V-----------------PLTVDDP
AD-A---------TI-L---RPSFRDTLLVIYGATC------QQGAS----------I-L
---PR-SF-A--ARTITL-----------IAFL-VLMFLYGCYSANIVALLQ-SP--STK
IRTLEDLLAS--R---LK--F--GVHDT----------V---------------------
------F--NRYYF---T------------------------H--A--------------
------------------S----------------------------E------------
--------P--TRQ-AI-------Y----E--------------------------R---
------K-----I---R------------------------------------------Q
-P----DG-S-QSF---------I-ALEQG--VDKI-RN-----G---------LYAFH-
-----VEQ-G-----------V-G-------------------YK--------VISE-T-
-------YQ--E--DE---K-C--G--LQEV------Q-Y-L--QVI--DPYYAIQKNSS
FKEHVKI--------GL----------------FRLNEHGIQ-F---R------------
------------------------------------------------------------
------------------------------------------------------------
------------------------------------------------------------
--------------------------------------------------ENAN-LY---
------------T-------K---K--------------P--------------------
-----K-----------C----------TG------GG----G--KFVPVSLVDTEPAIL
VIVWGAGLS-ATVFTAE----------------------LLW------------------
------------------------W-----------------------------------
------------------------------------------------------------
------------------------------------------------------------
-----------------------------------K------------------------
------------------------------------------------------------
-------V----------------------------------------------------
---Y--------------------------------------------------------
------------------------------------------------------------
------------------------------------------------------------
------------------------------RW----FQDWKG
>CquiIR75e.1
--------------------------------------ML--------------------
----------------------------------------------------D-------
------------------------------------------------------------
------------------------------------------------------------
------------------------------------------------------------
------------------------------------------------------------
------------------------------------------------------------
------------------------------------------------------------
------------------------------------------------------------
-----------------------------------------------------------H
KAKGIDDRSRVKIGLALEFGC---L-----------------------------------
--------------N-----------------S---VDFLLKCSAKQCFSTSIQW-----
------F-----------------------------------------------------
------------------------------------------------------------
L-----------------------------------------------F-----------
------------------------------------------------------SLTDPD
EIF-----------------QHL-SKAD-LY-------------I--DAEVQVLADGGLY
DVY--N-----------NGRPLGGALNVT-------------------------------
------------------------------------------------------------
------------------------------------------------------------
-LDRI---VEH-GTLGQSRHSGKPKY----E---HR-RNMSDIT---MR-V-GT------
----V-TQ----------------I-YPNL---------------ND-SMDKI-M-----
----------------------------------EHLE-----------S------DRWR
HLDHAVR-MGFRLSKA-L-H-V-TSGFQV--K--YV-------------------H----
Y------D-----R-----------------WT-F-------------------------
--N--D--------------S--TGGILSG-LID--------------------REIDY-
SVTGLMTK-----------------I---------------------KRMEHLTSVASY-
M-T----------------F---E-LM----FIFK-T-PES--SN--L---M-NSAFIRP
F---SP-SVWISVVLIV-LLGS----------F---V----FK-----------------
------------------------------------------------------------
-----------------------------------------------FNY----------
------------------------------------------------------------
------------------------------------------------------------
-------------M-V----------------------------------------E---
------------------------------------------------------------
---------------F--------------------------------------------
-----------------------------------------K------------------
-----------------------------------M----------L---N---------
MR-E---------GI-E---SPSWYGLLVESLGNFC------QQGSS----------F-K
---PK-SF-S--GKVVQI-----------SVLM-CSVMVYNYYTSAIVSTLI-GTPKKSD
IKTLVQLANS--H---LE--L--GIEDV----------T---------------------
------Y--EKAFF---F------------------------E--S--------------
------------------H----------------------------L------------
--------P--DVD-YL-------R----S--------------------------K---
------K-----I---T------------------------------------------D
-----------STF---------I-DSATG--LQRI-RK-----G---------NFAYN-
-----CER-N-----------V-A-------------------YN--------LIRD-T-
-------FD--F--TE---V-C--D--LNEV------E-S-M--PTQ--FVDHVVRKDSH
FRELFSL--------RY----------------AQMREVGIV-K---K------------
------------------------------------------------------------
------------------------------------------------------------
------------------------------------------------------------
--------------------------------------------------FAEF-WI---
------------A-------K---K--------------P--------------------
-----E-----------C----------FS------GS-------IVSSVTIAGALPIFL
LLGFGLTLA-TLLFGFE----------------------LGV------------------
------------------------G-----------------------------------
------------------------------------------------------------
------------------------------------------------------------
-----------------------------------A------------------------
------------------------------------------------------------
-----LVG----------------------------------------------------
---K--------------------------------------------------------
--------LGEKQDVISLNENVG-------------------------------------
-----E------------------------------------------------------
----------------------------FTTE----KKMVEF
>CquiIR75h
--------------------------------------MS--------------------
----------------------------------------------------R-------
-------------------------P----------------------------------
------------------------------------------------------------
--------------SFLIIV------------------VFTL------------------
------------------------------------------------------------
------------------------------------FQTNLLLLHNFIRCFDVSNLLQYS
HKFVLVSLTLWRKIFFVQIVQTSN------------------------------------
------------------------------------------------------------
-------------------------------------------------LRENSSRKWES
FRTTWSTNWVGILSTSFRSHT---S-----------------------------------
--------------V-----------------N---RELLDVCAKTKCFSTSFHW-----
------V-----------------------------------------------------
------------------------------------------------------------
M----------------------------------------------MN-----------
------------------------------------------------------GSVLDA
LGD-----------------VDL-YVDA-EI-------------K--VLVADGDDQLKLY
DVY--N------NGKSLGGTLNVTFDRVV-------------------------------
------------------------------------------------------------
------------------------------------------------------------
-NVLP---SGE-ITFGRSIVDQKSKY----Q---NR-NNLSDIT---LR-I-GT------
----R-SR----------------M-FPSA---------------DA-SVSDV-L-----
----------------------------------RFLE-----------S------YEKR
NVDDVVR-IGYMLTKA-L-Q-K-DLNFDI--Q--YT-------------------H----
Y-----------------------------------------------------------
--D--L--------------T--SDDAVGV-ILD--------------------KQIDF-
SIAGIRVL-----------------N---------------------ERMEHLTSVLFY-
M-N----------------Y---E-LA----FIFK-T-PTS--DN--L---L-DSPFFRP
F---AP-ETWFTIFLTI-LVGS----------I---V----IK-----------------
------------------------------------------------------------
-----------------------------------------------INH----------
------------------------------------------------------------
------------------------------------------------------------
-------------S-L----------------------------------------E---
------------------------------------------------------------
---------------V--------------------------------------------
-----------------------------------------H------------------
-----------------------------------Y----------Q---E---------
YL-L---------GW-T---GPPWFSALVESLGHFC------QQGAH----------L-V
---AR-NL-L--GRLIQL-----------VIMT-CALVVYNYYSSVIFLTLI-ASPLMSD
IRTLSKLADS--R---LQ--L--GVEDT----------V---------------------
------E--ARDYF---L------------------------N--S--------------
------------------H----------------------------T------------
--------T--NGALYL-------A----R--------------------------K---
------K-----F---T------------------------------------------D
-----------HSW---------T-SRNIG--LERV-RR-----G---------DYAYH-
-----CEK-T-----------D-A-------------------FG--------WIRQ-N-
-------FD--L--QE---V-C--D--LNVL------E-S-M--PPQ--PIGILVRKDSP
FRELFTL--------RF----------------ARMQEIGIV-R---R------------
------------------------------------------------------------
------------------------------------------------------------
------------------------------------------------------------
--------------------------------------------------FTEF-WI---
------------T-------K---K--------------P--------------------
-----E-----------C----------FS------ES-------VVSSVSFEGSFALFL
LLIAGIVVA-FGAFTVE----------------------IGL------------------
------------------------F-----------------------------------
------------------------------------------------------------
------------------------------------------------------------
-----------------------------------R------------------------
------------------------------------------------------------
------------------------------------------------------------
------------------------------------------------------------
-----------------NIWTRL-------------------------------------
-----N------------------------------------------------------
----------------------------PEKL----GIYKVT
>CquiIR31a
--------------------------------------MY--------------------
----------------------------------------------------F-------
-------------------------L----------------------------------
------------------------------------------------------------
------------------------------------------------------------
------------------------------------------------------------
-----------------------------------WSELSKTARLLVLHYKTSRCRQSKG
TLVVPSKKVSNLFISTNDENISAR------------------------------------
------------------------------------------------------------
-------------------------------------------------FINLAGLNSKD
PTSFLPHNSYAITTCIFDYSC---T-----------------------------------
--------------N-----------------S---LQVLQAFSSLRYFNTTYSW-----
------L-----------------------------------------------------
------------------------------------------------------------
F-----------------------------------------------L-----------
---------------------------------------------------------ADN
NSR-----------------TDVNHILG-K---LMSVQMNSDITVAEPVPESNGTSFELV
DIY--A------K------GRHLCRDVYR-------------------------------
------------------------------------------------------------
------------------------------------------------------------
-NVYG---RWS-YEGGLEMVANYRRY----Y---VR-GNFNGLQ---VR-----------
-------G-------------TTVDNVTSQ---------------DV-D-----------
---------------------------------RILSV-----------P------GTEQ
GIVSFVK-YHYALLVM-L-R-D-YHNFG--------------------------------
------------------------------------------------------------
------------------------------------------------------------
------------------------------------------------------------
-------------------------AG----FIYR-ITPQLSGA---T---G-GGNFFTP
F---ED-SVWIASLITL-TAIL----------V---I----LK-----------------
------------------------------------------------------------
-----------------------------------------------FSV----------
------------------------------------------------------------
------------------------------------------------------------
-------------F----------------------------------------------
------------------------------------------------------------
----------IIF--K--------------------------------------------
------------------------------------------------------------
------------------------------------------------------------
----------SASNE-P---NTSLISYLVDIVGTVS------QQGIA----------G-R
--VSA-RM-P--IRIILF-----------SLLT-LNLVLFNYYTSSVVGGLL-SSP-GKG
PQTIREIIDS--P---LK--L--AFRDI----------G---------------------
------Y--HKILF---R------------------------E--T--------------
------------------Q----------------------------V------------
--------P--IIR-EL-------Y----E--------------------------K---
------K-----V---Q------------------------------------------P
-SREGKHT-I-PVY---------T-DVITA--VPYL-QR-----G---------GYAFH-
-----CEM-T-----------E-A-------------------FQ--------DIAD-Q-
-------FD--A--NE---I-C--E--LRTT------TGL-F-NDLR--LMSFVVPKRSM
YTEMFRI--------TM----------------MRLQEIGLI-K---R------------
------------------------------------------------------------
------------------------------------------------------------
------------------------------------------------------------
--------------------------------------------------TLKI-NR---
------------I-------E---K--------------P--------------------
-----I-----------C----------QS------RG-------RVLPVEVSGVSTAFA
VL----------------------------------------------------------
------------------------------------------------------------
------------------------------------------------------------
------------------------------------------------------------
------------------------------------------------------------
------------------------------------------------------------
------------------------------------------------------------
------------------------------------------------------------
------------------------------------------------------------
------------------------------------------------------------
----------------------------------------GG
>CquiIR75g.1
--------------------------------------MQ--------------------
----------------------------------------------------I-------
-------------------------V----------------------------------
------------------------------------------------------------
------------------------------------------------------------
------------------------------------------------------------
------------------------------------------------------------
------------------------------------------------------------
------------------------------------------------------------
------------------------------------------------------NISGEV
SHLDKMSSIRHDLGLVVDASC---D-----------------------------------
--------------Q-----------------T---ENLFNVMSRNSFFNASYEW-----
------L-----------------------------------------------------
------------------------------------------------------------
I-----------------------------------------------F-----------
------------------------------------------------------------
--S------------------RNTFNSS-I--RLLRRQNLNVDSRVVLAEETSSEDFMLF
DVY--N------T------LFRRNGKFHV-------------------------------
------------------------------------------------------------
------------------------------------------------------------
-TLAG---RWN-EERGFSIDCRQSLY----D---RR-HDFQNVA---MYVV-F-------
----------------------TDLKRKHN---------------RT-I-----------
---------------------------------LERLE-----------T------NEPL
QDFALWR-FSHHYVQM-L-M-M-KHNFRV--Q--YI-------------------T----
T------P-----G-----------------WG-S------Q-----------S---TM-
A-H--K--------------T--STGLLGQ-LKL--------------------RQVDL-
AVNTLYVY-----------------Q---------------------DRIAIVDYSVVV-
A-M----------------H---N-CR----FVFR-H-PRR--S---N---T-RITFLQP
F---DN-SAWLGLFTGL-TVAG----------V---A----LF-----------------
------------------------------------------------------------
-----------------------------------------------CAF----------
------------------------------------------------------------
------------------------------------------------------------
-------------R-L----------------------------------------E---
------------------------------------------------------------
---------------R--------------------------------------------
-----------------------------------------K------------------
------------------------------------------------------------
-----------FPWN-I---SRTSQEYLLTILGFIC------LQGFA----------G-I
---TF-LN-A--SKVIIV-----------VMLS-CALLIYQYYSSFIIGSLL-TSP-PRY
LNTIRQLISS--D---LE--V--TIENL----------F---------------------
------Y--LWEFY---N------------------------R--T--------------
------------------T----------------------------S------------
--------P--EVE-EL-------F----Q--------------------------K---
------K-----I---L------------------------------------------T
-G-------S-ESS---------T-DVITG--IQKI-KK-----G---------GYAMQ-
-----CDI-G-----------Y-A-------------------YP--------IIKR-T-
-------FT--D--DE---I-C--D--LQEI------E-V-Y--SKK--PLHLPLPKGSP
LKQFFRV--------TL----------------RKLIESGSG-P---Y------------
------------------------------------------------------------
------------------------------------------------------------
------------------------------------------------------------
--------------------------------------------------YERE-FF---
------------S-------Q---K--------------P--------------------
-----A-----------C----------PR------DSL---E--QVAQIEVVQVVHVFY
ILAMAMVVC-LILLVVE----------------------QIY------------------
------------------------Y-----------------------------------
------------------------------------------------------------
------------------------------------------------------------
-----------------------------------R------------------------
------------------------------------------------------------
-------F----------------------------------------------------
---H--------------------------------------------------------
----------------------Q-------------------------------------
-----R------------------------------------------------------
-----------------------------RER----VAPYMS
>CquiIR75i.4
--------------------------------------ME--------------------
----------------------------------------------------F-------
------------------------------------------------------------
------------------------------------------------------------
------------------------------------------------------------
------------------------------------------------------------
------------------------------------------------------------
------------------------------------------------------------
------------------------------------------------------------
------------------TKRELANTLIMFSCDGLDYKLLGQNFVGSIHHFQMNAERFYN
DHERFMTVGHYRLAVVADLSC---D-----------------------------------
--------------Y-----------------S---HELMIFCSENEYFNGSYRW-----
------L-----------------------------------------------------
------------------------------------------------------------
L-----------------------------------------------F-----------
------------------------------------------------------------
-------SEFNMSKTMDSVRKQNLNIDS-R--------------V-TMVVETIEENFEFY
EIF--G------T---VRRR---GGSTHV-------------------------------
------------------------------------------------------------
------------------------------------------------------------
-MKVG---SKT-K-----NSGVVWTCTTNSY--YVR-DNLGGVT---LL-G-AV------
----A------------------TL---GF---------------NKQL--TV-------
---------------------------------KENMR-----------S------LQPP
TNYIGSR-MCYQIVQL-L-K-R-RLNFRT--Q--HF-------------------I----
V------P-----D-----------------FG-F------D-----------L----I-
G-T--N--------------S--SNGVVGK-LQQ--------------------NLIDL-
GFSPMAVT-----------------K---------------------ERLGVFDQTVPI-
A-T----------------V---R-IT----IIFR-H-PKS--G---G---T-RNLFLQP
F---DN-QVWTLIGAVL-LVST----------G---I----LS-----------------
------------------------------------------------------------
-----------------------------------------------VIL----------
------------------------------------------------------------
------------------------------------------------------------
-------------Y-V----------------------------------------K---
------------------------------------------------------------
---------------Q--------------------------------------------
-----------------------------------------R------------------
------------------------------------------------------------
--------------K-----SRFHCKYTLIVFGIFC------LQSYS----------G-R
---IS-II-P--SRITLI-----------TVIL-FSILLYQFYSCFIIGYLLVLP--PKN
IRTLEQLLAS--N---LK--L--SVENI----------S---------------------
------Y--NHDFL---K------------------------R--T--------------
------------------N----------------------------V------------
--------D--VIH-DL-------Y----E--------------------------R---
------K-----V---L------------------------------------------S
-H-------E-FGF---------T-NVSMG--ISLV-KR-----G---------GYAFH-
-----CDN-S-----------Y-G-------------------NT--------FIMR-T-
-------FS--D--HE---I-C--E--LQEM-------SL-F--PPR--AVNLNVPKGSP
LKEIFRV--------TL----------------RRLLEIGLA-E---Y------------
------------------------------------------------------------
------------------------------------------------------------
------------------------------------------------------------
--------------------------------------------------YQRK-LF---
------------M-------K---R--------------P--------------------
-----P-----------C----------LK------QN----T--ASVQVRLEDIGDLCI
LLMIGVSIS-IAILMVE----------------------IVE------------------
------------------------Y-----------------------------------
------------------------------------------------------------
------------------------------------------------------------
-----------------------------------R------------------------
------------------------------------------------------------
-------V----------------------------------------------------
---R--------------------------------------------------------
------------------------------------------------------------
------------------------------------------------------------
--------------------------------------KYWE
>CquiIR75i.7
--------------------------------------IL--------------------
----------------------------------------------------D-------
-----------------YLVLTAALL----------------------------------
------------------------------------------------------------
------------------------------------------------------------
------------------------------------------------------------
------------------------------------------------------------
------------------------------------------------------------
------------------------------------------------------------
------DYSLIKEFSRREKTNTIVLLYCNMSESVEAFRHLSENFSGSIHALEQGGTQFIN
NHHRYMATQHFRLSVIADLSC---P-----------------------------------
--------------E-----------------S---TDLLDICSENWYFNGSYRW-----
------L-----------------------------------------------------
------------------------------------------------------------
L-----------------------------------------------V-----------
------------------------------------------------------------
--S-ADTKDLTFKLMKNQNLNIDS-RVT--LAM-----------A-SFESDADEAQYEIF
EVY--G------T---VKKR---GGKTHV-------------------------------
------------------------------------------------------------
------------------------------------------------------------
-VNVG---FWN-S-----AVDHEWNCSTYSY--HTR-SNFGGIK---LR-S-IVS-----
VSRLY------------------SF---EQ---------------YKNT--DY-------
---------------------------------TLFYS-----------L------TEPA
KNYVANR-LGYRTVKL-L-G-V-LLNFRI--H--HI-------------------I----
T------S-----G-----------------WG-F------D-----------S----I-
G-T--D--------------S--SKGTIGQ-LQR--------------------HVVDA-
STTPLALT-----------------T---------------------ERTGSFDQTIVI-
A-T----------------A---R-LV----TIFR-H-PKN--D---G---T-RNIFLRP
F---HN-GLWIGVGTVL-LVST----------V---L----LL-----------------
------------------------------------------------------------
-----------------------------------------------INL----------
------------------------------------------------------------
------------------------------------------------------------
-------------C-V----------------------------------------E---
------------------------------------------------------------
---------------H--------------------------------------------
-----------------------------------------R------------------
------------------------------------------------------------
--------------K-V---LKCSSRLILIIVGLFC------QQSST----------S-K
---IS-IG-S--TRVLIL-----------TVIL-FSIVIYQFYACFLIGYLLVLP--LKT
IQSLEQLLKS--N---LK--I--SIEDL----------A---------------------
------Y--NRDFF---N------------------------V--K--------------
------------------S----------------------TSTSTKS------------
--------A--IAL-EL-------Y----E--------------------------R---
------K-----I---L------------------------------------------P
-N-------K-FGF---------V-NVSTG--IALV-KG-----G---------GYAFH-
-----CET-S-----------Y-G-------------------NT--------WIIE-T-
-------FT--G--HE---M-C--E--LQEI-------EL-Y--PLR--AAHLILPKGSP
LKEPFRV--------TL----------------RLMMDTGVI-Q---Y------------
------------------------------------------------------------
------------------------------------------------------------
------------------------------------------------------------
--------------------------------------------------FRRK-YF---
------------L-------K---R--------------P--------------------
-----P-----------C----------SV------EN----F--ATVKVEFADIADIFW
LLLVGMALS-FVILAVE----------------------VVK------------------
------------------------F-----------------------------------
------------------------------------------------------------
------------------------------------------------------------
-----------------------------------R------------------------
------------------------------------------------------------
-------V----------------------------------------------------
---Y--------------------------------------------------------
------------------------------------------------------------
------------------------------------------------------------
--------------------------------------AYLE
>CquiIR75g.2
--------------------------------------KG------------------LE
LWSFSTASTRTMVRYLDMGYVTRVKVCFKTSDILKLSERLSYSFSGKIHYVDI-------
-------------------------S----------------------------------
------------------------------------------------------------
------------------------------------------------------------
------------------------------------------------------------
------------------------------------------------------------
------------------------------------------------------------
------------------------------------------------------------
------------------------------------------------------NLTVTW
NHSHSMMSSYHLLGATVDLQC---P-----------------------------------
--------------P-----------------V---SQLFDIISDHGYFNSSYHW-----
------L-----------------------------------------------------
------------------------------------------------------------
L-----------------------------------------------Y-----------
---------------------------------------------------------GET
DSR------------------NSA-SCL-L-DEQNLNIDAKVTLAVEINRTESGGYYDLY
DVY--S------T------FRRRGAKLNV-------------------------------
------------------------------------------------------------
------------------------------------------------------------
-TLVG---NWS-TGKSFQLASNQTEY----E---RR-IDFGGIW---LK-G-A-------
----------------------ITVRIVHY---------------ET-L-----------
---------------------------------MEHLT-----------S------DAPV
EAYALHR-FGYKIWEL-I-M-Q-KHNFTI--K--LL-------------------R----
T------P-----A-----------------WG-I------A-----------T----S-
E-R--D--------------S--HSGIIGQ-LAS--------------------KEADL-
AINTLTYT-----------------K---------------------DRISIIDHTVTV-
A-M----------------S---K-ML----LVFR-H-PKV--T---G---N-RNLFLRP
F---EV-DAWMAVLGVI-ILAS----------I---V----LF-----------------
------------------------------------------------------------
-----------------------------------------------GNF----------
------------------------------------------------------------
------------------------------------------------------------
-------------C-A----------------------------------------E---
------------------------------------------------------------
---------------S--------------------------------------------
-----------------------------------------Y----------------K-
------------------------------------------------------------
---------EYYDKE-V---HDNRSLVFLTVFGILC------QQGFS----------S-K
---TM-FN-S--TRITLI-----------STLI-FSVLLYQFYSTFIVGYLL-IIP-PKT
MTTLQHLLDS--N---LK--V--IVEDL----------G---------------------
------Y--NIDFL---N------------------------Q--T--------------
------------------K----------------------------D------------
--------P--LAT-QL-------Y----R--------------------------S---
------K-----I---L------------------------------------------N
-G-------E-NSF---------L-NVSEG--IARV-QQ-----G---------GYAFQ-
-----CDT-A-----------Y-A-------------------YP--------LMKR-T-
-------FT--D--KE---I-C--D--LQET------V-L-S--PFR--QMHLPLPKGSP
FREMFRV--------TV----------------RKIVESSVG-F---Y------------
------------------------------------------------------------
------------------------------------------------------------
------------------------------------------------------------
--------------------------------------------------QQKR-FF---
------------C-------D---K--------------P--------------------
-----K-----------C----------AK------SE----L--EPIDVGMDNVSSLFI
GMLVCLAGC-VGLLLVE----------------------WIT------------------
------------------------Y-----------------------------------
------------------------------------------------------------
------------------------------------------------------------
-----------------------------------S------------------------
------------------------------------------------------------
-------Y----------------------------------------------------
---F--------------------------------------------------------
------------------------------------------------------------
------------------------------------------------------------
-------------------------------------KGHGE
>CquiIR75i.5
--------------------------------------FN--------------------
----------------------------------------------------I-------
--------------------MLRIFI----------------------------------
------------------------------------------------------------
------------------------------------------------------------
------------------------------------------------------------
------------------------------------------------------------
------------------------------------------------------------
-------------------------------------------------------LDYLV
LTAALLDYSLIKEFSRREKTNTIVLLYCNMSESVEAFRHLSENFSGSIHALEQGGTQFIN
NHHRYMATQHFRLSVIADLSC---P-----------------------------------
--------------E-----------------S---TDLLDICSENWYFNGSYRW-----
------L-----------------------------------------------------
------------------------------------------------------------
L-----------------------------------------------V-----------
------------------------------------------------------------
--S-ADTKDLTFKLMKNQNLNIDSRVTL-A--M-----------A-SFESDADEAQYEIF
EVY--G------T---VKKR---GGKTHV-------------------------------
------------------------------------------------------------
------------------------------------------------------------
-VNVG---FWN-S-----AVDHEWNCSTYSY--HTR-SNFGGIK---LR-S-IV------
----S------------------VL---GA---------------PHKI--TM-------
---------------------------------DNYLS-----------L------TEPA
KNYVANR-LGYRTVKL-L-G-V-LLNFRV--V--HI-------------------L----
T------T-----E-----------------WG-F------D-----------V----V-
G-T--N--------------S--TKGIIGQ-LQQ--------------------NLVDL-
SSAPLAIT-----------------S---------------------ERMQSFDQTIDL-
V-T----------------R---R-II----TIFR-H-PKN--G---G---S-RNIFLHP
F---QN-MLWLGIILVL-LFSS----------G---F----LL-----------------
------------------------------------------------------------
-----------------------------------------------FGC----------
------------------------------------------------------------
------------------------------------------------------------
-------------F-V----------------------------------------K---
------------------------------------------------------------
---------------R--------------------------------------------
-----------------------------------------Q------------------
------------------------------------------------------------
--------------R-S---QGRCSNFLLLIFGFFC------QQSYA----------G-S
---TA-IS-P--SRMVLL-----------TMLL-FSLTVYQFYSCFIIGYLLVLP--PKN
IRTIEQLIES--N---LG--F--SIEDV----------P---------------------
------Y--NRDYF---N------------------------R--T--------------
------------------Q----------------------------N------------
--------P--LAR-EL-------Y----E--------------------------K---
------K-----V---L------------------------------------------N
-S-------D-VGF---------I-NVSLG--VDLI-KR-----G---------KHAFH-
-----CDT-S-----------Y-V-------------------NT--------WIME-S-
-------FS--D--YG---Q-C--E--LQEI-------ET-Y--PTR--PLQIVIPKGSP
LKEPFRV--------SI----------------RLMMDTGLV-Q---Y------------
------------------------------------------------------------
------------------------------------------------------------
------------------------------------------------------------
--------------------------------------------------YRRK-FF---
------------L-------K---R--------------P--------------------
-----P-----------C----------ST------DS----F--ATVRVGFWDIASLFW
LLVAGFTIS-IFVLAVE----------------------ILE------------------
------------------------F-----------------------------------
------------------------------------------------------------
------------------------------------------------------------
-----------------------------------R------------------------
------------------------------------------------------------
-------V----------------------------------------------------
---R--------------------------------------------------------
----------------------M------------------------------------H
FWDKEF------------------------------------------------------
-------------------------------L--KHYTGWHN
>CquiIR75i.6
--------------------------------------IV--------------------
----------------------------------------------------T-------
-------------------------L----------------------------------
------------------------------------------------------------
------------------------------------------------------------
------------------------------------------------------------
------------------------------------------------------------
------------------------------------------------------------
-------------------------------------------------------LSSII
LVNSLSIYPLVREFAQRSHASSITLLQCNSSESVELFRMLSANFSGTIRSVELDTGNFAE
HHQRFMAAEHSRLSLVLELNC---P-----------------------------------
--------------R-----------------V---VELMNFCSVNGYFNASYRW-----
------L-----------------------------------------------------
------------------------------------------------------------
M-----------------------------------------------I-----------
------------------------------------------------------------
--S-----RSSLRGSLDLLSKQSL-NID-T-RI-----------T-LAVLDSKRPQHSLF
EVY--G------T---IHRR---GGQLDV-------------------------------
------------------------------------------------------------
------------------------------------------------------------
-MQVG---IWK-E-----REGVVWNCSSEKY--SMR-SNFKGIT---LW-T-SV------
----T------------------TI---GI---------------PKNQ--PL-------
---------------------------------LEYLL-----------S------LEPP
RNYVANR-LGYRAILL-L-S-A-HLNFSA--K--FI-------------------K----
T------S-----E-----------------WG-L------D-----------I----I-
G-T--N--------------S--TKGVIGQ-LQQ--------------------NMVDF-
STTPLALA-----------------T---------------------ERLGSFDQTIEI-
V-T----------------R---R-IM----TLFR-H-PKL--S---G---T-RNIFLQP
F---QN-WLWFGVLATL-LVSA----------A---V----LL-----------------
------------------------------------------------------------
-----------------------------------------------VAF----------
------------------------------------------------------------
------------------------------------------------------------
-------------Y-N----------------------------------------E---
------------------------------------------------------------
---------------R--------------------------------------------
-----------------------------------------H------------------
------------------------------------------------------------
--------------R-G---LLENCHFILVTIGFFC------QQGFS----------G-S
---PS-IY-S--SRIIMI-----------TMLL-FCITVYQFYSCFIIGALLVLP--PKN
IHTLDQLLAS--N---LK--M--SIEEV----------A---------------------
------Y--NRDYF---N------------------------R--T--------------
------------------K----------------------------R------------
--------P--IIL-QL-------Y----E--------------------------R---
------K-----I---L------------------------------------------P
-N-------E-YGF---------V-NVSLG--TALV-KQ-----G---------GHAFH-
-----CDT-S-----------Y-V-------------------NT--------WIME-T-
-------FT--D--YE---I-C--E--LQEI-------EL-Y--PIR--PLHMVLPKGSP
LKEPFRV--------SI----------------RLMMDTGLL-Q---Y------------
------------------------------------------------------------
------------------------------------------------------------
------------------------------------------------------------
--------------------------------------------------YRRR-FF---
------------L-------K---R--------------P--------------------
-----P-----------C----------ST------DS----F--STVQVGFGDVASLYL
LLTFGVAIS-FIVLAVE----------------------VIE------------------
------------------------F-----------------------------------
------------------------------------------------------------
------------------------------------------------------------
-----------------------------------R------------------------
------------------------------------------------------------
-------V----------------------------------------------------
---R--------------------------------------------------------
----------------------M-------------------------------------
------------------------------------------------------------
-------------------------------------YLIDK
>CquiIR75i.3
--------------------------------------MF--------------------
----------------------------------------------------H-------
-------------------------L----------------------------------
------------------------------------------------------------
------------------------------------------------------------
------------------------------------------------------------
------------------------------------------------------------
------------------------------------------------------------
----------------------------------------------------VVILSVAK
AASALIDYSLAAKFLQREHVNTLILFGCDLLDSSKLYREFSESFPGSIHMFDIDSTRFYN
DHRRFMEVTHFRLAVVTDLSC---V-----------------------------------
--------------N-----------------S---YELLNFCSINSYFNGSYRW-----
------L-----------------------------------------------------
------------------------------------------------------------
M-----------------------------------------------F-----------
------------------------------------------------------------
--A----KDSLDVTVNFLRTQNL-NIDS-SV-------------T-VAVPTIDEGKCDIY
EVY-------------GTIH---RRGGKV-------------------------------
------------------------------------------------------------
------------------------------------------------------------
-HAIK---VGE-N-----DQQAVWTRTTKAF--NVR-NNLEGVT---LM-S-VV------
----A------------------VL---GT---------------RLNT--TA-------
---------------------------------EEHLR-----------S------LTPP
KSYVAHR-FCYQVVQL-L-R-R-KLNFRA--A----------------------------
-------------D-----------------YG-L------E-----------A----I-
G-T--N--------------S--TRGVVGQ-LQQ--------------------NLVDL-
STLPLALM-----------------P---------------------ERVGSFDQTVAI-
A-D----------------I---R-FM----TVFR-H-PKN--S---G---V-RNIFLSP
F---DN-LVWIGIGVIL-LMSA----------C---V----LS-----------------
------------------------------------------------------------
-----------------------------------------------VAY----------
------------------------------------------------------------
------------------------------------------------------------
-------------F-V----------------------------------------K---
------------------------------------------------------------
---------------T--------------------------------------------
-----------------------------------------Q------------------
------------------------------------------------------------
--------------N-G---SSRISQYFTIIVGLFC------QQGYH----------G-K
---MS-IG-S--SKITII-----------TVIV-FSILIYQFYSCFFIGYFLLAP--PKT
IRTLEQLLAS--N---LK--V--SIEDL----------A---------------------
------Y--NHYYF---K------------------------T--T--------------
------------------N----------------------------I------------
--------T--VAQ-EL-------F----K--------------------------Q---
------K-----I---V------------------------------------------P
-N-------I-FGF---------S-NVSMG--IALV-KR-----G---------GYAFH-
-----CDT-T-----------Y-G-------------------NN--------LILE-T-
-------FT--E--HE---I-C--E--LQQV-------EL-F--PMR--PIHVNLPKGSP
LKEPFRV--------TL----------------RRFMEVGVI-E---Y------------
------------------------------------------------------------
------------------------------------------------------------
------------------------------------------------------------
--------------------------------------------------YQRK-LF---
------------I-------Q---R--------------P--------------------
-----T-----------C----------VK------NN----R--ASVQVYFEDVIILYW
ILFGGLIVG-FAVLVIE----------------------VIE------------------
------------------------F-----------------------------------
------------------------------------------------------------
------------------------------------------------------------
-----------------------------------R------------------------
------------------------------------------------------------
-------I----------------------------------------------------
---K--------------------------------------------------------
------------------------------------------------------------
------------------------------------------------------------
--------------------------------------EYFE
>CquiIR68a
--------------------------------------ME--------------------
----------------------------------------------------V-------
-------------------------V----------------------------------
------------------------------------------------------------
-----------------------------------------K------------------
------------------------------------------------------------
------------------------------------------------------------
------------------------------------------------------------
------------------------------------------------------------
----------------------------------------------------------IC
LVFALAIAIASAALNHTLFEDENDL-----------------------------------
--------------V-----------------D---FGRLIVDLVGKTKPGHCYAFVTDP
IYRVTLT-----------------------------------------------------
------------------------------------------------------------
D-----------------------------------------------------------
------------------------------------------------------TLFKEI
GGHPRFVVEIPEDEDTLRPGKQVRCMLE--E-------------I-RK------------
-----I----------------------------GCGAYVVLIANGIQMERFLRYGDKTR
ILDTRAKFIILYDYRLFVPELHYLWKRIVNVVFVRTLTVENSHKRSHFELSTVPFP----
-----------------------------------------------------LPLKGVF
VSKRLDFWHNG-K-----FRYGRKLFS---D---KT-ASLDGQT---MR-V-VV------
----L--E---------------------H---------------TP-A---I-F----R
-------------------------------------T------TLNETS------GERR
QRIKYSG-LEVELLKA-V-A-Q-AMRFEM--S--LY-------------------E----
T-EDAGTE-----K-----------------WG-T------I----------------M-
E-D--D--------------N--STGLLGD-MNE--------------------GRADF-
ALADLHYT-----------------L---------------------YHLQIMDLSIPY-
N-T----------------E---C-LT----FLTP-E-ALT--D---N---S-WTTLILP
F---TG-GMWAGVLVSL-FSIG----------T---V----FY-----------------
------------------------------------------------------------
-----------------------------------------------ALS----------
------------------------------------------------------------
------------------------------------------------------------
-------------R-L----------------------------------------MMYI
RHEKIYRRDLELVAKRKKVKSAKRVRFGNLKFLAVKIMITNKMKTSKISKLRTRINHVIK
RKPVEKDTLDLSKLKM--------------------------------------------
------------------------------------------------------------
------------------------LKMVPFKRQALP---------WR---D---------
PL---------PPRD-I---FDTFSGCIIYTYSMLL------LVSLP----------R-L
---PK-GW-P--LRLLTG-----------WYWI-YCILLVVAYRASLTAILS-KPVARLT
IDKLKDLAES--P---IR--C--GAWGE--------------------------------
------Q--NRLFF---Q------------------------T--A--------------
------------------Q----------------------------D------------
--------K--PSM-II-------G----G--------------------------K---
------L-----E---H-------------------------------------------
-------------T---------P-DPDAA--VERV-VR-----G---------NFAYY-
-----DNV-Y-----------S-L-------------------KH--------LRST-R-
-------KS--E--KA---R-Q--T--LHIM------EEC-A--VHM--PISIGLEKNSP
LKPKVDK--------YV----------------RALVETGLT-K---K------------
------------------------------------------------------------
------------------------------------------------------------
------------------------------------------------------------
--------------------------------------------------WLAD-AI---
------------E-------A---F-----------------------------------
----------------------------QSNV--E-LP----P--QEATMDLQKLTAAFI
GLALGYGIS-LLAFGVE----------------------KLY------------------
------------------------W-----------------------------------
------------------------------------------------------------
------------------------------------------------------------
-----------------------------------K------------------------
------------------------------------------------------------
-------C----------------------------------------------------
---V--------------------------------------------------------
----------------------I-------------------------------ERDPAY
DKYLTG------------------------------------------------------
---------------------------------TCHRRVIRR
>CquiIR93a
--------------------------------------MA--------------------
----------------------------------------------------A-------
-------------------------V----------------------------------
------------------------------------------------------------
------------------------------------------------------------
------------------------------------------------------------
------------------------------------------------------------
--ILDREYLDNQYEALLENTKRTFEQILRDNFKNGGLIVKYFSWTSINLRRDFTAVLSVS
NCENTWDVYRNAAKENLVIMAITDTDCPRLPSHNAIMIPKSIPASGIFEELPQVIMDMKT
MKAFSWKSAILLYDDSFDRDIVARSVLALSKESEDVLPLSLSLFRIESHTHMWEKRKAVR
KVLLGLPTRYIGTNFIAIVTATTME-----------------------------------
--------------L-----------------V---MDIAKELKMVNPLAQWLYVISDTT
AEQNNIS-----------------------------------------------------
------------------------------------------------------------
S-----------------------------------------------------------
------------------------------------------------------VHSIIS
EGDNIAFVYNMRKTAASCESQTL-CYIE-NL-------------V-NA------------
-----L----------------------------VKGLSKLIREEKAVYGQIADEEWEVI
RMTKVERKNDILQIIKEERVGKDTCNECSMWKVQSGETWGYTYQLPADDVLSGTAV----
-----------------------------------------------------GRRKQVE
MLDVGYWTPQD-G-----FVMADFLFP---H---IS-HGFRGIH---LN-F-YT------
----Y--H---------------------N---------------PP-W---Q-F----V
-------------------------------------S-----------F------NESG
HPTLSGG-VVMDILEE-L-S-R-KLNFTY--T--VI-------------------V----
A-Q---TN---IEY-----------------VG-N------L----------------T-
E-D--GNNTSIREIHTVTTDI--PSEIMKS-LID--------------------NKILL-
AAVGATVS-----------------E---------------------KQKKFINFTVPI-
S-I----------------Q---T-YS----FIVS-R-PKE--L---S---R-VFLFLSP
F---TV-DTWMCLGLTI-LMMA----------P---L----LY-----------------
------------------------------------------------------------
-----------------------------------------------VVN----------
------------------------------------------------------------
------------------------------------------------------------
-------------R-V----------------------------------------S---
------------------------------------------------------------
---------------P--------------------------------------------
-----------------------------------------F----------------Y-
-----------------------------------E----------H---H---------
GK---------SNKL-G---LGKLNNCFWYLYGALL------QQGGL----------Y-L
---PY-AD-S--GRIIIG-----------TWWL-VVLVIVTTYCGNLVAFLT-FPKIAVP
ITTISQLVRN--NE-GIT--W--SIRKG----------T---------------------
------F--LEQFL---R------------------------E--T--------------
------------------D----------------------------D------------
--------A--KYL-KL-------S----H--------------------------G---
------A-----T---F-------------------------------------------
-------------I---------SDESDSM--VQSI-RN-----G---------HHVHI-
-----DWR-T-----------N-L-------------------KY--------LLKR-E-
-------FL--K--ND---R-C--D--FALS------LDE-F--LDE--QIALALPKASP
YLDVINA--------EI----------------TKMHQFGFI-H---K------------
------------------------------------------------------------
------------------------------------------------------------
------------------------------------------------------------
--------------------------------------------------WLSN-YM---
------------P-------S---E--------------D--------------------
-----K-----------C----------SKARK-N-TD----V--ENHTVNNDDMAGSYY
VLLIGFSSG-MFLFLIE----------------------FGW------------------
------------------------R-----------------------------------
------------------------------------------------------------
------------------------------------------------------------
-----------------------------------F------------------------
------------------------------------------------------------
-------Y----------------------------------------------------
---K--------------------------------------------------------
----------------------K-------------------------------------
-----S------------------------------------------------------
-------------------------------K-EQSLQPFTD
>CquiIR76b.1
--------------------------------------M---------------------
------------------------------------------------------------
------------------------------------------------------------
------------------------------------------------------------
------------------------------------------------------------
------------------------------------------------------------
------------------------------------------------------------
------------------------------------------------------------
------------------------------------------------------------
------------------------------------------------------------
------------------------------------------------------------
------------------------------------------------------------
------------------------------------------------------------
------------------------------------------------------------
------------------------------------------------------------
------------------------------------------------------------
------------------------------------------------------------
------------------------------------------------------------
------------------------------------------------------------
------------------------------------------------------------
------------------------------------------------------------
------------------------------------------------------------
------------------------------------------------------------
---------------------E-KFKFNY--T--LV-------------------M----
P-E---HN-----I-----------------VG-S------S------------------
--D--D--------------M--DGSIIEL-LAN--------------------EKADI-
AVAFLPIL-----------------A---------------------DARQHILYSTGL-
D-E----------------G---E-WM----MIMI-R-PLE--S---A---S-GSGLLAP
F---DR-DVWILILVSL-LAVG----------P---I----IY-----------------
------------------------------------------------------------
-----------------------------------------------GLL----------
------------------------------------------------------------
------------------------------------------------------------
-------------V-I----------------------------------------R---
------------------------------------------------------------
---------------Y--------------------------------------------
-----------------------------------------Y----------------L-
-----------------------------------T----------K-------------
-----------DSEQ-V---RYTLPHCIWFVYGALM------KQGST----------L-S
---PT-GD-S--TRILFA-----------SWWI-FITILTSFYTANLTAFLT-LSKFTLP
INNAEDVRRK--E---KN--F--VTIRG----------N---------------------
------A--IEY-A---I------------------------K--N--------------
------------------S----------------------------D------------
--------E---AL-NS-------LSVLVD--------------------------K---
------HLVEFTT-----------------------------------------------
-------------N---------LNDSDIL--MTTV-AK-----K---------NYVYV-
-----RDR-P-----------AIE-------------------HL--------VYND-YL
VRRKVNPIN--E--RS---H-C--P--FATA------TTP-F--LKR--VRAFAYPNSTR
WNALFDP--------QL----------------LNMVEGGLI-K---F------------
------------------------------------------------------------
------------------------------------------------------------
------------------------------------------------------------
--------------------------------------------------KLLE-NL---
------------P-------K---A--------------E--------------------
-----I-----------C----------PQ------NLG---G--TERQLKNRDLVMTYL
VMLTGFCTS-IAVFFSE----------------------MFA------------------
------------------------R-----------------------------------
------------------------------------------------------------
------------------------------------------------------------
-----------------------------------I------------------------
------------------------------------------------------------
-------M-----------------------------NERKLAKELKELNGPGLKLPPEK
ITYL--------------------------------------------------------
---------------------------------------------------SKGVSDSPP
PPYAEI---------------------------FSRHTSGMIGAKGMFGSQIVTDGDAAR
QMINGRDYMVVKEKNGIGSQLIPMRAPSAAIF----QYTYTN
>CquiIR76b.2
--------------------------------------MS--------------------
----------------------------------------------------L-------
-------------------------N----------------------------------
------------------------------------------------------------
------------------------------------------------------------
------------------------------------------------------------
------------------------------------------------------------
------------------------------------------------------------
------------------------------------------------------------
------------------------------------------------------------
------------------------------------------------------------
------------------------------------------------------------
------------------------------------------------------------
------------------------------------------------------------
------------------------------------------------------------
------------------------------------------------------------
------------------------------------------------------------
------------------------------------------------------------
------------------------------------------------------------
------------------------------------------------------------
--------------------------------------------------I-IL------
----R--T---------------------D---------------WP-L---S-Y-----
-------------------------------------------------T------ERIN
GTLIGRG-VAFEMLEF-L-M-E-KFKFNY--T--LV-------------------M----
P-E---HN-----I-----------------VG-S------S------------------
--D--D--------------M--DGSIIEL-LAN--------------------EKADI-
AVAFLPIL-----------------A---------------------DARQHILYSTGL-
D-E----------------G---E-WM----MIMI-R-PLE--S---A---S-GSGLLAP
F---DR-DVWILILVSL-LAVG----------P---I----IY-----------------
------------------------------------------------------------
-----------------------------------------------GLL----------
------------------------------------------------------------
------------------------------------------------------------
-------------V-I----------------------------------------R---
------------------------------------------------------------
---------------Y--------------------------------------------
-----------------------------------------Y----------------L-
-----------------------------------T----------K-------------
-----------DSEQ-V---RYTLPHCIWFVYGALM------KQGST----------L-S
---PT-GD-S--TRILFA-----------SWWI-FITILTSFYTANLTAFLT-LSKFTLP
INNAEDVRRK--E---KN--F--VTIRG----------N---------------------
------A--IEY-A---I------------------------K--N--------------
------------------S----------------------------D------------
--------E---AL-NS-------LSVLVD--------------------------K---
------HLVEFTT-----------------------------------------------
-------------N---------LNDSDIL--MTTV-AK-----K---------NYVYV-
-----RDR-P-----------AIE-------------------HL--------VYND-YL
VRRKVNPIN--E--RS---H-C--P--FATA------TTP-F--LKR--VRAFAYPNSTR
WNALFDP--------QL----------------LNMVEGGLI-K---F------------
------------------------------------------------------------
------------------------------------------------------------
------------------------------------------------------------
--------------------------------------------------KLLE-NL---
------------P-------K---A--------------E--------------------
-----I-----------C----------PQ------NLG---G--TERQLKNRDLVMTYL
VMLTGFCTS-IAVFFSE----------------------MFA------------------
------------------------R-----------------------------------
------------------------------------------------------------
------------------------------------------------------------
-----------------------------------I------------------------
------------------------------------------------------------
-------M-----------------------------NERKLAKELKELNGPGLKLPPEK
ITYL--------------------------------------------------------
---------------------------------------------------SKGVSDSPP
PPYAEI---------------------------FSRHTSGMIGAKGMFGSQIVTDGDAAR
QMINGRDYMVVKEKNGIGSQLIPMRAPSAAIF----QYTYTN
>CquiIR21a
--------------------------------------MK--------------------
----------------------------------------------------S-------
-------------------------V----------------------------------
------------------------------------------------------------
-----------------------------------------L------------------
------------------------------------------------------------
------------------------------------------------------------
------------------------------------------------------------
------------------------------------------------------------
-------------------------------------------LISAFCFVWMELLLAWQ
QQSSDPYRQALVNYRSDAPKNKFYE-----------------------------------
--------------L-----------------S---SEQYIPGTVDADSGVREKRLSDPT
FRGNPKT-----------------------------------------------------
------------------------------------------------------------
R-----------------------------------------------------------
------------------------------------------------------EQIWAK
KFA-HILVNDRQSKSLVDLLIRVVTKYL--H-A-----------C-IPIILFDSYVEQKE
GLM--M-----ES---LFRQ---FPLTYTCGKIGLNYTLENPEILATTASKCRSYIIFLS
DALMTRHIIGPQLTDYVVVIPRSSQWKLQDFLSSKESRDILNLLVIGESYSAGKSA----
--------------------------------------NEEVPYVLYTHDLYIDGLGSNR
PIVLTTWMNGK-F-----SRTNVDLFP---K---KIRKGFSGHR---FT-V-AL------
----A--H---------------------Q---------------PP-F---V-F----K
-------------------------------------Q-----------L---STDAVGN
IAIRWDG-IEIRVLKT-M-G-N-YLNFTI--D--YK-------------------E----
P-S---KG----------------------------------------------------
Y-L--G--------------P--GDAITDE-VER--------------------RQADI-
GVAGAYVT-----------------I---------------------ERNVNTEMTVSH-
S-S----------------D---C-SA----FITL-M-SSS--L---PRQDL-YRAILGP
F---QW-PVWLALTLIY-LLAI----------F---P----LA-----------------
------------------------------------------------------------
-----------------------------------------------FSD----------
------------------------------------------------------------
------------------------------------------------------------
-------------K-L----------------------------------------S---
------------------------------------------------------------
---------------L--------------------------------------------
-----------------------------------------R----------------H-
-----------------------------------L------------------------
-------------IG-N---WSEIENMFWYVFGTFTNSLTFTGENSW----------S-N
---TK-KT-S--TRMLIG-----------IYWM-FTIIITSCYTGSIIAFVT-MPVLPDT
VDTVAELRRG--F---YR--V--GTLDR----------G---------------------
------G--WERWF---L------------------------N--S--------------
------------------S----------------------------D------------
--------A--STA-KL-------L----K--------------------------K---
------L-----E---F-------------------------------------------
-------------V---------S-SLEEG--IKNV-TD-----A----W--LISYAFI-
-----GSK-A-----------E-L-------------------NY--------LVQS-N-
-------YS--D--ES---HNKRYE--LHVS------KE-CF--SLF--GVSFVLPQKSV
YRDKFNN--------AI----------------LYMQEAGII-G---K------------
------------------------------------------------------------
------------------------------------------------------------
------------------------------------------------------------
--------------------------------------------------LSKD-VS---
------------------W-D---M--------------Q--------------------
-----R----------TSDGRFRQASVGKTLR-SP-TA----G--AEKGLTLGDTEGMFL
LMGIGYLLG-LAVLISE----------------------WIG------------------
------------------------GCTNKCKELIEARKDRFRRSSTSSIPASSASSANQN
SPRRRPTGKEYNLMYNGDSSSQALTPRAGFDDDSGSDISEGTRTRRTLSESLQDVGQNTL
QELYDGPNRRHSTIVYIDGKMMSEEEAQRYAATKKSNRSHSSLGSVVEHEVTRLFKFLDD
RKGSHEEHRPKHSRHHSRSIEVAAEVNRMVDDAEKQ------------------------
------------------------------------------------------------
-------V----------------------------------------------------
------------------------------------------------------------
------------------------------------------------------------
------------------------------------------------------------
-------------------------------VEKSFGEELLH
>CquiIR41l
--------------------------------------FP--------------------
----------------------------------------------------N-------
------------------------------------------------------------
------------------------------------------------------------
------------------------------------------------------------
------------------------------------------------------------
------------------------------------------------------------
------------------------------------------------------------
------------------------------------------------------------
------------------------------------------------------------
--STIVQGLTIVNILALTFFS---E-----------------------------------
--------------Y-----------------FAVCIIKVPNEDLLLSESIPVLI-----
------I----------------TVDSEFNATFQQGVDGACQ--------------AF--
I--------------------V------------------------SEKAFILFLD----
L-------------------------------------------FVFVH-----------
------------------DRSDQRSPGKKFIVVMDSTDRVKLEQLTDH------------
-----------------------------------------------PNILEVPEVLFVC
PDE--PNGSIEYH------------TTDI-------------------------------
------------------------------------------------------------
------------------------------------------------------------
-SNNG---SRSTWNVKIVPITPPDYFP---D---KF-RNMQGYP---IR-V-IA------
----C--S---------------------Y---------------PP-F---V-H----Y
-----------------E---------------QSVCF-----------K------SFLY
LPLFMDG-TEPILILE-F-C-R-IHNCTV--E--GS-------------------F----
D-E---TA-----Y-----------------WG-E------V----------------F-
E-N--R--------------T--GTGLLGA-VIE--------------------RRADI-
AVAAVYYW-----------------R---------------------RAYDYGTYTHQM-
S-R----------------S---G-IT----VLVP-K-PRL--L---A---P-WRTPFLS
F---TG-SLWIAVFVTF-IVAT----------V---A----VW-----------------
------------------------------------------------------------
-----------------------------------------------LIE----------
------------------------------------------------------------
------------------------------------------------------------
-------------G-G----------------------------------------R---
------------------------------------------------------------
---------------Y--------------------------------------------
-----------------------------------------K----------------L-
-----------------------------------L----------Q-------------
-----------PPNE-T---PITMSDSLLTMIGFYM------EQSAR----------M-R
---TD-MV-S--CIFLFT-----------SLLF-AGFMVGNSYGGGLAGVMT-VKQYEKP
IDTTKDLAAS--G---LP--F--VGVAL----------S---------------------
------W--IYS-I---L------------------------Y--S--------------
------------------T----------------------------Q------------
--------P--HVQ-TL-------V----K--------------------------N---
------Y-----R-----------------------------------------------
-------------I---------VD-EDYL--VDHS-KT-----H---------DVGFC-
-----VEQ-S-----------EYG-------------------HF--------VPSS-F-
--------V--D--VE---A-S-TM--LQKL------KDN-L--YWE--TVAALVTKTCP
FKQPFND--------LI----------------MKVKQTGVQ-H---Y------------
------------------------------------------------------------
------------------------------------------------------------
------------------------------------------------------------
--------------------------------------------------WELQ-VR---
------------V-------E---------------------------------------
-----------------------------F------HT----D--SVIALTVSHFLGAYL
ILAIGCGLA-TVAFVLE----------------------ALH------------------
------------------------S-----------------------------------
------------------------------------------------------------
------------------------------------------------------------
-----------------------------------R------------------------
------------------------------------------------------------
------------------------------------------------------------
------------------------------------------------------------
------------------------------------------------------------
------------------------------------------------------------
---------------------------------------FSG
>CquiIR41m
--------------------------------------MD--------------------
----------------------------------------------------L-------
-------------------------L----------------------------------
------------------------------------------------------------
---------------AVHST------------------QNYS------------------
------------------------------------------------------------
------------------------------------------------------------
------------------------------------------------------------
------------------------------------------------------------
----------------------------------------------------VITAINYL
AVTFMSQYYTVCLIKDHDDDL---H-----------------------------------
--------------L-----------------NAPIPLITITVDSEFNETFLQAV-----
------D----------------AACQAFVVSFLQAVDAACQ--------------AF--
V--------------------V------------------------SEAAFAPFLD----
S-------------------------------------------FVFVH-----------
------------------DQSNQRASGKRLIGVMESADVTKLNMLKSH------------
-----------------------------------------------RNILELPEVVFVC
PDE--GTESIKFY------------TTNI-------------------------------
------------------------------------------------------------
------------------------------------------------------------
-FNNG---TRGSWNVEIVPIEPPDYFP---D---KF-KDMQGFP---IR-L-ST------
----L--M---------------------Y---------------PP-Y---A-Y----Y
-----------------E------Q----SANARYDPN-----------F------MKED
LPLFLDG-TEPTLILE-F-C-R-IHNCTI--E--AS-------------------F----
D-E---SA-----F-----------------WG-E------V----------------F-
D-N--R--------------T--GTGLLGA-VVE--------------------RRADI-
AVAAIYFW-----------------R---------------------KPYDYASYTHHV-
S-R----------------S---G-IT----VLVP-K-PRL--L---A---P-WRTPFLS
F---TA-SLWIAVLITF-IVAT----------V---A----VW-----------------
------------------------------------------------------------
-----------------------------------------------LIE----------
------------------------------------------------------------
------------------------------------------------------------
-------------G-G----------------------------------------R---
------------------------------------------------------------
---------------Y--------------------------------------------
-----------------------------------------K----------------L-
-----------------------------------L----------Q-------------
-----------PQNE-M---PVTLSDSLLTMIGFYM------EQSAR----------M-R
---TD-MV-S--SVFLFT-----------SLLF-AGFMVGNSYGGGLAGVMT-IPQYEKP
IDTTLDLADS--G---MP--Y--AGRAL----------S---------------------
------W--IFS-I---L------------------------Y--A--------------
------------------T----------------------------Q------------
--------P--YVK-TL-------V----K--------------------------N---
------Y-----L-----------------------------------------------
-------------V---------VD-EDYL--VRHS-KT-----H---------DLGYC-
-----GER-T-----------EFE-------------------HF--------VPAE-F-
--------V--D--LE---A-S-SM--LQLL------KDD-L--YWE--TVAHLVTKTCP
FKEPYNN--------MI----------------MTVKQSGMQ-D---F------------
------------------------------------------------------------
------------------------------------------------------------
------------------------------------------------------------
--------------------------------------------------WELR-TA---
------------N-------R---YLLT-TVQQNI--WNA--------------------
-----R-----------K----------VG------GD----D--EVIKLTVSHFLGAYL
ILTFGCSLG-TLAFALE----------------------VSQ------------------
------------------------T-----------------------------------
------------------------------------------------------------
------------------------------------------------------------
-----------------------------------R------------------------
------------------------------------------------------------
-------I----------------------------------------------------
---K--------------------------------------------------------
----------------------A----------------------------------TFN
KIFKRK------------------------------------------------------
-------------------------------P----TASTSL
>CquiIR41q
--------------------------------------MA--------------------
----------------------------------------------------E-------
------------------------------------------------------------
------------------------------------------------------------
------------------------------------------------------------
------------------------------------------------------------
------------------------------------------------------------
------------------------------------------------------------
------------------------------------------------------------
------------------------------------------------------------
------------------------------------------------------------
------------------------------------------------------------
---YFCV-----------------------------------------------------
------------------------------------------------------------
C-----------------------------------------------------------
------------------------------------------------------VIKSKN
QSLNLNIPTPVAIITVDIDFKEN-FQRG-ID-------------A-GC------------
-----Q------------------------------------------------------
----------------------------------------AFI-VQNQSIWTFLDAFIPI
HDISDQRFTGKKLIAVLDSLDAETTNRLCQHPAMNDLTDVLIITSQNVSNIELYTTRIFS
NGYKDLPEIGI-V-----PVSAPNYFP---D---KS-RNLEQRA---VR-F-SP------
----V--L---------------------Y---------------PP-F---S-F----Y
-------------------------------------GNSTKEKANAWYT---SSDASEV
TPMVVDG-QESLFLVE-F-C-H-KYNCSI--K--VV-------------------Y----
--D---ND-----S-----------------WG-E------V----------------F-
E-D--Q--------------T--GTGSLGA-VAM--------------------HKADI-
AVGAIYYW-----------------L---------------------GPYKFSTFTVPL-
S-R----------------S---G-LT----VVVP-K-PII--L---A---P-WKTPFLS
F---PL-LLWIAVAVSF-VVGV----------F---F----TW-----------------
------------------------------------------------------------
-----------------------------------------------FVE----------
------------------------------------------------------------
------------------------------------------------------------
-------------K-A----------------------------------------R---
------------------------------------------------------------
---------------I--------------------------------------------
-----------------------------------------K----------------I-
-----------------------------------L----------G-------------
-----------NSSQ-N---PVSVSDAALLLIGLFI------EQGVD----------T-R
---RR-DLAS--STVLFV-----------SMLF-AGFMIGNMYNAGLAAVMT-IPQYGIS
IDTTYDLATS--G---LP--W--GGTAI--------------------------------
------A--WIFAI---W------------------------K--A--------------
------------------T----------------------------E------------
--------E--YLK-VI-------V----N--------------------------N---
------Y-----Q---V-------------------------------------------
-------------V-----------EQETL--VKNA-KS-----G---------NFGFV-
-----GER-T-----------E-F-------------------GH--------FVPV-D-
-------YL--D--EE---SSQ--M--LRLL------KDDLS--WET---CVALVSKTCP
FKPRLDE--------LI----------------MNIRQSGVQ-F---Y------------
------------------------------------------------------------
------------------------------------------------------------
------------------------------------------------------------
--------------------------------------------------WELM-AS---
------------SKYLNMT-H---------------------------------------
-----------------------EKNILNGRQ-TN-TE----E--EATRLTVLHFVGAFL
ILGTGFVGG-SIVFVLE----------------------TIY------------------
------------------------I-----------------------------------
------------------------------------------------------------
------------------------------------------------------------
-----------------------------------K------------------------
------------------------------------------------------------
------------------------------------------------------------
------------------------------------------------------------
------------------------------------------------------------
------------------------------------------------------------
---------------------------------------VRA
>CquiIR41r
--------------------------------------AE--------------------
----------------------------------------------------S-------
---------------NVNNASLAAFI----------------------------------
------------------------------------------------------------
------------------------------------------------------------
------------------------------------------------------------
------------------------------------------------------------
------------------------------------------------------------
------------------------------------------------------------
------------------------------------------------------------
------------------------------------------------------------
-----------------------------------------------------NIIVLKF
FVEFHCT-----------------------------------------------------
------------------------------------------------------------
C-----------------------------------------------------------
------------------------------------------------------IVTNDN
EYL-HQHVDIPSVIIAFDRNFENNFRNG-I--D-----------I-GC------------
-----Q------------------------------------------------------
----------------------------------------AFI-VYGKSVTPFLDSFLPV
HDSADQRFSGKKLIAVIDSGDFDTFEYLFAHEATKDIPDILIILQSQHHPMELYTTYIFS
NGSRGSKIVEP-L-----KISSSDYFP---E---KS-KNLNGTP---MR-Y-RA------
----I--K---------------------Y---------------LP-F---T-Y----Y
-------------------------------------S-----------E---TDYSEED
IPVQLDG-HESLILVE-F-C-Q-RHNCSI--E--AY------------------------
------PD-----D-----------------WG-N------A----------------E-
E-N--G--------------T--STGAIGA-VAK--------------------RHADF-
LVGALYYW-----------------YRIKCYLILENVLNLFYLFLRIEPYNLLTYTAQL-
S-R----------------S---G-VT----VVVP-R-PQI--L---P---P-WRTPFLS
F---SE-HLWIAVMVAF-AVGA----------V---S----VW-----------------
------------------------------------------------------------
-----------------------------------------------LVE----------
------------------------------------------------------------
------------------------------------------------------------
-------------K-N----------------------------------------R---
------------------------------------------------------------
---------------L--------------------------------------------
-----------------------------------------K----------------L-
-----------------------------------V----------P-------------
-----------AGSE-Q---PKSFSDSVLTIIGFFM------EQNAS----------M-R
---ND--LAA--CVFLYT-----------SLLF-AGFMVSNLYGAGLSSVMT-IPQYEGS
IDTPEALADS--G---ML--W--GADSL--------------------------------
------V--WINSL---I------------------------A--G--------------
------------------T----------------------------E------------
--------P--YQQ-TL-------V----K--------------------------N---
------Y-----R---V-------------------------------------------
-------------M-----------DLEQL--VQRA-KT-----R---------EFGFV-
-----GER-T-----------E-F-------------------GH--------FGPT-D-
-------FL--D--KE---TSR--Q--KKLL------ANDIL--WQS---CTAFVSKTCP
FKPRLND--------LI----------------MNIRQSGIQ-Y---Y------------
------------------------------------------------------------
------------------------------------------------------------
------------------------------------------------------------
--------------------------------------------------WELR-AV---
------------NRYLDVR-L---------------------------------------
-----------------------QQNVLSARK-SG-AG----D--EIEALTVSHFLGAFL
ILSSGYFVG-LIVFILE----------------------LCV------------------
------------------------C-----------------------------------
------------------------------------------------------------
------------------------------------------------------------
-----------------------------------R------------------------
------------------------------------------------------------
-------F----------------------------------------------------
------------------------------------------------------------
------------------------------------------------------------
------------------------------------------------------------
--------------------------------------TVNG
>CquiIR41i1
--------------------------------------ML--------------------
----------------------------------------------------E-------
-------------------------L----------------------------------
------------------------------------------------------------
------------------------------------------------------------
------------------------------------------------------------
------------------------------------------------------------
------------------------------------------------------------
------------------------------------------------------------
------------------------------------------------------------
-------------YATCLLLS---K-----------------------------------
--------------N-----------------MNAFIRKFAAFPNHPLVSIEIEI-----
------D----------------SEAPFNPEKLTEVINLGCH--------------AFIM
D------------EELAGIFLD------------------------AFIRSHDLAM----
F-------------------------------------------RNPNK-----------
------------------TVIVLRDPQAEVDGAVFLEDICRHPALRDI------------
-----------------------------------------------VRFLVVNPAGDRI
NLW--THRYVSSV------------EEAK-------------------------------
------------------------------------------------------------
------------------------------------------------------------
-ELVF---LDSFYLVNGSFALGNELFP---D---KT-TNLARKL---FK-L-AS------
----F--R---------------------L---------------IP-H---F-I----Y
-----------------T------------PIEGSQWL-----------A------TYKN
QTVKVDG-MGGLVAVE-F-C-M-KFNCTW--D--LS-------------------I----
D-Q---AG-----E-----------------WG-R------V----------------Y-
D-N--W--------------T--GDGIMGA-VAE--------------------RRADV-
GIGSLLTW-----------------V---------------------SAHRFFGFTATI-
R-K----------------V---G-IG----CFVP-R-PRM--I---P---S-WQTVALA
F---SP-SVWLCSVLSV-ACCI----------G---M----YS-----------------
------------------------------------------------------------
-----------------------------------------------FLS----------
------------------------------------------------------------
------------------------------------------------------------
-------------H-H----------------------------------------D---
------------------------------------------------------------
---------------P--------------------------------------------
-----------------------------------------S------------------
------------------------------------------------------------
------------PNA-E---RRSFGWNAMNVVAIFL------FNGAK----------I-L
---YG-SM-S--ECILSI-----------ALVA-FTINLGNIFIGKNASLRA-FPLFEPP
IDTVEDIANK--D---LI--W--VQTHE----------A---------------------
------W--VHS-L---L------------------------L--T--------------
------------------Q----------------------------N------------
--------P--YLM-KV-------A----E--------------------------N---
------F-----R-----------------------------------------------
-------------I---------HS-IPEM--NELA-DQ-----G---------EVGFA-
-----VSK-L-----------NYG-------------------HF--------MIGT-F-
--------I--T--LK---N-V-MQ--YRMM------SED-L--YFE--YEVSMTTKTWP
LKDMLSD--------LI----------------LRIVASGVR-A---Y------------
------------------------------------------------------------
------------------------------------------------------------
------------------------------------------------------------
--------------------------------------------------QEAV-VA---
------------K-------R---YMDY-GVQIKI--FHS--------------------
-----Q-----------D-----------Q------EG----S--LPHPMRCEDLLAAFM
VLGAGILLS-VVAFLGE----------------------ILR------------------
------------------------------------------------------------
------------------------------------------------------------
------------------------------------------------------------
------------------------------------------------------------
------------------------------------------------------------
------------------------------------------------------------
------------------------------------------------------------
------------------------------------------------------------
------------------------------------------------------------
---------------------------------------VRY
>CquiIR41i2
--------------------------------------ML--------------------
----------------------------------------------------E-------
-------------------------I----------------------------------
------------------------------------------------------------
------------------------------------------------------------
------------------------------------------------------------
------------------------------------------------------------
------------------------------------------------------------
------------------------------------------------------------
------------------------------------------------------------
------------------YAT---C-----------------------------------
--------------L-----------------LLSKNRTAFIRQFALFPNYPLAT-----
------M----------------SPEGHKPEQFTEFIDLGCH--------------AFVM
D--------------------QDVLETFLD----------------VYIRSHDLAM----
F-------------------------------------------RNPNK-----------
------------------TIIVLRDPDSAIDRAVLFDMFHRHPAMREI------------
-----------------------------------------------VNMLILLPEDDRV
DLW--THRYVSTS------------ERGR-------------------------------
------------------------------------------------------------
------------------------------------------------------------
-EMIL---LDSYLLSNGTFVFGNHLFP---N---KL-LNMERRT---FR-L-AS------
----F--R---------------------L---------------IP-H---F-I----V
-----------------K------------PTDDPYPL-----------A------TFHR
QNVTIDG-MGG-LLMAXF-C-I-KFNCTW--D--VS-------------------I----
GES---LG-----E-----------------WG-T------I----------------Y-
E-N--W--------------T--GNGIVGT-LAE--------------------RRADV-
GIGSLLSW-----------------W---------------------TSHQYLGFTAVL-
R-K----------------V---G-IG----CFVP-R-PHL--I---P---T-WKTVALV
F---SP-TVWICSVLSV-VCCI----------A---M----YD-----------------
------------------------------------------------------------
-----------------------------------------------LIS----------
------------------------------------------------------------
------------------------------------------------------------
-------------R-Y----------------------------------------D---
------------------------------------------------------------
---------------P--------------------------------------------
-----------------------------------------S------------------
------------------------------------------------------------
------------PEA-E---HRSLGWNAVNVVAMFL------FNGAK----------I-L
---YG-SL-S--ECVLSI-----------ALIA-FTINFGNIFIGKNASLQA-FPLFDPP
IDTIEDMAKA--G---MI--W--SHTHE----------A---------------------
------W--AHS-V---R------------------------K--T--------------
------------------S----------------------------NVSTNYAVNNSTS
QSKIPTLQP--YLM-QV-------A----T--------------------------N---
------Y-----R-----------------------------------------------
-------------I---------HP-IPEL--NVLA-DQ-----G---------KVGFA-
-----VSK-M-----------NYG-------------------HF--------MIGD-F-
--------I--T--AK---N-V-ML--YRMM------TED-L--YFD--WEVSKVTKTWP
LKDLLSD--------MI----------------LRFNDGGLR-E---F------------
------------------------------------------------------------
------------------------------------------------------------
------------------------------------------------------------
--------------------------------------------------QEPV-QA---
------------K-------R---HMDY-GVQIKI--FHS--------------------
-----Q-----------D-----------R------EE----V--PPHAMGCEDLMAPFI
VLGAGVVVA-LVTFVGE----------------------MTW------------------
------------------------S-----------------------------------
------------------------------------------------------------
------------------------------------------------------------
------------------------------------------------------------
------------------------------------------------------------
------------------------------------------------------------
------------------------------------------------------------
------------------------------------------------------------
------------------------------------------------------------
------------------------------------WVASRM
>CquiIR41d
--------------------------------------M---------------------
------------------------------------------------------------
------------------------------------------------------------
------------------------------------------------------------
------------------------------------------------------------
------------------------------------------------------------
------------------------------------------------------------
------------------------------------------------------------
------------------------------------------------------------
------------------------------------------------------------
------------------------------------------------------------
------------------------------------------------------------
------------------------------------------------------------
------------------------------------------------------------
------------------------------------------------------------
------------------------------------------------------------
------------------------------------------------------------
------------------------------------------------------------
-------------------------------------------------------FRNPG
KCLIITINSVGAEASDLLEKIKLHPTILEIANLLIVVPNGKVFELITHRWVGDPPEALEL
LHLDTYQPDSG-T-----FVDGNDLFP---D---KM-NNLMGKT---IR-L-AA------
----F--Y---------------------L---------------LP-W---I-M----M
-------------------------------------R-----------QKDDGVVRYLN
QSYTIDG-IDGYMLVQ-F-C-I-RFNCTW--D--LS-------------------V----
D-Q---YW-----Q-----------------YG-Q------V----------------F-
E-N--R--------------T--GNGMTGA-LVA--------------------RKVDF-
ALAAMGSW-----------------F---------------------QLFKYFSFSISI-
Q-W----------------I---G-IT----TLTP-K-PKL--I---P---A-WKIIFLM
F---SG-PVWTLVIVTY-IFYS----------T---F----LY-----------------
------------------------------------------------------------
-----------------------------------------------LLP----------
------------------------------------------------------------
------------------------------------------------------------
-------------T-E----------------------------------------I---
------------------------------------------------------------
------------GRNS--------------------------------------------
-----------------------------------------A------------------
------------------------------------------------------------
--------------R-N---KKGITWNLLNVFAGFL------LLPSV----------S-R
---RS-RA-S--EVIVSI-----------TLHI-FTLIVGYVYIGQTHSIRA-FPVFQPP
VDTVKDLALS--N---LR--W--NAPHE--------------------------------
------V--WTYMI---S------------------------Q--S--------------
------------------Q----------------------------D------------
--------P--YMK-MI-------L----S--------------------------A---
------F-----H---V-------------------------------------------
-------------A-----------PIPAL--KTLA-DE-----G---------NEPLC-
-----MAA-L-----------H-N-------------------GN--------FMVG-S-
-------WF--T--AE---NIE--N--YRMM------SEYLY--FEY---DTAYATKTWP
LLPNFDD--------LT----------------GWMRDVCLF-Q---Y------------
------------------------------------------------------------
------------------------------------------------------------
------------------------------------------------------------
--------------------------------------------------VELV-DV---
------------FRYMDYR-V---------------------------------------
-----------------------QISIKHSRD--R-QK----S--ELKPFKVGDIESGLI
IIGVGYFMA-FVSFIFE----------------------FIF------------------
------------------------K-----------------------------------
------------------------------------------------------------
------------------------------------------------------------
-----------------------------------Y------------------------
------------------------------------------------------------
-------F----------------------------------------------------
---E--------------------------------------------------------
------------------------------------------------------------
------------------------------------------------------------
--------------------------------------RKRL
>CquiIR25a
--------------------------------------VC--------------------
------------------------------------------------------------
------------------------------------------------------------
------------------------------------------------------------
----------SKYSEALNT-------------------NRMP------------------
------------------------------------------------------------
-------------------------HVILDTTLTGVASETVKSISVALGIPTVSTSFGQE
GDIRQWRSLSPEKGNYLLQIMPPT------------------------------------
------------------------------------------------------------
-------------------------------------------------DMIPEVIRSII
IYMNITNAAILYDDSFVMDHK---YKALLQNIPTRHVITSIGNDKDRGEQIEKLRNLDIN
NFFILGSFPSIRKVL----------------ES---AKREFFERNFAWHAITQFQ-----
------G-----------------------------------------------------
----------------------------------------ELSSNIENATIMLLRPVSDS
K-----------------------------------------------SKDRLGVIRTTY
NMKQEPQTSSVFYFDIALRTFLAIKNLFYDDAKNDYEYDPPYTMDQDF----DRITIKVR
DLR-----------------EKL-DNGF-DG--KCLSRLRAYFHRVMRLVTTNDDEKVRK
REL--AEEMLQIF------VTFNVNPDKQ-------------------------------
------------------------------------------------------------
------------------------------------------------------------
-PDEI---SD-----GNPEKEETEKE----E---AS-LKKILLL---IN-V-YF------
--------------------------LQ-Q---------------EP-F---I-F-----
--------------------------------------------------------RDPS
APKGFKG-YCIDLLDE-I-A-K-IVKFDY--E--IK-------------------A----
V-E---DG-----K-----------------FG-N------M----------------N-
E-K--G--------------E--WNGIVRK-LID--------------------KQADI-
GLGSMSVM-----------------A---------------------ERETVIDFTVPY-
Y-DL---------------V---G-IS----IMMQ-L-PST--P---S---S-LFKFLTV
L---ET-NVWLCILAAY-FFTS----------F---L----MW-----------------
------------------------------------------------------------
-----------------------------------------------IFD----------
------------------------------------------------------------
------------------------------------------------------------
-------------R-Y----------------------------------------S---
------------------------------------------------------------
---------------P--------------------------------------------
-----------------------------------------Y----------------S-
-----------------------------------Y----------Q---N---------
NR-EK-Y--KNDDEK-R---EFNIKECLWFCMTSLT------PQGGG----------E-A
---PK-NL-S--GRLVAA-----------TWWL-FGFIIIASYTANLAAFLT-VSRLDTP
VESLDDLSKQ--Y--KIL--Y--APLNG----------S---------------------
------S--AMTYF---Q------------------------R--M--------------
------------------A----------------------------D------------
--------IESRFY-EIWKEMSLND----S-------LTPVERSKLAVWDYPV-------
------------SDKYT------------------------------------------K
-MWQAMQE-A-GLP---------N-SLDEA--VERI-RNS-TSAS---------GFAFL-
-----GDA-T-----------D----------------------------------I-R-
-------YK--V--LT---N-C--D--LQMV------GEE-F--SRK--PYAIAVQQGSP
LKDQFNN--------AI----------------LMLLNKRQL-E---K------------
------------------------------------------------------------
------------------------------------------------------------
------------------------------------------------------------
--------------------------------------------------LKEQ-WW---
------------K-------NDDIQ--------------S--------------------
-----K-----------C----------EK------PD----D--QSDGISIQNIGGVFI
VIFVGIGMA-CITLVFE----------------------FWY------------------
------------------------Y-----------------------------------
------------------------------------------------------------
------------------------------------------------------------
-----------------------------------K------------------------
------------------------------------------------------------
-------Y----------------------------------------------------
---R--------------------------------------------------------
----------------------K-------------------------------------
-----N------------------------------------------------------
------------------------IKIVDVME----ANDENS
>CquiIR8a
--------------------------------------MR--------------------
----------------------------------------------------H-------
-------------------------L----------------------------------
------------------------------------------------------------
------------------------------------------------------------
------------------------------------------------------------
------------------------------------------------------------
--------------------------------------------------VLSCRTERMI
VHEREQQNVPALASRAIRSFLAQTKGVSVFDYYIAYNRDHVIFNDNMELCSAVQKGATFL
LDFTWTDTNRIMSAADNFNIPYIHADASPQTFLKVMETYLRARGANDVVYIFDSPENADM
AIYFLITESQLRTIIFDRLSDNAIE-----------------------------------
--------------R-----------------I---KSVRPYPSFFAIIANTSQM-----
------G-----------------------------------------------------
------------------------------------------------------------
VLFRRALQGGLVSKPDKWNLIFMDVETESFEHHETFPAMSRLLVEKSTC-----------
------------------------------CMLLNMEDGCTCPVEFKPWEAHLENVVQKV
LQQALHDQLPLVTQEDCSVVGSSATADI--S-------------S-LLRDLRADERFWMP
DGS--R-----ML---RYNL---NVSIWS-------------------------------
------------------------------------------------------------
------------------------------------------------------------
-STEEDEAEAI-R-----VGSIAKGVVVPSE--GNR-IKATKRY---FR-V-GT------
----T--E---------------------S---------------IP-W---A-Y----R
----------------------------QRDPQTGEII------------------LDEA
GQPIWEG-YCIDFLRQ-L-S-K-VMSFDY--D--LV-------------------W----
P-K---KG-----T-----------------FG-M------R----------------D-
K-A--G--------------N--WDGLIGD-LVV--------------------GEIDF-
AMASMKMT-----------------A---------------------EREEVVDFVAPY-
F-E----------------Q--TG-IL----IVMR-N-PVR--E---T---S-LFKFMTV
L---RL-EVWLSILLAI-VATA----------V---M----LW-----------------
------------------------------------------------------------
-----------------------------------------------LLD----------
------------------------------------------------------------
------------------------------------------------------------
-------------K-F----------------------------------------S---
------------------------------------------------------------
---------------P--------------------------------------------
-----------------------------------------Y----------------S-
-----------------------------------A----------K---N---------
NK-QA-----YPYEC-R---DFTLKESFWFALTSFT------PQGGG----------E-A
---PK-AL-S--GRTLVA-----------AYWL-FVVLMLATFTANLAAFLT-VERMQTP
VQSLEQLSRQ--S--RIK--Y--TVVKN----------S---------------------
------D--THDYF---K------------------------N--M--------------
------------------K----------------------------N------------
--------AEDVLY-QM-------W----R---NLTLSSGNDQAQYRVWD------Y---
------P-----I-------------------------------------------KEQY
-INILSAIESAKPV---------D-SAEAG--FKRV-NE-----R----L--EADFAFV-
-----HDS-A---------------------------------------------EI-K-
-------YE--I--SR---N-C--N--LTEV------GEV-F--AEQ--PYAIAVQQGSH
LQDELSF--------YI----------------LELQKERYF-E---S------------
------------------------------------------------------------
------------------------------------------------------------
------------------------------------------------------------
--------------------------------------------------LTAK-FW---
------------N----NS-M---R--------------G--------------------
-----V-----------C----------PN------T-----D--DSEGITLESLGGVFI
ATLVGLALA-MVTLAGE----------------------VLY------------------
------------------------Y-----------------------------------
------------------------------------------------------------
------------------------------------------------------------
-----------------------------------R------------------------
------------------------------------------------------------
-------R----------------------------------------------------
---K--------------------------------------------------------
----------------------D----------------RQTKLVQVEPAAAETPNNKSK
KEKQQS---------------------------------------LNFKNMLNLDPKNNL
NKVVDKNIPKEITIGSKFVPASEKQQKISYIS--VFPRNPIH
>CquiIR92a
--------------------------------------ML--------------------
----------------------------------------------------P-------
-------------------------I----------------------------------
------------------------------------------------------------
----------VHQDGDLVGL------------------LQYI------------------
------------------------------------------------------------
------------------------------------------------------------
------------------------------------------------------------
------------------------------------------------------------
----------------------------------------------------VLTYFVPT
SYCTVVFYDHELTNGSSPCDR---H-----------------------------------
--------------C-----------------QLLDAVDTALLEGFRQYHAVMWI-----
------S----------------AGLESAEQDIRDAVEFGCQ--------------SY--
I--------------------V--------VSQQLMQFFDLKLVIKESTLQRIRDRNFLI
L-------------------------------------------DVTES-----------
------------------LFDADSWITKEAFKCTYISLNHLLILNLAV------------
-----------------------------------------------YPNLWLWSSLENG
SHE--FYTQDYSN------------SYVN-------------------------------
------------------------------------------------------------
------------------------------------------------------------
-ELEL---VTTWNSSSAHSALADILFH---D---KL-YDLQGRT---IP-M-GV------
----A--E---------------------Y---------------AP-Y---C-M----T
-----------------T--------NVGAGNGNADAF-----------N------STAS
KELYVEG-LEGSQIVE-F-C-Q-NH-----------------------------------
--G---PS-----D-----------------WG-D------I----------------F-
E-N--G--------------S--GYGEIYS-TYM--------------------KETEF-
ATCCLYYN-----------------W----------------------YLHLLDGSQYV-
A-K----------------S---T-IT----VLVP-G-SKV--L---P---T-SLTLIYP
F---EN-TLWKAIAFML-VLMT----------A---V----HH-----------------
------------------------------------------------------------
-----------------------------------------------MIT----------
------------------------------------------------------------
------------------------------------------------------------
-------------A-L----------------------------------------D---
------------------------------------------------------------
---------------P--------------------------------------------
------------------------------------------------------------
------------------------------------------------------------
-------------NS-P---QPPFDKSIFDIISIYL------DQGVF----------P-N
---SH-SS-A--YRFLVS-----------FILL-SGVVLSNSYTSGFASVLT-IPRYGKS
IETIHDFVQT--P---YR--W--GAPAI----------A---------------------
------W--VLS-L---F------------------------G--A--------------
------------------D----------------------------S------------
FKISDPFQH--DIQ-TV-------V----R--------------------------K---
------F-----D-----------------------------------------------
-------------M---------TPDEEQL--YRRS-LS-----G---------TYGLG-
-----VEL-L-----------NGG-------------------NF--------AFGS-F-
--------I--R--ED---N-V-RT--FEIL------KQE-L--YYT--YTIGYAQRGWP
LMEYYNK--------FN----------------LESIQHGFL-I---Y------------
------------------------------------------------------------
------------------------------------------------------------
------------------------------------------------------------
--------------------------------------------------WEGR-TA---
------------R-------K---WLNN-RIQQALTEISA--------------------
-----G-----------H-----------N------EG----E--ELAPLTVQYIVGPLW
VLAFGLSAA-FGMFVCE----------------------IGW------------------
------------------------K-----------------------------------
------------------------------------------------------------
------------------------------------------------------------
-----------------------------------K------------------------
------------------------------------------------------------
-------L----------------------------------------------------
---A--------------------------------------------------------
----------------------G-------------------------------------
LWRKVT------------------------------------------------------
-------------------------LKRANRR----LFDFVS
>CquiIR92b
--------------------------------------MK--------------------
----------------------------------------------------M-------
-------------------------I----------------------------------
------------------------------------------------------------
------------------------------------------------------------
------------------------------------------------------------
------------------------------------------------------------
------------------------------------------------------------
------------------------------------------------------------
------------------------------------------------------------
------------------------------------------------------------
------------------------------------------------------------
------------------------------------------------------------
------------------------------------------------------------
------------------------------------------------------------
------------------------------------------------------------
------------------------------------------------------------
-------------------------SPVE-------------------------------
------------------------------------------------------------
------------------------------------------------------------
-DSSQ---LFSENSVDILNASNSSTFS---D---KI-FNLGGRD---VN-V-GV------
----V--D---------------------Y---------------GP-Y---C-L----T
-----------------E--------HVGENRGNADAL-----------N------STLS
KELQIEG-LEGNLIIE-F-C-K-LRNCNL--K--LL-------------------P----
F-G---PD-----N-----------------WG-Y------I----------------D-
E-N--G--------------T--GDGMLYA-TYL--------------------KKTEL-
SICCTSFDWYFCSFRSQMLFKPSFSR----------------------VQDILDGSQSI-
A-Y----------------S---S-MK----ILVP-R-AKL--L---P---T-YLTPVYP
F---SS-KLWISIFVTL-TSMT----------V---V----LH-----------------
------------------------------------------------------------
-----------------------------------------------GIT----------
------------------------------------------------------------
------------------------------------------------------------
-------------A-L----------------------------------------N---
------------------------------------------------------------
---------------S--------------------------------------------
-----------------------------------------F------------------
----------------------------------------------R-------------
-----------D-AL-D---QPAFVKSIFDTIAIFL------DQGIF----------L-N
---LS-TH-S--YRSLIC-----------FIML-SGVVLSNSYSGGLASVLT-IPRFEKS
LDTIHNFALS--Q---YR--W--AAPSI----------A---------------------
------W--TFT-I---A------------------------D--A--------------
------------------E----------------------------T------------
--------P--DLQ-AV-------V----R--------------------------K---
------I-----E-----------------------------------------------
-------------V---------IADPQQL--YQRS-LR-----G---------DIGIG-
-----IEL-L-----------NSQ-------------------KF--------YVGP-Y-
--------V--R--ED---N-V-HL--FETL------KEI-T--YYD--YTAGVSQRGWP
LMGYFNK--------FV----------------LEVVQGGFV-I---Y------------
------------------------------------------------------------
------------------------------------------------------------
------------------------------------------------------------
--------------------------------------------------WERE-ML---
------------R-------K---FQSN-RLALALEPIIT--------------------
-----G-----------R-----------R------PD----V--VVQRLAVGHILGPLY
LLFMGTAVA-AVIFVLE----------------------LGW------------------
------------------------Y-----------------------------------
------------------------------------------------------------
------------------------------------------------------------
-----------------------------------S------------------------
------------------------------------------------------------
-------A----------------------------------------------------
---K--------------------------------------------------------
----------------------G-------------------------------------
------------------------------------------------------------
---------------------------YRKDR----RVSAWE
>CquiIR92c
--------------------------------------MS--------------------
----------------------------------------------------G-------
-------------------------S----------------------------------
------------------------------------------------------------
------------------------------------------------------------
------------------------------------------------------------
------------------------------------------------------------
------------------------------------------------------------
------------------------------------------------------------
------------------------------------------------------FEVINF
LRFLNNYCTVIYHDPNFGQGY---S-----------------------------------
--------------N-----------------DHEELQLSLEQVISTEQLPVVWI-----
------T----------------AGTSSEEIHIARAVALGCQ--------------SY--
F-------------------------------TFTEDVTNFLKFKLTVKDSSDQRMRDKN
F-------------------------------------------LIFAK-----------
------------------NLTLLQDNLIMKEAFNCCIDKFSYLHQIYP------------
-----------------------------------------------NLWFLIPSDTDDY
GYD--IYTHNFTV------------PDST-------------------------------
------------------------------------------------------------
------------------------------------------------------------
-NLYH---VATFDFNTSSLLPNATLFH---D---KT-FDLGGRT---IR-T-GV------
----I--D---------------------Y---------------IP-Y---C-S----T
-----------------S--------YVGTNQGNADAF-----------N------STAR
KELQIDG-LDGSLIVE-F-C-K-LRNCNL--K--LW-------------------P----
F-G---PD-----Q-----------------WG-N------I----------------Y-
E-N--G--------------T--GEGMLYS-TYA--------------------KQTEF-
AICCLYYS-----------------W----------------------VSNYLDFSKSI-
A-Y----------------S---S-VL----IMVP-R-AKL--L---P---T-ILTPLYP
F---NP-ALWLVVFITL-VIMT----------V---V----HH-----------------
------------------------------------------------------------
-----------------------------------------------VIT----------
------------------------------------------------------------
------------------------------------------------------------
-------------T-L----------------------------------------N---
------------------------------------------------------------
---------------L--------------------------------------------
------------------------------------------------------------
------------------------------------------------------------
-------------KG-R---KPPIEKSIFDIISVYL------DQGIF----------P-N
---TT-TS-S--YRILIS-----------FMLL-SGVVLSNSYAGGLASVLT-IPRYEKS
LETIHDFAQS--P---YR--W--GDPAI----------A---------------------
------W--ILS-L---I------------------------D--A--------------
------------------E----------------------------T------------
--------T--DLK-TV-------V----H--------------------------K---
------F-----D-----------------------------------------------
-------------I---------IPDVEDL--HERL-SK-----A---------DFGIG-
-----IEL-L-----------NSQ-------------------KL--------TVGP-Y-
--------I--R--ED---N-V-HS--LEML------KQL-L--YYD--YTGAVSQRGWP
LMEPFDK--------FI----------------LEAIQHGLV-I---H------------
------------------------------------------------------------
------------------------------------------------------------
------------------------------------------------------------
--------------------------------------------------WEKA-ML---
------------R-------K---YQTT-RMEAALDPASS--------------------
-----R-----------T-----------Q------QD----D--TVQALTVEHILGPIF
ILLVGTTLA-TGIFILE----------------------VLW------------------
------------------------H-----------------------------------
------------------------------------------------------------
------------------------------------------------------------
------------------------------------------------------------
------------------------------------------------------------
------------------------------------------------------------
------------------------------------------------------------
------------------------------------------------------------
------------------------------------------------------------
----------------------------------------SL
>CquiIR92d
--------------------------------------KL--------------------
----------------------------------------------------F-------
--------------------FKLTST----------------------------------
------------------------------------------------------------
------------------------------------------------------------
------------------------------------------------------------
------------------------------------------------------------
------------------------------------------------------------
------------------------------------------------------------
------------------------------------------------------FLQVLE
YFTTDNYCTVIYHDPIFGQGY---S-----------------------------------
--------------S-----------------DYDELQLALEHVISTEQLPVVWI-----
------T----------------AGTASEEIHIARAVALGCQ--------------SY--
I-----------------------------------------TFTEDVTNFLKFKLTVKD
S-------------------------------------------SDQRM-----------
------------------RDKNFLIFLKNMTLVQDILIMKEAFNCFYP------------
-----------------------------------------------NIWFLVPSDDVDY
GYD--FYTQNFTV------------PDST-------------------------------
------------------------------------------------------------
------------------------------------------------------------
-NLYH---VATIDFNSSSLLPTATLFH---D---KT-FDLGGRT---IR-T-GV------
----I--D---------------------Y---------------IP-Y---C-S----T
-----------------S----YVG----ADRGNADAF-----------N------STAR
KELQIDG-LDGSLIVE-F-C-K-LRNCNL--K--LWPCRGLLGGVESGEIDLGFVS----
V-G---PD-----K-----------------WG-N------I----------------Y-
E-N--G--------------T--GEGMMYS-TYA--------------------KETEF-
AICCLYYS-----------------W----------------------VSNYLDFSKSI-
A-Y----------------S---S-VL----IMVP-R-AKL--L---P---T-ILTPLYP
F---NP-ALWLVVFITL-VIMT----------V---V----HH-----------------
------------------------------------------------------------
-----------------------------------------------VIT----------
------------------------------------------------------------
------------------------------------------------------------
-------------T-L----------------------------------------N---
------------------------------------------------------------
---------------L--------------------------------------------
------------------------------------------------------------
------------------------------------------------------------
-------------KG-R---KPPIEKSIFDIISVYL------DQGIF----------P-N
---TT-TS-S--YRILIS-----------FMLL-SGVVLSNSYAGGLASVLT-IPRYEKS
LETIHDFAQS--P---YR--W--GDPAI----------A---------------------
------W--ILS-L---I------------------------D--A--------------
------------------E----------------------------T------------
--------T--DLK-TV-------V----H--------------------------K---
------F-----D-----------------------------------------------
-------------I---------IPDVEDL--HERL-SK-----A---------DFGIG-
-----IEL-L-----------NSQ-------------------KL--------TVGP-Y-
--------I--R--ED---N-V-HS--LEML------KQL-L--YYD--YTGAVSQRGWP
LMEPFDK--------FI----------------LEAIQHGLV-I---H------------
------------------------------------------------------------
------------------------------------------------------------
------------------------------------------------------------
--------------------------------------------------WEKA-ML---
------------R-------K---YQTT-RMEAALDPASS--------------------
-----R-----------T-----------Q------QD----D--TVQALTVEHILGPIF
ILLVGTTLA-TGIFILE----------------------VLW------------------
------------------------H-----------------------------------
------------------------------------------------------------
------------------------------------------------------------
-----------------------------------S------------------------
------------------------------------------------------------
------------------------------------------------------------
------------------------------------------------------------
------------------------------------------------------------
------------------------------------------------------------
----------------------------------------LA
>CquiIR92e
--------------------------------------MK--------------------
----------------------------------------------------F-------
-------------------------T----------------------------------
------------------------------------------------------------
------------------------------------------------------------
------------------------------------------------------------
------------------------------------------------------------
------------------------------------------------------------
------------------------------------------------------------
------------------------------------------------------------
------------------------------------------------------------
------------------------------------------------------------
------------------------------------------------------------
------------------------------------------------------------
------------------------------------------------------------
------------------------------------------------------------
----------------------------------------------------------IE
TNF--KLLNFVRF------------LGST-------------------------------
------------------------------------------------------------
------------------------------------------------------------
-KLYQ---DNSFNVEKSSFTSNASLFY---D---KL-SNLGGRS---IR-T-GI------
----V--D---------------------Y---------------VP-Y---G-T----T
-----------------E----FVG----ANRGNVDAM-----------N------STLS
KELHTEG-FEGTLIVE-F-C-K-FYKCNL--K--VW-------------------P----
F-G---PD-----N-----------------WG-Y------I----------------N-
D-A--E--------------N--GEGMLFS-PLS--------------------KKTEI-
IISSIYYQ-----------------W----------------------VYQFLDYSSPI-
A-Y----------------S---S-IL----ILVP-R-AKP--L---P---T-VLTPLYP
F---NP-SLWLTIFISL-IVMT----------V---V----HY-----------------
------------------------------------------------------------
-----------------------------------------------GIS----------
------------------------------------------------------------
------------------------------------------------------------
-------------T-L----------------------------------------N---
------------------------------------------------------------
---------------L--------------------------------------------
-----------------------------------------F------------------
------------------------------------------------------------
-------------GS-P---IPRFEKSIFDMISIYL------DQAII----------H-N
---KS-SL-S--YQILIS-----------SVLL-SGVVLSNSYSGGLASVLT-VPRYGKS
LETIHDFAQS--P---YR--W--GVPAI----------A---------------------
------W--VLA-I---F------------------------D--A--------------
------------------E----------------------------S------------
--------V--DFK-TV-------V----K--------------------------K---
------F-----D-----------------------------------------------
-------------V---------IPDEEKL--YRRT-LA-----G---------DFGVG-
-----IEL-L-----------NSQ-------------------KI--------TVGP-Y-
--------I--R--ED---N-V-HL--FELP------KEM-L--YYS--YTTVAAQRGWP
VMEQLNN--------FI----------------LMANQHGLV-L---H------------
------------------------------------------------------------
------------------------------------------------------------
------------------------------------------------------------
--------------------------------------------------WERR-TL---
------------R-------K---NQST-RMEVALDPTIS--------------------
-----R-----------R-----------Q------KD----E--VVQALTVEHIFGPMF
ILLVGAAFA-TGIFVLE----------------------FMW------------------
------------------------H-----------------------------------
------------------------------------------------------------
------------------------------------------------------------
-----------------------------------A------------------------
------------------------------------------------------------
-------Y----------------------------------------------------
---N--------------------------------------------------------
----------------------D-------------------------------------
------------------------------------------------------------
----------------------------NLKW----KQDPIK
>CquiIR92f
--------------------------------------MD--------------------
------------------------------------------------------------
------------------------------------------------------------
------------------------------------------------------------
------------------------------------------------------------
------------------------------------------------------------
------------------------------------------------------------
------------------------------------------------------------
------------------------------------------------------------
------------------------------------------------------------
------------------------------------------------------------
------------------------------------------------------------
------------------------------------------------------------
------------------------------------------------------------
------------------------------------------------------------
------------------------------------------------------------
------------------------------------------------------------
------------------------------------------------------------
------------------------------------------------------------
------------------------------------------------------------
---------------KSSFTSNASLFY---D---KL-SNLCGRP---IR-T-GI------
----V--D---------------------Y---------------VP-Y---V-T----S
-----------------E----FVG----ADGGNVDVV-----------N------SSRS
KELLIDG-SEGILMVE-F-C-K-MYNCNL--K--VW-------------------A----
Y-G---AD-----N-----------------WG-F------I----------------D-
D-A--E--------------N--GEGMLYS-PLI--------------------NETEI-
VVSTVFYQ-----------------W----------------------VYKFLDYSSPI-
V-F----------------A---S-IL----IMVP-R-AKP--L---P---T-VLTPLYP
F---NP-SLWLTIFISL-IVMT----------A---V----HY-----------------
------------------------------------------------------------
-----------------------------------------------GIT----------
------------------------------------------------------------
------------------------------------------------------------
-------------T-L----------------------------------------N---
------------------------------------------------------------
---------------L--------------------------------------------
-----------------------------------------F------------------
------------------------------------------------------------
-------------GS-P---KPRFEKSIFDMISIYL------DQATT----------H-N
---KS-TL-S--YRVLIA-----------CVLL-SGVVISNSYSGGLASVLT-VPRYGKS
LETIHDFAQS--P---YR--W--GDPAI----------A---------------------
------W--VLA-I---V------------------------D--A--------------
------------------E----------------------------S------------
--------V--DLK-TV-------V----K--------------------------K---
------F-----D-----------------------------------------------
-------------N---------IPDVEQL--YRRT-LP-----G---------DFGIG-
-----IEF-L-----------TCQ-------------------KI--------NVGP-Y-
--------I--R--ED---N-V-HL--FELP------KEM-L--YYS--YTTVASQRGWP
MMEQLSH--------FI----------------LVANQHGLV-L---H------------
------------------------------------------------------------
------------------------------------------------------------
------------------------------------------------------------
--------------------------------------------------WEKR-NL---
------------R-------R---FQTT-RLEVALDPANS--------------------
-----G-----------C-----------Q------KD----V--EIQALTVHHIFGPMF
ILFVGAAFA-TGTFALE----------------------ILW------------------
------------------------H-----------------------------------
------------------------------------------------------------
------------------------------------------------------------
-----------------------------------S------------------------
------------------------------------------------------------
-------L----------------------------------------------------
---W--------------------------------------------------------
------------------------------------------------------------
------------------------------------------------------------
----------------------------LSFG----RWKQNG
>CquiIR64a
--------------------------------------ML--------------------
----------------------------------------------------L-------
------------------------------------------------------------
------------------------------------------------------------
------------------------------------------------------------
------------------------------------------------------------
------------------------------------------------------------
------------------------------------------------------------
------------------------------------------------------------
------------------------------------------------------------
------------------------------------------------------------
----EYRWPKARPNQ----------------KP---ATHNLQASRYELFNASFHW-----
------L-----------------------------------------------------
------------------------------------------------------------
I-----------------------------------------------IDKKASSTNDDE
APDGTGPDRLQRGQWRNCRRRSQVPPLFGRGPPAVSGGNNGSFCSDDG----DEDTTTLD
RLE------------------TMNISIN-A--EITLVRESSVAGGATANGDRRRKVYALF
DIW--NP--GFIS------GGQLNVTAMG-------------------------------
------------------------------------------------------------
------------------------------------------------------------
-NYVV---DNA-GGGRLTVWFHQSTV----V---RR-RDMRGLK---LK-M-MT------
----V--V----------------T-QRPG---------------IP-F-----------
---------------------------------EVYLA-----------T------PNNT
HLDSVHR-YNFGLMSY-I-R-D-YFNFSF--I--MR-------------------R----
T------K-----S-----------------WG-Y------L------------------
R-N--G--------------T--FDGMIGA-LSR--------------------REVDL-
GGSPMFFR-----------------Q---------------------ERHRVVSYTTRS-
F-M----------------E---R-PC----FIFR-H-PKR--Q---S---TMRNPFLLP
F---ET-VIWYLMVFCG-ALLV----------V---V----LFASYHFEESVFFFSASTQ
SKENGILYIFILFLFPLFILSTFARDVGFVVRRGAAAKSSPIHTNNFDGPLKIEADDESY
YGDSFHFNRSLRPPPPAPARQGLNPKRQPGTKENVLFNDTNKNNDDDDPN----------
-------------------------------------------CCQQLVLRQWRKLLLSR
RHLATSQHQQRQRQRKSLHSNNGDTTTNSSATTLQAASRGKAPVVLQPAVHWVLPPGGVE
HKETGDDATWRSSS-S----------------------------------------N---
------------------------------------------------------------
---------------Y--------------------------------------------
------------------------------------------------------------
------------------------------------------------------------
----------------K---AEKLSKSILLFLGGVC------QQGLS----------E-I
---PR-LP-S--GRCTSI-----------FILV-FGYLMFQFYSASIVGSLL-MAP-PKT
IRTLRNLIDS--R---LT--L--GIEDI----------P---------------------
------Y--SRDYF---V------------------------R--T--------------
------------------T----------------------------D------------
--------A--DSL-EL-------F----H--------------------------T---
------R-----VSFYD------------------------------------------Q
---KSGQN-E-SHF---------L-NAADG--LHLT-RK-----G---------GYAFH-
-----VAI-S-----------A-A-------------------YK--------IIRE-T-
-------FS--E--LE---I-C--E--LTEI------D-M-F--PKSSQWMVAIVQKNSP
YRDVITY--------GL----------------RRLNEAGIM-D---R------------
------------------------------------------------------------
------------------------------------------------------------
------------------------------------------------------------
--------------------------------------------------QRRV-WQ---
------------E-------P---K--------------P--------------------
-----K-----------C----------VR------KIA---P--SDLIVGMDSVYSAFI
LLVAGSLLS-IGLLLIE----------------------ILR------------------
------------------------H-----------------------------------
------------------------------------------------------------
------------------------------------------------------------
-----------------------------------R------------------------
------------------------------------------------------------
-------L----------------------------------------------------
------------------------------------------------------------
------------------------------------------------------------
------------------------------------------------------------
--------------------------------------AVAR
>CquiIR75k
--------------------------------------MQ--------------------
----------------------------------------------------D-------
-------------------------G----------------------------------
------------------------------------------------------------
------------------------------------------------------------
------------------------------------------------------------
------------------------------------------------------------
------------------------------------------------------------
------------------------------------------------------------
--------------------------------CWTDHEKTFFWRELASIPAAVRFSGLDV
GDLPWDDPNQHRNLLVVDASC---P-----------------------------------
--------------G-----------------T---KRLL--QQAGQLLYYRVKW-----
------I-----------------------------------------------------
------------------------------------------------------------
V-----------------------------------------------I-----------
------------------------------------------------------------
----------DRGSLDCGRFLRFF-DGL--KVL-----------I-SSEVYYLCAGEGVD
GYS--I-----RQ---VYRY---SIESSL-------------------------------
------------------------------------------------------------
------------------------------------------------------------
-AEEVYGYWYR-G-----VVVRNDHAAIAAS--VRR-QNLNRFK---LR-A-SV------
----V--I---------------------T---------------HN-A---T-------
---------------------------------LNHLE-----------D------YKEK
HVDTITK-KNYFLTKY-M-I-E-NLNATV--Q--YS-------------------Y----
V------N-----S-----------------WG-Y------R-----------N----P-
K-T--G--------------R--FSGMIGE-LQA--------------------DQADL-
GATALFLT-----------------A---------------------DRIREIDYLSMT-
T-P----------------T---R-AK----FVFR-S-PKL--S---V---T-DNVFILP
F---NG-TVWMCIISFI-VLSA----------T---L----LL-----------------
------------------------------------------------------------
-----------------------------------------------IIM----------
------------------------------------------------------------
------------------------------------------------------------
-------------L-V----------------------------------------E---
------------------------------------------------------------
---------------F--------------------------------------------
-----------------------------------------R----------------Y-
-----------------------------------T----------TVRYG---------
--------------S-F---RPTLMDTMMNMFGTSC------QQGSF----------M-E
---PK-SL-P--TRCLIL-----------LSLI-VLMFLYASYSANIVALIQ-SP--STK
IRTVEDLLNS--R---LE--T--GAEDT----------V---------------------
------Y--NKYYF---M------------------------H--E--------------
------------------T----------------------------E------------
--------P--IRK-AL-------F----E--------------------------R---
------K-----M---R------------------------------------------S
-R----DGSL-DRF---------I-PLEKG--VERL-RQ-----G---------LYAFH-
-----VEL-G-----------V-G-------------------YK--------VISE-T-
-------YQ--E--DE---K-C--G--LQEI-------EY-L--NII--DPYYAVQKNSS
FREIVRL--------SL----------------FKLREFGIQ-G---R------------
------------------------------------------------------------
------------------------------------------------------------
------------------------------------------------------------
--------------------------------------------------EHSM-LY---
------------T-------K---K--------------P--------------------
-----T-----------C----------SG------G-----S--SFIPVTIVDVWPALV
LLWWGFGIA-AGLVVGE----------------------FGL------------------
------------------------K-----------------------------------
------------------------------------------------------------
------------------------------------------------------------
-----------------------------------K------------------------
------------------------------------------------------------
-------R----------------------------------------------------
---R--------------------------------------------------------
----------------------D-------------------------------------
----IR------------------------------------------------------
-------------------------------G---RFFKRSR
>CquiIR75i.1
--------------------------------------ML--------------------
----------------------------------------------------L-------
-------------------------L----------------------------------
------------------------------------------------------------
------------------------------------------------------------
------------------------------------------------------------
------------------------------------------------------------
------------------------------------------------------------
------------------------------------------------------------
------------------------------------------------------------
-----------SFILVSFLSV---I-----------------------------------
--------------E-----------------S---QSGLILEIMQRERINVALL-----
------L-----------------------------------------------------
------------------------------------------------------------
Q-----------------------------------------------C-----------
------------------------------------------------------------
--------NSVTSFDIVKHLSANFTGLI-Q--------------I-LNSIDSLVQEKADT
KKF--K-----LR---LKRQ---HGKLNV-------------------------------
------------------------------------------------------------
------------------------------------------------------------
-TFIG---SWT-P-----AEGLQLICNTKTY--LNR-KDLKGIT---LI-T-S-------
---AS------------------VL---GV---------------KWNT--TL-------
---------------------------------EEHLR-----------S------MDPP
NKWAVDR-FGYRITHL-L-S-H-HHNFKM--K--FI-------------------I----
T------L-----G-----------------WG-L------Q-----------Y----L-
G-T--N--------------S--TKGTVGQ-LQQ--------------------NLVDI-
SSVPLALQ-----------------L---------------------DRLGSYAAVGVI-
S-V----------------A---K-FI----IIFR-H-PKY--S---S---T-TNVFFQP
F---ES-FLWFAIVAAL-ITSV-------------IA----FL-----------------
------------------------------------------------------------
-----------------------------------------------VVT----------
------------------------------------------------------------
------------------------------------------------------------
-------------K-F----------------------------------------R---
------------------------------------------------------------
---------------T--------------------------------------------
-----------------------------------------R------------------
------------------------------------------------------------
--------------V-E---VLDKINVTLIIFGFFC------QQGVS----------I-K
---TI-QL-S--FRMIVI-----------ALLL-FSVIIYQFYSSFLLGFLLVLP--AKT
IKSLEQLLES--D---LH--L--SIEET----------S---------------------
------Y--NRLFF---N------------------------K--T--------------
------------------K----------------------------D------------
--------Q--TAI-EL-------Y----E--------------------------K---
------K-----V---L------------------------------------------P
-N-------K-YGF---------V-DANTG--LALV-KR-----G---------GHAFQ-
-----CEV-S-----------Y-G-------------------YN--------IIQE-S-
-------FD--L--QE---I-C--E--LQEV-------IL-F--PFR--PLHMVLPLGSP
LKELFRV--------SV----------------RRLMETGVA-Q---Y------------
------------------------------------------------------------
------------------------------------------------------------
------------------------------------------------------------
--------------------------------------------------YTNK-FY---
------------A-------Q---R--------------P--------------------
-----R-----------C----------VQ------NS----Y--AAVQIKLSDIDGPFW
MLAWAAGVA-FALLVVE----------------------NVV------------------
------------------------H-----------------------------------
------------------------------------------------------------
------------------------------------------------------------
-----------------------------------R------------------------
------------------------------------------------------------
-------V----------------------------------------------------
---R--------------------------------------------------------
----------------------M-------------------------------------
---FLD------------------------------------------------------
-------------------------------T--RRILRHYP
>CquiIR75i.2
--------------------------------------MS--------------------
----------------------------------------------------V-------
------------------------------------------------------------
------------------------------------------------------------
------------------------------------------------------------
------------------------------------------------------------
------------------------------------------------------------
------------------------------------------------------------
------------------------------------------------------------
------------------------------------------------------------
--------EHFRFAVIADLSC---R-----------------------------------
--------------N-----------------S---YDLLTLCSTNSYFNGSYRW-----
------L-----------------------------------------------------
------------------------------------------------------------
M-----------------------------------------------F-----------
------------------------------------------------------------
-------AQHDLDVTVDFMETQNLNIDS-S--------------V-TIAVTSEKSKIDIF
EMY---------G---TVHK---RGGRIN-------------------------------
------------------------------------------------------------
------------------------------------------------------------
-AMKV---AVY-S-----QGIINWECSTKLY--SVR-SDLKRLR---LV-S-VV------
----A------------------TL---GT---------------TLNV--TL-------
---------------------------------EEHLR-----------S------LKPA
RSYAFDR-FTYQIVQL-L-R-Q-RLNFKV--D--FL-------------------R----
T------R-----D-----------------YA-L------E-----------A----I-
G-T--N--------------S--TSGIIGQ-LQQ--------------------NLVDF-
SIIPMAIT-----------------A---------------------ERIGSFDQTVGI-
L-D----------------V---R-IM----TVFR-H-PKD--S---G---V-RHIFLKP
F---EN-LVWVGIGVIV-LVSI----------F---V----LA-----------------
------------------------------------------------------------
-----------------------------------------------MAF----------
------------------------------------------------------------
------------------------------------------------------------
-------------G-T----------------------------------------K---
------------------------------------------------------------
---------------R--------------------------------------------
-----------------------------------------R------------------
------------------------------------------------------------
--------------C-----SLDLLQCATAVAGMIC------QQGSI----------D-K
---TA-FG-L--SRIATI-----------AVVV-FSILIYQFYSCYFIGYFLVLP--PKT
IRTLEQLITT--N---IK--V--SVEDL----------S---------------------
------Y--NRDFF---K------------------------K--T--------------
------------------K----------------------------I------------
--------A--IAR-EL-------Y----D--------------------------K---
------K-----I---S------------------------------------------T
-N-------E-FGF---------T-NVSMG--IAMV-KQ-----G---------GHAFH-
-----CDT-T-----------Y-G-------------------YR--------LALE-T-
-------FT--E--QE---I-C--D--LQEV-------YL-Y--PVR--SIHINLPKGSP
LKEPFRV--------TL----------------RRLKEIGLM-E---Y------------
------------------------------------------------------------
------------------------------------------------------------
------------------------------------------------------------
--------------------------------------------------YTKK-LT---
------------T-------K---R--------------P--------------------
-----A-----------C----------LK------NN----S--GFLQIYLAEVVDLYW
ILLFGVGTS-FVFFVLE-------------------------------------------
------------------------------------------------------------
------------------------------------------------------------
------------------------------------------------------------
------------------------------------------------------------
------------------------------------------------------------
------------------------------------------------------------
------------------------------------------------------------
------------------------------------------------------------
------------------------------------------------------------
------------------------------------------
>CquiIR40a
--------------------------------------MK--------------------
----------------------------------------------------V-------
-------------------------G----------------------------------
------------------------------------------------------------
-----------------------------------------I------------------
------------------------------------------------------------
------------------------------------------------------------
------------------------------------------------------------
------------------------------------------------------------
------------------------------------------------------------
---VWCLFVLLGRSFVQAYHS---Q-----------------------------------
--------------L-----------------VPIADPSNHSGMVTGLSEMINLL-----
------SPKTLVLLVLNETKIHKIDRLTVAIHSYNIPTCIFY--------------DL--
E------------Q---------------------YFEYIANNLKNSLDTTSLLLCHPAD
M-------------------------------------------LVDLV-----------
------------------DRRLAHRLSLYIFYWGARRLPAGFDRALLR------------
-----------------------------------------------EPLRVAVITNPKK
KIF--RIFYNQAK------------PNNL-------------------------------
------------------------------------------------------------
------------------------------------------------------------
-GELL---SANWFDGSDMTFKRVPLLP---TPTEVY-KNFEGRV---FT-I-PV------
----I--H---------------------K---------------PP-W---H-F----L
-----------------TYTNLNES----CNDTDTEFD-----------M------ANVT
SFQVTGG-RDHNLMQL-I-A-A-RMNFTF--R--YI-------------------E----
P-E---EK-----I-----------------QG-TA---MGS----------------G-
D-N--V--------------S--ISGALGM-LQR--------------------REVDL-
FLGDVAVT-----------------W---------------------ERMQAVEFSFFT-
L-A----------------D---S-AA----FVTH-A-PRK--L---S---E-ALALVRP
F---QV-TVWPLVIFTI-ILSG----------P---V----LY-----------------
------------------------------------------------------------
-----------------------------------------------LII----------
------------------------------------------------------------
------------------------------------------------------------
-------------A-M----------------------------------------P---
------------------------------------------------------------
---------------F--------------------------------------------
-----------------------------------------R-----------------L
EDWMKGTLDKARRLQVRRGPPFYDMQYIREMGYGLV--------PRA---D---------
----------IAGTP-Q---HPSLNRCVWYTINVYL------RQSAT----------I-P
---YN-GH-V--ARFFSI-----------LLWLCATYVLGDVYSAQLTSQLA-RPAREGP
INTLGKLEEL--M---ESPGG--GYQLLV-E-----RQS---------------------
-----AF--QVA-L---A------------------------N--S--------------
------------------T-----------------------------------------
--------G--ILQ-RL-------Y----R--------------------------ITQR
HPDNESY-----L-----------------------------------------------
-------------V---------G-SVEEG--IQIL-L------V-------NSKRAVF-
-----GGR-E-----------T--------------------------------LYF-N-
-------TK--R--YG---A-H--R--FQ-L------SDN-L--YTR--YSAVAVQFGSP
FLDSLNE--------VI----------------MRLFEAGII-G---K------------
------------------------------------------------------------
------------------------------------------------------------
------------------------------------------------------------
--------------------------------------------------ITVA-EY---
------------E-------RMFGS--------------K----------SGGQFADETV
ESTKSDDGVDATGKAKKS----------AE------SS----E--KLQPMNLRMLQGAFL
ALGFGHSVG-AIILLVE----------------------NQL------------------
------------------------K-----------------------------------
------------------------------------------------------------
------------------------------------------------------------
-----------------------------------G------------------------
------------------------------------------------------------
------------------------------------------------------------
--IK--------------------------------------------------------
-----------------SVYQRV----------------------------LGVLTRTGR
VVRKIW------------------------------------------------------
-------------------------------T----AIRRSL
>CquiIR60a
--------------------------------------MQ--------------------
----------------------------------------------------W-------
-------------------------P----------------------------------
------------------------------------------------------------
------------------------------------------------------------
------------------------------------------------------------
------------------------------------------------------------
------------------------------------------------------------
------------------------------------------------------------
----------------------------RLTFLLGFAALGPTTDGIVYVRTKNERGPTAI
QAGINCLELLTGAYFYPTESVQIQN-----------------------------------
--------------I-----------------V---VFHLHNLSSPSREIELGFL-----
------Q-----------------------------------------------------
------------------------------------------------------------
SHHTGYHEDLDGRKTQHFQLKMMSDKLPRSSIRKQAFVDYKLIDYYVIV-----------
------------------------------VDEFEKLERAMSYISLAYAFNPRGKYVVLY
NNPNNRDLDDRFALEALNFMFIKHHSVN--V-------------L-VAFAIDMMSYAVYT
GDP--Y-----HG---TRKD---CGRMKT-------------------------------
------------------------------------------------------------
------------------------------------------------------------
-LKIATVQNGT-F-----RNEALAMEMIRMS--KVP-PEMESCT---FL-F-CT------
----R--E---------------------A---------------AP-F---I-------
------------------------------------------------------------
NAGCETG-LEIQIMHL-L-Q-E-SMKFNV--N--VS-------------------C----
S-T----M-----E-----------------RG-E------L----------------E-
D-D-GV--------------T--WSDLLGL-MRD--------------------DECDL-
IAGAFYPD-----------------Y---------------------DVHADFAATTLY-
L-Q----------------D---Y-YT----WFVQ-T-AGL--Q---S---R-WKVLLDI
F---EI-STWELFALVL-FVCS----------L---T----WF-----------------
------------------------------------------------------------
-----------------------------------------------LVG----------
------------------------------------------------------------
------------------------------------------------------------
-------------T-A----------------------------------------L---
------------------------------------------------------------
---------------P--------------------------------------------
------------------------------------------------------------
------------------------------------------------------------
------------ELR-P---HKCFSTCILNTWCVFL------GISTN----------N-R
---PN-SN-S--LRIFFV-----------ALAL-YSINVTTIYTSQLINVFT-SPPREHQ
IDTIEEILNM--T---TP--I--GGRME--------------------------------
---------YEDWF---E------------------------N--A--------------
------------------D----------------------------E------------
------------------------------------------------------------
----------------------------------------------------------DD
-LRVSARYSNSDEF---------Q-PSEAN--MRAV-AK-----G-----------RRV-
-----ILT-S---------------------------------------------RA-Y-
-------VR-----NSHYYG-E--V--HG-L------KQD-V--FAT--QIEMIMEKGFP
LLPKFNR--------II----------------SNLNDMGIT-G---K------------
------------------------------------------------------------
------------------------------------------------------------
------------------------------------------------------------
--------------------------------------------------LFQD-FI---
-----------FN------------------------------------VTILHKIQDII
SPDEDD-----------D----------LE------LP----P--NEIVLTLDHMQSAFS
TFMMGIVVS-CVAFLCE-------------------------------------------
------------------------------------------------------------
------------------------------------------------------------
------------------------------------------------------------
------------------------------------------------------------
------------------------------------------------------------
------------------------------------------------------------
------------------------------------------------------------
------------------------------------------------------------
------------------------------------------------------------
------------------------------------------
>CquiIR41a
--------------------------------------MV--------------------
----------------------------------------------------S-------
-------------------------L----------------------------------
------------------------------------------------------------
------------------------------------------------------------
------------------------------------------------------------
------------------------------------------------------------
------------------------------------------------------------
------------------------------------------------------------
------------------------------------------------------------
-----LVGLAVNIPQYFNDLY---C-----------------------------------
--------------T-----------------CFISNTNDIDFELNFELSQPVIW-----
------I----------------DIEKANSEDLLSSIENGCQ--------------SF--
I--------------------L---------------------TEDSWLPFFEGFWYLHD
R-------------------------------------------TVQRF-----------
------------------ANKKVIIALDYDSEYFKVEPIFEHVVVHDI------------
-----------------------------------------------PQLLVIVQVEDDR
IDV--VTNKFTGR------------DTQQ-------------------------------
------------------------------------------------------------
------------------------------------------------------------
-EVIL---LDSFVPSLGTFLYGNELFP---D---KL-LNLQGRF---LR-L-AI------
----F--N---------------------Y---------------SP-Y---T-F----W
-----------------N------E----VNISSDSNA-----------Y------FEHE
ASLQVDG-TESRIFSL-F-C-D-TFNCSL--E--IS-------------------L----
D-E---AG-----E-----------------WG-E------I----------------F-
D-N--R--------------T--GNGIIGA-VVE--------------------RRADI-
GVGALYSW-----------------Y---------------------HEFTFLTLSKPI-
S-R----------------T---G-VT----CITP-K-PKL--L---S---S-WMTPILP
F---TP-NLWAAVAVTF-VLAS----------I---F----AL-----------------
------------------------------------------------------------
-----------------------------------------------FIN----------
------------------------------------------------------------
------------------------------------------------------------
-------------F-M----------------------------------------V---
------------------------------------------------------------
---------------N--------------------------------------------
------------------------KIVLTQVSLKMCCLLKTK----------------C-
-----------------------------------D----------T-------------
-----------L-QD-I---QVDICESFMIIGSMFI------LQTVL----------L-R
INRNK-YI-S--QMVLIG-----------SVLF-VGMMLGNVYSGGLSSVMT-IPRYQKP
IDTLLDLANN--D---LH--W--ASTHD----------A---------------------
------W--IFS-I---L------------------------M--A--------------
------------------T----------------------------Q------------
--------P--TIL-KL-------L----Q--------------------------N---
------F-----E-----------------------------------------------
-------------T---------HP-KEVL--HRHA-IQ-----Q---------DLAYS-
-----VER-L-----------PYG-------------------HF--------AIGE-Y-
--------I--D--RE---V-S-HY--FHLM------IED-I--YWE--NCVAMSTKTWP
MMDHLDG--------LI----------------LRVFESGIQ-R---Y------------
------------------------------------------------------------
------------------------------------------------------------
------------------------------------------------------------
--------------------------------------------------WELQ-VV---
------------S-------K---YADN-KVQLTI--ATS--------------------
-----R-----------H-----------Q------ES----S--GPTILQPSHLVGAFL
LLAFGLASG-FMIFVME----------------------IAV------------------
------------------------G-----------------------------------
------------------------------------------------------------
------------------------------------------------------------
-----------------------------------K------------------------
------------------------------------------------------------
-------L----------------------------------------------------
------------------------------------------------------------
------------------------------------------------------------
------------------------------------------------------------
--------------------------------------HGAK
>CquiIR41s
--------------------------------------MV--------------------
----------------------------------------------------I-------
-------------------------T----------------------------------
------------------------------------------------------------
------------------------------------------------------------
------------------------------------------------------------
------------------------------------------------------------
------------------------------------------------------------
------------------------------------------------------------
------------------------------------------------------------
------------------------------------------------------------
------------------------------------------------------------
------------------------EDQQFLHHFQNGVDGGCQ---------------A--
-----------------------------------------------FIVQGESAIFGFL
D-------------------------------------------AFFEV-----------
------------------HELSEQRTSSKKLVAVVENFDSIERICNHS------------
-----------------------------------------------AITELPDVLFVVL
LRE--RNSDVQLF------------TTET-------------------------------
------------------------------------------------------------
------------------------------------------------------------
-FSDG---SRGSKITRIVPVTDENYFP---E---KG-ADFKGVP---IR-M-RT------
----L--D---------------------Y---------------PP-F---S-Y----Y
-----------------E------ETTLDKANARYDPQ-----------Y------GTPD
TPLLVDG-QEPLILVE-F-C-R-LYNCTI--E--AF-------------------F----
D-E---DE-----L-----------------WG-E------V----------------F-
E-N--H--------------T--GTGMLGA-VLR--------------------READY-
AVAAIYCW-----------------E---------------------EPYRFVTYTAPL-
S-R----------------S---G-IT----VLVP-K-PQL--L---A---P-WRTPLLS
F---SS-MLWLAVGAAF-CLGI----------F---A----VW-----------------
------------------------------------------------------------
-----------------------------------------------ISD----------
------------------------------------------------------------
------------------------------------------------------------
-------------G-I----------------------------------------R---
------------------------------------------------------------
---------------V--------------------------------------------
-----------------------------------------R----------------V-
-----------------------------------T----------G-------------
-----------S-NG-Q---SKTFSDSVLVLTGFFM------EQGSD----------M-H
---ND-LM-S--SIFLYS-----------TLLF-AGFMIGNMYGAGLASTMT-IPQYEKP
IDTTYDLAAS--G---ML--W--AATAV----------N---------------------
------W--ILS-I---M------------------------T--S--------------
------------------T----------------------------Q------------
--------P--HLQ-TL-------V----E--------------------------N---
------Y-----R-----------------------------------------------
-------------I---------LD-TEEL--IEHR-TK-----R---------DLGYV-
-----GER-S-----------EFD-------------------HF--------SPVD-F-
--------L--D--EE---S-S-LL--LQLL------KDD-L--FWQ--TCIAAITKTWP
FKERLND--------LI----------------MRVDQSGIQ-Y---Y------------
------------------------------------------------------------
------------------------------------------------------------
------------------------------------------------------------
--------------------------------------------------WEAQ-TV---
------------V-------R---YMNT-KIQRNL--LYS--------------------
-----R-----------Q----------ME------TE----G--EAEVLTVSHFLGAFM
ILGFGSTFG-TAVFVFE----------------------TFV------------------
------------------------H-----------------------------------
------------------------------------------------------------
------------------------------------------------------------
-----------------------------------Y------------------------
------------------------------------------------------------
-------K----------------------------------------------------
------------------------------------------------------------
------------------------------------------------------------
------------------------------------------------------------
-------------------------------------FKSSN
>CquiIR41p
--------------------------------------MI--------------------
----------------------------------------------------F-------
-------------------------F----------------------------------
------------------------------------------------------------
------------------------------------------------------------
------------------------------------------------------------
------------------------------------------------------------
------------------------------------------------------------
------------------------------------------------------------
------------------------------------------------------------
-----------YFAVVFYVVE---L-----------------------------------
--------------F-----------------TVCRISSNKSSLLSRTPGPSILL-----
------T----------------LDSTSEDDQLLMGIELGCN--------------VF--
-----VVEQEFVEA--------------------------------FLDRFVHAHD----
Q-------------------------------------------ATYRY-----------
------------------TNKTVLLLLDPYRPESLNQVAVHYALDEIK------------
-----------------------------------------------NVLVFEPNELNHT
INL--RKKRWISK------------KQGF-------------------------------
------------------------------------------------------------
------------------------------------------------------------
-DLPL---WKRFDLLNVPSLEDVLSLS---G---ES-TNLFGKS---IR-F-AT------
----F--N---------------------V---------------IP-H---I-I----F
----------------EE------------TNDVTFPI-----------I------RHSN
KTYTLDG-LDGLFVVE-F-C-K-RLNCTV--E--LI-------------------LGKAT
D-E---VN-----M-----------------WG-T------I----------------H-
E-N--K--------------T--GNGVMGS-VIE--------------------RKADV-
GACAMSSW-----------------F---------------------HSIKHLRFSKAF-
L-R----------------G---G-VT----CLTP-K-PEM--I---M---P-WKTMVLV
F---TD-TTWFLILITF-GLAV----------T---V----YF-----------------
------------------------------------------------------------
-----------------------------------------------VIA----------
------------------------------------------------------------
------------------------------------------------------------
-------------R-T----------------------------------------S---
------------------------------------------------------------
---------------N--------------------------------------------
-----------------------------------------D------------------
------------------------------------------------------------
-------------QA-E---YRSLVWNVLNVLSIFM------LQSTH----------V-R
---TR-SP-S--EVILSL-----------ALLL-FALNLCNIYTSKNASFRT-IPPYKNP
IDTIDQLAES--D---IT--W--LQAHE----------A---------------------
------W--ISS-L---K------------------------L--S--------------
------------------E----------------------------N------------
--------P--TIQ-NL-------I----S--------------------------N---
------F-----K-----------------------------------------------
-------------V---------YQ-PPEL--LQMA-NE-----------------GXA-
-----LGR-L-----------QNG-------------------HL--------MLGS-W-
--------I--T--VE---N-V-HQ--YRLM------RQD-L--YYE--YEVAMATKTWP
LMDQFDE--------LI----------------MRTYEAGLR-Y---F------------
------------------------------------------------------------
------------------------------------------------------------
------------------------------------------------------------
--------------------------------------------------QELQ-VI---
------------Y-------K---HSNY-VVQTTL--LNS--------------------
-----H-----------L-----------R------AP----N--APHALGVMHLMGGFF
IHGVGTMAS-VVVFLVE----------------------KFT------------------
------------------------I-----------------------------------
------------------------------------------------------------
------------------------------------------------------------
-----------------------------------K------------------------
------------------------------------------------------------
-------F----------------------------------------------------
------------------------------------------------------------
------------------------------------------------------------
------------------------------------------------------------
--------------------------------------RSVV
>CquiIR41h
--------------------------------------MT--------------------
----------------------------------------------------K-------
------------------------------------------------------------
------------------------------------------------------------
------------------------------------------------------------
------------------------------------------------------------
------------------------------------------------------------
------------------------------------------------------------
------------------------------------------------------------
------------------------------------------------------------
------------------------------------------------------------
------------------------------------------------------------
------------------------------------------------------------
------------------------------------------------------------
------------------------------------------------------------
------------------------------------------------------------
------------------------------------------------------------
----------------------------LIDIFPVYTYFFGVYTVCRVIQANIHNTRLPA
IQTALPMTVVNFDDKSANSTLIDAINLGSTVFVTDEGSVLSFLDLF-IPAHDECLFRNPV
KYLIVSVGCTGSDQKQLLDDIQNHPAILEIANLLLVVTVDNSFDLITHRWVGNPPECFEF
LLLDKYFPKND-T-----FLNGAHLFP---N---KF-DDLKGKT---MK-V-AT------
----F--Y---------------------L---------------AP-W---A-M----M
-------------------------------------R-----------KTDDGIVQNLN
QTYTIDG-LDGHILVQ-F-C-Q-WYNCTW--D--LS-------------------V----
D-Q---YW-----Q-----------------YG-Q------V----------------F-
E-N--H--------------T--GNGMIGA-LVE--------------------RKVDF-
AIGAVGGW-----------------F---------------------QLFKYFSFSTPI-
Q-W----------------I---G-VT----SLAP-K-PEL--L---P---S-WTLAIRI
Y---KP-QVWILLLVTI-VAII----------V---F----TH-----------------
------------------------------------------------------------
-----------------------------------------------VLL----------
------------------------------------------------------------
------------------------------------------------------------
-------------K-L----------------------------------------N---
------------------------------------------------------------
------------------------------------------------------------
------------------------------------------------------------
------------------------------------------------------------
--------------N-V---LHNLLPIPFQVIGGLL------LQPAN----------L-R
---VR-ST-S--ETIFSF-----------SLIT-FLFLVTNMYLAKAVSMRT-NPAYAAS
IDTVDHLAAS--G---LP--W--NAPHE--------------------------------
------A--WKYSI---L------------------------S--S--------------
------------------E---------------------------KK------------
--------P--SLR-LL-------L----Q--------------------------T---
------F-----R---A-------------------------------------------
-------------P-----------DVSKL--EQIA-NE-----G---------DESLA-
-----IAF-L-----------A-Y-------------------GH--------YMVG-N-
-------WI--N--TD---NVA--L--YRLM------QEDLY--WEY---ELVWTTKTWP
MYDALNE--------YI----------------MRIVEANLQ-R---Y------------
------------------------------------------------------------
------------------------------------------------------------
------------------------------------------------------------
--------------------------------------------------EELI-VA---
------------QQYLNHR-V---------------------------------------
-----------------------QNVIAHSTD--R-VQ----V--HRIVSKFQNIKGYLN
LFLVGATIA-CLVFGVE----------------------VLW------------------
------------------------E-----------------------------------
------------------------------------------------------------
------------------------------------------------------------
------------------------------------------------------------
------------------------------------------------------------
------------------------------------------------------------
------------------------------------------------------------
------------------------------------------------------------
------------------------------------------------------------
---------------------------------------KKN
>CquiIR92g
--------------------------------------MK--------------------
----------------------------------------------------L-------
------------------------------------------------------------
------------------------------------------------------------
------------------------------------------------------------
------------------------------------------------------------
------------------------------------------------------------
------------------------------------------------------------
------------------------------------------------------------
------------------------------------------------------------
------------------------------------------------------------
------------------------------------------------------------
------------------------------------------------------------
------------------------------------------------------------
------------------------------------------------------------
-----------------------------------------------Y------------
-----------------------------------------------LNDRTAQRIRDTN
FLM--FYENVTSL------------NNHH-------------------------------
------------------------------------------------------------
------------------------------------------------------------
-DSSQ---LFSENSVDILNASNSSTFS---D---KI-FNLGGRD---VN-V-GV------
----V--D---------------------Y---------------GP-Y---C-L----T
-----------------E--------HVGENRGNADAL-----------N------STLS
KELQIEG-LEGNLIIE-F-C-K-LRNCNL--K--LL-------------------P----
F-G---PD-----N-----------------WG-Y------I----------------D-
E-N--G--------------T--GDGMLYA-TYL--------------------KKTEL-
SICCTSFD-----------------W----------------------VQDILDGSQSI-
A-Y----------------S---S-MK----ILVP-R-AKL--L---P---T-YLTPVYP
F---SS-KLWISIFVTL-TSMT----------V---V----LH-----------------
------------------------------------------------------------
-----------------------------------------------GIT----------
------------------------------------------------------------
------------------------------------------------------------
[truncated: 391,872 more chars]
