# Supplementary material for: Ancient Protostome Origin of Chemosensory Ionotropic Glutamate Receptors and the Evolution of Insect Taste and Olfaction
Source: PLoS Genet. 2010 Aug 19;6(8):e1001064. doi: 10.1371/journal.pgen.1001064 (PMC2924276; doi:10.1371/journal.pgen.1001064)
Supplement: Dataset S3 — Alignments used for phylogeny. This folder contains the multiple sequence alignments used for phylogenetic analyses, before and after alignment cleaning in FASTA and PHYLIP format, respectively, as well as the intron alignment file used in Figure 2D. (1.21 MB ZIP) [file pgen.1001064.s003.zip › 100528_CrosetRytz_DatasetS3_Alignments/Figure2C_IR25a-iGluRs_PostCleaning.phy]

 107 414
Atha|GLR3.7                      AFLVVAMIGP SVAHTISDIL HFPLVFATFF LRTTPALVLI YGWVISVYSG ALDSYILFEY 
Atha|GLR3.4                      ALMVVAAIGP GIAHMISYVL HVPLLFATYF LRTTQAIAFL SGWVIAIFVG VLGVFVVVGY 
Atha|GLR3.1                      ALMVVAIIGP IMAHVLSHLL TVPMLFALFF VQTAPAIAMI YGWVVALYNS ALGIIVVTGY 
Atha|GLR3.2                      ALMAVAIIGP IMAHVLSHLL SVPMLFALFF VQTAPAIAMI YGWVIALYNS ALGIIIVTGY 
Atha|GLR3.3                      ALMIVGIIGP VVAHMISHML RVPLLFVTYF IRTTQAIAIV YGWVIAVFVG ALNIVVIVGY 
Atha|GLR2.5                      VLQVVAIIGP MQAPFLINLS KVPIIFATYF IRATHAISII FRWVVPIYVG NLVLFIVMGY 
Atha|GLR2.7                      ALIVSAIIGP MQAEFMIRLS QVPTIFATYF VRATLAIAIV FGWVVAIYVG LLTLFVVMGY 
Atha|GLR2.8                      ALIVSAIIGP MQAKFMIKLT QVPTIFATYF VRGTIAIAIF FGWVVAIYVG YLFLFVVMGY 
Atha|GLR2.2                      AIIVKAILGP MQAHFLIEIS RVPVVYATYF FRATYAIKII FGWVVPVYIG RLTMFIVMGY 
DrerGluN2B                       ICMLQGVVFG AIAQILDFIT HIPILIGGMF FQFGPVMLIM YDWFSIVTTH RIRMILLCGY 
HsapGluN2B                       ICMIQGVVFA AIAQILDFIT LTPILIGGMF FQFGPVMLIM YDWFSIVTTY KIRLILLCGY 
DrerGluN2D                       LCLLQGLVK- PLAPMLEFVT GVPVIVGGVY LQFSCVIFVL FDWFSVVTTY MVELRLLCSH 
HsapGluN2A                       VCMIHGLVFG AVAQMLDFIT FVPILIGGTF FQFGAVMLIM YDWFSLVTTY FVKLILLCDF 
HsapGluN2D                       LCLVHGVVF- AVAPILDFLT SLPIVVGGTF LQLGSVIFVL YDWFVAVTTH YIELRLLCGY 
HsapGluN2C                       ICLVHGIVFE AVAQILDFIT HVPILIGGAF LQLGVVLFVL YDWFAVITSH GVRLFVACGH 
DrerGluN2C                       LCMLHGVVFE AVAQILDFVT SIPIVIGGTF LQMGAAMFVM YNWFVVITSY YIRLYLVCGY 
Dpul|Dappu1|41686                VCFVSAILFL AAAQYFLQLL RIPVIWADLV IQLAPAMLLL YSWFSIVTSY AVSLLLLSKY 
Apis|XP_001943685.1              LCFVSAILYL ASAQYFLQLL GIPVIWADLQ LQLAPAMLIL YKWFSVVTSH AVRLMLLCNY 
Bmor|BGIBMGA011691-PA            LCFVSAILYL ASAQYFLQLL GIPVIWADLR LQLAPAMLIL YKWFSVVTSH AVRLMLLASF 
Nvit|XP_001606376.1              LCFVSAILYL ASAQYFLQLL GIPVIWADLH LQLAPAMLIL YKWFSVVTSH AVRLMLLSNY 
Amel|XP_396271.3                 LCFVSAILYL ASAQYFLQLL GIPVIWADLQ LQLAPAMLIL YKWFSVVTSH AVRLMLLSNY 
Tcas|XP_971730.2                 LCFVSAILYL ASAQYFLQLL GIPVIWADLQ LQLAPAMLIL YKWFSVVTSH AVRLMLLCNY 
DmelNmdar2                       LCFVSAILYM ASAQYFLQLL GIPVIWADLQ LQLAPAMLIL YKWFSVVTSH AVRLMLLANY 
Cqui|CPIJ013901                  LCFVSAILYM ASAQYFLQLL GIPVIWADLQ LQLAPAMLIL YKWFSVVTSH AVRLMLLCNY 
Lgig|Lotgi|131225                FCITTTILHI AASQYVKSLF GIPLIWAERT LQIAPAMFLL YNWFSIVTSH SLRLILLAEF 
Lgig|Lotgi|137890                LCSPITIFHV PANRYINQLL GLPMIWSERT LQIAPVMLLL YNWFSIVSTH SLTLILLSEY 
HsapGluN3B                       LCLVAALLAF PELLQLHFLT ETPVLLRRLQ LHWASVLAVL HAWVGLALCG TLWGVLLCGP 
MmusGluN3B                       LCLVVASITF PELRLLQFLT ETPVLVRRLQ LDWASVLVLV HAWIALVLCG TLWGVLLCGP 
DrerGluN1                        VCLVYAILVS LTPTPVSYTY RIPVVLTRSF LRTVPVWFMM FQWIILIVSG RLEAIILAGY 
Nvec|Nemve1|171792               VCLVHIVIVS DPPISVSYAY RIPVIIARSF LRTIPVWLLL FEWVILLTSS RFSLILFAGY 
Acal|AAP80570.1                  ICLVYTVVAS HSPISVSYTY NIPVVIARMF LRTVPVWLLL LTWVIFVYSG RFQIILLAGW 
Lgig|Lotgi|108357                VCLIFAVIAS QSPISVSYTY NIPVIIARTF LRTVPVWVLL FKWVVLIVGG RFQLILMADF 
Ccap|Capca1|179176               ICVVYVVIAS LSTVAISFTY KIPVIIARSF MRTVPAWALM FEFVILIHSG KFQMVLLASY 
Dpul|Dappu1|255143               MCLVYAVIVS LSPATISYTY HIPIVISRSF LRTVAVWALL FHFVMVIHSG RLQMYLVAGH 
Apis|XP_001949860.1              VCLVYAVIVS LSPAAVSYTY HIPVIISRSF LRTVPVWVLL FNYVIFIHSG RFQMYLMAGY 
Amel|NP_001011573.1              VCLVYAVVVS LSPAAVSYTY HIPVIISRSF LRTVPVWVLL FNYVIFIHSG RFQMYLLAGY 
Tcas|XP_969654.1                 VCLVYAVVVS LSPAAVSYTY HIPVIISRSF LRTVPVWVML FNYVIFIHSG RFQMYLMAGY 
Phum|PHUM105890-PA               VCLVYAVVVS LSPAAVSYTY HIPVIISRSF LRTVPVWVLL LNYVIFIHSG RFQMYLMAGY 
DmelNmdar1                       VCLVYAVVVS LSPAAVSYTY SIPVIISRSF LRTVPVWLML FAYVIIIHSG RFQMYLMAGH 
Agam|AGAP001478-PA               VCLVYAVVVS LSPAAVSYTY QIPVIISRSF LRTVPVWLIL FGYVIIIHSG RFQMYLLAGH 
DpulIR25a                        VCYIDAGLDT LSSEVMKALL GLPTIGYGYL VQVMPLVAIT QNMAAILYDD SLLLFFVGKY 
ApisIR25a                        LCYIRNNIDT VASEAVKSFL ALPTVAYGYL IQISPIVRIV QNIAGIMFDV SLLFFFVGKY 
PhumIR25a                        LCYVKSGLDT VSSETVKSFL AIPTVMYGYL IHIMPVVRLV QNIAAILFDV SLLMFFIGKY 
DmelIR25a                        ICYIEKILDT IASETVKSFL GLPTIAYGYL LQVMPAIRIV MNIAAILYDM LLQLFFIGNF 
AaegIR25a                        LCYINTIFDT VSSETVKSIL GIPTVATGYL LQVMPVIRIV MNIAAILYDM LLQLFFIGNF 
AgamIR25a                        LCYLSELLDT VSSETVKSFL GIPTVAFGYL LQVMPVIRII MNIAAILYDM LLQLFFIGNF 
BmorIR25a                        VCYLSSVLDT VGSETIKSFL ALPTIGFGFL LQVMPSIRIV QDIAAIIFDM LLQLFFIGKT 
TcasIR25a                        LCYIANVLDT LASETVKSFL GLPTIAFGYL VQISPIIRLV KNVAAILFDM LLQLFFIGKF 
AmelIR25a                        VCWVEGAIDT LAAKISNSFL GIPTLAYGYL IQVMPVIRLS LNIAAILYDV SLLLYFIGKY 
NvitIR25a                        ICWIREALDT IGAESVNRFL GIPTLAFGYL VQVMNVIRQC FNIAAILFDV SLLLFFIGKY 
DrerGluD2                        ACMILALVSS MSAGSLQSLM HIPHLIRAYT LFVRPVIFVV YTWFIIFYDI FLDYAVLMDC 
HsapGluD2                        ACMILALVSS TSAGSLQSLM HIPHLIRSYT LSVRPVILVV YAWFIIFYDI FLDYAILMDC 
HsapGluD1                        ACMILALVTS ASANALQSLM HIPHLVRNYT LASRPVMLLV LRWFVMFYDI FLDYAILLDS 
DrerGluD3                        ACMILALVSS AAANALQSLM HIPHLIRNYT LAARPVMILV LRWFIVFYDV FLDYAILLDS 
Acal|AAP41206.1                  LCLAVTIIGD QALDTVIDYT QIPFILNPMQ VYMEPAIVMV YRWFYYIYDI THDNVVLIRF 
Acal|AAP41203.1                  ICVVLLIVGT SSFNTIQSYL QVPYIAPSFD ISLTPAVMVL MSSVFYVYDL LYNMIVLLNY 
Acal|AAP41204.1                  ICLVFLLLGS RSYNIIQSYL HVPYVYQNYD VTVSPAVALI FNWVYYVFDL LHDFIILLNY 
Lgig|Lotgi|123068                ICLVFLLFGT KTFNTIQSYL KVPYVVPNYE ISMSPVIILI FGWIYYLFDL IYDSIVILDY 
Acal|AAP41205.1                  LCLNLAIFGV SSLATIQSYF RVPYVITAYQ LYMRPAVVVI YEWVAFYYDL LFQLVLLVKF 
Lgig|Lotgi|122838                LCLVLAIFGV SSLATIQSYF KVPFIIMAYQ IYMRPAIIVL FDWVSYIYDL LFQLIILLRF 
Acal|AAP41207.1                  LCMIFVMYGS STFKTLQAYF NMPFIPLSQM LFAKPAIVLV LNWLDYVYDL VYDLIVLLGY 
DrerGluA1                        FCFVYAIIGV KTVNMLMSFL HVCFVPFPFV IQLRPALVVI YRWFVYMYSL VLDLIIICSY 
HsapGluA1                        FCFVYAIFGF RTVNMLTSFL HVCFIPFPFV LQLRPALIII YKWFVYIYDL VLDLVVVCGY 
DrerGluA2                        FCFVYAIFGF KSVNTITSFL HVSFIPFPFV LQMRPPLILV YKWFAYLYDL VLDLVILCGY 
HsapGluA2                        FCFVYAIFGF KSVNTITSFL HVSFIPFPFV IQMRPALLLI YQWFAYLYDL VLDLVILCGY 
DrerGluA4                        FCYVFAIFGL RSVHTLTSFL HISLIPFPFV LQLRPALLLL YDWFVFLYDY IMELFVILGY 
HsapGluA4                        FCYVFAIFGL RSVHTLTSFL HISLIPFPFV LQLRPALLLL YEWFVFLYDY IMELFVICGY 
DrerGluA3                        FCFVYAIFGF KSMNTLTSFL HTSFVPYPFV IQMRPAVLLL YKWFVYLYDF IMEMYLICGY 
Dpul|Dappu1|326779               ICLIFAILGV DSFSTIHSYY HMPFFPFPYA LSLRPAILVI YGWIIYIYDL LYQIVVLCNY 
DmelGlu-R1                       ICFVYSMLGA DSFDTLHSYF QMPFVPFPFA ISMRPAIITI YGWIIYLYDL IYQLIVLCTY 
DmelGlu-R1B                      ICFVYSMLGA DSFDTLHSYF QMPFVPFPFA LSMRPAIITI YGWIIYLYDL IYQIIVLCTY 
Agam|AGAP006027-PA               ICFVFAMLGA DSFDTLHSYF QMPFVPFPFA ISMRPAIITV YGWIIYMYDL IYQLIVLCTY 
Nvit|XP_001600998.1              ICFVYSLIGA DSFDILHSYF QMPFVPFPFA ISMRPAIITV YGWIIYLYDL IYQIVVLCTY 
Amel|XP_394694.3                 ICFVFSMLGA DSFDTLHSYF QMPFVPFPFA ISMRPAIITV YGWIIYLYDL IYQLVVLCTY 
DrerGluK4                        MCMVVAVLGP ASNSIISNIK EVPYVVPETT LDLRPAVALL FNSSCLICAL LLRIIIVAYY 
HsapGluK4                        MCLVVAVLGP ASSSIISNIK EVPHFVPETT LNLHPAVAIL FNCACLICAL LLRIIIIAYY 
DrerGluK5                        MCLVVSVIGP ASGSIVSHIK EIPHVIPEAS VTLYPAIGIL FSYASLVCAL LIRIIIIAFY 
HsapGluK5                        MCLVVSVLGP ASASTVSHIK EIPHIVPEAS VSLYPAVSIL FNYASLICAL LVRIIIIAFY 
HsapGluK3                        ACLVVAIFGP SCTNAVQSIL EVPHILWKFY VNLYPAILLV LKWATVVYDL LIMMIIFCYY 
HsapGluK2                        ACLVAAIFGP SSANAVQSIL GVPHITWKFY VSLYPAILLV FKWVTVVYDL LIKMVIFCYY 
DrerGluK1                        VCLVAAVFGP SSVSAVQSIL EVPHITWKFY INLYPAILIV YKWVTVVYEL LIKMVIFCYY 
HsapGluK1                        ACLVAALFGP SSVSAVQSIL EVPHITWKFY INLYPAILLV YNWVTVVYEL LIKMVIFCYY 
Apis|XP_001945266.1              VCLVHAIFGP HLASHIVSIV SMPLLTADFV TDMFPAFRLI LNWIAIVYDL LMKIIIVVRY 
Apis|XP_001949419.1              ACLIAALFGP YLASHLQSML DLPHIALDFS INLYPAYSVI LNWMAIIYEL FMKIMLVTKF 
Dpul|Dappu1|55220                ACVAHAIFGP YLGAHVQSIL EIPHLALDYS INVYPAFMVM LNWVAIIYEL MIRVLVITKY 
Dpul|Dappu1|55388                ACIVQAIFGP VLGPHVQSIL DIPHLTLDLS INLHPAYKLM LNWVAIIYEL LVRIIIVTQY 
Tcas|XP_966711.2                 VCMVQAIFGP ILGAHIQSIL DVPHLAIDLS INLHPAFKLM LNWVAIIYEL LVKVLIVTRY 
Phum|PHUM536820-PA               ACLIQAIFGP LLGAHIQSIL DVPHMALDFS INLHPAFQLM LNWVAIIYEL LVKILLVTRY 
Nvit|XP_001605775.1              ACLVQGIFGP LLGAHIQSIL DVPHLAVDFS INLYPAFRLM LNWVAIIYEL LVKILIITRY 
Phum|PHUM570680-PA               VCVVRAVFGP FIGNHIQSIL DIPHLTLDFS INLHPAYLLV LNWIAIVYEL LIDIIIIMKY 
Tcas|XP_966884.2                 ACVVHAVFGP LLGAHIHSIL DIPHLALDFS INLHPAFQVM LNWVAIIYEL LVRIIVITKY 
Nvit|XP_001605858.1              ACVVQAVFGP ILGQHIHSIL DIPHLALDFS INLHPAYQVM LNWVAIIYEL LVRIIIVTNY 
Apis|XP_001942939.1              VCLVTGMFGP DTAPIVQSIK EIPHITWDCQ INLYPALIII VDWFTIIYEL ILKIILLCEH 
Aaeg|AAEL002511-PA               LCLVAAIFGP KSAVHVNSIK EMPHITWDPT INIHPVFLLV FEWFTIIYEL LLKVIILCHH 
Agam|AGAP000798-PA               LCLVAGIFGP KSALHVQSVK EMPHITWDPT LNLHPVFLLV FEWFTVLYEL LLKVIILCHH 
Lgig|Lotgi|121144                ICVTVAVLGP NLAGFVNSLL QLPHLLMDLS INLYPAFIVI YGWMLVIYGL VIRCLLILYH 
Phum|PHUM518040-PA               VCLVAGIFGP ETSVHVQSIK EIPQVIWNRS LNIYPALVIV WKWFTIVYQL LLKIIILCEY 
Dpul|Dappu1|327119               VCLLAAVLGP STSSHIQSIL EIPHVTCQYA INLHPAYVVI WEWFTILYEM LLKIIVLCSY 
Dpul|Dappu1|309661               VCIVAAIIGP ASADHVQSMM KIPHITWDLS VNLYPAYAVI WKWFTVLYEL LLQMIVLCAQ 
Agam|AGAP000803-PA               VCAVTAVFGP LTAGIVGSIL EIPHITWDMT INLYPALALI YSWFTIIYDL ILQIIILIYQ 
Aaeg|AAEL002538-PA               VCVITAIFGP LTSGIVSSII EIPHITWDMT INLYPALQLI YTWFTIIYDL VLQIIILVYQ 
Phum|PHUM253980-PA               VCTIAAIFGP ASAGIVKSIL EIPNLTWELT IKTYPGIALI MDWFTILYEL VLKIIILCYQ 
Apis|XP_001942991.1              VCLVAAVFGP QISSHVQSIM EIPHLTWDCL VNLYPAYLLV WGWFTIIYEL LLKIVVLCYH 
Amel|XP_394265.3                 VCLVAAIFGP HTASHVQSIM EIPHLTWDCL VNLYPAYVLV WGWFTIIYEL LLKIIVLCYH 
Bmor|BGIBMGA011528-PA            VCLVAAIFGP PAAAHVQSIM ELPHLTWDCL VNLYPAYVLV WGWFTIVYEL LLKIIVLCYH 
Tcas|XP_974911.2                 VCLVAAIFGP HTASHVQSIM EIPHLTWDCL VNLYPAYVLV WGWFTIIYEL LLKIIVLCYH 
AgamGluRK1                       VCLVAAIFGP HTASHVQSIM EIPHLTWDCL VNLYPAYVLV WGWFTIIYEL LLKIIVLCYH 

                                 VWLATVGLQL HAYDTVMIAG ILKLFGIVFC YIINVVGWFV LIVVPRRVSF VEFRIQGFCI 
                                 VWIATVAFHM YAYDSVLVAA LFTLFGVIFP YVLNLVGWLV LIGVPNRVSY TDYGVRGYCI 
                                 VWIATLTLLL YAYDTVIIAA VLALFGLVFP YIINLIGWLI LIGVPDRASF KDFKVQGYCI 
                                 VWIATLTLIL YAYDTVIIAA VLSLFGVIFP YIINVIGWLI LIGVPDRASF KEFKVQGYAI 
                                 VWIATLVLPL YAYDSVLLAG LFNLFGLLFP YIINVIGWLT LIGVPLRVSY KEFMFKGFCI 
                                 VWIVTLGVTC WAYDAAALAS VIGLAGVFLT FIINIVGWLK LIAVPKKDGF NNFTVTGFCI 
                                 VWLLTLGVSL RAYDSIALAA VTKLSGLFLS FVINIIGWIN LVGIPVKKGF LEFTPTGYCI 
                                 VWLMTLGVSL WAYDSTALAA VTMLSGLFLP FIINFVGWLN IVGVPVKKGF FNFTPKGYAI 
                                 VWILTLGITL WAYDATALAA IAVLSGLFFS FIVNMIGWLK LIGVPKRIGF TDLVVKGFCI 
                                 TWIVPISVYA RVRDAVIIAA TMKCSGRLFP LIILLVGWLM LIVTLEEAPF VIVCCKGFCI 
                                 TWIVPISVYA RVRDGIIITA AMKCIGRLFP LIILLVGWLM LIVTLEEAPF VIVCCKGFCI 
                                 MWFAVFAVPR RIAKGVVLTG ALACTGRYFP LVISYVGWLL LVVTLEERPF VIVCCKGFCI 
                                 FWIVPISVYA RVRDGIILTA AMKCEGKLFP LVIVLVGWLL LIVTLEEAPF VIVCCKGFCI 
                                 VWFMVFAVSR RVAAGVVVAG ALGCTNRYFP LVISLVGWLL LVATLEERPF VIVCCKGFCI 
                                 VWLVPISVTQ KVRDGVILAG AYACSGRFFP MVIALVGWLM LVATLEERPF VIVCCKGFCI 
                                 IWIVPISITQ RVREGVIIVG VFHCSHKLFP MIIALVGYLM LVATLEERPF VIVCCKGFCI 
                                 VWIVTLGVFK SISTALVFVG VFKCWVDLFV LIVNLIGWLI LVAFLEEPPF ISICCSGFCI 
                                 VWVVTLGVFK EITTAIVFAG VFQCWHTVFA LIMNLIGWLI LITFLEEAPY ITLCCSGFCI 
                                 VWIVTLGVFS EIATAVVFAG VSRCWGEIFA LIMNLIGWLI MITFLEEPPY INLCCSGFCI 
                                 VWVVTIGVFN EIATAIVYAG VFQCWAEVFA LIMNLIGWLI VITFLEEPPY INLCCSGFCI 
                                 VWVVTLGVFN EITTAVVYAG AFKCWGDVFA LIMNLIGWLI LITFLEEPPY INLCCSGFCI 
                                 VWVVTLGVFN EITTAIVYAG VFQCWGELFA LIMNLIGWLI LITFLEEPPY ISLCCSGFCI 
                                 VWVVSLGVFN EISNAIIYSG VYSCWGDIFA LIMNLIGWLI LITFLEEAPY INLCCSGFCI 
                                 VWVVTLGVFN EISNAIVYAG VYFCWGEIFA LIMNLIGWLI LITFLEEAPY INLCCSGFCI 
                                 VWILSLGIYE AIKMGTIWIA LLNCWG-IFT LILNIVGWLM VVLTLHENPY VIYCCVGLSI 
                                 VWVITFAIFK TINKAVIWMG LMDCWG-IFT FVLNIVGFLM LIATWKEEPY VVYCCAGLSI 
                                 HWLLGLALEA AIHDIVLVAA LAPCEGRVVR LVWSLVGWLL LVVTLLEHPF VFACCYGYCI 
                                 QWLLGLVLEA AVHDMVLVAA LMACEGRVVR FVWSLVGWLF LVVTLVEHPF VFTCCYGYCI 
                                 VWLVGLGLLA HIYDAVVVAS ILPCWGLVFA YILNYVGYVN LIVTIHQEPF VYVCCYGFCI 
                                 IWIVTIGILS QLKDATISAA LLTCWGTIFA YLMNRVGYVI LVVTLVGEPF VYVTDSGFCM 
                                 AWIVSLGVLN HIKDAVVIGA FLPCWGEVFP YIMNIVGYRM LIVTLKEKPF VEVCCMGYCM 
                                 AWIVTIGLLA HIRDSVILGG FIPCWGEVFP YIQNIIGYIR LVVTIAEKPF VDVCCSGYCM 
                                 AWFVTIGLLA HIHDSIAVAA FLPCWGRVFS YIVNVIGYTM LVVTIEAKPF IYACCYGYAI 
                                 IWLVTLGLQA HIRDSLLLSA LMPCWGLIFS YIVNVVGYSN LVMTIVEQPF VYACCRGYCI 
                                 VWIVTIGLLA HIYDSIILAA IMPCWGHVFA YIVNVIGYLL LVLTIEEKPF VYVCCKGYCI 
                                 VWIVTLGLLA HIKDSLVLTA LMPCWGSVFA YIINIVGYSN LVLTIEEKPF VYVCCKGYCM 
                                 AWIVTLGLLA HIKDSIVLAA LLPCWGEVFA YIVNIVGFAD LVLTIEEKPF VYVCCKGYCM 
                                 VWIVTIGLLA HIQDSIILAA IMPCWGSVFA YVINIVGYQI LVLTIEEKPF VYVCCRGFCM 
                                 VWIVTLGLLG HIRDSVVLAA IMPCWGEVFA YVINIVGFRI LLLTIEEKPF VYVCCRGYCI 
                                 IWIVTIGLLD HIKDAIILAA IMPCWGEVFA YVINVVGFKI LVLTIEEKPF VYACCKGYCI 
                                 SWTAINGSLG FYFDLIRAIT VMSKTSTMLV MFKNSLGWGI FIAVVVQAPF IMKTFYGYCV 
                                 AWHVITILVA FYFDFYRSLA IMYCNPSFIF MVLNSVGWSI YVVTVLQNPF MIQKFKGYCI 
                                 SWHAITVLLA FYFEVIRTLS VMFCKPFLIF VIINSMGWGI YVVTVIQHPF IYYPYSGYCI 
                                 AWHAITIMMA FYFDLARSFT IMYCPTSFLF MINVLIGWSL YIFTVVQAPF IMRGYKGYCI 
                                 AWHAITIMVV FYFDLARTFA IIYCPTTFFF MISAVLGWNL YVYTVVQEPF IIRGFKGYCI 
                                 AWHVITIMMF FYFDLTRALA IIYCPTTFIF MINAVLGWAI YVYTVVQAPF IMRGFKGYCI 
                                 AWFAFTIVTA FYFDLSRTFA VLYCTPFGDF TLSAVLGWSL YVVTVEQQPF IIRGFKGYCI 
                                 SWHAITITLA FYFDLAYSFA VMYCRPTIIF MISAVLGWNL YVVTVEQKPF IIKGYKGYCI 
                                 GWFLLECRIA FYYDMILAVA MAHCTPTIWF MIKDGSGWSL YVVTVIHPPF VMYEYYGFCI 
                                 GWFGIRNILA FYYDLTLGVA MAFCTTRSAF VIRDSVEWQK YVVTVIKPPF VMYNWTGYCI 
                                 HWIIITLVQR YIYDTVLLAT FKSCWGLLFI FILGTLAWLG LVVTVLEEPF VMVKYQGFSI 
                                 HWIIITIIQL YIYDTVLLAA FKSCWGLLFV FILGTLGWLG LVVTVLEEPF VMVKYQGFSI 
                                 HWVFVTVVQL YLYDSVMLAA FKSCWGLMFV FILGTLAWLG LVVTVLEEPF VMVRYKGFSI 
                                 HWVYATVIQL YLYDSVMLAA FKSCWGLMFV FILGTLAWLG LVVTLLEEPF VMVRYKGFSI 
                                 HFIIPTGFIH IAADTALLES LLECWGRVFL VVQEVVGWFA RVTSIDEEPY LMKRFEGYCS 
                                 HYILASAFFA MMIDAVAVHA LDTCSGLLLY LVYRLIEWRS QVATLIEPPF VMKGLEGYCI 
                                 HYLLSTGFLA LAADGLLVIA LLGCWGILIH LLMQLVGWLT RVTTILENPF VMRQYEGYCI 
                                 HYLLGTGFLA LATDGIVILA FMGCWGLVFQ VIMHLVGWFT RVTTILEPPF TVERYEGFCI 
                                 HFLLGTGFLA LAADSVLFTA FLSCTGIVFF LIYNVVGWRH RVVTIIKEPY VMWHLEGFCI 
                                 HFLLGTGFLA LAVDAVLFTS FIGCSGVVFF LVYDVIGWFV RITTIQVKPY VMFMLEGFCI 
                                 NYILGYGFLA LSVDMLTIRA LMGCWGLIFY LIITAIGWLD KVTTILEPPF LMLRYEGYAK 
                                 HYILATGFLA LTYDGVVMSA FLACWGLIFY IVMELVGWFS YVTTILESPY VMLKYEGYCV 
                                 HYILATGFLA LTYDGVVMAA FLACWGLVFY LVIEMIGWFP YVTTILEDPY VMLRYEGYCV 
                                 HYIIASGFIA LTYDAVVMTA FLNCWGLIFY VVMELIGWMV VVTTILEAPY VMLRYEGYCV 
                                 HYIIASGFIA LTYDAVVMTA FLACWGLIFY IIMELIGWMV VVTTILESPY VMMRYEGYCV 
                                 HYIMATGFLA LTYDGVVMAA FLACWGLVFY MVFELIGWLL VVTTIMEGPY VMLQYEGYCV 
                                 HYIIATGFLA LTYDGVVMAT FLSCWGLVFY MVFELVGWLL VVTTIMESPY VMYKYEGYCV 
                                 HYIIASGFIA LSYDAIVIAA FLACWGMIFY IVYEMIGWFN IVTTIMEAPY VMYKYEGYCV 
                                 HYLLSTGFIA LVYDAVLVAT FMACWGLLFF LVVEMIGWFT YVTTYMEEPY MMMQFEGYCK 
                                 HYLLSTGFIA LMYDAVVLVA FILCWGLIFY LVVEMVAWLP YVSSLLEEPY LSLRFEGYCK 
                                 HYLLSTGFIA LMYDAVVLVA FIACWGLIFY LVVEMVAWLP YVTTVLEEPY IMLRFEGYCK 
                                 HYLLSTGFIA LMYDAVVLVA FITCWGLIFY LVVEMVAWLP YVTTIIEEPY IMLRFEGYCK 
                                 HYLLSTGFIA LMYDAVVLVG LYTCWGLIFY LVVEMVAWYV YVTTIVEEPY IMERYEGYCR 
                                 HYLLSTGFIA LMYDAVVLVA FFACFGLIFY LVVEMVAWFA YVTTIVEEPY IMQSYEGYCK 
                                 TYILTVGFVA LLFDAVTVVA VLQCWGLIFY LIMQNIGWLM LITTILENPY VMLRYEGFCV 
                                 TYIFTLGFIA LLFDAVAVVA VLPCWGLIFY LILQFIGWLM LVTTILENPY LMLRYEGFCV 
                                 KYILTVGFMA LLFDAVVVVA VLPCWGLVFY LILEKIGWLM LITTILENPY VMRQYEGFCV 
                                 KYILTLGFMA LMFDAVVVVA VLPCWGLVFY LILEKIGWLM LVTTILENPY VMRRFEGFCV 
                                 HFIFTTGFIA LLYDAVIVSC YASCWGLIFF LIISLVGWLI LVTTVLEEPF VMFRFEGYCI 
                                 HYIFTTGFIA LMYDAVVVSA VFSCWGLIFF LVISLIGWLM LVTTILEEPY VLFRFEGYCI 
                                 HFFFTTAFLA LMYDAVMVAA SASCWGLILF LLISLIGWLL LVTTILENPY VMYRFEGYCL 
                                 HYFFTTGFLA LMYDAVMVAA SASCWGLIFF LIISLIGWLM LVTTILEEPY VMYRFEGYCL 
                                 HFLFTTSFIA LMFDAVVFAS ILNCWGLVFI LLLKLVGWII LVVTRVEKPY VMIKYEGFCI 
                                 HYLFTTTFMA LMYDSVVLAG LLNCWGLIFF LLMKLVGWVI LVVTIVEFPY VMMRFYGFCV 
                                 HYLFTTAFAA LFYDSVVFAG LLNCWGLVFF FLLKLVGWVL LVTTNLEVPY VLLRYEGFCV 
                                 HYLFASAFIA LVYDSVALAG LLNCWGLIFI LLLKLVGWLI LVMTNEEMPY VMLRYEGFCI 
                                 HYMFTTAFIA LMFDSVVFAG LMNCWGLIFF LLLKLVGWVI LVMTREERPY VMVRYEGFCI 
                                 HYMFTTAFLA LMYDAVVFAG LMNCWGLVFF LLLKLVGWII LVMTREERPY VMVRFEGFCI 
                                 HYMFTTAFLA LVYDSVVFAG LLNCWGLIFF LLLKLVGWVI LVMTREEKPY VMVRFEGFCI 
                                 HYVFTTTFLA LIYDSVVFAG LFNCWGLIFF LLLKIAGWLI LVTTILEQPY VMMALEGFCI 
                                 HYLFTTAFVA LIYDSVVFAG LLNCWGLIFF LLLKLVGWVI LVTTILEQPY VMLRYEGFCI 
                                 HYLFTTAFLA LMYDSVVFAG LLNCWGIIFF LLLKLVGWVV LVITILEQPY VMLRYEGFCI 
                                 NFIIATGMLA LIYDAVLFTS ILPCWGLIFI LLVDLTGWIV FVITALTKPY GMVRYEGFGI 
                                 QIIITTGIMA LMYDAVVFAA LLSCWGLVFF LIVELVGWLF FVLTAISPPY GMLRFEGFGI 
                                 QIIVTTGVLA LMYDAVLFAA LLACWGLIFF LIIELVGWLF FVLTAISPPY GMLRFEGFGI 
                                 HYIISTGFLA LIFDAVLLAA LYNCWGMILF LILQLSGWVF LVTTILGEPF IMEKYEGFCI 
                                 SFIITTGFMA LMNDAVLFAA TLPCWGMVIF LLNELVGWLL FVIIAMSPPY AMLRFEGFGV 
                                 SFFITTGLLA LTYDAVMIAA LLPCWGLIFF LILELVSWAI LVSSKLSDPY FMLRFEGFVV 
                                 SYFITSGLMA LVYDGVLLAA LMSCWGLIFF LIVELVGWPF LVTTILSNPY FMMRFEGFVF 
                                 SYIITTALLA LYNDAVIYAA ILRCWGIIFF LIIELIAWVY FVASRIGAPF LMFRFEGYSL 
                                 SYIITTTLLA LYHDAVLYAA ILRCWGIIFF LIVELIAWIY FVASRLGAPF LMMRFEGYSV 
                                 SYIITTTILA LLYDAVLFAA VIPCWGMIFF LIAELIGWVY FVVSRLGAPF LMLRFEGYSI 
                                 SYLITTGFLA LIYDAVLFAA LLPCWGLIFF LVVEVIGWIF LVTLILSSPY TMRQFEGYAI 
                                 SYLITTAFLS LMYDAVLFAA LLPCWGLIFF LIIELIGWIF FVTTILSAPY CMRQFEGYSV 
                                 SYLITTALLA LMYDAVLFAA LLPCWGLIFF LIIELAGWVY LVTTILSAPY CMRQFEGYAI 
                                 SYLITTAFLA LMYDAVLFAA LLPCWGLIFF LIIELIGWVF FVTTILSSPY VMRQFEGYAV 
                                 SYLITTAFLA LMYDAVLFAA LLPCWGLIFF LIVELSGWVF LVTTILSAPY CMRQFEGYAI 

                                 DVFAVPYVYF EPFGYNHLIQ MVTVYDAAVG DIAIVPSRSK LVDFSQPYAS TGLVVVIPAN 
                                 DVFALPYVRY ILYGYDNLVN EVVNFDVAVG DITIVTNRTR YVDFTQPFIE SGLVVVAPVK 
                                 DVFALSYVHF IFFGYNELVN KVTDFDAVVG DIAIVTKRTR IVDFTQPYIE SGLVVVAPVT 
                                 DVFAISYVHF VLFGFNEFVN NVTVFDAVVG DIAIVTKRTR IVDFTQPYIE SGLVVVAPVT 
                                 DVFALPYVVF IPYGYTHMVE MITNFDGVVG DVAIVTNRTK IVDFTQPYAA SGLVVVAPFK 
                                 DVFVMPYVYY IPFDYDEMVY NVFEFDGAVG DTTILANRSH YVDFALPYSE TGIVFLVPVK 
                                 EIFVLPYVPY IAFLYDEMVY QVYAYDAVVG DVTIVANRSL YVDFTLPYTE SGVSMMVPLK 
                                 DIFALPYVPY YRFEYDDLVY KVDTLDAVVG DVTITAYRSL YADFTLPYTE SGVSMMVPVR 
                                 DFFVMPYVYF FPFEHNDLVH QVYQFDAVVG DTTILANRSS FVDFTLPFMK SGVGLIVPLK 
                                 DILIVKFYLL VTHGWNGMVG EVVNAHMAVG SLTINEERSE VIDFSVPFIE TGISVMVSRS 
                                 DILIVKFYLL VTHGWNGMIG EVVRAYMAVG SLTINEERSE VVDFSVPFIE TGISVMVSRS 
                                 DVLLVGFYLL VTHGWNGMVG EVVRADMAIG SLTINEERSE VVEFSVPFVE TGISVMVSRS 
                                 DILLVKFYLL VTHGWNGMIG EVVRAVMAVG SLTINEERSE VVDFSVPFVE TGISVMVSRS 
                                 DILLIGFYLL VTHGWNGMIG EVFRADMAIG SLTINEERSE IVDFSVPFVE TGISVMVARS 
                                 DILLVKFYLL VTHGWNGMIG EVYRADMAIG SLTINEERSE IVDFSVPFVE TGISVMVARS 
                                 DILLIKFYLL VTHGWNGMIG EVFRADMAIG SLTINEERSE IVDFSVPFVE TGISVMVARS 
                                 DLLFLGFYLR VDFGWNGLMG ALARVDMVMT SLTVNAEREH VADFTIPFME TGIAILVAKR 
                                 DLLFLGFYLR VEWGWNGLIS ELVKTDMVMT SLMINSDRES VVDFSLPFME TGISIAVTKR 
                                 DLLLLGFYLR VEWGWNGLIA DLVKTDMVLT SLIINSDREA VVDFSVPFME TGVAIVVAKR 
                                 DLLFMGFYLR VEWGWNGLIA DLVKTDMVMT SLKINSEREA VVDFTVPFME TGTAIVVAKR 
                                 DLLFIGFYLR VEWGWNGLIA DLVKTDMVMT SLMINSEREA VVDFTVPYME TGIAIVVAKR 
                                 DLLFLGFYLR VEWGWNGLIA DLVKTDMVLT SLMINAEREA VVDFSVPFME TGIAIVVAKR 
                                 DLLFLGFYLR VEWGWNGLIA DLVKTDMVLT SLMINTEREA VVDFSEPFME TGIAIVVAKR 
                                 DLLFLGFYLR VEWGWNGLIH ELVKTDMVLT SLMINAEREA VADFSEPFME TGIAIVVAKR 
                                 DLLLLDFYLE VEWGWNGLPK ALAKGDWVVT SLKINPERNT IVDFSVPYLE TGITIIVAIR 
                                 DLLLLDFYLE MPFGWNGVIG ALQVADMAIT SLKITPERSQ VVDFSGPFLE TGITIIVSLR 
                                 DLLLTPXFLP VGYGWTGLVG DLLRAHMAVT SFSINTARSQ VVDFTSPFFS TSLGIMVRAR 
                                 DLLLLAFFLI VGYGWTGLVG DLLRAHMAVT SFSINSARSQ VVDFTSPFFS TSLGIMVRTR 
                                 DLLLMNFYVL VAFGWNGMMG ELLLADMIVA PLTINNERAQ YIEFSKPFKY QGLTILVKKE 
                                 DLLLVNFYVL SEYGWNGMVG EVIKADLIVA ALTINNERAE WIEFSKPFKY QGLTILVKKN 
                                 DMLIVKFFIL SKFGWNGMMG ELMEADLIVA PLTINPERAN DIDFTKPFKY QGLNILVRKT 
                                 DMLIVNFLIL STFGWNGMIG ELLKADLIVA PLTINPERAK VIDFTKPFKY QGLTILVKKT 
                                 DLLLVNFFLI VEYGWNGMIG ELVRADMIVA PLTINPERAA AIDFSKPFKY QGLTILVKKT 
                                 DLLLNNFYLL SPFGWNGLIG ELVRADMIVA PLTINPERAQ VIEFSKPFKY QGITILEKKQ 
                                 DLLLINFYLL SPFGWNGLIG EIVRADMILA PLTINPERAE FIEFSKPFKY QGITILEKKP 
                                 DLLLINFYLL SPFGWTGLIG ELVRADMIVA PLTINPERAE FIEFSKPFKY QGITILEKKP 
                                 DLLLINFYLL SPFGWTGLIG ELVRADMIVA PLTINPERAE FIEFSKPFKY QGITILEKKP 
                                 DLLLVNFYLL SPFGWTGLIG ELVRADMIVA PLTINPERAE FIEFSKPFKY QGITILEKKP 
                                 DLLLINFYLL SPFGWTGLIG ELVRADMIVA PLTINPERAE YIEFSKPFKY QGITILEKKP 
                                 DLLLINFYLL SPFGWNGLIG ELVRADLIVA PLTINPERAE FIEFSKPFKY QGITILEKKP 
                                 DLIIMGFYLE VPYGWNGMIK ELMRADIGLG ALAVMAEREN VIDFTVPYYD VGISILMAKP 
                                 DLIIIGFYII APFGWNGMVK ELVRADIALG SLSVMAEREN VVDFTVPYYD VGITILMKKP 
                                 DLLIIKFYIE APFGWNGMIK ELIRADIGLG SLSIMAEREN VIDFTVPYYD VGITILMKKT 
                                 DLIIVHFYIE VEFGWNGIVK KLMQADIGLG SMSVMAEREI VIDFTVPYYD VGITIMMQRP 
                                 DLLIVKFYIE VEFGWNGIVR KLIQADIGLG SMSVMAERET VIDFTVPYYD VGISIMMLLP 
                                 DLLIVEFYIE VEFGWNGIVR KLIQADIGLG SMSVMAERET VIDFTVPYYD VGISIMMQLP 
                                 DLIIVKFYVL SPFGWNGIIK ELIRADIALT SLSVMAEREN VVDFTVPYYD VGITIMMKLP 
                                 DLIILNFYIP VGFGWNGVVR ELMRADIGLG SMSVMAEREN VIDFTVPYYD VGITILMKLP 
                                 DLLIVGFYIE TDYGWDGMMR ELIRADIALG SLWVTAERER VVDFTVPYYD VGLSIMMLKT 
                                 DLLIVKFYIE VDYGWNGMVR ELKKADIALG ALAVMAEREN VIDYTVPYYD VGISILRKKP 
                                 DVLLLGFYIV APYGWNGLIG ELVRADVGLS ALTITPERES VVDFTTRYMD YSVGVLLRKA 
                                 DVLLLGFYIV APYGWNGLVG ELVRADIGIS ALTITPDREN VVDFTTRYMD YSVGVLLRRA 
                                 DVLLLGFYIQ APYGWNGMIG ELIRADLAIS AITITPERES VVDFSKRYMD YSVGILIKKP 
                                 DVLLLGFYMQ VAYGWNGMIG ELIRADVAIS AITITPEREN VVDFSKRYLD YSVGILMTKT 
                                 DLAVVGYYIF VKYGWNGVIG ELTEADIAIA PLTITSDREK VLDFTKPFMS LGISLMIKKP 
                                 DLILDNFYVL THYGWTGLIG QLIERDIAVA PLTITEERER VVDFSKPFMN TGISIMIKKP 
                                 DLLVVKFYIL VNYGWNGMIG ELIEADIAIA SLTITEVRER VVDFSKPFMD LGTSIMIKKP 
                                 DLAVVGYYIL VDYGWTGMIG ELVEADIAVA PLTITQARER VVDFTKPFLN TGISIMIKKP 
                                 DLTVVGFYIF VKYGWDGIVG ELIEAHMAIA PFTITADRSR VIDFTKPFMS LGISIMIKRP 
                                 DLTVVGFYIF VHYGWNGMVG ELIEADIAIA PLTITANRER VIDFTKPFMS LGISIMIKKP 
                                 DLAILDIYLP VTYGWTGMIG QLVKADLAIG PLTITAARER VVDFTKPFMD IGISIMTLKP 
                                 ELAIVGYYLI VAYGWNGMVG ELVKADVAVA PLTITLVREE VIDFSKPFMS LGISIMIKKP 
                                 ELAIVGYYLI VSYGWNGMVG ELVRADVAVA PLTITLVREE VIDFSKPFMS LGISIMIKKP 
                                 DLAICGFYLI VAYGWNGMVG ELVKADIAVA PLTITLVREE VIDFSKPFMS LGISIMIKKP 
                                 DLAICGFYLI VGYGWNGMVG ELVKADIAIA PLTITLVREE VIDFSKPFMS LGISIMIKKP 
                                 DLAIIGFYII VPYGWNGMVG ELVKAEIAVA PLTITLVREE VIDFSKPFMS LGISIMIKKP 
                                 DLAIIGIYII VPYGWNGMVG ELVKAEIAIA PLTITLVREE VIDFSKPFMS LGISIMIKKP 
                                 DLAIVGIYLI VMYGWNGMVG ELVRADIAVA PLTITLVREE VIDFSKPFMS LGISIMIKKP 
                                 DMMILGIYLK VKYGWDGIIG ELVEADMAVA ALTINSGRER VVDFSKPFMD LGISIMIKKP 
                                 DLALLGIYIL VQYGWDGMVG ELIEADIAIS AMTITAERER VIDFSKPFMT LGISIMIKKP 
                                 DLALLGIYLL VKYGWDGMVG ELVEADIAIA AMTITAERER VIDFSKPFMS LGISIMIKKP 
                                 DLAVLGIYLI VKYGWDGMVG ELVEADFAIA PMTITSERER VIDFSKPFMS LGISIMIKRP 
                                 DLAILNIWLI VKYGWDGMVG ELIEADIAIA PMTITSERER VIDFSKPFMS LGISIMIKKP 
                                 DLAILGIYLI VKYGWDGMVG ELIEADIAIA PMTITSERER VIDFSKPFMS LGISIMIKKP 
                                 DMLLLKFYIL VGYGWTGMVG ELIKADLAVA ALTITAEREK VIDFSKPFMT LGISIMYRVH 
                                 DMLLLRFYIL VGYGWTGMVG ELIKADLAVA GLTITAEREK VIDFSKPFMT LGISILYRVH 
                                 DMLLLKFYIL VDYGWTGMVG ELIKADLAVA AFTITSEREK VIDFSKPFMT LGISILYRVH 
                                 DMLLLPFYLL VEYGWTGMVG ELIKADLAVA AFTITAEREK VIDFSKPFMT LGISILYRVH 
                                 DLLLLGFYIL VEYGWNGMVK ELIKADLAVA PLTITHVREK AIDFSKPFMT LGVSILYRKP 
                                 DLLLLGFYIL VEYGWNGMVR ELIKADLAVA PLAITYVREK VIDFSKPFMT LGISILYRKP 
                                 DLLLLGFYVL VTYGWNGMVR ELIIADLAVA PLTITYVREK VIDFSKPFMT LGISILYRKP 
                                 DLLLLGFYVL VPYGWNGMVK ELIRADLAVA PLTITYVREK VIDFSKPFMT LGISILYRKP 
                                 DLLIVGFYIL VPYGWNGIVR ELMKADLAMG SMTINYARES VVDFTKPFMN MGIGILFKVP 
                                 DLLIVGFYLL VPYGWNGIVE QLIKADLAVG SMTINYVRES VIDFTKPFMN LGISILYKVP 
                                 ELIIVGFYIL APYGWNGIVR ELMKADLAIG SMTINYARES VIDFTKPFMN LGISIMFKVP 
                                 DLLIVGFYIM VPYGWNGVVR QILKADLAVG SMTINYAREM VIDFTKPFMN LGISILFKIP 
                                 DLLIVGFYIL VPYGWNGIVR ELMRADLAVA SMTINYARES VIDFTKPFMN LGIGILFKQS 
                                 DLLIVGFYIL VPYGWNGIVR ELMRADLAVA SITINYARES VIDFTKPFMN LGIGILFKVP 
                                 DLLIVGFYIL VPYGWNGIVR ELMRADLAVA SMTINYARES VIDFTKPFMN LGIGILFKVP 
                                 DLLIVGFYIL VPYGWNGMVR QLIKADLAVG SMTINYARES VIDFTKPFMT LGISILFKVP 
                                 DLLIVGFYIL VPYGWNGIVR QLMKADLAVG SMTINYARES VIDFTKPFMN LGISILFKVP 
                                 DLLIVGFYIL VPYGWNGIVR QLMKADLAVG SMTINYARES VIDFTKPFMN LGISILFKVP 
                                 DLILSGFYFI QESGWNGMIG EVIKADLAIA DITITRQREH DVDFTSPFMN LGISILYKKS 
                                 DLILLGFYFL QEYGWNGMVQ ELLRADLAIT DLTITSDRES AVDFTMPFMN LGISILYRKP 
                                 DLILLGFYFL QEYGWNGMVL ELLRADLAIT DLTITSDRES AVDFTMPFMN LGISILYRKP 
                                 DLLIVKFYIK VPFGWNGLVK QIIKADLAVA PLTISYVREQ VIDFTKPFLN LGITILFKIP 
                                 DLILLGFYFV QYNGWSGMMK EIMRADLAIT DLTITHDREG AVDFTMPFMT LGITILYKKP 
                                 DVIVSGFYLI VAYGWNGVIR ELQKADLGIA DLSITYDREQ AVDFSLPFMN TGISILYKKP 
                                 DIIILGFYFL VDWGWNGMIR ELLKADLAIA DLSINYDRES AVDFTMPFLN TGISILYKKP 
                                 ELIILGFYML VPYGWDGLVK YLLKADLAVC DLTITYERRT AVDFTMPFMT LGISILYAKP 
                                 ELIILGFYML VPYGWDGLVK HLLKADLAIC DLTITYERRT AVDFTMPFMT LGISILYAKP 
                                 NLIILNFYFL TPYGWDGLVK QLLKADLAIC DLTITYERES AVDFTMPFMT LGISILYSKP 
                                 DLIILGFYLL VPYGWDGMMG ELLRADLVVA DLTITYDREQ AVDFTMPFMN LGISILYRKP 
                                 DLIILGFYFL VPYGWDGMMK ELLKADLAIA DLTITYDREQ AVDFTMPFMN LGISILYRKP 
                                 DLIILGFYFL APYGWDGMIR ELLRADLAIA DLTITYDREQ VVDFTMPFMN LGISVLYRKP 
                                 DLIILGFYIL APYGWDGMIR ELLKADLAIA DLTITYDREQ AVDFTMPFMN LGISILYRKP 
                                 DLIILGFYIL APYGWDGMIK ELLRADLAIA DLTITFDREQ VVDFTMPFMN LGISVLYRKP 

                                 DDNATWIFLR PFTSRLWCVV LVSFLVAVVI WILEHRINED FRQLSTMLLF SFSTLFKRNQ 
                                 AKSSPWSFLK PFTIEMWAVT GGFFLFGAMV WILEHRFNQE FRQLITIFWF SFSTMFFSHR 
                                 LNENPWAFLR PFTLPMWAVT ASFFVIGAAI WILEHRINDE FRQIITILWF TFSTMFFSHR 
                                 LNDTPWAFLR PFTPPMWAVT AAFFLIGSVI WILEHRINDE FKQIVTILWF SFSTMFFSHR 
                                 LNSGAWAFLR PFNRLMWAVT GCCFLFGIVV WILEHRTNDE FRQCVTILWF SFSTMFFAHR 
                                 KEKGEWVFLK PLTKELWLVT AASFLYGIMV WIFEYQADEE FDKISSVFYF SFSTLFFAHR 
                                 DNKNTWVFLR PWSLDLWVTT ACFFVFGFIV WILEHRVNTD FHQIGTSFWF AFSTMNFAHR 
                                 ENKNTWVFLK PWGLDLWVTT ACFFVLGFVV WLFEHRVNTD FHQIGTSFWF SFSTMVFAHR 
                                 VKRDKFSFLK PLSIELWLTT LVFFFLGISV WTLEHRVNSD FYQASTIFWF AFSTMVFAPR 
                                 GTVSPSAFLE PFSADVWVMM FVMLIVAVAV FVFEYFSPVG YFTIGKAIWL LWGLVFNNSV 
                                 GTVSPSAFLE PFSADVWVMM FVMLIVAVAV FVFEYFSPVG YFTIGKAIWL LWGLVFNNSV 
                                 GTVSPSAFLE PYSPAVWVMM FVCLSVAVTV FIFEFFSPVG YFTIGKSIWL LWALVFNNSV 
                                 GTVSPSAFLE PFSASVWVMM FVMLIVAIAV FVFEYFSPVG YFTIGKAIWL LWGLVFNNSV 
                                 GTVSPSAFLE PYSPAVWVMM FVCLTVAVTV FIFEYLSPVG YFTIGKSIWL LWALVFNNSV 
                                 GTVSPSAFLE PYSPAVWVMM FVMCTVAITV FMFEYFSPVS YFTIGKSVWL LWALVFNNSV 
                                 GTVSPSAFLE PYSPAVWVMM FVMCTVAVTV FVFEYFSPVG YFTIGKSVWL LWGIVFNNSV 
                                 GIISPTAFLE PFDTASWLLV GVVAQVALAI FLFEWLSPSG YFSLFRTYWL VWAILFQASV 
                                 GIISPTAFLE PFDTASWMLV GVAIQATFSI FAFEWMSPSG FFSLFRTYWL IWAVLFQAAV 
                                 GIISPTAFLE PFDTASWMLV GAAIQATFSI FFFEWMSPSG FFSLCRTYWI VWAVLFQASV 
                                 GIISPTAFLE PFDTASWMLV GFAIHSTFMI FLFEWLSPSG FFSLCRVYWL VWAVLFQAAV 
                                 GIISPTAFLE PFDTASWMLV GIVAHATIMI LLFEWLSPSG FFSFCRTYWL VWAVLFQAAV 
                                 GIISPTAFLE PFDTASWMLV GVVAQATFTI FLFEWLSPSG FFSLFRTYWL VWAVLFQAAV 
                                 GIISPTAFLE PFDTASWMLV GIVAQATFMI FLFEWLSPSG YFSLFRTYWL VWAVLFQAAV 
                                 GIISPTAFLE PFDTASWMLV GIAIQATFMI FLFEWLSPSG YFSLFRTYWL VWAVLFQAAV 
                                 GAISATAFLE PYDYPSWTLI LVFSHAGASI FIFEWLSPYG LFSLFRSFWL IWAMLFSAAV 
                                 GAISPTAFLE PYDYPAWCLI LLFSHAGASI FIYEWLSPYG LFSLFRSFWL IWAMLFSAAV 
                                 TASPIGAFMW PLHWSTWLGV FAALHLALFL TVYEWRSPYG LFSYSSALNL CYAILFRRTV 
                                 TASPIGAFMW PLHWSMWVGV FAALHLALFL TLYEWRSPYG LFSYSSALNL CYAILFGRTV 
                                 PRSTLDSFMQ PFQSTLWLLV GLSVHVAVML YLLDRFSPFG RLTLSSAMWF SWGVLLNSGI 
                                 QSNSLDSFLR PFQIHLWLLV LLSVHIAVIL YLLDRFSPFG RLNLSSAMWF SWGVLLNSGI 
                                 KDSSLASFLQ PFQDTLWILV GLSVHVALVL YLLDRFSPFG RLNLSSAMWF SWGVLLNSGI 
                                 KDSSLASFLQ PFQDTLWILV GLSVHVALVL YLLDRFSPFG RLNLSSAMWF AWGVLLNSGI 
                                 KDSSLASFLQ PFQDTLWILV MLSVHVALVL YLLDRFSPFG RLNLSSAMWF AWGVLLNSGI 
                                 KSSTLVSFLQ PFRDTLWILV MVSVHVALVL YLLDRFSPFG RLNLSSAIWF AWGVLLNSGI 
                                 RSSTLVSFLQ PFSHTLWVLV MGSVHVALVL YLLDRFSPFA RLNLSSATWF AWGVLLNSGI 
                                 RSSTLVSFLQ PFSNTLWILV MVSVHVALVL YLLDRFSPFG RLNLSSAVWF AWGVLLNSGI 
                                 RSSTLVSFLQ PFSNTLWILV MVSVHVALVL YLLDRFSPFG RLNLSSAIWF AWGVLLNSGI 
                                 RSSTLVSFLQ PFSNTLWILV MVSVHVALVL YLLDRFSPFG RLNLSSAIWF AWGVLLNSGI 
                                 RSSTLVSFLQ PFSNTLWILV MVSVHVALVL YLLDRFSPFG RLNLSSAVWF AWGVLLNSGI 
                                 RSSTLVSFLQ PFSNTLWILV MVSVHVALVL YLLDRFSPFG RLNLSSAIWF AWGVLLNSGI 
                                 VSTSLFKFLT VLENDVWGCI LAAYFFSILL WIFDRWSPYS YFSLKESLWF CMTSLTPQGG 
                                 TPTSLFKFLT VLENDVWMCI LGAYFFSFLM WVFDRWSPYS YFNLKECLWF CMTSLTPQGG 
                                 TPTSLFKFLT VLENDVWFCI LAAYFFSFLM WIFDKWSPYS YFNLKECLWF CMTSLTPQGG 
                                 SPSSLFKFLT VLETNVWLCI LAAYFFSFLM WIFDRWSPYS YFNLKECLWF CMTSLTPQGG 
                                 TPSSLFKFLT VLETNVWLCI LAAYFFSFLM WIFDRYSPYS YFNIKECLWF CMTSLTPQGG 
                                 TPSSLFKFLT VLETNVWLCI LAAYFFSFLM WIFDRYSPYS YFNIKECLWF CMTSLTPQGG 
                                 TPTSLFKFLT VLENDVWLSI LAAYFFSFLM WVFDKWSPYS YFTLKECLWF CMTSLTPQGG 
                                 TPTSLFKFLT VLENEVWLCI LAAYFFSFLM WVFDRWSPYS YFNLKECLWF CMTSLTPQGG 
                                 TTTSLFKFLT VLENEVWFCI LAAYLFSVLL WIFDRWSPYS YFNLRECFWF CMTSLTPQGG 
                                 TATSLFKFLT VLESDVWLCI LGAYFFSLLM WIFDKFSPYS YFTMKECLWF CMTSLTPQGG 
                                 RTVDMFACLA PFDLSLWACI AGTVLLGTLV YLLNWLNPPR LTTLYNSMWF VYGSFVQQGG 
                                 KTVDMFACLA PFDLSLWACI AGTVLLGLLV YLLNWLNPPR LTTLYNSMWF VYGSFVQQGG 
                                 EKISIFSLFA PFDFAVWACI AAAIPVGVLI FVLNRIQAVR AATLHSAIWI VYGAFVQQGG 
                                 ERLNIFSLLA PFDLAVWACI AAAIPVGVMV FLLRRVQSVR STSFQSAIWI VYGAFVQQGG 
                                 DDPHVFSFMQ PLSREIWLCT VFAFIGSVVL FLVSRFSSEE WFTIGNSLWF SLGAFMQQGC 
                                 KKPGVFSFMD PLDTKVWLCI GLGFLASFVL YFVGRFSPYE WFSISNTLWF SLGALMQQGS 
                                 KKGGVFSFKN PLSDGVWISI ICGFFGSVVL FFVGRFSPYE WFSLANTVWF ALGALMQQGS 
                                 KKPGVFSFMS PLAKYVWVCI ILGFLAGIVL FLVGRFSPLE WFTIGNTMWF ALGALMQQGS 
                                 PGKHFFSFME PLSYEIWMCI VFAYIGSVVL FLVSRFSPNE WFSISNSLWF SLGAFMQQGC 
                                 NKAHVFSFMD PLSYEIWMCI VFAYIGSVVL FLVSRFSPNE WFTISNSLWF SLGAFMQQGC 
                                 RKAGLFSFME PFSLSLWVSI VIAYVTSLTI FIVSRFSPYE MFTLCNSFWF AMGALMLQGS 
                                 KKPGVFSFLD PLAYEIWMCI VFAYIGSVVL FLVSRFSPYE WFGIFNSLWF SLGAFMQQGC 
                                 KKPGVFSFLD PLAYEIWMCI VFAYIGSVVL FLVSRFSPYE WFGIFNSLWF SLGAFMQQGC 
                                 KKPGVFSFLD PLAYEIWMCI VFAYIGSVVL FLVSRFSPYE WFGIFNSLWF SLGAFMQQGC 
                                 KKPGVFSFLD PLAYEIWMCI VFAYIGSVVL FLVSRFSPYE WFGIFNSLWF SLGAFMRQGC 
                                 KKPGVFSFLD PLAYEIWMCI VFAYIGSVVL FLVSRFSPYE WFGIFNSLWF SLGAFMQQGC 
                                 KKPGVFSFLD PLAYEIWMCI VFAYIGSVVL FLVSRFSPYE WFGIFNSLWF SLGAFMQQGC 
                                 KKPGVFSFLD PLAYEIWMCI VFAYIGSVVL FLVSRFSPYE WFGIFNSLWF SLGAFMQQGC 
                                 KFPGVFSFMD PLSKEVWMCM TFAYLGSIVL FVVSRFGGAE WFSVKNSLWF ALGAFMQQGS 
                                 KTPGVFSFLN PLSQEIWISV ILSYVGSFVL YFVTRFPPYE WFTMLNSFWY SLAAFMQQGC 
                                 KTPGVFSFMN PLSQEIWVSV IFSYIGSIVL FFVSRFSPHE WFSVWNSFWF SLAAFMQQGC 
                                 KKPSVFSFLN PLSKEIWVCV LFSYVGSIVL YIVSRFSPFE WFSILNSFWF ALGAFMQQGC 
                                 KNPGVFSFLN PLSKEIWVCV IFSYIGSIVL FIVSRFSPYE WFSILNSLWF ALGAIMQQGC 
                                 KKPGVFSFLN PLSKEIWVCV IFSYIGSIVL FTVSRFSPYE WFSIINSLWF ALAAFMQQGC 
                                 GRPGYFSFLD PFSPGVWLFM LLAYLASCVL FLVARLTPYE WYSLGNSFWF PVGGFMQQGS 
                                 GKPGYFSFLD PFSPGVWLFM LLAYLASCVL FLVARLTPYE WYSLGNSLWF PVGGFMQQGS 
                                 GKPGYFSFLD PFSPAVWLFM LLAYLSSVLL FYTHKLSPYE WYTLGNSLWF PVGGFMQQGS 
                                 GKPGYFSFLD PFSPAVWLFM LLAYLASCVL FLAARLSPYE WYTLGNSLWF PVGGFMQQGS 
                                 GNPSVFSFLN PLSPDIWMYV LLAYLGSCVL FVIARFSPYE WFTLLNSFWF GMGSLMQQGS 
                                 GNPGVFSFLN PLSPDIWMYI LLAYLGSCVL FVIARFSPYE WFTLLNSFWF GVGALMQQGS 
                                 GNPGVFSFLN PLTPDIWMYV LLACLGSCVL FVIARFTPYE WFTLLNSLWF GVAALMRQGS 
                                 GNPGVFSFLN PLSPDIWMYV LLACLGSCVL FVIARFTPYE WFTLLNSFWF GVGALMQQGS 
                                 NPSKLFAFLN PLATSVWSFM FLAYMASFSL FFLARFSPYE WFTISNCFWF VAGVSLKQDA 
                                 NPAQFFSFMN PLALEVWIYW LVAYVVSVTL YIVAKFSPYE WFTLSNSFWF TIGSLMQQGS 
                                 KPARLFSFMK PLTLDIWLYV LVAYALSITM FLVSRFSPYE WFSLGNSFWF TVGTLMQQGS 
                                 SPTRLFSFMN PLAVEIWLYV MAAYILSFTL FVMARFSPYE WFSISNSFWF ITGTFLRQGS 
                                 KPSRLFSFLN PLAMNIWLYM AGAYVLSITI WIVARFSPLE WFTIGNSFWF AIGSLMQQGS 
                                 SPTRLFSFMN PLAVEIWIYV LAAYILSFTL FVMARFSPYE WFSVSNSFWF ITGTFLRQGS 
                                 SPTRLFSFMN PLAVEIWLYV LAAYMLSFTL FVMARFSPYE WFTISNSFWF ITGTFLRQGS 
                                 NAAQLFSFMN PLALNIWFYI FAAYALSLTL LIVARLSPYE WFTMGNCFWF TVGSLMQQGS 
                                 DESRLFSFMN PLAMDIWMYV FSAYVLSITM FVVARFSPYE WFSLANSFWF TIGTLMQQGS 
                                 SPARLFSFMN PLAIEIWLYV LAAYILSVTM FVVARFSPYE WFSLANSFWF TIGTLMQQGS 
                                 KSPSLFSFLA PFSSFVWLWV ITAYCGSVLL FIMARISPYE WFSLSNAFWF TIGSLMQQGS 
                                 KPPSLFSFMS PFSKQVWLYL GGAYMMSMSL FILGRLSPKE WFSFSNSMWF TIGALLQQGS 
                                 KPPSLFSFMS PFSKQVWLYL GGAYMMSMSL FILGRISPKE WFSFSNSMWF TIGALLQQGS 
                                 SKPGLFSFLN PLAIEIWLYV IGAYLLSFTI FVLARFSPYE WFNLANSFWF TVGTLMQQGS 
                                 APPSLFSFLS PFSNEVWMYM LAAYLGSLTF FAMARLSPYE WFSLKNSLWF TIGSLMQQGS 
                                 KPPSLFSFLS PFSVEVWIYM CAAYVGSLSL FILARLTPLE WFNFLNSTWF TIGSLMQQGC 
                                 KPPNLFSFLS PLSVEVWIYM CTAYLASLSI YAMSRITPYE WFTILNAMWF TIGSLMQQGS 
                                 QPKDLFSFLS PLSLDVWIYM ATAYLGSVLL FVLSRMAPAD WWDMCNALWL TMGSIMGQGC 
                                 PPKDLFSFLS PLSLDVWIYM ATAYLGSVLL FVLSRMAPAD WWDMLNALWL TMGSIMGQGC 
                                 KPPNLFSFLS PFSLDVWMYM VTAYLGSLFL FILARMTPHE WFNLVNCLWF SLGSLMGQGC 
                                 KPPNLFSFLS PLSLDVWIYM ATAYLGSVLL YILARFTPYE WFSLMNCMWF AFGSLMQQGC 
                                 KPPNLFSFLS PLSLDVWIYM ATAYLGSVLL FILARFTPYE WFKLLNCMWF TIGSLMRQGS 
                                 KPPNLFSFLS PLSLDVWIYM ATAYLGSVLL FILAR-SPYE WFTLLNSLWF TIGSLMQQGS 
                                 KPPNLFSFLS PLSLDVWIYM ATAYLGSVLL FILARFTPYE WFTLFNCMWF AIGSLMQQGS 
                                 KPPNLFSFLS PLSLDVWIYM ATAYLGSVLL FILARFTPYE WFTLLNSLWF TIGSLMQQGC 

                                 EDTISNLARL VMIVWLFLLM VLTASYTANL TSILTVQQLP SAITGIDSLR ASIGYQGTFT 
                                 ENTVSSLGRF VLIIWLFVVL IINSSYTASL TSILTIRQLT SRIEGIDSLV TSIGVQGTFA 
                                 ETTVSTLGRM VLLIWLFVVL IITSSYTASL TSILTVQQLN SPIKGVDTLI SSIGFQGSFA 
                                 ENTVSTLGRA VLLIWLFVVL IITSSYTASL TSILTVQQLN SPIRGVDTLI SSVGFQGSYA 
                                 ENTVSTLGRL VLIIWLFVVL IINSSYTASL TSILTVQQLS SPIKGIESLR ERIGYQGSFA 
                                 RPSESFFTRV LVVVWCFVLL ILTQSYTATL TSMLTVQELR PTVRHMDDLR KSIGYQGSFT 
                                 EKVVSNLARF VVLVWCFVVL VLIQSYTANL TSFFTVKLLQ PTVTNWKDLI KFIGYQGTFV 
                                 EKVVSNLARF VVVVWCFVVL VLTQSYTANL TSFLTVQRFQ PAAINVKDLI KNVGYQGAFV 
                                 ERVLSFGARS LVVTWYFVLL VLTQSYTASL ASLLTSQQLN PTITSMSSLL HRVGYQTSFI 
                                 PNPKGTTSKI MVSVWAFFAV IFLASYTANL AAFMIQEEYV DQVTGLSDKK FQFGTVNGST 
                                 PNPKGTTSKI MVSVWAFFAV IFLASYTANL AAFMIQEEYV DQVSGLSDKK FQFGTVNGST 
                                 VNPRGTTSKI MVLVWAFFAV IFLASYTANL AAFMIQEEYI DTVSGLSDKK FQFGTVNGST 
                                 PNPKGTTSKI MVSVWAFFAV IFLASYTANL AAFMIQEEFV DQVTGLSDKK FQFGTVNGST 
                                 VNPRGTTSKI MVLVWAFFAV IFLASYTANL AAFMIQEEYV DTVSGLSDRK FQFGTVNGST 
                                 PNPRGTTSKI MVLVWAFFAV IFLASYTANL AAFMIQEQYI DTVSGLSDKK FQFGTVNGST 
                                 PNPKGTTSKI MVLVWAFFAV IFLASYTANL AAFMIQEQYI DTVSGLSDKK FQFGTVNGST 
                                 NCPKGFTSRF ISNVWATFAV VFLAIYTANL AAFMITREEF YDLSGVEDPR LMFGTVNTHT 
                                 VIPKGITSRF MTNIWAMFAV VFLAIYTANL AAFMITREEY YDFMGIDDYR LSFGTVHSHI 
                                 VSPRGFTARF MTNMWAMFAV VFLAIYTANL AAFMITREEY HELSGLDDPR IAFGTVWSHT 
                                 VSPRGFTARF MTNVWAMFAV VFLAIYTANL AAFMITREEF FDFSGVDDHR LAFGTVWTHT 
                                 HSPRGFTARF MTNVWALFAV VFLAIYTANL AAFMITREEF HEFTGVDDHR LAFGTIWSHT 
                                 HSPRGFTARF MTNVWAMFAV VFLAIYTANL AAFMITREEF FEFSGLDDHR LSFGTIWSHT 
                                 HSPRGFTSRF MTNVWALFAV VFLAIYTANL AAFMITREEF HEFSGLNDSR LVFGTIYSHT 
                                 VSPRGFTSRF MTNVWAMFAV VFLAIYTANL AAFMITREEF HEFTGLDDTR LSFGTIWSHT 
                                 STPRGVSSRF LANMWALFAL VFLASYTANL AAFMITKEEY YDLSGIQDYR LKYATISGST 
                                 STPRGVSSRF LANIWALFAL VFLASYTANL AAFMITKEEY YDLSGIQDWR LKFATLNDTT 
                                 STPKCPTGRL LMNLWAIFCL LVLSSYTANL AAVMVGDKTF EELSGIHDPK LHFGTVESSA 
                                 STPKCPTGRF LMNLWAIFCL LVLSSYTANL AAVMVGDKTF EELSGIHDPK LHFGTVESSA 
                                 EAPRSFSARI LGMVWAGFAM IIVASYTANL AAFLVLDRPE ERITGINDPR LRYATVQSSV 
                                 ETPRSFSARV LGMVWAGFAM IIVASYTANL AAFLVLDRPK AVVSGIDDPN LRYATVNSSV 
                                 ETPRSFSARV LGMVWAGFAM IIVASYTANL AAFLVLDRPE ALISGIDDPR LRYATVGSAT 
                                 ETPRSFSARV LGMVWAGFAM IIVASYTANL AAFLVLDRPE ASISGIDDPR LRYATVGSAV 
                                 ETPRSFSARV LGMVWAGFAM IIVASYTANL AAFLVLDRPE ASISGIDDAR LRYATVHSSV 
                                 ETPRSFSARV LGMVWAGFAM IIVASYTANL AAFLVLDRPK TSLSGINDPR LRYATVGSAV 
                                 ETPRSFSARV LGMVWAGFAM IIVASYTANL AAFLVLERPK TKLSGINDAR LRCATVGSAV 
                                 ETPRSFSARV LGMVWAGFAM IIVASYTANL AAFLVLERPK TKLTGINDAR LRCATVGSAV 
                                 ETPRSFSARV LGMVWAGFAM IIVASYTANL AAFLVLERPK TKLTGINDAR LRCATVGSAV 
                                 ETPRSFSARV LGMVWAGFAM IIVASYTANL AAFLVLERPK TKLSGINDAR LRCATVGSAV 
                                 ETPRSFSARV LGMVWAGFAM IIVASYTANL AAFLVLERPK TKLSGINDAR LRCATVGSSV 
                                 ETPRSFSARV LGMVWAGFAM IIVASYTANL AAFLVLERPK TKLTGINDAR LRCATVGSSV 
                                 GSPKHLSGRL IAATWWLFGF IIIASYTANL AAFLTVSRLD SPVNSLDDLS TQYAPQGTDV 
                                 GAPKNLSGRL VAATWWLFGF IIIASYTANL AAFLTVSRLD TPVESLDDLS KQYAPLGSSA 
                                 GAPKNLSGRL VAATWWLFGF IIIASYTANL AAFLTVSRLD TPVESLDDLS KQYAPIGSSA 
                                 GAPKNLSGRL VAATWWLFGF IIIASYTANL AAFLTVSRLD TPVESLDDLA KQYAPLGSSA 
                                 GAPKNLSGRL VAATWWLFGF IIIASYTANL AAFLTVSRLD TPVESLDDLS KQYAPLGSSA 
                                 GAPKNLSGRL VAATWWLFGF IIIASYTANL AAFLTVSRLD TPVESLDDLS KQYAPLGSSA 
                                 GAPKNLSGRL LAATWWLFGF IIIASYTANL AAFLTVSRLD TPIESLDDLS KQYAPLGSAA 
                                 GAPKNLSGRL VAATWWLFGF IIIASYTANL AAFLTVSRLD TPIESLDDLS KQYAPLGSST 
                                 GAPKNLSGRL VAATWWLFGF IIIASYTANL AAFLTVSRLE IPIETLEDLS KQYAPVNSSA 
                                 GAPKNLSGRL VAATWWLFGF IIIASYTANL AAFLTVSRLD APVESLEDLS KQYAPINSSE 
                                 EPYTTLATRM MMGVWWLFAL IVISSYTANL AAFLTISRIE NSIQSLQDLA KQYGTVDSAV 
                                 EPYTTLATRM MMGAWWLFAL IVISSYTANL AAFLTITRIE SSIQSLQDLS KQYGTVDSAV 
                                 ESVNSMAMRI VMGSWWLFTL IVCSSYTANL AAFLTVSRMD NPIRTFQDLS KQYGTVDSAV 
                                 EFMSSMALRI AMGSWWLFTL IVCSSYTANL AAYLTVSRMD NAIRTFQDLS KQYGTVESAV 
                                 DLPKSVSGRI VTSVWWFFTL IIISSYTANL AAFLTTMRMS GSIRSAEDLV KQYGPYGGST 
                                 DSPRSFSGRV IGSAWWFFTL IIISSYTANL AAFLTIEKLV VSIDSADDLV GHYGTKSGTS 
                                 DYPRSISGRI VGSVWWFFTL IIISSYTANL AAFLTIERMD VTINSVDDLA RQYGITNGST 
                                 DSPRSISGRI VGSAWWFFTL IIISSYTANL AAFLTIEKMV MPIESADDLV RQYGTLSAST 
                                 DSPRSMSGRI VGSVWWFFTL IIISSYTANL AAFLTVERML TPIDSAEDLA RQYGTISGST 
                                 DSPRSMSGRI VGSVWWFFTL IIISSYTANL AAFLTVERML TPIESAEDLA KQYGTTSGST 
                                 DCPRSIAGRI IGGVWWFFVL IIISSYTANL AAFLTVERML QPVQSADDLV KQYGILTGAT 
                                 DSPRSLSGRI VGGVWWFFTL IIISSYTANL AAFLTVERMV SPIESAEDLA KQYGTLAGST 
                                 DSPRSLSGRI VGGVWWFFTL IIISSYTANL AAFLTVERMV SPIESAEDLA KQYGTLAGST 
                                 DSPRSLSGRI VGGVWWFFTL IIISSYTANL AAFLTVERMV SPIESAEDLA KQYGTLAGST 
                                 DSPRSLSGRI VGGVWWFFTL IIISSYTANL AAFLTVERMV SPIESAEDLS KQYGTLSGST 
                                 DSPRSLSGRI VGGVWWFFTL IIISSYTANL AAFLTVERMV SPIESAEDLA KQYGTLSGST 
                                 DSPRSLSGRI VGGVWWFFTL IIISSYTANL AAFLTVERMV SPIESAEDLA KQYGTLSGST 
                                 DSPRSLSGRI VGGVWWFFTL IIISSYTANL AAFLTVERMV SPIESAEDLA KQYGTLSGST 
                                 DSPRSISGRM VGAVWWFFTL ILISSYTANL AAFLTVERMV TPINSAEDLA RQYGTISGTT 
                                 DTPPSIAGRI AAAVWWFFTI ILISSYTANL AAFLTVERMV APIKTPEDLT MQYGTLYGST 
                                 DSPRSVSGRI AAASWFFFTL ILISSYTANL AAFLTVERMV TPINSPEDLA MQYGTLHGST 
                                 DSPRSISGRI VGSVWWFFTL ILISSYTANL AAFLTVERMV TPINSPEDLA SQYGTLHGST 
                                 DSPRSISGRI VGSVWWFFTL ILISSYTANL AAFLTVERMV TPINSPEDLA AQYGTLHGST 
                                 DSPRSISGRI VGSVWWFFTL ILISSYTANL AAFLTVERMV APINSPEDLA SQYGTLHGST 
                                 TAPRALSTRC VSGVWWAFTL IIISSYTANL AAFLTVQRME VPIESVDDLA DQYGTMGGST 
                                 TAPRALSTRC VSGVWWAFTL IIISSYTANL AAFLTVQRMD VPIESVDDLA DQYGTIGGSS 
                                 EMPRALSTRC VSGVWWAFTL IIISSYTANL AAFLTVQRME VPIESPDDLA DQYGTIGGST 
                                 EMPRALSTRC VSGVWWAFTL IIISSYTANL AAFLTVQRME VPVESADDLA DQYGTIAGST 
                                 EMPKALSTRI IGGIWWFFTL IIISSYTANL AAFLTVERME SPIDSADDLA KQYGAVDGAT 
                                 EMPKALSTRI VGGIWWFFTL IIISSYTANL AAFLTVERME SPIDSADDLA KQYGAVDGAT 
                                 EMPKALSTRI LGGIWWFFTL IIISSYTANL AAFLTVERMD SPIDSADDLA KQYGAVDGST 
                                 EMPKALSTRI VGGIWWFFTL IIISSYTANL AAFLTVERME SPIDSADDLA KQYGAVDGST 
                                 GTPKATSARI LGGIWWFFTI IIIPSYTANL TALRTVERLQ KPIQNVAELS SQYGTLGGST 
                                 DSPKAFSTKI IGCVWWSFTL IIVSSYTANL AAFLTVERMV SPIENAEDLA AQYGTLSGTT 
                                 DNPKAASTRI VGSIWWFFTL IIISSYTANL AAFLTVERMA SPIESAQDLA EQYGTLSGST 
                                 GNPKAASTRI VGGIWWFFTL IIISSYTANL AAFLTVERMI APIDSVEDLA DQYGTLAGST 
                                 DNPKATSTRI VGGIWWFFTL IIISSYTANL AAFLTVERMI TPIESAQDLA DQYGTLGGST 
                                 GNPKAASTRI VGGIWWFFTL IIISSYTANL AAFLTVERMI TPIENAADLA EQYGTLGGST 
                                 GNPKATSTRI VGGIWWFFTL IIISSYTANL AAFLTVERMI TPIENAADLA EQYGTLGGST 
                                 DNPRSTSTRI VGAIWWFFTL IIISSYTANL AAFLTVERMI SPIENAEDLA SQYGTLSGST 
                                 DNPKATSTRI VGGIWWFFTL IIISSYTANL AAFLTVERMI TPIENAEDLA GQYGTLSGST 
                                 DNPKAASTRI VSGVWWFFTL IIISSYTANL AAFLTVERMI TPIENAEDLA SQYGTLSGST 
                                 DAPIAVSTRL VAGIWWFFTL IMVSSYTANL AAFLTVESVS EPFKNVEDLV NQFGLKKGST 
                                 EAPKASSTRA VASIWWFFTL IMVSSYTANL AAFLTVEQIH SPISNAEDLA ASYGAKDGST 
                                 EAPKAPATRA VASIWWFFTL IMVSSYTANL AAFLTVEQVV SPISNAEDLA AGYGAKDGST 
                                 DNPRAVSTRI VGGTWWFFTL IIISSYTANL AAFLTVERMV SPIESAEDLA KQYGTLAGST 
                                 DAPISVSTRM VAGIWWFFTL IMVSSYTANL AAFLTIESTT SPFRNVEELA NQYGAKGGST 
                                 DAPKATSTRM VAGIWWFFTM IIISSYTANL AAFLTIERVE SPISSVDDLA KQYGLVSGST 
                                 DMPRATSTRM VAGLWWFFTL IMISSYTANL AAFLTVERMD SPISSAEDLA KQYGSVSGST 
                                 DLPKAISTRL VAGMWWFFAL IMLSSYTANL AAFLTMERMD ATIESAEDLA KQYGVVGGST 
                                 DLPKAVSTRV VSGMWWFFAL IMLSSYTANL AAFLTMERMD ASIESAEDLA QQYGAVGGST 
                                 DLPKAISTRI IAGMWWFFTL IMISSYTANL AAFLTVERMD VAITGAEDLA KQYGAVGGST 
                                 DLPKAVSTRI VAGMWWFFTL IMISSYTANL AAFLTVERMD SPIESAEDLA KQYGALGGST 
                                 DLPKAVSTRI VAGMWWFFTL IMISSYTANL AAFLTVERMD SPIESAEDLA KQYGALGGST 
                                 DAPKAVSTRM VAGMWWFFTL IMISSYTANL AAFLTVERMD SPIESAEDLA KQYGALGGST 
                                 DAPKAVSTRM VAGMWWFFTL IMISSYTANL AAFLTVERMD SPIESADDLA KQYGALGGST 
                                 DAPRAVSTRM VAGMWWFFTL IMISSYTANL AAFLTVERMD SPIESAEDLA KQYGALGGST 

                                 LEYLTRSRLV PLSTEYEKAL AAIVDELPYI ELFLAERTGF KIVGEPFMHR GWGFAFKRDS 
                                 RNYLIPSRIV PLDEQYLSAL AAIVDELPYI EVLLNSNCKF RTVGQEFTRT GWGFAFQRDS 
                                 ENYMTSSRLV PLSPEYANAL AAIVDERPYI DLFLSDYCKF AIRGQEFTRC GWGFAFPRDS 
                                 ENYMIRSRLV PLSPEYAAAL AAIVDERPYV DLFLSEFCGF AIRGQEFTRS GWGFAFPRDS 
                                 ESYLRESRLV PLTPAYAKAL AAIVDERPYV ELFLSSNCAY RIVGQEFTKS GWGFAFPRDS 
                                 FERLKESRLK TYSPEMLHKS DAAFDEVAYI KLFMAKYCSE SIIEPTFKAD GFGFAFPLGS 
                                 RELLKESQLK PFSAECDELF TASFDEVAYI KVILSQNSSK TMVEPSFKTA GFGFVFPKKS 
                                 KDFLIVSKLK PFSSECHALL SAAFDEVAYL RAILSQYCSK AIVEPTFKTA GFGFAFPRNS 
                                 LGKLNQSSLV PFTAECDELL AAAFLGTPYV RLFLGQYCNT KMVEEPFNVD GFGFVFPIGS 
                                 ERNIRYKEMH HQNVEALHSL DAFIYDAAVL NYMAGEGCKL VTIGYIFATT GYGIAIQKDS 
                                 ERNIRYAEMH NQGVDALLSL DAFIYDAAVL NYMAGEGCKL VTIGKVFAST GYGIAIQKDS 
                                 EENIRYPNMH NQGVDAIENL DAFIYDAAVL NYMAREGCKV MTIGKVFATT GYGVALHKNS 
                                 ERNIRYPYMH NQGVDALVSL DAFIYDAAVL NYKAGEGCKL VTIGYIFATT GYGIALQKGS 
                                 EKNIRYPDMH NQRVEALTQL DAFIYDAAVL NYMAREGCKL VTIGKVFATT GYGIALHKGS 
                                 ERNIRYRDMH NQSVDALTSL DAFIYDAAVL NYMAGEGCKL VTIGKVFATT GYGIAMQKDS 
                                 ERNIRYPDMH NQGVEALNSL DAFIYDAAVL NYMAGEGCKL VTIGKVFATT GYGIALQKDS 
                                 EATILYKEMH NLEIAGIEAV DAFLYDGAVL DYLVAEECRL LTVGSWYAMT GYGVAFPRGS 
                                 DSTIHFPEMF NRTVEGLSSL DAFIYDGTVL DYLVTDDCRL LTVGSWYAKT GYAIAFQRNS 
                                 DATLAFPEPH NRTVAGVTSV DAFIYDGTVL DYLVSEDCRL LTVGAWYAMS GYGLAFTRNS 
                                 DSTLGFREMY NKSVEGIEAV DAFIYDGTVL DYLVSEDCRL LTVGSWYAMT GYGLAFPRNS 
                                 DSTLAFKEMH NKSVEGIEAV DAFIYDGTVL DYLVAEDCRL LTVGSWYAMT GYGLAFSRNS 
                                 DSTIAFKEMH NKTVEGVDAV DAFIYDGTVL DYLTSEDCRL LTVGSWYAMT GYGLAFPRNS 
                                 DSTIHFNVMH NKSVDGVAAV DSFIYDGTVL DYLVAEDCRL MTVGSWYAMT GYGLAFSRNS 
                                 DSTISFKEMH NKSVDGVAAV DAFIYDGTVL DYLVQEDCRL LTVGQWYAMT GYGLAFSRNS 
                                 ETNIKHPDMY NVTVDGIMAL QAFIYDATVL EYLAGKGCRL ITVGKWYAMT GYGIAFPYGS 
                                 EINMIHPDMA NKTVLGIAAL QAFIYDATVL QYYVGEGCKL RAVGKWYAMS GYGVGFPKGS 
                                 EAYIKFPDMH SATTRGVAML NAFIMDKSLL DYEVSADCKL LTVGKPFAIE GYGIGLPQNS 
                                 EAYIKFPEMH SATTHGVAML NAFIMDKSLL DYEVSADCKL LTVGKPFAIE GYGIGLPQNS 
                                 DIYFRLSTMY NYSAEAIQAV HAFIWDSAVL EFEASQKCDL VTTGELFFRS GFGIGMRKDS 
                                 DAYFRLSSMY NVTAEGIEKV KAFIWDSPVL YYEASKDCTL TTAGELFGRS GYGIGMPKGS 
                                 EMYFKLSTMY KYTADAIEDI QAFIWDSPRL EYEAASDCDL TTAGDLFGRS GLGIGLPKNS 
                                 EMYFKLSTMY NYTAEAIEAI QAFIWDSPRL EYEAARDCNL VTAGELFGRS GLGIGLQKNS 
                                 AMYFKLSTMY NYTAEAISQV QAFIWDSSRL DYEAAKDCDL VTAGELFGRS GYGIGLPKDS 
                                 DMYFRLSNMY NYTAEAIEAV KAFIWDSSRL EFEAAQDCDL VTAGELFGRS GYGIGLRKGS 
                                 DMYFRLSNMY NYTAEAIRDV MAFIWDSSRL EFEAAQDCQL VTAGELFGRS GYGVGLQKGS 
                                 DMYFRLSNMY NYTAEAIRDI MAFIWDSSRL EFEAAQDCEL VTAGELFGRS GYGIGLQKGS 
                                 DMYFRLSNMY NYTADAIEDV MAFIWDSSRL EFEAAQDCEL VTAGELFGRS GYGIGLQKGS 
                                 DMYFRLSNMY NYTAEAINDV MAFIWDSSRL EYEAAQDCEL VTAGELFGRS GYGIGLQKGS 
                                 DMYFRLSNMY NYTAQAIQDV MAFIWDSSRL EYEASKDCEL VTAGELFGRS GYGIGLQKGS 
                                 DMYFRLSNMY NYTAQAIQDV MAFIWDSSRL EYEASKDCEL VTAGELFGRS GYGVGLQKGS 
                                 ATYFEYTKIW LPTFEALTRV FAFLGDATDI RYQVLVNCDL QMVGEEFSRK PYAVAVQEGS 
                                 MTYFQYTKMW LPTLEAIERV FAYLGDATDI RYQVMIDCHL QMVGDEFSRK PYAIAVQQGS 
                                 MTYFEYTKMW LPTFEALERV FAFLGDATDI RYQFLTTCDF QIVGEEFSRK PYGIAVQQGS 
                                 MTYFEYTKMW LPTLEAVARV FAFLGDATDI RYLQLTNCDL QVVGEEFSRK PYAIAVQQGS 
                                 MTYFQYTKMW LPSLEAVERI FAFLGDATDI RYKVLTNCDL QMVGEEFSRK PYAIAVQQGS 
                                 MTYFQYTKMW LPSLEAVQRI FAFLGDATDI RYQVLTNCDL QMVGEEFSRK PYAIAVQQGS 
                                 MTYFEYSKMW LPSIEAVQRV FAWLGDATDV RYYVLTSCDL QMVGDEFSRK PYAIAVQQGS 
                                 MTYFEYTKMW LPTLEAVKRV FAYLGDATDI RYLEITSCDL QMVGEEFSRK PYAIAVQQGS 
                                 YIYFKYTKML FPSTEALRRV FAYIEDSTTI KYLTMTNCDL IQVGEDFSRK PYAIAVQRGS 
                                 YRYFEYTKMF FPDMEALRRV FAFIGDATDI KYLTMTDCTF MQIGEEFSRK PYAIAVQQGS 
                                 YDQVRYSQMW NVESEGIRKV FAFVWDAAVL EYVAIEDCSL YTVSNNVADR GYGMAMQHGS 
                                 YEHVRYSQMW NVESAGIQKV YAFVWDAAVL EYVAIPDCSF YTIGNTVADR GYGIALQHGS 
                                 YEYFRFAELW CVSPEGIRKA YAFLWDVAVV EYAALDDCSV TVIGNSISSK GYGIALQHGS 
                                 FEYFRFAELW SVSPEGIRKV YAFLWDMAVL EYAALDDCTL VVTGNGMSSK GYGLALQHGS 
                                 YMFFNYQRMW FVNNKGIDRV YVFLIESTLN EYYSSRPCNT MKAGSNLDSK GYGIATPMGS 
                                 WRFFKFLKMK LFEYDGVRKV YAFLLESAMN TYYGQEPCDT MMVGEPLDNK GLRGGLQSTI 
                                 EDFFSYEKMW FVTTEGIERV YAFLLDSSFN EYHNQRPCNT MKVGRNLDVK GYGIATPLGS 
                                 VQFFRYNQMW FVTVDGVRRV YAFILESAMN EYQNQRPCDT IKIGRNLDSK GYGIATPLKS 
                                 RAFFQYKRMW FVKHDGIARV YAYLTESTTI EYVSSKPCDT LKVGNNLNSD GFGIGTPLGS 
                                 EAFFKYHRMW FVTIEGIRKV YAFLIESTTN EYVNKEPCDT MKVGNNLNSN GFGIATPVGS 
                                 RVFFEYKMMW MVSLQGVHRV YVFLLESSTN EYINNRPCNT VKVGPNLNLE GFGIATPHGS 
                                 KEFFRFEKMW FVTTEGVMRV YAYLLESTMN EYIEQKPCDT MKVGGNLDSK GYGIATPKGS 
                                 KEFFRFEKMW FVTTEGMIRV YAYLLESTMN EYIEQKPCDT MKVGGNLDSK GYGIATPKGS 
                                 KEFFRFDKMW FVNTEGVLRV YAYLLESTMN EYIEQKPCDT MKVGGNLDSK GYGIATPKGS 
                                 KEFFRFDKMW FVTTEGVARV YAYLLESTMN EYIEQKPCDT MKVGGNLDSK GYGIATPKGS 
                                 KEFFRYEKMW FTTTEGVARV YAFLLESTMN EYTEQKPCDT MKVGGNLDSK GYGVATPKGS 
                                 KEFFRYEKMW FTTTEGVARV FAFLLESTMN DNIEQKPCDT MKVGGNLDSK GYGVATPKGS 
                                 KEFFRYEKMW FATTDGVARV FAFLLESTMN EYIEQKPCDT MKVGGNLDSK GYGVATPKGS 
                                 LDFFKYSRMW FVTYEGIRRV YALLIESPKN DYVNEYPCDT MKVGRNLDTK GFGVATPLGS 
                                 WEFFRHNKMW SVTYEGIRRV YALLVESPKN EYVNARPCDT MKVGRNIDTK GFGVATPIGS 
                                 WDFFRHNKMW FVTYEGIKRV YALLVESPKN EYVNAEPCDT MKVGRNLDTK GFGIATPLGS 
                                 WDFFRYSRMW FVSYEGIRRV YALLIESPKN EYTNEEPCDT MKVGRNLDAK GFGIATPLGS 
                                 WDFFRYKQMW FVSYEGIQRV YALLIESPKN DYINERPCDT MKVGRNLDAK GFGIATPLGS 
                                 WDFFRYSKMW FVTYEGIRRV YALLIESPKN EYTNERPCDT MKVGRNLDAK GFGVATPLGS 
                                 MTFFQYQRMW FVSTEGIARV YAYLLESTMN EYYRQRNCNL TQIGGLLDTK GYGIGMPLGS 
                                 MTFFQYQRMW FVSTEGIARV YAFLLESTMN EYYRQRNCNL TQIGGLLDTK GYGIGMPVGS 
                                 MTFFMYQRMW FVSTEGIARV YAFLLESTMN EYHRSLNCNL TQIGGLLDTK GYGIGMPLGS 
                                 MTFFQYQRMW FVSTEGIAAV YAFLLESTMN EYHRRLNCNL TQIGGLLDTK GYGIGMPLGS 
                                 MTFFKFEKMW LVNNEGIQRA YALLMESTTI EYVTQRNCNL TQIGGLIDSK GYGIGTPMGS 
                                 MTFFKYDKMW LVSNEGIQRV YAFLMESTTI EFVTQRNCNL TQIGGLIDSK GYGVGTPMGS 
                                 MTFFKYEKMW LVNSDGITRV YALLMESTSI EYITQRNCNL TQVGGLIDSK GYGVGTPIGS 
                                 MTFFKYEKMW LVNSEGIQRV YALLMESTSI EYVTQRNCNL TQIGGLIDSK GYGVGTPIGS 
                                 MSFFRYQKMW FVTYEGTKKV YAFLMESTMI DYAVQRDCNL TQISGLLDSK GYGIATPKGS 
                                 MTFFRYKKMW FVSYDGIERV FAFLMESTML DYAVQRNCNL TQINGLLDSK GYGIATPMGS 
                                 MTFFRYQKMW FVTYEGIRRV YAFLMESTTL DYFVHRNCNL TQIGGLLDSK YYGIATPIGS 
                                 MTFFRYQKMW FVTYEGTKRV FAFLMESTTL DYVVQRNCNL TQIGGLLDSK GYGIGTPKGS 
                                 MTFFRYQKMW FVTYEGVQRV YAFLMESTML DYAVQRDCNL TQIGGLLDSK GYGIATPKGS 
                                 MTFFRYQKMW FVSYEGVKRV YAFLMESTML DYVVQRDCNL TQIGGLLDSK GYGIATPKGS 
                                 MTFFRYQKMW FVDYEGVKRV YAFLMESTML DYAVQRDCNL TQIGGLLDSK GYGIATPKGS 
                                 MAFFRYQKMW FVTYEGIQRV YAFLMESTML DYILQRDCSL IQIGGILDNK GYGIGTPMGS 
                                 MTFFRYKKMW FVTYEGIQRV YAFLMESTML DYTVQRDCNL TQIGGLLDSK GYGIATPMGS 
                                 MTFFRYKKMW FVTYEGIQKV YAFLMESTML DYIVQRDCNL TQIGGLLDTK GYGIATPMGS 
                                 EEYFRYKKIF YTSNEGVDKV YAFFMESTSI EYMVERNCKL AQIGGLLDNK GYGIVMKKNS 
                                 FSFFKYQKMY LTSNEGLQRV YAFLMESTSI EYIIERECDV TQIGGLLDDK GYGIAMRKNS 
                                 ISFFKYAKMY LTSNEGLQRV YAFLMESTSI EYIVERECDV TQIGGLLDDK GYGIAMRKNS 
                                 MTFFRYKRMW LMSYDGIDRV YAFFMESTSI DYVIQRNCEL MQVGGLLDTK GYGIGTPIDS 
                                 ASFFQYKKMW FTSNEGLQRV YAYLMESTSI EYLAERNCDI TQIGGLLDSK GYGIAMRKNS 
                                 GAFFRYQRMW FTSNEGVKRV YAFLMESSTI EFFTERICDL TQVGGMIDSK GYGIAMKTGS 
                                 LDFFRQQRMW FVSTEGVERV YAFFMESTSI EFFTERRCDL TQIGFPMDSK GYGIAMRPGS 
                                 MAFFQYQRMW FTSNEGRDRV YAFLMESTSL EYITERYCDL TQIGGLLDSK GYGIAMPVNS 
                                 LSFFRYQRMW FTSNEGRDRV YAFLMESTSL EYITERYCEL TQIGGLLDSK GYGIAMPVNS 
                                 AAFFKYQRMW FTSNEGVERV YAFLMESTSI EYQVERNCEL QQIGDLLDSK GYGIAMPVNS 
                                 AAFFRYQRMW FMSNEGVERV YAFLMESTSI EYVIERNCEL TQVGGLLDSK GYGIAMPPNS 
                                 AAFFRYQRMW FTSNEGMERV YAFLMESTSI EYVIERNCDL TQIGGLLDSK GYGIAMPPNS 
                                 AAFFRYQRMW FATNEGEERV YAYLMESTTI EYVVERNCDL TQVGGMLDSK GYGIAMPPNS 
                                 AAFFRYQRMW FTSNEGVERV YAFLMESTSI EYVIERNCEL TQVGGMLDSK GYGIAMPPNS 
                                 AAFFRYQRMW FTSNEGVERV YAFLMESTSI EYVIERNCEL TQVGGMLDSK GYGIAMPPNS 

                                 PLAIDMSTAI LKLSETRKLQ EIRKKWLLHL KSFKGLYLVC IAITVSAFLV FVLR 
                                 PLAVDMSTAI LQLSEEGELE KIHRKWLLSL KSFWGLFLIC GITCFMALTV FFWR 
                                 PLAVDMSTAI LGLSETGELQ KIHDRWLLNV HSFWGMFLVV GIACLVALFI HFFK 
                                 PLAIDMSTAI LGLSETGQLQ KIHDKWLLKL RSFWGLFLVC GISCFIALFI YFFK 
                                 PLAIDLSTAI LELAENGDLQ RIHDKWLLHL KSFWGLFLIC GVACLLALFL YFVQ 
                                 PLVSDISRQI LNITEGDAMK AIENKWFLDH HSFEALFLIV FVVSVILLLL MLAS 
                                 PLTDDVSRAI LNVTQGEEMQ HIENKWFLSL SSFWGLFLIA GIASFLALLI FVAN 
                                 PLTGDVSKAI LNVTQGDEMQ HIENKWFLSL RSFWGLFLIA GIASFLALLI FVFL 
                                 PLVADVSRAI LKVAESPKAV ELEHAWFLGV GSFWFLFLVV FVVCVLALGK FTFC 
                                 GWKRAVDLAI LQLFGDGEME ELEALWLLDV DNMAGVFYML GAAMALSLIT FIAE 
                                 GWKRQVDLAI LQLFGDGEME ELEALWLLDI DNMAGVFYML GAAMALSLIT FICE 
                                 RWKRPLDLAL LQLVGDDEID MLERLWLLDI DNMAGVFYML LVAMGLSLLV FAWE 
                                 PWKRQIDLAL LQFVGDGEME ELETLWLLDI DNMAGVFYML AAAMALSLIT FIWE 
                                 RWKRPIDLAL LQFLGDDEIE MLERLWLLDI DNMAGVFYML LVAMGLSLLV FAWE 
                                 HWKRAIDLAL LQFLGDGETQ KLETVWLLDI DNMAGVFYML LVAMGLALLV FAWE 
                                 RWKRPIDLAL LQFLGDGDTQ RLETVWLLDI DNMAGVFYML LVAMGLSLLV FAWE 
                                 KYVAPFNEKL LEYIENGDVD RLRRFWLLST EQFLSAFLLL LSGIGLAFLL LGLE 
                                 KYVQMFNKRL LDFRENGDLE RLQRFWMLAL EQFLSAFLLL MGGTLLAALI LLLE 
                                 KYLSMFNKRL LDLRANGDLE RLRRYWMLAL EQFLSAFLLL MAGILLAALL LLLE 
                                 RFLKMFNQRL LDYRDNGDLE RLRRYWMLAL EQFLSAFLML MVGILIAAIL LLLE 
                                 KYLQMFNKRL LDYRDNGDLE RLRRYWMLAL EQFLSAFLLL MMGILLAAAF LLLE 
                                 KYLKMFNKRL LDFRENGDLE RLRRYWMLAL EQFLSAFLLL MAGILLAALL LFLE 
                                 KYVQMFNKRL LEFRANGDLE RLRRYWMLAL EQFLSAFLLL MAGILLAALL LLLE 
                                 KYVQMFNKRL LEFRANGDLE RLRRYWMLAL EQFLSAFLLL MAGILLAALL LLLE 
                                 PWKDKINKVL LQLQDMGEME RLQKYWLLGI LNFTSAFILL ALGMMLGAIL LGLE 
                                 PWVDKVNHAL LALQDAGEIE RLKKFWLLGI PNFTSAFILL AGGMVLGSIL LILE 
                                 PLTSDLSEFI SRYKSSGFID LFHDKWYMSI YHFAGLFVLL CLGLGSALLS SLGE 
                                 PLTSNLSEFI SRYKSSGFID LLHDKWYMGV YHLSGLFVLL CLGLGSALLT SLGE 
                                 PWKQNVSLAI LSSHENGFME DLDKTWVLTF ENMAGVFMLV AGGIVAGIFL IFIE 
                                 PWSNAISLAI LNFHESGVME ELETTWILGL QHMLGVFIMV AAGIGAGIVI IILE 
                                 PWTHEVSMAV LDMHESGFME QLDNRWILGL TNMAGVFMMV AGGIVAGVLL IFIE 
                                 PWTQEVSLAI LKLHEKGFME KLDNEWILGL TNMAGVFMMV AGGIVAGVLL IFVE 
                                 PWTQEISLAI LGFHENGYME QLDGRWILGL TNMAGVFMMV AGGIVAGVFL IFIE 
                                 PWTDVITLSV LDFHERGFME DLDERWILGL KNMAGVFILV AAGIVCGVGL IFIE 
                                 PWSESVTLSI LDFHESGFME SLDDKWILGL KNMAGVFILV AVGIVVGMVL IVIE 
                                 LWADAVTLAI LDFHESGFME SLDNHWILGL KNMAGVFIVV GVGIIGGIGL IIIE 
                                 PWADDITLAI LDFHESGFME SLDNKWILGL KNMAGVFILV AAGIVGGIGL IVIE 
                                 PWADAVTLAI LDFHESGFME SLDNRWILGL KNMAGVFILV GAGIVGGIGL IIIE 
                                 PWTDAVTLAI LEFHESGFME KLDKQWILGL KNMAGVFILV GVGIAGGVGL IIIE 
                                 PWTDAVTLAI LDFHESGFME SLDKEWILGL KNMAGVFILV GAGIVGGIGL IIIE 
                                 PLRDLLNDAI LRLLNQRRLE TLKERWWISI QNIGGVFIVI FVGIFLACVT LAIE 
                                 PLKDQFNNAI LLLLNKRKLE KLKETWWISI HNIGGVFIVI FVGIGLACFT LAFE 
                                 PLKDQFNNAI LQLLNKRRLE KLKEKWWISI ENIGGVFIVI FVGIGMACVT LAFE 
                                 HLKDQFNNAI LTLLNKRQLE KLKEKWWISI QNIGGVFIVI FVGIGMACIT LVFE 
                                 PLKDQFNNAI LMLLNKRQLE KLKEQWWISI QNIGGVFIVI FVGIGMACIT LVFE 
                                 PLKDQFNNAI LMLLNRRELE KLKEQWWISI QNIGGVFIVI FVGIGMACIT LLFE 
                                 PLKDQFNNAI LQLLNRRRLE KLKENWWISI QNIGGVFIVI FMGIGLACIT LGVE 
                                 PLKDQFNTAI LQLLNRRELE RLKEKWWISI QNIGGVFIVI FVGIGLACIT LAFE 
                                 PLKDQFNNAI LILLNKRKLE KLKDKWWISI HNIGGVFVVI FLGIIFACFT LAFE 
                                 PLKDQFNNAI LMMLNRRKLE KLKDTWWISI QNIGGVFIVI FVGIGLACVT LIFE 
                                 PYRDIFSQRI LELQQNGDMD ILKLKWWLDI HSFAGVFFVL AAGVVLSCLI ATVE 
                                 PYRDVFSQRI LELQQNGDMD ILKHKWWLDI KSFAGVFCIL AAGIVLSCFI AMLE 
                                 PYRDLFSQRI LELQDTGDLD VLKQKWWLKL HSFAGVFCIL AIGLLLACLV AALE 
                                 PYRDLFSQKI LDLQEKGDLD ILKQKWWLRL HSFAGVFCIL AAGLLLACLV AALE 
                                 DIRDKLTLAI LQLREDGVLD ELKKTWWLTL SKVAGIFYIL VAGLALSVFS VILE 
                                 LLRDSINIAV LTLKEKGELI KMHQKWWLTL SNVSGIFHIL IGGLVLSMIT SSIE 
                                 DLRASINIAV LELNEIGELL KLHQKWWLTL SNVSGIFHIL IGGLILSMVT AFFD 
                                 DLRDRINIAV LELREVGELH KLEQKWWLTL SNVSGIFHIL IGGLVLAMLT AFLD 
                                 DLKNKLNFAV LELRENGDLA KWEKHWFLDL ANVAGIFYIL TGGLITAVLS AVVE 
                                 DLKDKLNFAV LELRESGQLA SWQKKWWLSL NNVAGIFFIL IGGLVLALIT AGLE 
                                 DLKESVNYVT LKLKEDGTLH KMKQTWWLSL NNVAGVFLLL IAGLVVAIGT GLIE 
                                 PLRNPVNLAV LKLNEQGLLD KLKNKWWLSL SNVAGVFYIL IGGLGLAMLV ALVE 
                                 ALRNPVNLAV LKLNEQGLLD KLKNKWWLSL SNVAGVFYIL IGGLGLAMLV ALIE 
                                 ALRNAVNLAV LKLNEQGLLD KLKNKWWLSL SNVAGVFYIL VGGLGLAMLV ALVE 
                                 SLRTPVNLAV LKLSEQGVLD KLKNKWWLSL SNVAGVFYIL VGGLGLAMLV ALIE 
                                 QLRSAVNLAV LKLNEQGLLD KLKNKWWLSL SNVAGVFYIL VGGLGLAMLV ALIE 
                                 SLRTPVNLAV LKLSEAGVLD KLKNKWWLSL SNVAGVFYIL VGGLGLAMLV ALIE 
                                 ALRNAVNLAV LKLNEQGLLD KLKNKWWLSL SNVAGVFYIL VGGLGLAMMV ALIE 
                                 PLREQLNLAV LSLKESDDLA RLTNKWWLSL SNVAGIFYIL IGGLVLALAV AFFE 
                                 PLRKRLNEAV LTLKENGELL RIRNKWWLSL SNVAGIYYIL IGGLLLAVIV AIME 
                                 ALKDPINLAV LTLKENGELI KLRNKWWLSL SNVAGIFYIL IGGLLVSVFV AILE 
                                 PLRDPINLAV LSLKENGELT KLVNKWWLSL SNVAGIFYIL IGGLLVALAV ALVE 
                                 PLRDSINLAV LSLKESGELA KLMNKWWLSL SNVAGIFYIL IGGLLLALAV ALVE 
                                 PLKDPINLAV LSLKENGELT KLVNRWWLSL SNVAGIFYIL IGGLLLALAV ALLE 
                                 VYRDEFDLAI LRLQEENRLE ILKRKWWLGM ENIGGIFVVL VCGLLVAIFM AVLE 
                                 VFRDEFDLAI LQLQENNRLE ILKRKWWLGM ENIGGIFVVL ICGLIVAIFM AMLE 
                                 PFRDELSLAV LQLQENNRLE ILKRRWWLGM ENIGGIFVVL ICGLIIAVFV AVME 
                                 PFRDEITLAI LQLQENNRLE ILKRKWWLGM ENIGGIFIVL ICGLIIAVFV AVME 
                                 PYRDKITIAI LQLQEEDKLH IMKEKWWLGI QKIGGIFIVL AAGLVLSVLV AVGE 
                                 PYRDKITIAI LQLQEEGKLH MMKEKWWLGV QNIGGIFIVL AAGLVLSVFV AVGE 
                                 PYRDKVTIAI LQLQEEGKLH MMKEKWWLGV ENIGGIFIVL AAGLVLSVFV AIGE 
                                 PYRDKITIAI LQLQEEGKLH MMKEKWWLGV ENIGGIFIVL AAGLVLSVFV AIGE 
                                 VWRDKLSLAV LELQEKGVIQ MLYDKWWLDL NDLGGVFVFV LCGLTVAVII AILE 
                                 PWKDQISLSI LDLQEKGEIQ MLYNKWWLDF KNICGVFAVL LVGLIISIMV SMFE 
                                 PWRDRISLAI LELQEKGVIY QLYSKWWLGV DSIGGVFVVL LCGLAVAVLI AIIE 
                                 PWRDRISLAI LELQEKGSIH LLYNKWWLGV ENIGGVFVVL LCGLAMAIVV AILE 
                                 PWRDKISLAI LELQEKGVIQ ILYDKWWLGV ENIGGVFVVL LCGLALAILV AILE 
                                 PWRDRISLAI LELQEKGITQ ILYDKWWLGI ENIGGVFVVL LCGLALAVIV AFLE 
                                 PWRDKISLAI LELQEKGVIQ ILYDKWWLGV ENIGGVFVVL LCGLALAILV AILE 
                                 PWRDKISLAI LELQEKGEIQ ILYDKWWLGV VNIGGIFIVL IGGLAFAILV AIFE 
                                 PWRDKISLAI LELQEKGEIQ MLYDKWWLGV DNIGGVFVVL LCGLAFAVII AICE 
                                 PWRDKISLAI LELQEKGEIQ ILYDKWWLGV DNIGGIFVVL LCGLAFSVLI AIFE 
                                 SFRNVLSANI LSLQEKGKLT ALKNKWWLSM KNVGGVFIVL CSGVVVAAIL AAME 
                                 PYRSALSEAV LRLQEQGVLT SLKRKWWLGM DNVGGVFFVL CVGCSIALVI GCCE 
                                 PYRSALSEAV LRLQEQGVLT SLKRKWWLDM DNVGGVFFVL FVGCSFASLF GCCE 
                                 PYRDKLSMAI LELQENGKIQ MLYNKWWLGV ENVGGIFVVL MAGLALAVMV AMFE 
                                 TYRNALSTAV LQLQETGRLA QMKRKWWLDL DNVGGVFVVL VCGVFMACFV TIAE 
                                 PYRAAISQAI LKLQETNRLL ILKSRWWLGL ANVGGVFVVL VGGLLIAAFI SLCE 
                                 PFRAVLSQAV LKMQETNRFI ILKKKWWLGL ANVGGIFVVL ILGSSVALLI ALGE 
                                 PYRTAISGAV LKMQEEGKLY QLKTRWWLGI GNVGGVFVVL ALGCFCAFLI GILE 
                                 PYRTAISGAV LKMQEEGKLH QLKTRWWLGI DNVGGVFLVL ACGCFCAFVL GILE 
                                 PYRTAISGAV LKMQEDGRLH MLKEKWWLGL ANVGGVFVVL VLGCTAGFVM SVLE 
                                 PYRTAISGAV LKLQEIGKLH KLKTKWWLGL ANVGGVFVVL MGGMGVACVV AVFE 
                                 PYRTAISGAI LKLQEEGKLH LLKTRWWLGL ANVGGVFVVL MGGMGIACVI AVCE 
                                 PYRTAISGAV LKLQEEGKLH ILKTKWWLGL ANVGGVFVVL MGGMGVACVI AVCE 
                                 PFRTAISGTI LKLQEEGKLH ILKTRWWLGL ANVGGVFVVL MGGMGVACVI AVCE 
                                 PFRTAISGAV LKLQEEGKLH ILKTRWWLGL ANVGGVFVVL MGGMGVACVI AVCE 
