# Supplementary material for: Ancient Protostome Origin of Chemosensory Ionotropic Glutamate Receptors and the Evolution of Insect Taste and Olfaction
Source: PLoS Genet. 2010 Aug 19;6(8):e1001064. doi: 10.1371/journal.pgen.1001064 (PMC2924276; doi:10.1371/journal.pgen.1001064)
Supplement: Dataset S3 — Alignments used for phylogeny. This folder contains the multiple sequence alignments used for phylogenetic analyses, before and after alignment cleaning in FASTA and PHYLIP format, respectively, as well as the intron alignment file used in Figure 2D. (1.21 MB ZIP) [file pgen.1001064.s003.zip › 100528_CrosetRytz_DatasetS3_Alignments/Figure2D_IR25a-iGluRs_IntronPositions.phy]

   33    145
DmelIR025a          0010001000000000000100000000000000000000000000010001000000000001000000000000000000000000000000000000000000001000000000000000100000000000000000000
AaegIR025a          0000001000000000010000000000000100000000000000010000000000000001000000000000000000000000000000000000000000001000010000000000100000000000000000000
AgamIR025a          0000001000000000010000000000000100000000000000010000000000000001000000000000000000000000000000000000000000001000010000000000000000000000000000000
BmorIR025a          0010001000000000000001000000000000000000000000010001000000000001000000000000000000000000000100000000000000001000010000000000100000000001000000000
ApisIR025a          0010001000000010000001000000000000100000000000010001000000000001000000001000000100000000000100000001000000000000010000100000000000100100000000000
PhumIR025a          0000001000000010000001000000000000000000000000010001000000000001000000000000000100000000000100000001000000000000010000100000100000100000000000000
DpulIR025a          0010001000000010000001000000000000100000000000010001000000000001000000000000000100000000000100000001000000010100011000100000000000100000001000010
CcapIR025a          0000001000000000000001000000000000010000000000000000000100000001000000000000000000000000000000000000000100000000010000100000100000001000000000000
DmelG11155          0010000000000000000001000000000010100000000010000001000000000001000000000000000010000100000000000000001000000000100000000000000000100000000000000
DmelCG3822          0010001000010000001000000000100000000000000000000000000000000001000000000001000000000000000010000000010000000000100001000010000000000000000000000
DmelCG5621          0010000010000000000000000000000000000000010000000001000000000001000000000000000100010000000000000000010000000000100000000010000011000010000000000
DmelCG9935          0010001000000000000010000000000010000000000010000001000000000001000000000000000100000100000000000000000000000000100000000100000000100000000000000
DmelClumsy          0010001000100000000001000000000001000000000000000001000000000000000000000000000100000000000000000000010000000000000000000010000000000010000000000
DmelGluR01          0010001000000100000001000000000000100000000010000001000000000000000000010000000000000000010000000000000000000000100000000001000000000000000000010
DmelGluR1B          0010001000000100000001000000000000100000000010000001000001000000000000010000000100000000010000100000000000000000100000000001000000000000000100000
DmelGlRIIA          0010001000000000000001000000000001000001000000000000000000000000100000000000000000000000000010000000010000000000000000000010000000000000000000000
DmelGlRIIB          0010001000100000000001000000000001000000100000000000100000000000100000000000000100000000000000000000000000100000000000000010000000000010000000000
DmelGlRIIC          0010000100100000000001000000000001000010000000000000001000000000000000000000000100000000000000000000000100000000000000000000000000000010000000000
DmelGlRIID          0010000010000000000010000000000000000000000100000001000000000001000000000000000100010000000000000000010000000000100000000010000010000010000000000
DmelGlRIIE          0010000010000000000010000000000000000000001000000001000000000001000000000000000100001000000000000000010000000000100000000010000000000010000000000
DmelNmdar1          0001000001000000000100000000010000000000000001001000000000010000000010000000000001000000000010000000000000000000000010000000010000000000010000000
DmelNmdar2          0000100000000000000000000000000000000000000000000100000000100000000000000000000000000000001000000000000000000010000100000100000000000000000001001
AaegNMDAR1          0000000000000000000000000000000000000000000000001000010000000000000010000000000000000001000000000000000001000000000010000000000000000000010000000
AgamNMDAR1          0001000001000000000100000000010000000000000001001000000000010000000010000000000000000000000000000000000001000000000010000000000000000000010000000
BmorNMDAR2          0000100000001000000000100000000000000100000000000000000010000000010000000000000000100000000000000010000000000000000100010000000100000000000000000
BmorNMDAR1          0001000001000000000000010000010000000000000000100000000000001010000010000000001000000010000000000000100000000001000010000000010000000000000000000
ApisNMDAR2          0000000000000001000000000100000000000100000000000010000000100000010000000100000000000000100000001000000010000001000010000000001000000000100000100
ApisNMDAR1          0001000000000000100100000001000000000000000000100010000000010000000000100000010000000010000000000000000000000001000010000000010000000000010000000
PhumNMDAR1          0001000001000000100000000001010000000000000000100010000000010000000100000000100000000010000000000000100000000001000010000000010000000000010000000
DpulNMDAR1          1101010000000000100000000000000000000000000000100000000000010000000000000000000000000010000001000000000000000001000010000000010000000000010000000
DpulNMDAR2          0000100000000001000000000010000000000100000000000010000000100000010000000100000000000000100000010000000010000001000010001000001000000000100000000
CcapNMDAR2          0000000000000001000000100000001000000100000000000010000000100000001000000010000000000000100000000100000000000001000010000000001000000000100010000
CcapNMDAR1          0000000000000000000000001000010000001000000000000010000000000110000001000010000000000000000000000000100000000001000010000000010000010000010000000
