# Supplementary material for: Ancient Protostome Origin of Chemosensory Ionotropic Glutamate Receptors and the Evolution of Insect Taste and Olfaction
Source: PLoS Genet. 2010 Aug 19;6(8):e1001064. doi: 10.1371/journal.pgen.1001064 (PMC2924276; doi:10.1371/journal.pgen.1001064)
Supplement: Dataset S3 — Alignments used for phylogeny. This folder contains the multiple sequence alignments used for phylogenetic analyses, before and after alignment cleaning in FASTA and PHYLIP format, respectively, as well as the intron alignment file used in Figure 2D. (1.21 MB ZIP) [file pgen.1001064.s003.zip › 100528_CrosetRytz_DatasetS3_Alignments/Figure4_Diptera_PreCleaning.fa]

>AaegIR31a AAEL013153-PA
--------------------------------------M---------------------
-----------------------------NS-----------------------------
------------------------------------------------------------
-------------------------------------------------------F----
------------------------------------------------------------
------------------------------------------------------------
------------------------------------------------------------
------------------------------------------------------------
------------------------------------------------------------
------------------------------------------------------------
------------------------------------------------------------
------------------------------------------------------------
------------------------------------------------------------
------------------------------------------------------------
------------------------------------------------------------
------------------------------------------------------------
------------------------------------------------------------
------------------------------------------------------------
------------------------------------------------------------
------------------------------------------------------------
------------------------------------------------------------
------------------------------------------------------------
------------------------------------------------------------
------------------------------------------------------------
------------------------------------------------------------
------------------------------------------------------------
------------------------------------------------------------
------------------------------------------------------------
------------------------------------------------------------
------------------------------------------------------------
------------------------------------------------------------
------------------------------------------------------------
------------------------SHLNGVQMNSDITVA-LP---KNAS-DESFDLLAVY
SPGRHLCKDTYQYKYGEWN-MKNG-VIVVP---GF-------------------S----I
-----Y-N--ER---A-DFK------G-L-------------------------------
-----------------------R----------------LRGVTVIDRNNVTSEDVD--
----------R----ILSAA--------------G------RQQGVVLFIKYHYAIL---
---------------AI-LRDYHN------FT------I-H--YR---------------
-----------I---A---R-GWA----------------G-------------------
----------------------------------------------------RL------
K--------------SG-F--------------RLGLLGI--------MA-R--------
------NEAD-VA--TT--G---I--LH-----------------RT-------------
--------N-R-HAEFDF------IHF--S-WE---FTTG-FLY-RMT------P-QLR-
DS---S---GSGSF-WTPF-DGMVWL--ASAV--TV-ITV-LF---VLKLVL--------
------------------------------------------------------------
------------------------------------------------------------
------------------------------------------------------------
----------------------L---------I--------------------I------
-------------S----------------------------------------------
------------------------------------------K-----------------
---------------------------------------I--------------------
------------------KL--------Y-------------------------------
----------------------------------------------EPTRNGPFMSYI--
VDVIATIA------Q-Q--GS----------S-NQV---S-G-R-ISIRI--IIF-SLLF
LTLLLYNYYTSSVVGGLL-SS-PG-K--GPYTIKEFT---D-S--P----L---TL--S-
-----------F-----H----------D-----I---------G---Y-N---------
-----------K--V--------------------LF-----------------------
---------A----------------------------------E------SK-DPT---
IREMY--------------------------------------------RKKAEPSREGK
NTIPVYADVSTAVPYL-K--Q---G-G-YAFH-CE-F--TE-------V----FEEI---
---A-N------QFD--AY-EICEL-R--T-GAS-LFSDL--NIIGMIL----PKRSMYS
EIFKTTL-IRAQEIGLIK---RNLR----RY-----------R-----------------
----------------------------------P-E----------K------------
------------------------------------------------------------
-------P----------T--C-------QAGSRIHPVEFHSVRTAFAIL-------G--
------------------------------------------------------------
------------------------------------------------------------
------------------------------------------------------------
------------------------------------------------------------
------------------------------------------------------------
------------------------------------------------------------
------------------------------------------------------------
------------------------------------------------------------
------------------------------------------------------------
------------------------------------------------------------
------------------------------------------------------------
------------------------------------------------------------
------------------------------------------------------------
-------------------------------------------------------DKR
>Aaeg|AAEL008090-PA
--------------------------------------M---------------------
-----------------------------NL-----------------------------
------------------------------------------------------------
-------------------------------------------------------L----
------------------------------------------------------------
------------------------------------V-----------------------
------------------------------------------------------------
------------------------------------------------------------
-------------------------------------------A----------------
------------------------------------------------------------
------------------------------------------------------------
------------------------------------------------------------
-------------------------S----------------------------------
------------------------------------------------------------
------------------------------------------------------------
------------------------------------------------------------
------------------------------------------------------------
---------------------------------------VLLLFGCLISGVELKSYKSTN
RGSGISIGGSSSKGAADSKGSGGSGTTSGTSPTRVTRNQ---------------------
------------------------------------------------------------
------------------------------------------------------------
------------------------------------------L-----------------
----------------NVGLLVPHTNFGRRDYLRSINTAVIGLQKGRGPKLTFLKDHEFQ
TSNIHFDMMSLTPSPTAILNTLCKEFLHANVTAILYMMNYESYGRSTASAQYFLQLAGYL
GIPVISWNADNSGLERRASQSTLQLQLAPSIEHQSAAMLSILERYKWHQFSVVTSQIAGH
DDFVQAVREHVAAMDHFKF-----------------------------------------
------------------------------------------------------------
------------------------------------------------------------
------------------------------------------------------TILNSV
IVSRPINLVELVNSEARVMLLYCTKDEAVDILKAAEDLNIVGENYVWVVTQSVIENMQAP
SQFPMGML----------------------------------------------------
GVHFDTSSSALLNEISNAIRVYAYGVEYYLSDPKNAGRGLDTHQLSCEDEGRGRWDSGEM
FFKYLRNVSLEGEPNRPNIEFTTDGDLKWAELKIMNLRP-SV---NSKG-LVWEEIGMWK
SWQQQKLDIRDIAWPGNSH-TPPQ-GVPEK---FH-------------------L----K
-----I-T--FL---E-EAP------Y-I-------------------------------
-----------------------NLSPADPVSGKCLMDRGVLCRVAADHEMTDIDMGQ--
----------A--------H--------------K------NGSFYQCCSGFCIDLL---
---------------EK-FAEELG------FT------Y-E--LV---------------
----R----V-E---D---G-KWG----------------T-------------------
-----------------------------------------------------L------
E--------------NG-K--------------WNGLIHE--------LV-N--------
------RKTD-MV--LT--S---L--MI-----------------NA-------------
--------E-R-EAVVDF------SEP--F-ME---TGIA-IVV-A-K------R-T-G-
-I---I---SPTAF-LEPF-DTASWM--LVGI--FA-IQAATF---M----I--------
------------------------------------------------------------
------------------------------------------------------------
------------------------------------------------------------
----------------------F---------L--------------------F------
-------------E----------------------------------------------
------------------------------------------W-----------------
---------------------------------------L--------------------
-------------------S---PSGYDM-------------------------------
--------------------------------------KTVLQNANNTPYRFSLFRTY--
WLVWAVLF------Q-A--AV----------HVD-S---P-R-G-FTSRF--MTN-VWAM
FAVVFLAIYTANLAAFMI-TR-EEFH--EFTGLDDT---------R----L---SH--P-
-----------F-----S----------H-----K---------P---T-I---------
-----------K--F--------------------GT-----------------------
---------I----------------------------------P------WS-HTD---
STISK-----------------------------------------------YFKEMHYY
MKQYNKSSVADGVAAV-L--N---GQM-DAFI-YD-G--TV-------L-----------
-----D------Y-LVQQD-EDCRL-LT-V-G-QWYA--M--TGYGLAF----SRNSKYV
QMFNKRL-LEFRANGDLE---RLRR----YW-----------M-----------------
----------------------------------T-G-----------------------
------------------------------------------------------------
------TC----------R--P-G---K-QEHKSSDPLALEQFLSAFLLL-------MAG
ILL-----AALLL-----------------LL----------------------------
--------------EHL-------------------------------------------
-----------------Y------------------------------------------
------------------------------------------------------------
------------------------------------------------------------
------------------------------------------------------------
----------F-------------------------------------------------
------------------------------------------------------------
-----------------------------K------------------------------
-----------------------Y-------FRKRLAKKDHGGCCALISLSMGKSLTFRG
AVYEATEILRRHRCNDPICDTHLWKVKHELDMSRLRNTQLEKALDAHGIKPPQIRIASTN
DIIGAGRRENLHQRPTILGNLSLGGSAQDLYR----------------------------
---------------------------------------------------WSYK-----
TEIAEM------------------------------------------------ETVL
>AaegIR101 AAEL013241-PA
--------------------------------------M---------------------
-----------------------------YW-----------------------------
------------------------------------------------------------
-------------------------------------------------------I----
------------------------------------------------------------
------------------------------------L-----------------------
------------------------------------------------------------
------------------------------------------------------------
----------------------------------------AFLA----------------
------------------------------------------------------------
------------------------------------------------------------
------------------------------------------------------------
-------------------------V----------------------------------
------------------------------------------------------------
------------------------------------------------------------
---------------SHNTVSAQSNESAIPIAVDYCLQKSNQIYVE----ITRRFIQNQH
FLTAIETLHNQDGKLITLHCTINGITNPLILFTLNEFLARAEKHRRNPTNRKNINPYSQL
EGFLSLGSYEVFSQNLLPAFATFNPLAKIILIGRYLERQQIINLFHLAWIDYDIFNLMIL
NRVDSETSESCLFNPYTQSTEIIDEWNLDCHVIGSLDEI---------------------
------------------------------------------------------------
------------------------------------------------------------
------------------------------------------------------------
----------------G-------------------------------------------
------------------------------------------------------------
------------------------------------------------------------
------------------------------------------------------------
------------------------------------------------------------
------------------------------------------------------------
------------------------------------------------------------
------------------------------------------------------------
-------P----------------------------------------------------
------------------------------------------------------------
------------------------------------------------------------
----------YMEHAKQFL-HKRV-SNLNK---FP-------------------L----K
-----I-A--IA---D-IDL----------------------------------------
------------------------------------------------------------
-----------------------------MSLAVR------KNGKIVRFTYLEGEIV---
---------------EI-MKRKMN------FT------T-D--FV---------------
----I----L-P---S-Q-L-STG----------------F-------------------
-----------------------------------------------------V---Y--
P--------------NG-S--------------LGGSLDL--------IE-R--------
------DQID-LA--AN--S---R--II-----------------YS-------------
--------Y-N-ISNLQY------LRQ--L-TT---TKLI-FIV-P-R------N-Y-YQ
SR---S---RNRVF-FNTF-TWAFYS--V---------NI-LI---A----L--------
------------------------------------------------------------
------------------------------------------------------------
------------------------------------------------------------
----------------------S---------F--------------------P------
-------IFMKLLN----------------------------------------------
----------------------------------------RVS-----------------
---------------------------------------S--------------------
------------------------------------------------------------
-----------------------------------------------ETLEDSYAAAA--
MYTLSVTL------A-I--ST----------R---L---P-N-R-TPARM--VLC-GIML
YGLVSYSIWQAITIKRLNTNN-DHLD--DIQSISELL---D-S--S----L---VPMIP-
-----------V-----A----------YSQFVKP---------Y---T-G---------
-----------N--E--------------------TS-----------------------
-----------------------------------------VGGL--------QEKL---
Y-------------------------------------------------------HLAK
IANNNLTGALLIAEML-K--T---G-T-SAVL-IH-D--LR-------A------GA---
---V-L------ARFYDDE-RMQSLVHV-I-T-EHVL--E--FYQAMAL----PKDSPFL
DQFNEIT-TQCVENGVVA---YQMA----RI--------EFKG-----------------
------------------------------------------------------------
----------------------------------VL---Y-MIAKG--------------
------RD----------N--H-L---L-GICAGMQRFDLGVWKNVFFFY-------MGL
NTL-----AKRVF-----------------I-----------------------------
------------------------------------------------------------
------------------------------------------------------------
------------------------------------------------------------
------------------------------------------------------------
------------------------------------------------------------
------------------------------------------------------------
------------------------------------------------------------
------------------------------------------------------------
------------------------------------------------------------
------------------------------------------------------------
------------------------------------------------------------
------------------------------------------------------------
--------------------------------------------------------GE
>AaegIR60a AAEL003440-PA
--------------------------------------M---------------------
-----------------------------HL-----------------------------
------------------------------------------------------------
-------------------------------------------------------A----
------------------------------------------------------------
------------------------------------C-----------------------
------------------------------------------------------------
------------------------------------------------------------
-------------------------------------------L----------------
------------------------------------------------------------
------------------------------------------------------------
------------------------------------------------------------
------------------------------------------------------------
------------------------------------------------------------
------------------------------------------------------------
------------------------------------------------------------
------------------------------------------------------------
------------------------------------------------------------
------------------------------------------------------------
------------------------------------------------------------
------------------IFFLLCKSFSSGIVYVRMKNERGPMAVQAGINCLELLTDSYF
HNRDSSQIQNLVIFHLDNLSSPSREIELGYLQNHHTGYEEMAY-----------------
------------------------------------------------------------
------------------------------------------------------------
------------------------------------------------------------
------------------------------------------------------------
------------------------------------------------------------
------------------------------------------------------------
------------------------------------------------------------
------------------------------------------------------------
-------G----------------------GTQIFQLKVMSDVLPVESLRNVHFVDYKLI
DFYVIVADEMEKLERAMRYVSSAYAFNPRGKFLILYNNPNNRDHEELFALEVLKLLFFGH
HSVNVLVAYAVDLMTYNVYTGDPYH-----------GTQ-ND------C--GKMKALKIA
TIVNGTFRNKASAITSIRM-PKVP-PEMKS---CT-------------------F----N
-----L-C--AR---V-ASP------F-V-------------------------------
------------------------------------------------------------
--------------------------------------------NEGCKTGLELEIM---
---------------RL-LQESMK------FN------V-N--IS---------------
----C----S-T-------M-ERG----------------E-------------------
-----------------------------------------------------L---M--
E--------------DNIT--------------WSDLLGK--------LR-A--------
------DECD-II--VG--S---F--YP-----------------DF-------------
--------D-V-HIDFAG------TSL--Y-LQ---DYYT-WFV-K-L------A-G-L-
-E---S---RWKVL-LMIF-EVPTWQ--LIAL--SL-LIS-SI---S----W--------
------------------------------------------------------------
------------------------------------------------------------
------------------------------------------------------------
----------------------Y---------F--------------------I------
-------------G----------------------------------------------
------------------------------------------S-----------------
------------------------------------------------------------
-------------------A----------------------------------------
--------------------------------------------LPESNAHKLLSTCF--
LNTWCVFL------C-V--ST----------N-N-R---P-M-C-SSLRI--FFI-ASAL
YAMNLTTIYTSLLIIFFT-SP-PRMH--QIDSIDEIL---A-A--N----F---QI--G-
-----------G-----R----------M-----E-------------------------
--------------Y--------------------ED-----------------------
------------------------------------------------------WFD---
NGDER------------------------------------------------------D
LRVSRLYDNSDDFQPS-H--T---N-L-KAVS-LG-K--RV-------M-----------
-----LTSRMYVK-S--SH-FRDAV-HG-L-T-LDSF--A--NQLELIV----EKGFPLL
PKFNRII-SNLNDMGIVE---KLFN----DF-----------L-----------------
-YNVTILEQ---------------------IEEIV-N----------P------------
------------------------------------------------------------
-------N----------E--D-DDHSL-GSGRDEIVLTTDHLQSAFFFY-------FVG
VVI-----STVVF-----------------FG----------------------------
--------------EVF-------------------------------------------
-----------------F------------------------------------------
------------------------------------------------------------
------------------------------------------------------------
------------------------------------------------------------
----------N-------------------------------------------------
------------------------------------------------------------
-----------------------------I------------------------------
------------------------------------------------------------
------------------------------------------------------------
------------------------------------------------------------
-----------------------------------PKHKSDGNLIPNNITMLRAQ-YVGW
CTLSRK------------------------------------------------EKNK
>AaegIR87a.1 AAEL011691-PA
--------------------------------------M---------------------
-----------------------------RH-----------------------------
------------------------------------------------------------
-------------------------------------------------------Y----
------------------------------------------------------------
------------------------------------Y-----------------------
------------------------------------------------------------
------------------------------------------------------------
-------------------------------------------I----------------
------------------------------------------------------------
------------------------------------------------------------
------------------------------------------------------------
------------------------------------------------------------
------------------------------------------------------------
------------------------------------------------------------
------------------------------------------------------------
------------------------------------------------------------
------------------------------------------------------------
------------------------------------------------------------
----------------------------------------------WFATLHLVAAEVFF
EQNVEENLLTVVPCVKRLCEKYFKSERAMKGSLAIINIKPDTSQFQLSILKSFNEDPRHE
MGVMVKDGRKKHQNASHVTE----------------------------------------
------------------------------------------------------------
---KAKNYLLMVSDSSELDPPINQLR----------------------------------
------------------------------------------------------------
------------------------------------------------------------
------------------------------------------------------------
------------------------------------------------------------
------------------------------------------------------------
------------------------------------------------------------
-------R----------------------LPTWNPLAQVVVLFTSEMTPLIFEIEVRNA
LQKLFENSVLNANVMVQRYGTSVLEVWTWFPYENGGCADDIVNIRLIDECEYTEISVEDM
EQAESYGFVDPDLEYLNETYANSSY-----------AIQ-RD------L--EVGDDDASS
PSQETVWMFREKHFFADFG-PKIP-KDYND---CP-------------------L----K
-----V-S--TP---I-WEP------F-V-------------------------------
-----------------------V------------------------------------
------------------------------------------GNETFIEKGLEVLMI---
---------------EA-ITARMR------LT------P-V--YR---------------
----I----I-E-------PERTT----------------A-------------------
-----------------------------------------------------R---I--
T--------------AD-N--------------ITGFYAD--------LI-K--------
------RRTD-VM--IG--G---L--YE-----------------NP-------------
--------I-S-RKLLSS------TIP--Y-YQ---DDLT-WCV-P-T------A-R-H-
-A---P---KWLNV-FIIF-NVWTWL--IAIV--IV-FFA-AG---I----I--------
------------------------------------------------------------
------------------------------------------------------------
------------------------------------------------------------
----------------------Y---------C--------------------F------
-------------N----------------------------------------------
------------------------------------------H-----------------
---------------------------------------V--------------------
------------------------------------------------------------
----------------------------------------------EKGYPENYTWMA--
LQSLALSL------S-V--YA----------H-Y-W---P-K-R-FSVRL--FLV-GYMF
YGIHWSAAYHSFLISVLT-RP-RFET--QVATVETAI---E-Q--N----F---HF--A-
-----------G-----A----------E---NTL-------------------------
--------------V--------------------FF-----------------------
------------------------------------------------------DRP---
DSFSK------------------------------------------------------H
IARIYETCPNMDDCLA-R--L---H-S-ERTI-AV-A--IS-------R-----------
-----AHSHNSKS-I--GE-AEIFC-FP-R-T-DNIQ--T--YSVGMMV----KKDFHLL
PKINDLI-RRISESGLLG---KWQV----ES-----------D-----------------
--------K---------------------IRIDE-D----------L------------
------------------------------------------------------------
-------D----------E--G-GGGGG-GHGDGQIVLKVEHIEGAFILG-------AVG
LGL-----ATISF-----------------IV----------------------------
--------------EVV-------------------------------------------
-----------------Y------------------------------------------
------------------------------------------------------------
------------------------------------------------------------
------------------------------------------------------------
----------F-------------------------------------------------
------------------------------------------------------------
-----------------------------K------------------------------
-----------------------L------------------------------------
------------------------------------------------------------
-------------------------------K----------------------------
------------------------------------------------------Q-KYKW
DDSTFS------------------------------------------------NLIC
>AaegIR87a.2 AAEL011690-PA
--------------------------------------M---------------------
-----------------------------WW-----------------------------
------------------------------------------------------------
-------------------------------------------------------F----
------------------------------------------------------------
------------------------------------L-----------------------
------------------------------------------------------------
------------------------------------------------------------
-------------------------------------------I----------------
------------------------------------------------------------
------------------------------------------------------------
------------------------------------------------------------
------------------------------------------------------------
------------------------------------------------------------
------------------------------------------------------------
------------------------------------------------------------
------------------------------------------------------------
------------------------------------------------------------
------------------------------------------------------------
------------------------------------------------------------
------------------------------------------------------------
------------------------------------------------------------
------------------------------------------------------------
------------------------------------------------------------
------------------------------------------------------------
------------------------------------------------------------
------------------------------------------------------------
---LFTTLWSVPVEALPEDLLLEAPENLVTIVPCVKHLCDKYYKSERAIKGSLGLIYLKP
DSSLFQINLLKSFHEDPRHEMGIMPKNSRRLHPDASHVTDRAKNYFLMVREASE------
------------------------------------------------------------
-------L----------------------ASHISMFRRLPTLNPLAQVVILFTSEMTPD
VFAVEVRKALQKLFDYWFLNVNVMVQRYNTSVLEVWSWFPYENGRCAEEIIDIRMIDECE
YAEVEEEPEQEELFIVIDQVVEYPN-----------ETF-VN------S--SESEDNSSL
APKKTVWKFLEQHFCAEYE-PKLP-KYFND---CP-------------------L----K
-----V-S--TP---I-WEP------F-V-------------------------------
-----------------------V------------------------------------
------------------------------------------GNETTVEKGFEVLMI---
---------------EV-ITARLN------LT------P-V--YK---------------
----V----I-E-------TERAT----------------A-------------------
-----------------------------------------------------R---I--
T--------------VD-K--------------DTGFYAD--------LI-R--------
------RQSD-IM--IG--G---L--YE-----------------NP-------------
--------V-S-RKLLSS------TIP--Y-YQ---DDVT-WCV-P-P------A-R-L-
-A---P---KWPNV-FIIF-NIWIWM--LAIG--II-FVS-AG---V----I--------
------------------------------------------------------------
------------------------------------------------------------
------------------------------------------------------------
----------------------A---------G--------------------L------
-------------N----------------------------------------------
------------------------------------------T-----------------
---------------------------------------F--------------------
------------------------------------------------------------
----------------------------------------------EQGYEENYTWML--
VQSLALSL------G-L--SA----------T-Y-W---P-Q-R-LSIRL--FML-VYMF
YGMHWDVAHHSFLITVMT-RP-RFEK--QISTAEAAI---E-K--S----F---KF--V-
-----------G-----P----------E---NSL-------------------------
--------------V--------------------FF-----------------------
------------------------------------------------------DKP---
DSVSK------------------------------------------------------H
IASVYQTCKNVDNCLA-R--I---N-S-DQTV-AV-A--VS-------R-----------
-----AHSQNSKS-I--GE-AEMFC-FP-R-T-ANIQ--T--YPVEMMV----KKDFHIL
AKINDLI-RRISESGLLG---KWQV----ES-----------N-----------------
--------K-----------------------IRI-D----------T------------
------------------------------------------------------------
-------D----------S--G-GGGGG-GHGDAQIVLTVAHIEGAFFLV-------GIG
LGI-----SAVAF-----------------VG----------------------------
--------------ELV-------------------------------------------
-----------------Y------------------------------------------
------------------------------------------------------------
------------------------------------------------------------
------------------------------------------------------------
----------F-------------------------------------------------
------------------------------------------------------------
-----------------------------G------------------------------
-----------------------L------------------------------------
------------------------------------------------------------
-------------------------------K----------------------------
------------------------------------------------------Q-KYNW
KDTTFS------------------------------------------------RMIC
>AaegIR40a AAEL014270-PA
--------------------------------------M---------------------
-----------------------------NK-----------------------------
------------------------------------------------------------
-------------------------------------------------------V----
--------------------------------------LATPASKADKLESLISIGLVVQ
NLCSQLQSMRMEAHLSNPSLLQELVDKLPANIKLHWA-----------------------
------------------------------------------------------------
------------------------------------------------------------
------------------------------------------------------------
------------------------------------------------------------
------------------------------------------------------------
------------------------------------------------------------
------------------------------------------------------------
------------------------------------------------------------
------------------------------------------------------------
---------LHQRQVPVVDFRAFTYHAHLAPLPDLSNHSGMVLGLS--------------
------------------------------------------------------------
------------------------------------------------------------
------------------------------------------------------------
------------------------------------------------------------
----------EMINLLAPK-----------------------------------------
------------------------------------------------------------
------------------------------------------------------------
------------------------------------------------------------
------------------------------------------------------------
------------------------------------------------------------
----------------------------------TLAILVLKETKIDKIDRLTVMIHHHN
IPTCIFNNQDE-------------------------------------------------
------------------------------------------------------------
------------------------------------------------------------
-------Y----------------------------------------------------
-----------------FQYIGNNLKKSLETTSLLFCHPEEMLGELIDRRLAHRLSLYIF
YWGARKAPTNLDRSLMREPLRVAVITNPRKNIFRIFYNQ-AKPNNRGEL--------LSA
NWFDGNDMTFQKVPLLPTP-TTVY-KNFEG---RV-------------------F----T
-----I-P--VI---H-KPP------W-H-------------------------------
--------------FVTYRKVNES---------------------------------S--
--------LNETDVDQLELS--------------ANGTDNEQLEVFEVTGGRDHNLI---
---------------QL-IAHRMN------FS------F-K--YV---------------
----D----Q-E---D---R-IQG----------------T-------------------
-----------------------------------------------------AVGPP--
E--------------NA-I--------------FTGALGM--------LQ-R--------
------REVD-LF--LG--D---V--AV-----------------TW-------------
--------E-R-MQAVEF------SFF--T-LA---DSAA-FVT-H-A------P-R-K-
-L---S---EALAL-VRPF-QVAVWP--LVLL--TI-MMS-GP---I----L--------
------------------------------------------------------------
------------------------------------------------------------
------------------------------------------------------------
----------------------Y---------M--------------------I------
-------------I----------------------------------------------
------------------------------------------A----------MPYRLED
WARGTMARRRRFKVQRGPAFYHMQYIQEMNYGTLPGGTEI--------------------
------------------------------------------------------------
---------------------------------------------AGTPRHPSLDRCI--
WYTINVYL------R-Q--SA----------T-I-P---Y-N-G-HVSRF--FSILLWLC
ATYVLGDVYSAQLTSQLA-RP-AREG--PIDTLGKLE---V-F--MERDGY---QL--L-
-----------V-ERQSA----------F-----Q---------A---ALV---------
-----------N--S--------------------TG-----------------------
---------I-----------------------------------------LQ-RLY---
RITQ----------------------------------------------------RQSH
NESYLVSSVEEGIR-I-L---V-DN-S-KRAVFGG--------------------RE---
---TLY------F-N--TKRYGAHR-FQ-L-S-EKLY--T--RYSAVAV----QFGSPFL
DSLNEVI-MRLFEAGIIE---KITI----AE-----------Y-----ERMFGSQLGQFG
DESAKTTKP---------------------------E-----------------------
------------------------------------------------------------
-------S----SETEGGK--S-K--KSTESNEKLQPMNLRMLQGAFLAL-------ACG
HLL-----GVLTL-----------------VL----------------------------
--------------ENK-------------------------------------------
-----------------T------------------------------------------
------------------------------------------------------------
------------------------------------------------------------
------------------------------------------------------------
---KCIQISFG-------------------------------------------------
------------------------------------------------------------
-----------------------------W------------------------------
-IKAWLHRIGLIFCKLGKAVWRSW------------------------------------
------------------------------------------------------------
-------------------------------R----------------------------
------------------------------------------------------------
----RL------------------------------------------------HNDD
>AaegIR7h.1 AAEL014115-PA
--------------------------------------M---------------------
-----------------------------SP-----------------------------
------------------------------------------------------------
-------------------------------------------------------I----
------------------------------------------------------------
------------------------------------P-----------------------
------------------------------------------------------------
------------------------------------------------------------
-------------------------------------------L----------------
------------------------------------------------------------
------------------------------------------------------------
------------------------------------------------------------
------------------------------------------------------------
------------------------------------------------------------
------------------------------------------------------------
------------------------------------------------------------
------------------------------------------------------------
------------------------------------------------------------
------------------------------------------------------------
------------------------------------------------------------
------------------------------------------------------------
------------------------------------------------------------
------------------------------------------------------------
------------------------------------------------------------
------------------------------------------------------------
--------------------AFL------------------------------------I
VSCFVTSISINDLPQCI-------------------------------------------
---VNLIYRNE-------------------------------------------------
------------------------------------------------------------
------------------------------------------------------------
-------A----------------------KFAYQINLFGPNGSTGSNSDLLEAVFLAKD
PRITVNLVPYGELRDFNHRQLVIWIVNTMQSFEEGFKGVMEKNVEFRGHFVLVLRGDFIW
QAILHHFWEIGVTNVIMFVEGGSEG-----------GVSVVG--YKPFQ-DDCCRCVGPK
VIGRCVAGVCDEEVFEALF-DNYV-RKLHG---CP-------------------L----R
-----I-A--TF---T-RLP------F-I-------------------------------
-----------------------D---------------------------------V--
----------V--------E--------------D-------RERRLVLRRVEGDML---
---------------TI-ISRRMN------FS------I-Q--VR---------------
----V----P-TG--E---D-IWG----------------H-------------------
-----------------------------------------------------V---Y--
P--------------NG-S--------------GTGAVGM--------VL-D--------
------NEVD-GT--IG--G---F--IP-----------------YP-------------
--------L-L-IQRTSA------SIA--Y-YM---TDFV-FVV-P-E------E-LAK-
-M---S---SLSQF-SKPL-GTWIWI--GMAV--VV-GTA-YV---V----I--------
------------------------------------------------------------
------------------------------------------------------------
------------------------------------------------------------
----------------------L---------I---------------------------
------------------------------------------------------------
------------------------------------------------------------
------------------------------------------------------------
------------------------------------------------------------
--------------------------------------------FSCPLVGYFNHSPA--
LTLYRTTI------G-D--SL----------P-S-L---P-T-G-NFFRF--LMF-MLLY
FNLIIRESYKCSMVSHLT-EK-RHLV--DISTLQAMI---A-E--G----Y---RF--A-
-----------I-----T----------Y-----P---------L-----Y---------
-----------D------------------------------------------------
------------------------------------------------------LLF---
KDTLK-------------------------------------------------------
LDGTVILLKDEEYSRG------LVQ-I-IRER-RRIA----------------LISIPEE
IVDF-N------H-Q--HP-KWVNF-RV-C-G-ESLM--R--FHFSVYF----RRSSPMV
PEFNRLI-QRMLSGGMIA---KWHS----SL-----------M-----------------
--------N---------------------------R----------R------------
------------------------------------------------------------
-------Y----------Q-TT-----T-LNNEPPTVLTNGHLFSGYIFW-------AVG
LGV-----AALVF-----------------SL----------------------------
--------------EVV-------------------------------------------
-----------------S------------------------------------------
------------------------------------------------------------
------------------------------------------------------------
------------------------------------------------------------
----------I-------------------------------------------------
------------------------------------------------------------
-----------------------------R------------------------------
-----------------------S------------------------------------
------------------------------------------------------------
-------------------------------E----------------------------
------------------------------------------------------------
---RIR------------------------------------------------KFLD
>AaegIR7l AAEL000462-PA
--------------------------------------M---------------------
-----------------------------IL-----------------------------
------------------------------------------------------------
-------------------------------------------------------V----
------------------------------------------------------------
------------------------------------L-----------------------
------------------------------------------------------------
------------------------------------------------------------
-------------------------------------------I----------------
------------------------------------------------------------
------------------------------------------------------------
------------------------------------------------------------
--------------------ALCAIL----------------------------------
------------------------------------------------------------
------------------------------------------------------------
------------------------------------------KGAV--------------
------------------------------------------------------------
------------------------------------------------------------
------------------------------------------------------------
------------------------------------------------------------
------------------S-----------------------------------------
------------------------------------------------------------
------------------------------------------------------------
------------------------------------------------------------
------------------------------------------------------------
--------------SVSPNSA---------------------------APGKILSQILDK
CCTDPKQTIIIQTSIDTF------------------------------------------
------------------------------------------------------------
------------------------------------------------------------
------------------------------------------------------------
-------EEECKLSDLINDMLTYRKNLIPVIQGPNIPATVNSLYYNVFMVGSNSSFHKLY
DTMGPSKYDFEGRFVIVYGYKL--------------------------------------
--PQMKKITERTIKKMRDKKILNVIVVVVDESSVEVYSY-FPYHKGRCN--------NFD
PVLVANISLTEKHLDYDYF-PNRL-LNMYG---CT-------------------V----K
-----V-G--TY---S-LKP------F-T-------------------------------
-----------------------I---------------------------------I--
----------E--------T---------------------KANNETVYKGTEVDIV---
---------------KT-VARLHN------FS------I-E--FY---------------
----L----P-E---N-G-S-KWG----------------F-------------------
-----------------------------------------------------I---G--
S--------------I--D--------------STGLMKL--------IQ-D--------
------ESVD-LG--FG--S---I--GM-----------------SV-------------
--------E-R-NFFLKA------GMS--H-ST---STFV-FVV-P-P------G-Q-L-
-Y---T---SFEKL-YKPF-TTDSWG--YLAV--AF-AFG-LT---F--SQL--------
------------------------------------------------------------
------------------------------------------------------------
------------------------------------------------------------
----------------------F---------F------------------GGH------
-------------R----------------------------------------------
---------------------------------------ITFL-----------------
---------------------------------------D--------------------
------------------------------------------------------------
-----------------------------------------------MFKIESLETPL--
LNMWTQIL------G-I--PL----------P-K-L---P-K-K-NITLA--IAI-GWMT
TGLLVRTLYQGAMFKYLR-SG-VQKN--SVQTLQDIN---S-A--G----L---HY--Y-
-----------M-----Y----------D-----V---------T---------------
-----------R--R--------------------FF-----------------------
---------V----------------------------------D------S--------
----P------------------------------------------EIL----ERLIST
KQLPELADTDKMMRRL-H-----RG-D-LDGV-LV-L--PA-------A----MVSY---
---FNL------K-N--AG-RVHVD-IA-T-D--IVA--T--YIVCIYY----PRNSHFP
EMFDPVI-LNLQTFGILS---YWRS----KY-----------G-----------------
--------D-----------------V---------------------------------
------------------------------------------------------------
-------F----------Y--KEI------VLKEPIPIKLSSIYAIFVIW-------FVL
LIM-----CGIVL-----------------CV----------------------------
--------------EIY-------------------------------------------
-----------------R------------------------------------------
------------------------------------------------------------
------------------------------------------------------------
------------------------------------------------------------
----------G-------------------------------------------------
------------------------------------------------------------
-----------------------------R------------------------------
-----------------------I------------------------------------
------------------------------------------------------------
-------------------------------L----------------------------
------------------------------------------------------------
----IN------------------------------------------------RLKT
>AaegIR7j AAEL000413-PA
--------------------------------------S---------------------
-----------------------------MK-----------------------------
------------------------------------------------------------
-------------------------------------------------------G----
------------------------------------------------------------
------------------------------------I-----------------------
------------------------------------------------------------
------------------------------------------------------------
------------------------------------------------------------
------------------------------------------------------------
------------------------------------------------------------
------------------------------------------------------------
------------------------------------------------------------
------------------------------------------------------------
------------------------------------------------------------
----------------------------------------SVLVLL--------------
------------------------------------------------------------
------------------------------------------------------------
------------------------------------------------------------
------------------------------------------------------------
------------------------------------------------------------
------------------------------------------------------------
------------------------------------------------------------
------------------------------------------------------------
------------------------------------------------------------
------------------------------------------------------------
--------------LSTMNFYECKDALEPISQN------------------SNFYSNVIV
EILQTYYSDSH-------------------------------------------------
------------------------------------------------------------
-------------------VPVQINWL---------------------------------
-------A----------------------LDPNKATNQDDLINQVLRSKSEKPNLMFHM
ANILQRRPFFYNLIFVDGYAAFVHLMRNFSSAMYDFSGLYTIVMNDAPVNFDVISKIFSD
MWSLGIANTILLNAHLRAEQEVIRI-----------FSY-FP-------YTPGYCGVANP
ILIHSVYFNDIDNSSVNLF-RNRF-KTFHN---CS-------------------L----T
-----V-G--TF---E-IRP------F-I-------------------------------
-----------------------I---------------------------------I--
----------D--------P-------------TE-------DTEQPKISGFEADLV---
---------------KI-VSERLN------FH------P-I--YR---------------
----F----T-PN--K---T-QWG----------------I-------------------
-----------------------------------------------------L---G--
---------------KP-N--------------DTGLINM--------VY-R--------
------GEVD-IG--IG--C---L--SL-----------------TK-------------
--------E-R-YELLKA------GTS--H-YT---AKLV-FAI-P-A------G-R-L-
-Y---T---PLEKL-LRPF-ESKMWI--AIGL--CI-SLA-IV---A----V--------
------------------------------------------------------------
------------------------------------------------------------
------------------------------------------------------------
----------------------I---------C--------------------I------
------------------------------------------------------------
------------------------------------------------------------
------------------------------------------------------------
------------------------------------------------------------
----------------------------------------ENSDLKHYFLDKDGDHPI--
MNLINIVF------G-N--SI----------L-T-S---T-E-K-CSARV--VLF-SWIY
YCFVVRSVYQSLLFQYLQ-QE-QQWP--QVETIDDIE---K-E--K----L---TY--Y-
-----------M-----S----------D-----V---------D---------------
------------------------------------V-----------------------
---------------------------------------------------RF-FET---
TPYVL-------------------------------------------------------
NRTEFLPQESDSLSKA------LER-L-ARGV-HHGV----------------VLVPFDS
IAYH-N------K-Y--KS-ELGMI-SR-M-K-NELG--I--LPLGMHY----PKESPLP
EVFDKII-ADLQPSGLIN---FFAD----SY-----------G-----------------
--------T---------------------------Y----------A------------
------------------------------------------------------------
-------Y---------VQ-ED-----Q-NSQGEPIPLNTTHLLGCYVLY-------LIL
NGT-----AIVVF-----------------IC----------------------------
--------------EVG-------------------------------------------
-----------------C------------------------------------------
------------------------------------------------------------
------------------------------------------------------------
------------------------------------------------------------
----------K-------------------------------------------------
------------------------------------------------------------
-----------------------------N------------------------------
-----------------------I------------------------------------
------------------------------------------------------------
------------------------------------------------------------
------------------------------------------------------------
---GKK------------------------------------------------YRFV
>AaegIR7k.1 AAEL003340-PA
--------------------------------------M---------------------
-----------------------------IF-----------------------------
------------------------------------------------------------
-------------------------------------------------------V----
------------------------------------------------------------
------------------------------------F-----------------------
------------------------------------------------------------
------------------------------------------------------------
------------------------------------------------------------
------------------------------------------------------------
------------------------------------------------------------
------------------------------------------------------------
-----------------------ILS----------------------------------
------------------------------------------------------------
------------------------------------------------------------
------------------------------------------------------------
------------------------------------------------------------
------------------------------------------------------------
------------------------------------------------------------
------------------------------------------------------------
------------------------------------------------------------
------------------------------------------------------------
------------------------------------------------------------
------------------------------------------------------------
------------------------------------------------------------
------------------------------------------------------------
----------------------------------ALANGYVIVPYPKTSEVLLTKATAKV
LSDSFSQYVDT-------------------------------------------------
------------------------------------------------------------
------------------------------------------------------------
-------V----------------------FVTVLLQRNRVNLIGKILTHIDEPLPVAIQ
TVPQRTSLAFKQRYNLILLDSWLSLGRLQSFLTSKQFDFTGTYLMVVTSYNADCTSLADA
ILELTSNKFIYDVNVLFRQNESVIM-----------KTY-FP------Y--GRPDRTRSH
IARWNTYDLQGFINDRPHY-PKKL-ENFYG---SP-------------------L----R
-----V-A--LF---E-SVP------F-M-------------------------------
-----------------------K---------------------------------L--
----------I--------R--------------N------SNNRIIDYAGIDGHLL---
---------------NR-ISRRLN------MT------I-T--PV---------------
----E----P-PL--N---E-KWG----------------T-------------------
-----------------------------------------------------L---E--
P--------------DG-T--------------ATGAIAM--------VM-N--------
------GTAN-MT--IT--F---F--GN-----------------NP-------------
--------L-R-QKFLAP------SMS--Y-YQ---SSLV-LIV-S-P------G-S-E-
-Y---G---TFEKL-LLPF-QLTLWI--GFII--VF-INA-LL---I----I--------
------------------------------------------------------------
------------------------------------------------------------
------------------------------------------------------------
----------------------A---------I--------------------L------
-------------Q----------------------------------------------
------------------------------------------N-----------------
---------------------------------------F--------------------
-------------------P----------------------------------------
------------------------------------------LVVQRFVFGRRNKNPI--
LNFYLATL------G-Y--PV----------D-P-P---P-T-R-NFSRF--LLS-LWIF
GTFILRTAYQQEMFGFLH-RP-LNRS--TVSGWDQFV---S-S--G----Y---HI--F-
-----------T-----A----------P-------------------------------
-----------T--A--------------------EY-----------------------
---------L----------------------------------F------DD-AHA---
KIKSS------------------------------------------------------I
SVLPSSDNTAILEAIR-Y--G---R-A-RGAC-IS-Y--PE-------L-----------
-----IAYLNQQA-L--LD-GGPFY-QQ-F-S-ERLY--S--YPIHVFF----RKNSPLM
KSFDEQI-QPLVTHGYIQ---HWAH----SI-----------L-----------------
--------N---------------------------R----------N------------
------------------------------------------------------------
---LLRGI----------E------ARA-RQALAAQPLTLDMLAGVFGLY-------VIG
LAC-----AGLAF-----------------MA----------------------------
--------------ENS-------------------------------------------
-----------------S------------------------------------------
------------------------------------------------------------
------------------------------------------------------------
------------------------------------------------------------
----------A-------------------------------------------------
------------------------------------------------------------
-----------------------------N------------------------------
-----------------------Y------------------------------------
------------------------------------------------------------
------------------------------------------------------------
---------------------------------------------------------RWA
TVLLTA------------------------------------------------FRKN
>AaegIR7k.2 AAEL014691-PA
--------------------------------------M---------------------
-----------------------------IF-----------------------------
------------------------------------------------------------
-------------------------------------------------------V----
------------------------------------------------------------
------------------------------------F-----------------------
------------------------------------------------------------
------------------------------------------------------------
------------------------------------------------------------
------------------------------------------------------------
------------------------------------------------------------
------------------------------------------------------------
-----------------------ILS----------------------------------
------------------------------------------------------------
------------------------------------------------------------
------------------------------------------------------------
------------------------------------------------------------
------------------------------------------------------------
------------------------------------------------------------
------------------------------------------------------------
------------------------------------------------------------
------------------------------------------------------------
------------------------------------------------------------
------------------------------------------------------------
------------------------------------------------------------
------------------------------------------------------------
------------------------------------------------------------
------------------------------------------------------------
-----------------ALANGYVIVPYPKTSEVLLTKATAKVLSDSFSQYVDT------
------------------------------------------------------------
-------V----------------------FVTVLLQRNRVNLIGKILTHIDEPLPVAIQ
TVPQRTSLAFKQRYNLILLDSWLSLGRLQSFLTSKQFDFTGTYLMVVTSYDADCTSLADA
ILELTSNKFIYDVNVLFRKNESVIM-----------KTY-FP------Y--GRPDRTRGH
IARWNTYDLQGFINDRPHY-PKKL-ENFYG---SS-------------------L----R
-----V-A--LF---E-SVP------F-M-------------------------------
-----------------------K---------------------------------L--
----------I--------R--------------D------SNNRIVDYAGIDGHLL---
---------------NR-ISRRLN------MT------I-T--PV---------------
----E----P-PL--N---E-KWG----------------T-------------------
-----------------------------------------------------L---E--
P--------------DG-T--------------ATGAIAM--------VM-K--------
------GTAN-MT--IT--F---F--GN-----------------NP-------------
--------L-R-QKFLAP------SMS--Y-YQ---SSLV-LIV-S-P------G-S-E-
-Y---G---TFEKL-LLPF-QLTLWI--GFII--VF-INA-LL---I----I--------
------------------------------------------------------------
------------------------------------------------------------
------------------------------------------------------------
----------------------A---------I--------------------L------
-------------Q----------------------------------------------
------------------------------------------N-----------------
---------------------------------------F--------------------
-------------------P----------------------------------------
------------------------------------------LVVQRFVFGRRNKNPI--
LNFYLATL------G-Y--PV----------D-P-P---P-T-R-NFSRF--LLS-LWIF
GTFILRTAYQQEMFGFLH-RP-LNRS--TVSGWDQFV---S-S--G----Y---HI--F-
-----------I-----A----------P-------------------------------
-----------T--A--------------------EY-----------------------
---------L----------------------------------F------DD-AHA---
KIKSS------------------------------------------------------I
SVLPSSDNTAILEAIR-Y--G---R-A-RGAC-IS-Y--PE-------L-----------
-----IAYLNQQA-L--LD-GGPFY-QQ-F-S-ERLY--S--YPIHVFF----RKNSPLV
KSFDEQI-QPLVTHGYIQ---HWAH----SI-----------L-----------------
--------N---------------------------R----------N------------
------------------------------------------------------------
---LLRGI----------E------ARA-RQALTAQPLTLDMLAGVFGLY-------VSG
LAC-----AGLAF-----------------MA----------------------------
--------------ENS-------------------------------------------
-----------------S------------------------------------------
------------------------------------------------------------
------------------------------------------------------------
------------------------------------------------------------
----------A-------------------------------------------------
------------------------------------------------------------
-----------------------------N------------------------------
-----------------------Y------------------------------------
------------------------------------------------------------
------------------------------------------------------------
------------------------------------------------------------
--RWAT------------------------------------------------VLLT
>AaegIR7m.1 AAEL003335-PA
--------------------------------------M---------------------
-----------------------------SA-----------------------------
------------------------------------------------------------
-------------------------------------------------------V----
------------------------------------------------------------
------------------------------------Y-----------------------
------------------------------------------------------------
------------------------------------------------------------
------------------------------------------GE----------------
------------------------------------------------------------
------------------------------------------------------------
------------------------------------------------------------
-------------------ALTPLPA----------------------------------
------------------------------------------------------------
------------------------------------------------------------
------------------------------------------------------------
------------------------------------------------------------
------------------------------------------------------------
------------------------------------------------------------
------------------------------------------------------------
------------------------------------------------------------
------------------------------------------------------------
------------------------------------------------------------
------------------------------------------------------------
------------------------------------------------------------
------------------------------------------------------------
------------------------------------------------------------
------------------------------------------------------------
--------------------------------------------------VQPTLQLLVH
AATAIFVSSEFNDTVPYTVFISWETSN---------------------------------
-------D----------------------HPVQQFPQLIDQVLRSLEKEHIVVRIIYHK
SVETVRPRTTNVFFVDGLSAFEELHATIRPKQYDFTGNYIIIVLNENEQAEEEFVAERIL
QLMWQYYVVNVDVLFGSLDYEEVRM-----------YTY-FP------F--NPGSCEKVK
SVTWNTFREGRFLSSRPHF-PPKL-NNFHG---CP-------------------L----T
-----A-A--VY---T-YGA------F-M-------------------------------
-----------------------R---------------------------------L--
----------Q--------H--------------G------PGETVAGMDGIDAVLL---
---------------RH-ISAKLN------FS------T-V--LR---------------
----E----V-PH--G---L-RFG----------------L-------------------
-----------------------------------------------------I---F--
E--------------NG-T--------------TTGAMKM--------VI-E--------
------GEAN-FT--LG--F---F--GY-----------------NQ-------------
--------L-R-LKFMSL------SHN--Y-HF---TALV-VMV-S-A------G-E-E-
-Y---E---AFEKL-LLPF-TNTLWF--VFLG--CI-SVG-FL---V----I--------
------------------------------------------------------------
------------------------------------------------------------
------------------------------------------------------------
----------------------S---------A--------------------I------
-------------G----------------------------------------------
------------------------------------------R-----------------
---------------------------------------M--------------------
-------------------S----------------------------------------
------------------------------------------TRVQAFVFGSRIQSPA--
VNLMNVLF------G-G--SL----------P-V-L---P-T-R-NFARF--ILT-LWLI
HGLITRTVYQQALFNFLQ-LS-TNHS--TITTLKQLI---D-G--R----Y---PI--Y-
-----------L-----T----------S-------------------------------
------------------------------------S-----------------------
---------E----------------------------------E------YV-FNH---
LPELQ------------------------------------------------------P
QVRIIPDAEIKRYDDA-I--R---R-G-QLRG-AR-I--SN-------Y-----------
-----EKVLYDNA-R--FV-DGQYL-RM-L-K-ERLY--N--YAISIGL----RLNSCLT
KPFDDTL-LELIPHGMVR---AWVN----RY-----------V-----------------
--------D---------------------------D----------K------------
------------------------------------------------------------
-------Y----------A------VVP-EASDEQKQLTVRQLLGAFQLW-------AIA
LGG-----SCVVF-----------------CM----------------------------
--------------EIC-------------------------------------------
-----------------C------------------------------------------
------------------------------------------------------------
------------------------------------------------------------
------------------------------------------------------------
----------Y-------------------------------------------------
------------------------------------------------------------
-----------------------------Y------------------------------
------------------------------------------------------------
------------------------------------------------------------
------------------------------------------------------------
------------------------------------------------------------
-----L------------------------------------------------AKKC
>AaegIR7n.1 AAEL003353-PA
--------------------------------------M---------------------
-----------------------------WL-----------------------------
------------------------------------------------------------
-------------------------------------------------------P----
------------------------------------------------------------
------------------------------------F-----------------------
------------------------------------------------------------
------------------------------------------------------------
-------------------------------------------V----------------
------------------------------------------------------------
------------------------------------------------------------
------------------------------------------------------------
-------------------------I----------------------------------
------------------------------------------------------------
------------------------------------------------------------
---------------------------------------------T--------------
------------------------------------------------------------
------------------------------------------------------------
------------------------------------------------------------
------------------------------------------------------------
------------------------------------------------------------
------------------------------------------------------------
------------------------------------------------------------
------------------------------------------------------------
------------------------------------------------------------
-------------IILLIPSQAYNWTTAIYPS----------------------------
---------------------------------------------------PSPLVGATV
AIIEDFFAPEC-------------------------------------------------
----------------------------------------------SQLYIRRR------
------------------------------------------------------------
-------A----------------------SNKRNVRFQHDLLGAILPRIELKIRVQLET
IRAEVLNQSRAHNVFFVDDFRAFSEINDKMRVQTYDYSGYFLIIVTDSSRNNFNTVQQIM
DDLWSHYVINVAVLLSFDDSPEDAF-----------YYTYFP------F-STGYCEQVHP
WLWKIYSKGRFVDPMRAFY-PKKL-KNFYG---CP-------------------L----K
-----M-V--TF---D-VPP------F-M-------------------------------
-----------------------I---------------------------------M--
----------G--------A-------------EF-------DGTVSGLDGIDGILT---
---------------RV-LSQLLN------FT------L-S--IV---------------
----I----M-E---P---P-EWG----------------I-------------------
-----------------------------------------------------T---D--
K--------------LG-S--------------CTGASRV--------LR-Q--------
------RMVN-FT--VG--F---W--SM-----------------TY-------------
--------R-R-NRYLGH------TFP--Y-YT---SLMT-TII-P-P------G-P-S-
-Y---S---SAEHL-LLPY-ALDTWS--CVSA--II-LIA-VS---V----I--------
------------------------------------------------------------
------------------------------------------------------------
------------------------------------------------------------
----------------------I---------V--------------------I------
-------------K----------------------------------------------
------------------------------------------------------------
---------------------------------------F--------------------
------------------------------------------------------------
----------------------------------------HGRSAQHFVFGRSITTPL--
LNTFNIFF------G-G--SL----------S-R-L---P-I-R-NFSRT--LLT-FWLL
YSIVIRTSYVASLFKFLQ-SQ-PNKT--LPKYIPQFI---S-A--G----Y---HI--R-
-----------M-----A------------------------------------------
-----------R--N--------------------YS-----------------------
---------------------------------------------------YI-FEA---
FPRVH-------------------------------------------------------
AKLQQSNLTNFWASEV------NEL-Q-DPST-RYII----------------LIPIETV
AYLN-K------Q-L--TK-QGKVL-RI-S-G-DRVY--S--SKLTIYS----QRSSPVL
QPFNYIL-GLIDTAGLIN---YWAS----TF-----------S-----------------
--------L---------------------------P----------I------------
------------------------------------------------------------
-------F----------L-IG-----S-IEPNGPRQLTVEQIVGCLELL-------AFG
MIA-----SCLVL-----------------VI----------------------------
--------------ECI-------------------------------------------
-----------------V------------------------------------------
------------------------------------------------------------
------------------------------------------------------------
------------------------------------------------------------
----------D-------------------------------------------------
------------------------------------------------------------
-----------------------------K------------------------------
-----------------------W------------------------------------
------------------------------------------------------------
-------------------------------K----------------------------
--------------------------------------------------------RSRP
RRRRRV------------------------------------------------RFVQ
>AaegIR7n.2 AAEL014690-PA
--------------------------------------M---------------------
-----------------------------WL-----------------------------
------------------------------------------------------------
-------------------------------------------------------P----
------------------------------------------------------------
------------------------------------F-----------------------
------------------------------------------------------------
------------------------------------------------------------
-------------------------------------------A----------------
------------------------------------------------------------
------------------------------------------------------------
------------------------------------------------------------
-------------------------I----------------------------------
------------------------------------------------------------
------------------------------------------------------------
---------------------------------------------T--------------
------------------------------------------------------------
------------------------------------------------------------
------------------------------------------------------------
---------------------TILLLPSQAYNWTTTISPSPSPLVGATVAIIEDFFAPEC
------------------------------------------------------------
------------------------------------------------------------
------------------------------------------SQLYIRRR----------
------------------------------------------------------------
------------------------------------------------------------
------------------------------------------------------------
------------------------------------------------------------
------------------------------------------------------------
------------------------------------------------------------
------------------------------------------------------------
-------A----------------------SNKRNVRFQHDLLGAILPRIEPKIRVQLET
IRAEVLNQSRAHNVFFVDDFRAFSEINDKMRVQTYDYSGYFLIIVTDSSRNNFNTVQQIM
DDLWSHYVINVAVLLSFDDSPEDAF-----------YYTYFP------F-SPGYCEQVHP
WLWKIYSKGRFVDPKRAFY-PKKL-KNFYG---CP-------------------L----K
-----M-V--TF---D-VPP------F-M-------------------------------
-----------------------I---------------------------------M--
----------G--------A-------------EF-------DGTVSGLDGIDGILT---
---------------RV-LSQLLN------FT------L-S--IV---------------
----I----M-E---P---P-EWG----------------I-------------------
-----------------------------------------------------T---D--
K--------------LG-S--------------CTGASRV--------LR-Q--------
------RIVN-FT--VG--F---W--SM-----------------TY-------------
--------R-R-NRYLGH------TFP--Y-YT---SLMT-TII-P-P------G-P-S-
-Y---S---SAEHL-LLPY-ALDTWS--CVSA--II-LIA-VS---V----I--------
------------------------------------------------------------
------------------------------------------------------------
------------------------------------------------------------
----------------------I---------V--------------------I------
-------------K----------------------------------------------
------------------------------------------------------------
---------------------------------------F--------------------
------------------------------------------------------------
----------------------------------------HGRSAQHFVFGRSITTPL--
LNTFNIFF------G-G--SL----------S-R-L---P-I-R-NFSRT--LLT-FWLL
YSIVIRTSYVASLFKFLQ-SQ-PNKT--LPKYIPQFI---S-A--G----Y---HI--R-
-----------M-----A------------------------------------------
-----------R--N--------------------YS-----------------------
---------------------------------------------------YI-FEA---
FPRVH-------------------------------------------------------
AKLQQSNLTNFWASEV------NEL-Q-DPST-RYII----------------LIPIETV
AYLN-K------Q-L--TK-QGKVL-RI-S-G-DRVY--S--SKLTIYS----QRSSPVL
QPFNYIL-GLIDTAGLIN---YWAS----SF-----------S-----------------
--------L---------------------------P----------I------------
------------------------------------------------------------
-------F----------L-IE-----S-IEPNGPRQLTVEQIVGCLELL-------AFG
MIA-----SCLVL-----------------MI----------------------------
--------------ECI-------------------------------------------
-----------------I------------------------------------------
------------------------------------------------------------
------------------------------------------------------------
------------------------------------------------------------
----------D-------------------------------------------------
------------------------------------------------------------
-----------------------------K------------------------------
-----------------------W------------------------------------
------------------------------------------------------------
-------------------------------K----------------------------
--------------------------------------------------------RSRP
RRRRRV------------------------------------------------RFVR
>AaegIR7y.2 AAEL003328-PA
--------------------------------------MSTQ------------------
LFIISFGFVQVLYPAIIFLLVALSDPLTMRF-----------------------------
------------------------------------------------------------
-------------------------------------------------------L----
------------------------------------------------------------
------------------------------------T-----------------------
------------------------------------------------------------
------------------------------------------------------------
-------------------------------------------V----------------
------------------------------------------------------------
------------------------------------------------------------
------------------------------------------------------------
-------------------------L----------------------------------
------------------------------------------------------------
------------------------------------------------------------
---------------------------------------------V--------------
------------------------------------------------------------
------------------------------------------------------------
------------------------------------------------------------
------------------------------------------------------------
-----ILSAVSCEASHLLL-----------------------------------------
------------------------------------------------------------
------------------------------------------------------------
------------------------------------------------------------
----PKKSSADDFSNAIIAILRRHFVSNHASTMITQSAKVDAYTEYLQIDILDRILLR--
------------------------------------------------------------
------------------------------------------------------------
------------------------------------------------------------
------------------------------------------------------------
--------------------------T---------------------------------
-------S----------------------------------------------------
GEIAYVFSTPIRPRRPRFFNILLFDGYLAFRSILRQLHPNKYDFSGYYLLILTAPRPVFN
RTIQQMFIDLWSYNIVNVVLAASSIVGSKSPEGTQLFTY-FP---YVEH----HCEHAHP
VLLYNLTPSTKLDKSVNLF-PPKL-SNFHG---CP-------------------I----R
-----I-A--AI---D-YPP------Y-T-------------------------------
-----------------------M---------------------------------I--
----------E--------W----------------------IGGRRRLRGIEGDML---
---------------NM-ISSELN------FT------Y-E--VV---------------
----E----M-TG--D---D-RWG----------------Q-------------------
-----------------------------------------------------I---Y--
G--------------NG-T--------------FTGAIKL--------VV-D--------
------GSVN-MS--SG--C---F--SM-----------------RG-------------
--------E-R-MSVMRS------SAS--Y-YT---IKMM-FAV-P-P------G-R-P-
-Y---T---AFEKM-FRPF-SVVTWM--MVTL--YT-LAG-AG---V----I--------
------------------------------------------------------------
------------------------------------------------------------
------------------------------------------------------------
----------------------L---------V--------------------L------
-------------Q----------------------------------------------
------------------------------------------F-----------------
---------------------------------------Y--------------------
----------------------------P-------------------------------
------------------------------------------WSVRNFVYGRSTGMAF--
MNFMNIFF------G-G--AM----------S-R-T---P-G-R-NFARA--LLF-LWLL
QCFVMRNLYQGSLFEYLQ-QS-KNFS--HVDSLKRIE---A-E--K----M---PY--I-
-----------M-----S--------QGN---------------I---------------
------------------------------------M-----------------------
---------F----------------------------------V------R--------
-DISS-----------------------------------------------IRKRTTLI
PDRTEDRFEIFRQQSV-N--Y---LQV-AMLT-AF-D--HL-------A-----------
-----A------F-NERFY-KRGIV-HV-A-K-DVLI--T--SPICFYY----PQKSCLA
ARFDVEI-GRIQRAGLIE---HWLH----GY-----------I-----------------
--------G-----------------Y------RFF------------------------
------------------------------------------------------------
------------------R--K-P---K-THHHIPMVLTNEHLLGCYETW-------LAM
LVL-----ACGLF-----------------AM----------------------------
--------------EVL-------------------------------------------
-----------------S------------------------------------------
------------------------------------------------------------
------------------------------------------------------------
------------------------------------------------------------
----------E-------------------------------------------------
------------------------------------------------------------
-----------------------------R------------------------------
-----------------------V------------------------------------
------------------------------------------------------------
-------------------------------H----------------------------
------------------------------------------------------I-----
LRRGFD------------------------------------------------FLVD
>AaegIR7q.2 AAEL003329-PA
--------------------------------------M---------------------
-----------------------------P------------------------------
------------------------------------------------------------
------------------------------------------------------------
------------------------------------------------------------
------------------------------------------------------------
------------------------------------------------------------
------------------------------------------------------------
------------------------------------------------------------
------------------------------------------------------------
------------------------------------------------------------
------------------------------------------------------------
------------------------------------------------------------
------------------------------------------------------------
------------------------------------------------------------
------------------------------------------------------------
------------------------------------------------------------
------------------------------------------------------------
------------------------------------------------------------
------------------------------------------------------------
------------------------------------------------------------
------------------------------------------L-----------------
------------------------------------------------------------
------------------------------------------------------------
------------------------------------------------------------
------------------------------------------------------------
------------------------------------------------------------
------------------------------------------------------------
------------------------------------------------------------
------------------------------------------------------------
-------LVIREYEPDQADLVDQVIQNLHHRRIVQLDATLIGYTTWFYGIFFCQNLSSFQ
KLIELFTLERYDIVGYYTFVLI--------------------------------------
--EASEAEVDEVFNTVWKLKLLRTVLIVVNGDHPQLFNY-SP------Y--------SNN
TCGEPIVHRVQEHSSTELF-IHFL-NDFYG---CP-------------------L----K
-----L-G--TF---E-SPP------F-V-------------------------------
-----------------------H---------------------------------I--
----------L--------S--------------------ADQGRDSLIDGFEGDLV---
---------------ST-LAGKLN------FR------L-V--VM---------------
----T----P-P---D-N-A-QWG----------------V-------------------
-----------------------------------------------------P---S--
P--------------N--G--------------STGLMRI--------LQ-D--------
------ETVD-FG--VG--C---L--GI-----------------MA-------------
--------Q-R-NEILQP------GRA--H-YN---SRAL-FAI-P-E------G-Q-P-
-Y---S---PIEKL-LRPF-ERTVWM--VLVG--QL-ISIAFL---M----L--------
------------------------------------------------------------
------------------------------------------------------------
------------------------------------------------------------
----------------------C---------L------------------KFA------
-------------S----------------------------------------------
---------------------------------------DNVR-----------------
---------------------------------------N--------------------
------------------------------------------------------------
-----------------------------------------------FIYGEGNQTAL--
LNLFNVVY------S-G--GL----------H-I-F---P-R-R-NFART--LLV-LWIV
HCFVLRTVYQGLLFRYLQ-DD-SSHS--PVDTVDGIE---R-S--T----L---YY--H-
-----------I-----N----------K-----N---------S---------------
-----------D--R--------------------FF-----------------------
---------Q----------------------------------H---------------
----N------------------------------------------PSL----LKRVRY
IPPGNDSMGAALDAVA-S-----RR-V-RDGV-VL-V--TL-------E----HIAY---
---HNK------H-R--LS-RGFLR-ST-R-D--SLN--G--FPMVIYY----PKRTFLV
RVLNRVI-GNIETAGLMN---YWVR----RY-----------G-----------------
--------N-----------------Y---------H----------F------------
------------------------------------------------------------
-------L----------P--AKL------TMVQPKPLELQHVMGCFLFI-------CVQ
WSM-----SCAVF-----------------GL----------------------------
--------------ELL-------------------------------------------
-----------------S------------------------------------------
------------------------------------------------------------
------------------------------------------------------------
------------------------------------------------------------
----------S-------------------------------------------------
------------------------------------------------------------
-----------------------------R------------------------------
-----------------------V------------------------------------
------------------------------------------------------------
-------------------------AWLQRVL----------------------------
------------------------------------------------------------
----QF------------------------------------------------FVHR
>AaegIR7q.1 AAEL003341-PA
--------------------------------------M---------------------
-----------------------------LL-----------------------------
------------------------------------------------------------
-------------------------------------------------------T----
------------------------------------------------------------
------------------------------------L-----------------------
------------------------------------------------------------
------------------------------------------------------------
-------------------------------------------S----------------
------------------------------------------------------------
------------------------------------------------------------
------------------------------------------------------------
------------------------------------------------------------
------------------------------------------------------------
------------------------------------------------------------
------------------------------------------------------------
------------------------------------------------------------
------------------------------------------------------------
------------------------------------------------------------
------------------------------------------------------------
------------------V-----------------------------------------
------------------------------------------------------------
------------------------------------------------------------
------------------------------------------------------------
------------------------------------------------------------
------------------------------------------------------------
------------------------------------------------------------
------------------------------------------------------------
-----------------IIIIGTGCISVCRTTNVTSKLITEIIDEYFVFRQVPL------
------------------------------------------------------------
-------LVVRGEDTMHLDLVDQIIGNLHKPRVIQLGPTSKNYASWFYCMFFFATYEGFV
AHINVLSSEQYDLYGFYTFFFN--------------------------------------
--EVTEVQIHKAFDAIWRVKILRALIIVFNDDRPQLYNY-FP------Y--------NIQ
SCGKPKVHYITNHQSSQLY-LQKL-NNFYG---CP-------------------I----T
-----L-G--TF---E-TPP------F-V-------------------------------
-----------------------H---------------------------------F--
--------------------------------------------QGDTVYGFEGDLA---
---------------ST-LARQLN------FQ------L-L--VV---------------
----T----P-P---D-N-A-QWG----------------D-------------------
-----------------------------------------------------P---H--
P--------------N--G--------------STGLMKL--------LQ-E--------
------ETAH-FG--VG--C---L--GI-----------------MP-------------
--------Q-R-NEILQP------GRP--H-YN---SRVL-FAV-P--------G-Q-P-
-L---N---SFEKL-FHPF-DRTVWA--AQGF--LI-CLAITV---V----L--------
------------------------------------------------------------
------------------------------------------------------------
------------------------------------------------------------
----------------------T---------L------------------KFA------
-------------P----------------------------------------------
---------------------------------------NSVR-----------------
---------------------------------------D--------------------
------------------------------------------------------------
-----------------------------------------------FIYGANNHTPL--
LNTINVFY------T-G--AL----------H-R-V---P-R-R-NFART--LLL-LWIL
HCFVMRTVYQGLLFKYLQ-QE-SNRK--PIDIIDDIE---Q-S--K----L---HY--H-
-----------M-----N----------K-----N---------A---------------
-----------E--R--------------------FF-----------------------
---------A----------------------------------H---------------
----K------------------------------------------PGL----SSRIRL
IPPGNDSVSLALDAVS-S-----RR-V-RDAV-VV-C--TL-------E----HIAY---
---HNK------H-R--LK-QGFLR-SS-R-D--SLS--S--YPMVIYY----PKRTFLV
RVLDRLI-GQIETAGLMN---FWVQ----RY-----------G-----------------
--------N-----------------Y---------H----------F------------
------------------------------------------------------------
-------F----------P--KRV------ERSQPSALNVEQLMGCFECI-------CVQ
WMV-----SCGIF-----------------VL----------------------------
--------------ELL-------------------------------------------
-----------------S------------------------------------------
------------------------------------------------------------
------------------------------------------------------------
------------------------------------------------------------
----------Y-------------------------------------------------
------------------------------------------------------------
-----------------------------K------------------------------
-----------------------I------------------------------------
------------------------------------------------------------
-------------------------------T----------------------------
------------------------------------------------------------
----FL------------------------------------------------RRFL
>AaegIR7r.1 AAEL014688-PA
------------------------------------------------------------
------------------------------C-----------------------------
------------------------------------------------------------
-------------------------------------------------------R----
------------------------------------------------------------
------------------------------------H-----------------------
------------------------------------------------------------
------------------------------------------------------------
-------------------------------------------L----------------
------------------------------------------------------------
------------------------------------------------------------
------------------------------------------------------------
------------------------------------------------------------
------------------------------------------------------------
------------------------------------------------------------
------------------------------------------------------------
------------------------------------------------------------
------------------------------------------------------------
------------------------------------------------------------
------------------------------------------------------------
-----------------FI-----------------------------------------
------------------------------------------------------------
------------------------------------------------------------
------------------------------------------------------------
-------------VILLSYHLTTADNAQLGKTIVDILLQHFVHPFKAIQLDQAISHPAKL
QRQQDLI-----------------------------------------------------
------------------------------------------------------------
------------------------------------------------------------
------------------------------------------------------------
--------------------------D---------------------------------
-------T----------------------------------------------------
VLRMLRGRLVIRHYSSLPTTIELYFLNLVFIDSDNAFEDLLTMRNPSRYDTAGYYLLVIS
EPDPSGQSIDNVLTGLWKRHLANVNVVLERSGNVLVYTY-FP------F-QEGRCKRIQS
ELLFNQTALKGRNNLPVFY-WNRL-RNFHG---CT-------------------C----R
----------TF---E-AKP------F-I-------------------------------
-----------------------I---------------------------------Y--
----------R--------N--------------T------TSNTTLEAGGFEGDLM---
---------------QV-LAKKLN------FS------L-A--WK---------------
----N----S-----P---G-QWG----------------F-------------------
-----------------------------------------------------A---R--
P--------------IG-K--------------STGLMKM--------TQ-Q--------
------EKVH-FA--IG--C---L--AM-----------------DP-------------
--------D-R-YRYLKA------GVS--H-YT---SKIL-FAV-P-H------G-R-P-
-Y---T---ALEKL-IGPF-QTSVLV--MQAF--VL-LVT-CV---V----V--------
------------------------------------------------------------
------------------------------------------------------------
------------------------------------------------------------
----------------------L---------I--------------------L------
-------------R----------------------------------------------
------------------------------------------F-----------------
---------------------------------------T--------------------
----------------------------N-------------------------------
------------------------------------------SKVRAFVYGRGTTTPL--
LNAIAILF------G-V--SI----------S-R-P---P-V-R-NFART--LLF-LWLM
YGFIFASLYQGSLYSYLQ-KP-MHYP--PLKTMQEID---R-S--G----L---HY--Y-
-----------M-----V----------D-----I---------G---------------
------------------------------------T-----------------------
---------R----------------------------------F------F----V---
HNPSI-----------------------------------------------VRRTIIIP
PGKDSLGLMVANLGLN-Q--L---TDG-VVLT-PM-D--LV-------A-----------
-----Y------N-NRVNP-RSRFV-HI-A-R-EHVS--V--FPVGLYY----PKQSALR
DVFDEQV-RMIVPSGLVS---YWIE----RY-----------G-----------------
--------D-----------------YD-------F------------------------
------------------------------------------------------------
------------------F--A-R---P-IEKSEPRKLSNAHLVGAYQLY-------GCC
LGV-----SVGVF-----------------LV----------------------------
--------------ELT-------------------------------------------
-----------------V------------------------------------------
------------------------------------------------------------
------------------------------------------------------------
------------------------------------------------------------
----------P-------------------------------------------------
------------------------------------------------------------
-----------------------------R------------------------------
-----------------------L------------------------------------
------------------------------------------------------------
-------------------------------L----------------------------
------------------------------------------------------------
----AL------------------------------------------------GAFL
>AaegIR7s.1 AAEL014685-PA
--------------------------------------M---------------------
-----------------------------LI-----------------------------
------------------------------------------------------------
-------------------------------------------------------R----
------------------------------------------------------------
------------------------------------A-----------------------
------------------------------------------------------------
------------------------------------------------------------
-------------------------------------------L----------------
------------------------------------------------------------
------------------------------------------------------------
------------------------------------------------------------
-------------------------L----------------------------------
------------------------------------------------------------
------------------------------------------------------------
------------------------------------------------------------
------------------------------------------------------------
-----------------------------------------LLWIQLARTALQINHHTTA
LIETTVQVLQRSFQDPFAAACIVWKGSTPETELLLGDLL---------------------
------------------------------------------------------------
------------------------------------------------------------
------------------------------------------D-----------------
------------------------------------------------------------
------------------------------------------------------------
------------------------------------------------------------
------------------------------------------------------------
------------------------------------------------------------
------------------------------------------------------------
------------------------------------------------------------
------------------------------------------------------------
-------A----------------------------------------------------
VIVRLSGSIPVQLNVVEVQTQRRPWVRNVLLVDDYEAFRELRSDLSIERNDFSGRYLIVV
NSAINETFVQKVFIDLWKLQIANVVLIGIETSQPKLWTY-FP------F----------S
DGICGQARSTTLTLEDDLY-PDKI-SNFHG---CQ-------------------L----K
-----V-G--SF---E-TRP------F-T-------------------------------
-----------------------I---------------------------------M--
----------D--------R--------------S-------DEEKLRMSGFEGELL---
---------------DL-LKTRLN------FT------T-K--IY---------------
----E----P-EN--G---E-QWG----------------Y-------------------
-----------------------------------------------------A---L--
Q---------------Q-N--------------STGLVRM--------IQ-E--------
------EEVD-FG--IS--C---M--GI-----------------SV-------------
--------A-R-NEVLKP------GIA--H-YT---TALV-LAV-P-K------G-R-P-
-Y---T---AIEKL-FHPF-QIEVWW--CITT--VL-LGS-TI---V----I--------
------------------------------------------------------------
------------------------------------------------------------
------------------------------------------------------------
----------------------A---------S--------------------V------
-------------E----------------------------------------------
------------------------------------------R-----------------
---------------------------------------A--------------------
----------------------------N-------------------------------
------------------------------------------ENVRNFVYGNRVQAPY--
LNLIRIFF------A-I--SM----------G-R-L---P-T-R-NFARA--LLF-YWIF
FCFVIQSLYQGALYRYLQ-KD-STLP--PSKTMAEID---R-T--D----A---LY--F-
-----------V-----V----------E-------------------------------
------------------------------------S-----------------------
---------A----------------------------------E------RY-YSS---
FPHRY-----------------------------------------------KRVHHLPQ
EKNNIINRLKWMMHHP-E--T---SNV-VMGA-LD-H--MA-------H-----------
-----H------N-HLYRR-KGGFI-DV-C-R-EFVS--T--YTVTIYY----PKRSMLT
NRFDWEI-MRIQASGLMS---YWIN----RY-----------G-----------------
--------D-----------------YD-------F------------------------
------------------------------------------------------------
------------------F--R-K---V-NGASQPKKLSWEHLSAVFEIC-------GVL
LGL-----CGVVF-----------------LL----------------------------
--------------EIV-------------------------------------------
-----------------S------------------------------------------
------------------------------------------------------------
------------------------------------------------------------
------------------------------------------------------------
----------D-------------------------------------------------
------------------------------------------------------------
-----------------------------R------------------------------
-----------------------Y------------------------------------
------------------------------------------------------------
------------------------ISMGRVYL----------------------------
------------------------------------------------------K-----
LYCRRR------------------------------------------------NLRN
>AaegIR7z.2 AAEL003350-PA
--------------------------------------M---------------------
-----------------------------LV-----------------------------
------------------------------------------------------------
-------------------------------------------------------R----
------------------------------------------------------------
------------------------------------L-----------------------
------------------------------------------------------------
------------------------------------------------------------
-------------------------------------------L----------------
------------------------------------------------------------
------------------------------------------------------------
------------------------------------------------------------
------------------------------------------------------------
------------------------------------------------------------
------------------------------------------------------------
------------------------------------------------------------
------------------------------------------------------------
---------------------------------------------MICAIFRVAQLESST
LGESTASVMLRDFRHPFAPSLILLAATSSEGDRLLRVIL---------------------
------------------------------------------------------------
------------------------------------------------------------
------------------------------------------------------------
--------------Q---------------------------------------------
------------------------------------------------------------
------------------------------------------------------------
------------------------------------------------------------
------------------------------------------------------------
------------------------------------------------------------
------------------------------------------------------------
------------------------------------------------------------
-------Q----------------------------------------------------
VIVRLDGAVTLRLDVLSEQRIRRPSIRTVMFIDGYEAFQRLYASLSVEKFDFSGRYLIVC
SVSVDEELARSIFGDLWSLQIINVVLIGHGDSGPHMWSY-EP------Y----------A
AGRCAMVNLMALKPSDKHY-PDKT-LMYHG---CP-------------------F----K
-----V-G--SF---E-TRP------F-T-------------------------------
-----------------------I---------------------------------M--
----------E--------R--------------S-------DTEPLKMSGFEGDLL---
---------------DT-LKEKLN------FT------V-Q--IL---------------
----E----P-EN--G---E-QWG----------------Y-------------------
-----------------------------------------------------A---L--
P---------------R-N--------------STGMMRM--------IQ-E--------
------GEVD-FG--IS--C---L--GI-----------------SV-------------
--------A-R-SAILKA------GLA--H-YT---TSLV-LAV-P-K------G-R-P-
-Y---T---AFEKL-FRPF-EANVWW--ITVT--VI-AGA-AF---V----I--------
------------------------------------------------------------
------------------------------------------------------------
------------------------------------------------------------
----------------------A---------S--------------------I------
-------------E----------------------------------------------
------------------------------------------L-----------------
---------------------------------------R--------------------
----------------------------N-------------------------------
------------------------------------------QSVRNFVYGQQTHTPY--
LNLVQIFF------G-I--AM----------H-L-L---P-R-R-NFART--LLI-FWIY
FCFVIRSLYQSALFRYLQ-QE-LTFP--PSRSMAEID---Q-T--K----A---LY--Y-
-----------V-----V----------E-------------------------------
------------------------------------S-----------------------
---------G----------------------------------E------RY-YEA---
FPDRL-----------------------------------------------LRVRHLPQ
EKNNIINRLAWMIHHP-D--S---PDV-VQGC-LD-H--MA-------H-----------
-----H------N-WLWGR-KGGRV-DV-C-P-EFIS--T--FTVTIYY----PKKSMLT
GQFNRQI-QWIMASGLMS---YWIN----LY-----------G-----------------
--------D-----------------YD-------F------------------------
------------------------------------------------------------
-------K----------R--V-Q---T-NAGSEPRQLSNGHLAVMYEMC-------GTL
FGL-----SLVIF-----------------GL----------------------------
--------------EL--------------------------------------------
------------------------------------------------------------
------------------------------------------------------------
------------------------------------------------------------
------------------------------------------------------------
------------------------------------------------------------
------------------------------------------------------------
------------------------------------------------------------
------------------------------------------------------------
------------------------------------------------------------
------------------------------------------------------------
------------------------------------------------------------
--------------------------------------------------------VS
>AaegIR100e.1 AAEL015079-PA
--------------------------------------M---------------------
-----------------------------LP-----------------------------
------------------------------------------------------------
-------------------------------------------------------S----
------------------------------------------------------------
------------------------------------P-----------------------
------------------------------------------------------------
-----------------------------------WSSMLVVAVLVGVRLAQMSTMVEDE
PDLYLPSWLTNDLILAQIATIFGRMTHIDFVLDDRSPDRVRQLD----------------
------------------------------------------------------------
------------------------------------------------------------
------------------------------------------------------------
------------------------------------------------------------
------------------------------------------------------------
------------------------------------------------------------
------------------------------------------------------------
------------------------------------------------------------
------------------------------------------------------------
------------------------------------------------------------
------------------------------------------------------------
------------------------------------------------------------
------------------------------------------------------------
------------------------------------------------------------
------------------YIVRHL------------------------------------
------------------------------------------------------------
------------------------------------------------------------
------------------------------------------------------------
------------------------------------------------------------
------------------------------------------------------------
------------------------------------------------------------
-------R----------------------DDSGFLRGKSIRIYQEQDGMDGVDSCATVL
DHDYGDEFDLIHWDRTYDSFAKIWGQNQFNGYLVFANVFTFDRLVGCLLDPIGTYLIVMD
DEMEPDEVGRLLAAIWEKDGSFQCS-----------RWP-GN------G--CSDMMPFLC
GWGLAIGMLKELNVSDDLP-RLPN-VNFDG---YP-------------------L----R
-----I-E--IF-----W------------------------------------------
------------------------------------------------------------
---------------------------STYTIPMN------TSRPNRDFIGPDAEVG---
---------------RT-VTKFLN------FT------A-V--FI---------------
----P----P-D---N---D-NFG----------------T-------------------
-----------------------------------------------------Q---L--
P--------------NG-S--------------FNGVIGR--------LA-R--------
------RESD-VA--FV--G---F--FV-----------------KD-------------
--------Y-F-SRDIEF------TSG--V-YG---DELC-CLV-K-K------A-S-R-
-I---P---EYLLP-ITIF-PSDLWG--VLFL--AG-IIF-SV---I----W--------
------------------------------------------------------------
------------------------------------------------------------
------------------------------------------------------------
----------------------V---------I--------------------I----RG
AIRITARVRNQRNQ----------------------------------------------
--------------------------------------RQRLA-----------------
---------------------------------------E--------------------
-----------LFN-LSNET----------------------------------------
---------------------------------------------RDAPRYRKVIQIC--
VDTYIIWV------S-A--PY----------R-R-F---T-H-S-GVERL--MLV-GTML
VSVIFVSMFQSSLSSVFL-NP-VYYK--DIDTLQQLD---K-S--G----M---KI--V-
-----------V-----K----------Y-----R---------G---F-M---------
-----------D--D--------------------VF-----------------------
---------P----------------------------------A------NN-TPT---
MDAL--------------------------------------------------------
----RNKMAFEQYAGS-M--PG-RV-A-RIGT-IS-T--VTRKSTLSLD-----------
-----N------A-I--YL-STNQL-HM-V-R-ECPR--M--YNLAYVV----SRHSVFL
ERINTMV-MRMFDGGLVD---RWIS----DM-----------N-----------------
--------Y---------------------------N-----F-----------------
------------------------------------------------------------
--TIRDWE----------Q--IRA-----TLGSNFKILTLVDMQFPFYLL-------AIG
LCV-----STVVF-----------------GA----------------------------
--------------ELV-------------------------------------------
-----------------H------------------------------------------
------------------------------------------------------------
------------------------------------------------------------
------------------------------------------------------------
----------H-------------------------------------------------
------------------------------------------------------------
-----------------------------R------------------------------
-----------------------I------------------------------------
------------------------------------------------------------
-------------------------------G----------------------------
------------------------------------RARGKSDGGISFSSSEGKL-AKNA
SSNNYS------------------------------------------------YSQY
>AaegIR100a.1 AAEL015078-PA
--------------------------------------M---------------------
-----------------------------RT-----------------------------
------------------------------------------------------------
-------------------------------------------------------T----
------------------------------------------------------------
------------------------------------------------------------
------------------------------------------------------------
------------------------------------------------------------
------------------------------------------------------------
------------------------------------------------------------
------------------------------------------------------------
------------------------------------------------------------
------------------------------------------------------------
------------------------------------------------------------
------------------------------------------------------------
------------------------------------------------------------
------------------------------------------------------------
------------------------------------------------------------
------------------------------------------------------------
------------------------------------------------------------
------------------------------------------------------------
------------------------------------------------------------
------------------------------------------------------------
------------------------------------------------------------
------------------------------------------------------------
------------------------------------------------------------
------------------------------------------------------LRCDQS
HAVCFGLKTWF-------------------------------------------------
------------------------------------------------------------
------------------------------------------------------------
-------G----------------------LKETGCKAGRPILSAIVDTDDANEDELGMI
DRDYGDESRFIVLDRTFESFARVWDQNHQYGYLAFASWATFQLSMTCLLDPYATYLLILS
DGLDLGELTKFSKATWVTQGVFRVF-----------FML-EE------R--IYTFDPFTA
IGPREYGVLKELRNFSDIP-RIPQ-ADFKG---YP-------------------L----R
-----V-D--RF---R-T------------------------------------------
------------------------------------------------------------
---------------------------TFSHTLLN------KEGKVIDFIGADAEAS---
---------------RV-VTRALN------LT------P-N--FL---------------
----P----P-D---K---D-QFG----------------F-------------------
-----------------------------------------------------K---L--
P--------------NG-S--------------FNGVLGR--------LS-R--------
------RESD-IV--FV--G---Y--FI-----------------KD-------------
--------Y-F-TRDTEF------TAG--I-YV---DELC-CLV-R-K------A-S-R-
-I---P---EYLLP-ITIF-PADLWG--LLFL--MG-IIC-AT---T----W--------
------------------------------------------------------------
------------------------------------------------------------
------------------------------------------------------------
----------------------I---------I--------------------I----RT
GIKMKAVKSERRAQ----------------------------------------------
--------------------------------------KTPLA-----------------
---------------------------------------Y--------------------
-----------LFN-LSNTI----------------------------------------
---------------------------------------------RDAPLYRKLIQIV--
VDTYILLV------S-A--PY----------R-R-F---T-R-S-GVERL--MLF-GLML
VSLIFVSMFQSSLSSVFL-HP-MFYK--DIDSLQRLD---E-S--G----I---KI--P-
-----------V-----K----------Y-----K---------G---F-M---------
-----------D--D--------------------VF-----------------------
---------P----------------------------------A----NYSS-MMD---
SLRN--------------------------------------------------------
----KMIYEPEQDEAA-M--LD-RV-A-QSPK-IA-F--VTRKSLVPLD-----------
-----D------A-I--YI-AKKQV-IV-V-P-ECPR--L--YNLAYVV----PRHSVLL
EAINVVI-LRLLNGGLIE---QWIN----VM-----------N-----------------
--------F---------------------------N-----A-----------------
------------------------------------------------------------
--TMRDLA----------L--YRN-----VDDEKFKILTMNDLQFPFYLW-------AIG
LIL-----SSIIF-----------------IA----------------------------
--------------ERM-------------------------------------------
-----------------H------------------------------------------
------------------------------------------------------------
------------------------------------------------------------
------------------------------------------------------------
----------Y-------------------------------------------------
------------------------------------------------------------
-----------------------------R------------------------------
-----------------------L------------------------------------
------------------------------------------------------------
-------------------------------V----------------------------
------------------------------------------------------------
--ISNR------------------------------------------------IEMF
>AaegIR100d AAEL015265-PA
--------------------------------------M---------------------
-----------------------------LF-----------------------------
------------------------------------------------------------
-------------------------------------------------------C----
------------------------------------------------------------
------------------------------------S-----------------------
------------------------------------------------------------
------------------------------------------------------------
-------------------------------------------L----------------
------------------------------------------------------------
------------------------------------------------------------
------------------------------------------ILPVWLNLIVNPKHVGSD
EDVPSWLTNQVVQSHIKAIFDGIERI----------------------------------
------------------------------------------------------------
------------------------------------------------------------
---------------------------------------------D--------------
------------------------------------------------------------
------------------------------------------------------------
------------------------------------------------------------
------------------------------------------------------------
-------------------------------------------------VVLGDPGSNEA
NPQELLDVLIHRGSVDSPPI----------------------------------------
---------------------------LGGKSIRLYREVIPRDEQEGCDS----------
------------------------------------------------------------
------------------------------------------------------------
------------------------------------------------------------
------------------------------------------------------------
------------------------------------------------------------
------------------------------------------------------------
------------------------------------------------------------
-------D----------------------RSLLSAIIEMEEGDDEAAELEAELLDVIDR
EYEDEWRFIEWDRTYESFARIWDQNHDFGYMVFVRWRAFELSMRCLLDPYATYLFVLSEG
SAFEMEKLKEFMSSVWTREGVFKVF-----------FLL-DE------K--IFTYDPFMT
NGIRKYGVMKELISPADIP-RVPQ-GDFNG---YP-------------------I----K
-----I-D--VF---R-S------------------------------------------
------------------------------------------------------------
---------------------------TYSDTILD------KQGKVVEFIGADIEAG---
---------------RA-FTEAMN------FT------P-T--YL---------------
----P----P-D---K---D-GFG----------------F-------------------
-----------------------------------------------------K---L--
P--------------NG-S--------------FNGVIGR--------LA-R--------
------RESD-IT--FV--G---F--FI-----------------KD-------------
--------Y-F-SRDVEF------TTG--I-YT---DELC-CLV-K-K------A-S-R-
-V---P---EYLLP-ITIF-PADLWT--LLFL--TG-ILF-SI---T----W--------
------------------------------------------------------------
------------------------------------------------------------
------------------------------------------------------------
----------------------V---------I--------------------I----RA
GIQAKSRTGVRWNQ----------------------------------------------
--------------------------------------KSRLA-----------------
---------------------------------------Y--------------------
-----------LFN-LSNDI----------------------------------------
---------------------------------------------RDAPLYRKMVQIC--
VDTYILLV------S-G--PY----------Q-R-F---T-R-S-GTERL--MLF-GIIM
VSLIFVSMFQSSLSSVFL-NP-VYYK--DIDSLQRLD---E-S--G----L---QI--P-
-----------V-----K----------Y-----K---------G---F-T---------
-----------D--D--------------------VF-----------------------
---------P----------------------------------A------NY-SPM---
MDSL--------------------------------------------------------
----RSKMVYNPIKTS-M--ME-LV-S-HSTK-IA-T--VTRRTTLSLD-----------
-----N------A-V--FI-STKQL-FM-V-P-ECPR--L--YNLAYVV----PRHSVLL
EGINVLI-LQMLNGGLIN---HWID----VM-----------N-----------------
--------F---------------------------N-----V-----------------
------------------------------------------------------------
--TIRDWE----------Q--IRS-----SHEESFKILTLIDMQFPFYLL-------AIG
LIL-----SGVIF-----------------LI----------------------------
--------------ELV-------------------------------------------
-----------------Y------------------------------------------
------------------------------------------------------------
------------------------------------------------------------
------------------------------------------------------------
----------Y-------------------------------------------------
------------------------------------------------------------
-----------------------------R------------------------------
-----------------------I------------------------------------
------------------------------------------------------------
-------------------------------S----------------------------
------------------------------------------TMSALKRRRRRVK-QGTP
RLLGIL------------------------------------------------NGRI
>AaegIR100c.1 AAEL008332-PA
--------------------------------------M---------------------
-----------------------------SF-----------------------------
------------------------------------------------------------
-------------------------------------------------------L----
------------------------------------------------------------
------------------------------------S-----------------------
------------------------------------------------------------
------------------------------------------------------------
-------------------------------------------A----------------
------------------------------------------------------------
------------------------------------------------------------
------------------------------------------------------------
------------------------------------------------------------
------------------------------------------------------------
------------------------------------------------------------
------------------------------------------------------------
------------------------------------------------------------
------------------------------------------------------------
------------------------------------------------------------
------------------------------------------------------------
------------------------------------------------------------
------------------------------------------------------------
------------------------------------------------------------
------------------TTIAIL------------------------------------
------------------------------------------------------------
------------------------------------------------------------
------------------------------------------------------------
------------------------------------------------------------
------------------------------------------------------------
------------------------------------------------------------
-------L----------------------LVPTPTPLAQNAEMDIGWLNNGTIQSLIGR
IFDQIHHIDIVIGWDGSYESFAKIWDQNHRNGYIVFANRDSFDSMMKCLLDPRGTYLVIL
GSGEEFPMDEMRGVLNSLWMHNGLY-----------RLF-FL------N--SNQIYTFDP
FTIDGRRYGTLVTLRGPAD-KDTR-ERFKG---YP-------------------L----R
-----V-D--IF---R-S------------------------------------------
------------------------------------------------------------
---------------------------TYSEPVLN------ASGAIIDFEGADMEVS---
---------------RV-FTEVMN------FT------A-D--YL---------------
----P----P-D---K---D-NFG----------------V-------------------
-----------------------------------------------------Q---L--
P--------------NG-S--------------FNGVIGR--------LS-R--------
------HESD-VA--YV--G---F--FI-----------------KD-------------
--------Y-F-SRDIEF------TNG--I-YT---DELC-CVV-K-K------A-S-R-
-V---P---EYLLP-ITIF-PADLWI--LLFM--MG-IAC-SI---A----W--------
------------------------------------------------------------
------------------------------------------------------------
------------------------------------------------------------
----------------------M---------V--------------------L----RA
GIQAKGTSRIRWVQ----------------------------------------------
--------------------------------------KRRFA-----------------
---------------------------------------Y--------------------
-----------LFN-LSNEI----------------------------------------
---------------------------------------------RDAPLYRKLIQIC--
IDTYVLLL------S-A--PY----------Q-R-F---T-R-S-GIERL--MLF-GIMM
VSLIFVSMFQSSLSSVYL-NP-VYYK--DIDSLQRLD---E-A--G----I---KI--P-
-----------V-----K----------Y-----K---------G---Y-M---------
-----------D--D--------------------VF-----------------------
---------P----------------------------------A------NY-SPT---
MDSL--------------------------------------------------------
----RNKMVLESGKES-M--LA-KV-A-RVGT-IS-T--VTRKTTFSLD-----------
-----N------A-V--YI-TTKQL-FM-I-P-ECPR--S--YNLAYVV----PRHSVFL
EKINIVL-SWMLNGGLID---HWIN----VM-----------N-----------------
--------F---------------------------N-----V-----------------
------------------------------------------------------------
--SIKDWD----------K--IRN-----AEAANFKILTLIVVRG-FQILLSPILSWFLG
IMTEHEHLSVSVL---------------CLQF----------------------------
--------------DL--------------------------------------------
------------------------------------------------------------
------------------------------------------------------------
------------------------------------------------------------
------------------------------------------------------------
------------------------------------------------------------
------------------------------------------------------------
------------------------------------------------------------
------------------------------------------------------------
------------------------------------------------------------
------------------------------------------------------------
------------------------------------------------------K-KHLP
DISRYC------------------------------------------------NGKQ
>AaegIR7o
--------------------------------------M---------------------
-----------------------------KV-----------------------------
------------------------------------------------------------
-------------------------------------------------------W----
------------------------------------------------------------
------------------------------------I-----------------------
------------------------------------------------------------
------------------------------------------------------------
-------------------------------------------L----------------
------------------------------------------------------------
------------------------------------------------------------
------------------------------------------------------------
-----------------------AIG----------------------------------
------------------------------------------------------------
------------------------------------------------------------
------------------------------------------IVTV--------------
------------------------------------------------------------
--------------------------------------------V---------------
------------------------------------------------------------
------------------------------------------------------------
------------------------------------------------------------
------KFSIELGLNLDNSN----------------------------------------
--------------QLLVSVGKMVCQLLSNASYRTVH-----------------------
------------------------------------------------------------
------------------------------------------------------------
------------------------------------------------------------
------------------------------------------------------------
------------------------------------------------------------
------------------------------------------------------------
------------------------------------------------------------
-------FVRDDNDTAFDDLISNIAQKYKGPIELDSENYQKDDAVVMMFDSNSLEYMGIN
DLRRIGLLLVVVNIASETEILQ--------------------------------------
--KVLSSLRTTQIIRLAIISYNSSEEADEVVINMSTFSR-YKTRNCEND--------HSF
VSSFLPAAESGSIPINTSI-DRPQ-IDFQG---CS-------------------M----D
-----V-G--IG---V-LAP------F-T-------------------------------
-----------------------V---------------------------------V--
----------I--------E----------------------DDGEIKYLGVEIEMI---
---------------KA-LAEHFN------FR------I-R--YH---------------
----Q----P-P---H-G-M-QWG----------------I-------------------
-----------------------------------------------------L---N--
E--------------T--G--------------STGLMGM--------IQ-N--------
------GEVD-FA--VG--S---I--AR-----------------SF-------------
--------I-R-NTLLIG------GVG--N-FY---DQLI-FAV-P-P------G-I-P-
-Y---T---PLEML-IMPV-TTSCWF--LIIV--AC-VVA-SM---L----F--------
------------------------------------------------------------
------------------------------------------------------------
------------------------------------------------------------
----------------------S---------I--------------------V------
-------------I----------------------------------------------
---------------------------------------DEHL-----------------
---------------------------------------Y--------------------
------------------------------------------------------------
-----------------------------------------------RINFERQKISF--
IDVWIILL------G-G--AM----------T-N-I---P-E-K-VFRRY--VLI-GWLM
VTLVFRSAYQAILFDHLK-SG-VVFK--PILSLEDMF---E-S--K----L---KF--H-
-----------M-----F----------N-----V---------S---------------
-----------Q--R--------------------HF-----------------------
---------G----------------------------------R---------------
------------------------------------------------HP----EIMKRA
VLMNNNAPVHSVLSDI-A-----DN-I-LLAA-FP-L--PR-------S----NIAY---
---FNK------L-R--LY-KPKVH-TS-R-Y--VIE--T--YEVATHY----PIHSPLA
ALFDGVV-LRILAVGLHD---YWSR----QF-----------R-----------------
--------G---------------------------------------------------
------------------------------------------------------------
------------------T--VVD------NSIELKQLNVHNLIVAFILH-------GIL
CGI-----SFVVF-----------------IA----------------------------
--------------EIM-------------------------------------------
-----------------T------------------------------------------
------------------------------------------------------------
------------------------------------------------------------
------------------------------------------------------------
----------E-------------------------------------------------
------------------------------------------------------------
-----------------------------K------------------------------
-----------------------S------------------------------------
------------------------------------------------------------
-------------------------------V----------------------------
------------------------------------------------------------
----RS------------------------------------------------IRQK
>AaegIR7v.1
--------------------------------------M---------------------
-----------------------------KV-----------------------------
------------------------------------------------------------
-------------------------------------------------------W----
------------------------------------------------------------
------------------------------------N-----------------------
------------------------------------------------------------
------------------------------------------------------------
-------------------------------------------V----------------
------------------------------------------------------------
------------------------------------------------------------
------------------------------------------------------------
-------------------------A----------------------------------
------------------------------------------------------------
------------------------------------------------------------
---------------------------------------------V--------------
------------------------------------------------------------
------------------------------------------------------------
------------------------------------------------------------
------------------------------------------------------------
------------------V-----------------------------------------
------------------------------------------------------------
------------------------------------------------------------
------------------------------------------------------------
------------------------------------------------------------
------------------------------------------------------------
----------------------------------IVLIVPFSLSTRLRLDNNVRNFSLVG
RIISQLLSDAA-------------------------------------------------
------------------------------------------------------------
------------------------------------------------------------
-------YRTVHFLEFNDNVSDPSMSNIVYDYNGPVEIYTGNYGKADAAVMIANSNSLES
ILTDDLKKISFLILTVNVVNQM--------------------------------------
--EILPIIMSKLRTIKVDRITVVSFDSVGAVVNISTLFQ-HKTNNCENS--------NMH
TTTSQTLQDFESHVKNVTA-KRSK-TDFQG---CV-------------------M----D
-----V-G--VV---L-MAP------F-T-------------------------------
-----------------------I---------------------------------I--
----------E--------Q----------------------NGHDLRYSGVEVEMI---
---------------RV-LGERFN------FK------I-R--FL---------------
----H----P-P---N-G-T-KWG----------------N-------------------
-----------------------------------------------------L---H--
K--------------N--G--------------STGLMAM--------LQ-R--------
------GSVD-FA--IG--S---I--AR-----------------TL-------------
--------T-R-NTLLKG------GVG--N-FY---DQIV-FGV-P-P------G-I-P-
-Y---T---PLKQL-ARPV-TTNAWI--FIIV--TC-IAV-SI---L----F--------
------------------------------------------------------------
------------------------------------------------------------
------------------------------------------------------------
----------------------S---------I--------------------D------
-------------M----------------------------------------------
---------------------------------------DRYL-----------------
---------------------------------------C--------------------
------------------------------------------------------------
-----------------------------------------------VINFEKFKTSF--
TDVWSILL------G-G--VM----------N-N-P---P-T-E-VFGRY--LLT-GWLW
ATLVYRTAYQAILFGHLR-RG-VEFK--PILTLEDTF---E-A--G----V---QY--Y-
-----------M-----Y----------N-----I---------A---------------
-----------Q--R--------------------FF-----------------------
-------VRN----------------------------------P---------------
------------------------------------------------RI----LMRSVI
VEDNASLQNILADIAE-N-----NL-Q-GVHS-KS-V--FQ-------F----PDFS---
---RMP------K-H--FK-PDYIK-IL-R-L--DIF--P--TFVTIHY----PIDSFLA
ALFDDMV-LRIRAVGLHE---YWTR----QH-----------R-----------------
--------Q---------------------------------------------------
------------------------------------------------------------
------------------T--IVD------DSVQHKELKLQNLLGAFMIH-------GVL
CGF-----SCIIF-----------------LI----------------------------
--------------ELK-------------------------------------------
-----------------I------------------------------------------
------------------------------------------------------------
------------------------------------------------------------
------------------------------------------------------------
----------S-------------------------------------------------
------------------------------------------------------------
-----------------------------K------------------------------
------------------------------------------------------------
------------------------------------------------------------
------------------------------------------------------------
------------------------------------------------------------
-----P------------------------------------------------DHFL
>AaegIR7v.2
--------------------------------------M---------------------
-----------------------------KV-----------------------------
------------------------------------------------------------
-------------------------------------------------------W----
------------------------------------------------------------
------------------------------------I-----------------------
------------------------------------------------------------
------------------------------------------------------------
-------------------------------------------A----------------
------------------------------------------------------------
------------------------------------------------------------
------------------------------------------------------------
-------------------------A----------------------------------
------------------------------------------------------------
------------------------------------------------------------
------------------------------------------VVVI--------------
------------------------------------------------------------
------------------------------------------------------------
------------------------------------------------------------
------------------------------------------------------------
------------------I-----------------------------------------
------------------------------------------------------------
------------------------------------------------------------
------------------------------------------------------------
------------------------------------------------------------
------------------------------------------------------------
------------------------------------------------------------
------------------------------------------------------------
-----------------MIPFRFSNRLFLDDIEQQFESVSETICQLLPDNIYGT------
------------------------------------------------------------
-------LHLVKNIDVAMSDNLISTIAYKYNRPVEIHTGHNGIEDAAIIIINSDSLTSLS
IYDLKRISFLLLIVNMVDQMDI--------------------------------------
--VPTILISELRNINIHRITIVSFDSTESAAVSISTLFR-HKTINCENS--------HIY
TTSSLSMKDSESFAKNLPT-ERSH-TDFQG---CI-------------------M----D
-----V-G--IV---T-MPP------F-T-------------------------------
-----------------------L---------------------------------I--
----------A--------Q----------------------NGHELLYSGVEVEMI---
---------------RV-LAEHFN------FK------I-Q--FI---------------
----H----P-P---N-G-T-KWG----------------N-------------------
-----------------------------------------------------L---H--
E--------------N--G--------------STGLMAL--------IQ-E--------
------SKVD-FA--IG--S---L--AR-----------------IL-------------
--------A-R-NTLLKG------GVG--S-FY---DQIV-FGV-P-P------G-I-P-
-Y---S---PLQQL-ARPV-TTECWM--FIIM--TC-ITV-SM---L----F--------
------------------------------------------------------------
------------------------------------------------------------
------------------------------------------------------------
----------------------S---------V--------------------D------
-------------V----------------------------------------------
---------------------------------------DEHL-----------------
---------------------------------------C--------------------
------------------------------------------------------------
-----------------------------------------------KINLKKCKISL--
TDVWSILL------G-G--VK----------L-H-P---P-R-K-VFGRY--LLL-GWLM
VTLVCRTAYQAILFGHLR-RG-VEFK--PILTLQDMF---E-A--G----L---QY--Y-
-----------M-----Y----------N-----I---------S---------------
-----------Q--R--------------------FF-----------------------
---------T----------------------------------R---------------
------------------------------------------------SP----RIMMRS
VIVSDFVSLQNILSDI-A-----DN-K-LMVA-FP-L--PR-------S----NIDY---
---FNK------Q-R--LF-KSKVH-IN-R-Y--IIE--K--YEVAIHY----RLESRLP
ALFDYMV-LRIRAAGLHD---CWAR----RY-----------R-----------------
--------G---------------------------------------------------
------------------------------------------------------------
------------------A--IVD------NSVEHKKLQLQNLLGAFIIH-------GIL
CGL-----SCIIF-----------------LI----------------------------
--------------ELK-------------------------------------------
-----------------T------------------------------------------
------------------------------------------------------------
------------------------------------------------------------
------------------------------------------------------------
----------A-------------------------------------------------
------------------------------------------------------------
-----------------------------K------------------------------
-----------------------A------------------------------------
------------------------------------------------------------
------------------------------TY----------------------------
------------------------------------------------------------
----FL------------------------------------------------NMKI
>AaegIR92a AAEL011001-PA
--------------------------------------M---------------------
-----------------------------QS-----------------------------
------------------------------------------------------------
-------------------------------------------------------G----
------------------------------------------------------------
------------------------------------------------------------
------------------------------------------------------------
------------------------------------------------------------
------------------------------------------------------------
------------------------------------------------------------
------------------------------------------------------------
------------------------------------------------------------
------------------------------------------------------------
------------------------------------------------------------
------------------------------------------------------------
------------------------------------------------------------
------------------------------------------------------------
------------------------------------------------------------
------------------------------------------------------------
------------------------------------------------------------
------------------------------------------------------------
------------------------------------------------------------
------------------------------------------------------------
------------------------------------------------------------
--------------------------------------------YENLDFYTHDYSITNT
TKLQLVQSYNLTD-----------------------------------------------
------------------------------------------------------------
------------------------------------------------------------
-----------------------------------------------------P------
------------------------------------------------------------
-------Y----------------------------------------------------
------------------------------------------------------------
------------------------------------------------------------
----------DEVTNGAIF-YDKL-VDLRG---RS-------------------I----P
-----M-A--VV---E-YLP------Y-C-------------------------------
-----------------------I---------------------------------T--
-------------------T-NVGANNGNADAYNT------TAPKELFLEGLEGSLA---
---------------VE-FCRIHN------CN------I-L--LW---------------
----P----H-G---P---S-DWG----------------D-------------------
-----------------------------------------------------I---F--
S--------------NG-S--------------GYGELYT--------IY-T--------
------KETD-LA--FC--C---L--YY-----------------NW-------------
----------Y-HHLLDG------SHY--M-AK---STMF-ILV-P-G------A-K-L-
-L---P---TSLTV-IYPF-SSTVWL--SIFI--MM-VLM-TG---V----H--------
------------------------------------------------------------
------------------------------------------------------------
------------------------------------------------------------
----------------------H---------F--------------------I------
-------------T----------------------------------------------
------------------------------------------T-----------------
----------------------------------INLTHL--------------------
-------------------G----------------------------------------
----------------------------------------------RDEQPPPALKSI--
FDMISIYL------D-Q--GI----------F-L-N---T-F-H-SSYRV--LIC-FILL
SGVVISNSYASGLASVLT-IP-RYGK--SLETIHDFT---Q-T--P----Y---RW--A-
-----------A-----P----------A-----D---------A---W-I---------
-----------F------------------------------------------------
----------------------------------------ALLGA--------ENRD---
I-------------------------------------------------------QIVV
DRFDAVPDEDELHRRS-L--A---G-D-YGIG-IE-L--LN-------G------GS---
---Y-T------FGSYVSE-DNVRSFDI-L-K-EVLY--F--AYTTVYA----QRGWPMM
EYFNKFL-LEAIQFGFII---YWEK----RT-----------I-----------------
--------R---------------------------K----------Y------------
-----------LS-----------------------H-----------R--VQEALV---
------EI----------S--V-G---H-NEDEELSPLTTQHILGPMIIL-------GIG
LFC-----SLIMF-----------------LC----------------------------
--------------ELV-------------------------------------------
-----------------M------------------------------------------
------------------------------------------------------------
------------------------------------------------------------
------------------------------------------------------------
----------F-------------------------------------------------
------------------------------------------------------------
-----------------------------S------------------------------
-----------------------L------------------------------------
------------------------------------------------------------
-------------------------------R----------------------------
---------------------------------------------RFYQKVVGKK-----
LKTTLT------------------------------------------------DIQK
>AaegIR41d.3 AAEL000095-PA
--------------------------------------M---------------------
-----------------------------YS-----------------------------
------------------------------------------------------------
------------------------------------------------------------
------------------------------------------------------------
------------------------------------------------------------
------------------------------------------------------------
------------------------------------------------------------
------------------------------------------------------------
------------------------------------------------------------
------------------------------------------------------------
------------------------------------------------------------
------------------------------------------------------------
------------------------------------------------------------
------------------------------------------------------------
------------------------------------------------------------
------------------------------------------------------------
------------------------------------------------------------
------------------------------------------------------------
------------------------------------------------------------
------------------------------------------------------------
------------------------------------------------------------
------------------------------------------------------------
------------------------------------------------------------
------------------------------------------------------------
------------------------------------------------------------
------------------------------------------------------------
------------------------------------------------------------
------------------------------------------------------------
------------------------------------------------------------
------------------------------------------------------------
------------------------------------------------------------
------------------------------------------------------------
------------------------------------------------------------
------------------------------------------------------------
------------------------------------------------------------
------------------------------------------------------------
---------------------IIL------SW------R-N--LL---------------
----R----N-Q---A---N-QYG----------------Q-------------------
-----------------------------------------------------V---F--
P--------------NR-T--------------GNGMIGA--------LI-E--------
------RKVD-FA--IG--A---V--GG-----------------WY-------------
--------Q-L-FQYFSF------SNP--V-QW---IGIT-CLA-P-R------P-G-L-
-I---E---YWRIV-FMMF-AESVWG--ILIL--TF-IMI-SM---L----Q--------
------------------------------------------------------------
------------------------------------------------------------
------------------------------------------------------------
----------------------Y---------L--------------------L------
-----------PPP----------------------------------------------
------------------------------------------D-----------------
---------------------------------------L--------------------
------------------------------------------------------------
---------------------------------------------PESHSQRSFSWIV--
INLLCAFL------L-L--PS----------N-L-R---R-D-R-LSDVI--LSS-TLSV
FTLTVAYVYIGKIHSILA-FP-VYEP--PIDTILDLA---V-S--G----I---PW--N-
-----------A-----P----------H-----E---------A---W-M---------
-----------Y--A--------------------LV-----------------------
---------G-----------------------------------------TE-NPN---
VQKV----------------------------------------------------LTTF
RVPPIEDIPMIADE-G-K---E-AI-I-MALLNYG--------------------HS---
---MVG------T-W--FDAKNIEN-YRLM-T-ELLY--F--EYDTGYA----TKTWPLL
DRFDRLA-MWIRDACLFQ---YVEL----VD-----------V-----------------
--------Y---------------------------R----------Y------------
------------------------------------------------------------
-------M-N--YWVQTSI--A-H--SKDRPQNLLRIMNVEEISGGLMIL-------GIG
LVL-----AIAVF-----------------AL----------------------------
--------------ELG-------------------------------------------
-----------------I------------------------------------------
------------------------------------------------------------
------------------------------------------------------------
------------------------------------------------------------
----------V-------------------------------------------------
------------------------------------------------------------
-----------------------------G------------------------------
-----------------------F------------------------------------
------------------------------------------------------------
------------------------------------------------------------
------------------------------------------------------------
-----R-------------------------------------------------KTS
>AaegIR41d.1 AAEL000027-PA
--------------------------------------MILDLDRKTLWNDNNSMLAAIN
LGSTVFIVDENAALPFLDNFIRMHDEAMFRK-----------------------------
------------------------------------------------------------
-------------------------------------------------------P----
------------------------------------------------------------
------------------------------------------------------------
------------------------------------------------------------
------------------------------------------------------------
------------------------------------------------------------
------------------------------------------------------------
------------------------------------------------------------
------------------------------------------------------------
------------------------------------------------------------
------------------------------------------------------------
------------------------------------------------------------
------------------------------------------------------------
------------------------------------------------------------
------------------------------------------------------------
------------------------------------------------------------
------------------------------------------------------------
------------------------------------------------------------
------------------------------------------------------------
------------------------------------------------------------
------------------------------------------------------------
------------------------------------------------------------
------------------------------------------------------------
------------------------------------------------------------
------------------------------------------------------------
------------------------------------------------------------
------------------------------------------------------------
------------------------------------------------------------
------------------------------------------------EKFVVVTVQSTS
KPRITEILEVIQNHPAIQEIANLLLIVPSGERYELLTHR-YVGNPPEAL--------DLL
LLDAYFPGNNSFAEGNMLF-PNKL-KDLMG---KT-------------------Y----R
-----L-A--SF---Y-LLP------W-V-------------------------------
-----------------------M---------------------------------P--
----------R--------Q--------------TDDGIINYLNQSYTIDGLDGYLL---
---------------VL-FCKRLN------CT------W-D--LL---------------
----I----D-Q---Y---W-QYG----------------Q-------------------
-----------------------------------------------------V---F--
E--------------NH-T--------------GNGMVGA--------LV-E--------
------RKAD-FA--LA--A---V--GA-----------------WH-------------
--------Q-L-FRYFSF------SIP--I-QW---IGIT-CLQ-P-R------P-T-L-
-I---E---YWKII-FMMF-STTVWA--VLLV--TF-VLI-AI---L----D--------
------------------------------------------------------------
------------------------------------------------------------
------------------------------------------------------------
----------------------N---------Y--------------------M------
------------------------------------------------------------
---------------------------------------PTMI-----------------
---------------------------------------E--------------------
------------------------------------------------------------
---------------------------------------------RWSPNRRGISWSF--
INVLCSFL------L-L--PS----------V-M-R---R-S-R-ASEVM--LSV-GLSA
FTLIVASVYIGKIHSILA-IP-VYDP--PIDTIIDFA---E-S--K----L---RW--N-
-----------A-----P----------H-----E---------V---W-M---------
-----------Y--L--------------------IA-----------------------
---------E-----------------------------------------SE-NPH---
IKQI----------------------------------------------------LTKF
HVAPIPDLETIANR-G-L---E-PI-V-MAKLHFG--------------------HS---
---MVG------E-W--FTAENIEN-YRLM-T-DFLY--Y--EYDTGYA----TKTWPLL
GQFDHLS-MWYRDGCLSR---FVEQ----LD-----------V-----------------
--------F---------------------------R----------Y------------
------------------------------------------------------------
-------M-N--QRVQISI--E-H--SRDRPPNKLKVMEVDEIEGGLLML-------GIG
YAA-----AILAF-----------------VG----------------------------
--------------ELV-------------------------------------------
-----------------L------------------------------------------
------------------------------------------------------------
------------------------------------------------------------
------------------------------------------------------------
----------D-------------------------------------------------
------------------------------------------------------------
-----------------------------A------------------------------
-----------------------A------------------------------------
------------------------------------------------------------
-----------KRKKVAKRLATKWMIRSVGRF----------------------------
------------------------------------------------------------
----RL------------------------------------------------NSID
>AaegIR41g
--------------------------------------L---------------------
-----------------------------LL-----------------S-----------
---------------------KLHHFLGFYIYLFINQSNVTASNFFFRYWNQILTVRNNE
VVDVESTLVMNRTEKAINVPISEIPIAIVQIQHGMVETIDLGCSVFWIEEDALFRF----
------------------------------------------------------------
------------------------------------------------------------
------------------------------------------------------------
------------------------------------------------------------
------------------------------------------------------------
------------------------------------------------------------
------------------------------------------------------------
------------------------------------------------------------
------------------------------------------------------------
------------------------------------------------------------
------------------------------------------------------------
------------------------------------------------------------
------------------------------------------------------------
------------------------------------------------------------
------------------------------------------------------------
------------------------------------------------------------
------------------------------------------------------------
------------------------------------------------------------
------------------------------------------------------------
------------------------------------------------------------
------------------------------------------------------------
------------------------------------------------------------
------------------------------------------------------------
------------------------------------------------------------
------------------------------------------------------------
------------------------------------------------------------
------------------------------------------------------------
---------------------------------LEDFFKIHDAARFRCSTKYFMVMVQSN
DVDHMEVIGSILKYPALNDMPNFLMITPSNETFKLGTHR-FVGNFPESS--------EYI
LLDEYSIERNTFVHRNNLF-PDKL-SDLMG---KT-------------------L----K
-----A-A--SF---Y-LVP------W-F-------------------------------
-----------------------M---------------------------------M--
----------R--------Q--------------EDDGIITFRNQSYTADGSDGFFM---
---------------IQ-FCLRYN------CT------W-E--LH---------------
----I----D-D---R---Y-LYG----------------Q-------------------
-----------------------------------------------------V---F--
E--------------NG-T--------------GNGMFGA--------LL-D--------
------RKVD-FA--IG--G---V--GA-----------------YF-------------
--------S-M-FKYFSL------SKP--I-RW---AAVS-CLT-A-K------P-R-L-
-V---P---YWKFI-FIVF-SPSIWK--ILMM--IF-ILL-TT---C----L--------
------------------------------------------------------------
------------------------------------------------------------
------------------------------------------------------------
----------------------Y---------L--------------------A------
-------------E----------------------------------------------
------------------------------------------R-----------------
---------------------------------------R--------------------
------------------------------------------------------------
---------------------------------------------TENFKNKGYIWVF--
LKVLKTFI------L-A--SG----------D-L-Y---R-T-N-ASSII--LIT-SLLI
FTVIIGNVYIGQIHSILT-LP-PYQP--SISTVEDLI---R-S--G----L---RL--I-
-----------E-----R----------H-----P---------I---W-M---------
-----------Y--A--------------------ID-----------------------
--------------------------------------------G------SN-NPK---
DLKL----------------------------------------------------MAQF
QVVSPERMSEIADN-G-R---E-AI-M-IALLEDG--------------------HS---
---MVN------N-A--INAQNIKH-YRIM-S-EQLY--F--EYEIAYT----TKTWPLL
DRIDSMS-LRARDACLFR---HMEQ----VM-----------V-----------------
--------D---------------------------R----------Y------------
------------------------------------------------------------
-------M-D--YWVQVSI--E-H--SRERPHVQLQKMVLEEISGALMIL-------GVG
QTA-----AAVAF-----------------IL----------------------------
--------------ENV-------------------------------------------
-----------------L------------------------------------------
------------------------------------------------------------
------------------------------------------------------------
------------------------------------------------------------
----------Y-------------------------------------------------
------------------------------------------------------------
-----------------------------Y------------------------------
-----------------------G------------------------------------
------------------------------------------------------------
------------------------------------------------------------
------------------------------------------------------------
-----M------------------------------------------------RSGK
>AaegIR41e AAEL000011-PA
--------------------------------------M---------------------
-----------------------------LH-----------------------------
------------------------------------------------------------
-------------------------------------------------------F----
------------------------------------------------------------
------------------------------------------------------------
------------------------------------------------------------
------------------------------------------------------------
------------------------------------------------------------
------------------------------------------------------------
------------------------------------------------------------
------------------------------------------------------------
------------------------------------------------------------
------------------------------------------------------------
------------------------------------------------------------
------------------------------------------------------------
------------------------------------------------------------
------------------------------------------------------------
------------------------------------------------------------
------------------------------------------------------------
------------------------------------------------------------
------------------------------------------------------------
------------------------------------------------------------
------------------------------------------------------------
------------------------------------------------------------
------------------------------------------------------------
------------------------------------------------------------
------------------------------------------------------------
------------------------------------------------------------
------------------------------------------------------------
------------------------------------------------------------
---------------------------------LDQYILAHNEAEYRSSSKYFLIVIHST
DGSQAEILRSIQNHPVTDEVPNMLVVVQKNASFELLTLK-FVGNGPTSS--------EYQ
LLDRYDAANHSFIYGNELF-PDKL-DNLEG---KT-------------------S----R
-----V-A--SF---D-VVP------W-V-------------------------------
-----------------------M---------------------------------L--
----------L--------Q--------------EDEGNVRYNNQSYTLDGMDGYLL---
---------------TQ-FCLRYN------CT------W-E--LQ---------------
----V----D-Q---K---N-LYG----------------K-------------------
-----------------------------------------------------V---F--
N--------------DG-T--------------GNGIFGA--------LL-D--------
------RKVD-FA--IG--A---V--GA-----------------YY-------------
--------S-T-FKYFSI------TQP--L-QW---VGVT-CLV-P-R------P-R-L-
-V---P---YWKLV-FLIF-TKSVWL--ILGV--TF-MTL-SV---C----I--------
------------------------------------------------------------
------------------------------------------------------------
------------------------------------------------------------
----------------------Y---------I--------------------F------
-------------N----------------------------------------------
------------------------------------------K-----------------
---------------------------------------P--------------------
------------------------------------------------------------
---------------------------------------------TADAQLNGFMWIF--
FKVLKSFV------L-T--SS----------D-L-P---R-N-N-TPLAI--TVA-SLLM
FTIIVGNTYIGKIHSTLA-FP-PYQN--PISTVWDLA---R-S--G----I---KL--N-
-----------G-----E----------H-----A---------S---W-M---------
-----------Y--SLDLSENVLDYTTPFDILFILSL-----------------------
--------------------------------------------H------PF-QQR---
DKII----------------------------------------------------LSNF
HVPPAGQLAALINK-G-Q---E-AT-M-IAVLQNG--------------------HS---
---MVG------S-W--INAWNVEL-YRIM-S-EPLY--F--EFEAGYA----TKTWPLL
DRFSYFS-SWIRDACLFK---YIEL----IE-----------V-----------------
--------D---------------------------R----------Y------------
------------------------------------------------------------
-------M-D--HSVQVSI--E-H--SRDRPHSQLKNMKVEEISGALLIL-------GIG
AVV-----SAMVF-----------------CL----------------------------
--------------EVN-------------------------------------------
-----------------M------------------------------------------
------------------------------------------------------------
------------------------------------------------------------
------------------------------------------------------------
------------------------------------------------------------
------------------------------------------------------------
------------------------------------------------------------
------------------------------------------------------------
------------------------------------------------------------
------------------------------------------------------------
------------------------------------------------------------
-------------------------------------------------------HSF
>AaegIR41f AAEL000052-PA
--------------------------------------M---------------------
-----------------------------IH-----------------------------
------------------------------------------------------------
------------------------------------------------------------
------------------------------------------------------------
------------------------------------------------------------
------------------------------------------------------------
------------------------------------------------------------
------------------------------------------------------------
------------------------------------------------------------
------------------------------------------------------------
------------------------------------------------------------
------------------------------------------------------------
------------------------------------------------------------
------------------------------------------------------------
------------------------------------------------------------
------------------------------------------------------------
------------------------------------------------------------
------------------------------------------------------------
------------------------------------------------------------
------------------------------------------------------------
------------------------------------------------------------
------------------------------------------------------------
------------------------------------------------------------
------------------------------------------------------------
------------------------------------------------------------
------------------------------------------------------------
------------------------------------------------------------
------------------------------------------------------------
------------------------------------------------------------
------------------------------------------------------------
----------------------------------------------------------SS
NDDQKTTLENIQSHPVLEEISNLLLVVQKNATFELLTHR-YVGSRPTSL--------EYQ
LLDRYDGDNESFIYGRDLF-LDKG-TNLLG---KT-------------------F----R
-----V-A--CF---H-LVP------W-I-------------------------------
-----------------------I---------------------------------M--
----------R--------Q--------------GNNGVFKYLNQAYTVDGLDGYLL---
---------------TQ-FCLRYN------CT------W-E--LH---------------
----V----D-Q---K---N-QYG----------------N-------------------
-----------------------------------------------------V---F--
D--------------NG-T--------------GNGMFGA--------LL-D--------
------RKVD-FA--MG--A---V--GG-----------------YY-------------
--------G-T-FKYFSL------SDV--I-QW---IGVT-CLV-P-K------P-G-L-
-V---P---NWQLI-YIIF-STSVWI--TLGA--IF-ITV-SI---C----L--------
------------------------------------------------------------
------------------------------------------------------------
------------------------------------------------------------
----------------------H---------I--------------------F------
-------------K----------------------------------------------
------------------------------------------S-----------------
---------------------------------------T--------------------
------------------------------------------------------------
---------------------------------------------TIPRTNQGFSWIL--
LKVLRTFV------L-T--SA----------D-I-P---T-N-T-AAEVT--TVT-ALLM
FTIIIGNVYIGKIHSILA-IP-PYEA--PIATVLDLA---K-A--G----I---QV--N-
-----------A-----P----------H-----A---------A---W-M---------
-----------Y--A--------------------LD-----------------------
---------L-----------------------------------------SE-NEK---
DKTI----------------------------------------------------LKNF
HVPTIERFTDITDG-G-Q---E-AT-M-VGLLENG--------------------HI---
---MVG------N-W--INARNVEL-YRIM-S-EPLY--F--EYEAGYA----TKTWPLL
DHFNYLA-AQIRDACLLR---YIEL----LE-----------V-----------------
--------D---------------------------R----------Y------------
------------------------------------------------------------
-------M-D--HFVQVSI--E-H--SWDRPHSALKDMNVEEISGALMLL-------GMG
CAV-----SLVIF-----------------IL----------------------------
--------------ELV-------------------------------------------
-----------------Y------------------------------------------
------------------------------------------------------------
------------------------------------------------------------
------------------------------------------------------------
----------H-------------------------------------------------
------------------------------------------------------------
-----------------------------R------------------------------
-----------------------Q------------------------------------
------------------------------------------------------------
------------------------------------------------------------
------------------------------------------------------------
-----R-----------------------NRVYQKIFFATHADCASKTPTMDTDGEFA
>AaegIR41i AAEL000047-PA
--------------------------------------M---------------------
-----------------------------VL-----------------------------
------------------------------------------------------------
-------------------------------------------------------N----
------------------------------------------------------------
------------------------------------------------------------
------------------------------------------------------------
------------------------------------------------------------
------------------------------------------------------------
------------------------------------------------------------
------------------------------------------------------------
------------------------------------------------------------
------------------------------------------------------------
------------------------------------------------------------
------------------------------------------------------------
------------------------------------------------------------
------------------------------------------------------------
------------------------------------------------------------
------------------------------------------------------------
------------------------------------------------------------
------------------------------------------------------------
------------------------------------------------------------
------------------------------------------------------------
------------------------------------------------------------
------------------------------------------------------------
------------------------------------------------------------
------------------------------------------------------------
------------------------------------------------------------
------------------------------------------------------------
------------------------------------------------------------
----------------------------------------------------TEGRYDPR
LTRNIDLGCHAFIMDQSNALFFLDSYYVSHDYAEVRHPNKTVIIVQDPSGELNTEFMDSL
RKHPAIQEIPRLLLVDPRDDEIDLW-----------THW-YK------G--NPEEAEQLI
LLDTYLTQNGTFLWGNDIF-PDKT-LNMER---RM-------------------F----R
-----L-A--SF---K-LIP------H-F-------------------------------
-----------------------M---------------------------------F--
----------K--------------PIYDEPWIAK------YQNQTVKIDGMGGLIM---
---------------VE-FCNKYN------CT------W-D--LH---------------
----I----D-Q---P---G-EWG----------------T-------------------
-----------------------------------------------------V---Y--
K--------------NW-T--------------GNGIVGT--------IT-E--------
------RRAD-VG--VG--S---L--LT-----------------WH-------------
--------T-S-HQFMGF------TAT--I-RK---VSVC-GIA-P-R------P-R-L-
-I---P---PWQTV-ILAF-KPEVWL--CIAI--SI-VCC-IG---A----Y--------
------------------------------------------------------------
------------------------------------------------------------
------------------------------------------------------------
----------------------A---------L--------------------M------
-------------A----------------------------------------------
------------------------------------------------------------
------------------------------------------------------------
------------------GF----------------------------------------
---------------------------------------------ENQVQTKGLGWNT--
MNVIAVFL------F-Q--GA----------D-I-L---Y-R-T-MPECI--LSI-ALIA
FTINLGNIFVGKNASLKT-FP-LFEP--PIDTYEDIA---S-R--D----V---IW--T-
-----------Q-----T----------H-----E---------A---W-I---------
-----------Q--S--------------------LL-----------------------
---------F----------------------------------S-------Q-NPVV-Q
KVVS--------------------------------------------------------
----NFRVHTGPELLS-L--AN-QG-Q-VVFG-VG-K--LNYGHYMIGS-----------
-----F------I-T--AQ-NVHLY-RL-M-T-GDLY--F--EYEISMT----TKTWPLK
DRLSDLI-LWIVASGMRA---YQEP----VV-----------A-----------------
--------K---------------------------R-----YM---D------------
-----------YE-----------------------------------------------
--VQIKIF----------H--SQD-----KEKVPPRAMVIEDLLLAYMVL-------GAG
LSL-----GMVAF-----------------VV----------------------------
--------------ECL-------------------------------------------
-----------------L------------------------------------------
------------------------------------------------------------
------------------------------------------------------------
------------------------------------------------------------
----------H-------------------------------------------------
------------------------------------------------------------
-----------------------------R------------------------------
-----------------------Y------------------------------------
------------------------------------------------------------
-------------------------------M----------------------------
------------------------------------------------------------
-KTRWT------------------------------------------------LSLK
>AaegIR41p.1 AAEL000063-PA
SILAFTNITGIYTVCLIIGNLIHHLPISEILSGIPYIVI---------------------
-----------------------------RL-----------------------------
------------------------------------------------------------
------------------------------------------------------------
------------------------------------------------------------
------------------------------------------------------------
------------------------------------------------------------
------------------------------------------------------------
------------------------------------------------------------
------------------------------------------------------------
------------------------------------------------------------
------------------------------------------------------------
------------------------------------------------------------
------------------------------------------------------------
------------------------------------------------------------
------------------------------------------------------------
------------------------------------------------------------
------------------------------------------------------------
------------------------------------------------------------
------------------------------------------------------------
------------------------------------------------------------
------------------------------------------------------------
------------------------------------------------------------
------------------------------------------------------------
------------------------------------------------------------
------------------------------------------------------------
------------------------------------------------------------
------------------------------------------------------------
------------------------------------------------------------
------------------------------------------------------------
-------------------------------------------------EDIGQSNSTHN
TLLTSIESGCNTFIVQHYVVLDFLNIFLEIHDQANYRNPNKYVILLMEDHGSEGLLDSIR
KHPSIWEIMNLLILLPSDERPLVEL-----------LSH-RF------V--DTKKGFEWN
LVDRYHTQRRSFEVGTELF-PDKT-LNLRG---RP-------------------I----R
-----L-A--TF---N-INP------H-I-------------------------------
-----------------------F---------------------------------L--
----------S--------------SDDARNTEIR------LGNQSYSMDGLDGILL---
---------------VD-FCRRRN------CT------V-D--LV---------------
----V----D-S---K---N-MWG----------------V-------------------
-----------------------------------------------------I---H--
P--------------NR-T--------------GNGIIGN--------LV-E--------
------RRAD-IG--LG--A---I--SS-----------------WY-------------
--------H-C-YSFLTF------SSP--D-QR---GGVT-CLT-P-K------P-N-L-
-L---P---RWKIV-AMVF-LTSVYL--IIFG--TF-MCS-VI---I----Y--------
------------------------------------------------------------
------------------------------------------------------------
------------------------------------------------------------
----------------------T---------I--------------------I------
-------------F----------------------------------------------
------------------------------------------Q-----------------
---------------------------------------C--------------------
-------------------S----------------------------------------
---------------------------------------------RKKPLENSVVWNA--
FNVFAVFL------L-Q--ST----------NNI-R---N-R-S-VSETV--LSV-ALLL
FSLNIAAIYSGKYASLRT-IP-LYEK--EVNSLEDLA---E-S--G----I---PW--L-
-----------Q-----A----------H-----E---------A---W-T---------
-----------Y--S--------------------LL-----------------------
---------L----------------------------------S-------K-NPAV-M
KLVS--------------------------------------------------------
----HFKVYPAPKLHQ-I--AD-QG-G-SAFA-MG-R--LHNGHLMLGD-----------
-----W------I-N--SG-NIHNY-QL-M-R-GDLY--Y--EHEVAMA----TKTWPLI
EKFNELL-H-LTASGLLL--RVQEL----RI-----------M-----------------
--------Y---------------------------Q-----HN---D------------
-----------YY-----------------------------------------------
--VQTGAL----------S--SHE-----REPYQPEALAVEDVFGGLIVL-------GCG
SLC-----AGVTF-----------------VI----------------------------
--------------EVW-------------------------------------------
-----------------L------------------------------------------
------------------------------------------------------------
------------------------------------------------------------
------------------------------------------------------------
----------Y-------------------------------------------------
------------------------------------------------------------
-----------------------------N------------------------------
-----------------------S------------------------------------
------------------------------------------------------------
-------------------------------Q----------------------------
------------------------------------------------------------
---KQV------------------------------------------------STTN
>AaegIR41n AAEL000089-PA
--------------------------------------M---------------------
-----------------------------II-----------------I-----------
------------------------------------------------------------
-------------------------------------------------------V----
------------------------------------------------------------
------------------------------------------------------------
------------------------------------------------------------
------------------------------------------------------------
------------------------------------------------------------
------------------------------------------------------------
------------------------------------------------------------
------------------------------------------------------------
------------------------------------------------------------
------------------------------------------------------------
------------------------------------------------------------
------------------------------------------------------------
------------------------------------------------------------
------------------------------------------------------------
------------------------------------------------------------
------------------------------------------------------------
------------------------------------------------------------
---------------------------------------DERF-----------------
------------------------------------------------------------
------------------------------------------------------------
------------------------------------------------------------
------------------------------------------------------------
------------------------------------------------------------
------------------------------------------------------------
------------------------------------------------------------
------------------------------------------------------------
-------N----------------------------------------------------
-----------------QTLLQGIEHGCQAFIVFQQVALWPFLDSFLDVHDDSDQRSSRK
KLIVVIDSTSPEIFERFCNHPAVKDLPDVLIVVASTENE-TMQFYTTEI--------SGD
GTRGNVLVRMLPVTPPDYF-SNKS-KNMKG---VP-------------------I----R
-----F-Q--TL---M-YPP------F-T-------------------------------
-----------------------Y---------------------------------Y--
----------AETTPENANA--------------RKDPRYYEDDTPIFIDGTEPRLL---
---------------VE-FCQRKN------CT------I-D--AY---------------
----F----D-E---V---G-LWG----------------G-------------------
-----------------------------------------------------V---S--
E--------------NR-T--------------GTGILGA--------VA-T--------
------RRAD-FA--VA--A---N--YY-----------------WL-------------
--------G-P-YRFATY------SEV--I-SR---SGLI-VLV-P-K------P-N-I-
-V---A---PWRTP-FLSF-SKSLWM--AVAV--AF-SVG-VC---A----V--------
------------------------------------------------------------
------------------------------------------------------------
------------------------------------------------------------
----------------------W---------L--------------------I------
-------------E----------------------------------------------
------------------------------------------K-----------------
---------------------------------GRSHIVG--------------------
------------------------------------------------------------
---------------------------------------------SSRGHPKSLSDSF--
LTMIGFYM------E-Q--NA----------F-M-R---N-D-L-MACVF--LFS-ALLF
AGFMVGNLYGAGLAGIMT-IP-QFER--AIETRHDLA---D-R--G----L---IF--V-
-----------G-----N----------D-----L---------A---W-M---------
-----------F--A--------------------LM-----------------------
---------P-----------------------------------------SP-QAY---
IQKI----------------------------------------------------VRHF
KVVDDEYMIQHRNI-H-D---V-GY-I-GERTQFG--------------------HF---
---GPV------D-Y--LDVESSKH-FQLL-K-EDLS--Y--QYCVVIL----TKTCPFK
QSFNDLM-ITIRQSGIQY---FWET----LV-----------A-----------------
--------N---------------------------R----------Y------------
------------------------------------------------------------
-------L-SVT--I-QQN--L-L--GSGPSDNDAVVLGVSHFLGAFLIL-------SIG
CSF-----ASIVF-----------------CL----------------------------
--------------ECV-------------------------------------------
-----------------Y------------------------------------------
------------------------------------------------------------
------------------------------------------------------------
------------------------------------------------------------
----------V-------------------------------------------------
------------------------------------------------------------
-----------------------------K------------------------------
-----------------------L------------------------------------
------------------------------------------------------------
------------------------------------------------------------
------------------------------------------------------------
-----K---------------KSGIKINWMMGWKNVLLFPLFGSKYIEKNNVVSNGRS
>AaegIR41o AAEL000039-PA internal stop codon
--------------------------------------M---------------------
-----------------------------RL-----------------------------
------------------------------------------------------------
-------------------------------------------------------I----
------------------------------------------------------------
------------------------NYLAVTYLSNFHS-----------------------
------------------------------------------------------------
------------------------------------------------------------
------------------------------------------------------------
------------------------------------------------------------
------------------------------------------------------------
------------------------------------------------------------
------------------------------------------------------------
------------------------------------------------------------
------------------------------------------------------------
------------------------------------------------------------
------------------------------------------------------------
------------------------------------------------------------
------------------------------------------------------------
---VCVIKTRTDFILIDVDIPTMVMTVDANFNETFRKGVEGGCQAFIVQQYALWSFLDSF
LDAHDYSDQRSAAKKLVLL-----------------------------------------
------------------------------------------------------------
------------------------------------------------------------
------------------------------------------------------------
-------------------------------------------------------LNELN
PVISDRLCGHLTIRDLPNTLV---------------------------VVSSEESNI---
-------FKFYTTDIAGDGTRGKVIV----------------------------------
------------------------------------------------------------
------------------------------------------------------------
--------------------------R---------------------------------
-------L----------------------------------------------------
------------------------------------------------------------
------------------------------------------------------------
----------SPITLPDYF-PEKH-QNMNX---TP-------------------I----R
-----F-Q--TI---M-YPP------F-V-------------------------------
-----------------------Y---------------------------------Y-T
ETTAEKANARK-------------------DPRYY------SDDSPVFIDGTEPLLL---
---------------VE-FCQRRN------CT------I-E--AY---------------
----F----D-E---I---N-LWG----------------D-------------------
-----------------------------------------------------V---T--
E--------------NR-T--------------GTGVLGA--------VA-T--------
------RQAD-FA--VC--A---I--YH-----------------WS-------------
--------H-P-YRFATY------TGE--I-SR---SGVT-VLV-T-K------P-V-A-
-V---A---PWRTP-FMPF-SDDLWK--VVGM--AF-FAG-VV---A----V--------
------------------------------------------------------------
------------------------------------------------------------
------------------------------------------------------------
----------------------L---------L--------------------I------
-------------E----------------------------------------------
------------------------------------------R-----------------
---------------------------------------G--------------------
-------------RAYIKGA----------------------------------------
----------------------------------------------IGGQRMNISDSL--
LSMIGLYV------A-Q--NV----------F-I-R---R-D-L-IACTI--LFI-SLLF
AGFMVGNLYGARLDEIMT-IP-QFEH--AIETGQDLA---D-S--G----L---TF--V-
-----------G-----N----------D-----L---------A---W-M---------
-----------F--T--------------------LR-----------------------
---------S----------------------------------S--------PQA----
H-------------------------------------------------------VQKL
VRHYKVVDDNYMVQHR-D--M---R-D-VGYI-AE-K--TE-------F------GH---
---V-S------PVDFLDV-QSADNYQL-L-K-EDLA--W--QYCTAIV----SKTCPFK
HSFNELL-MEIRQSGIQY---YWES----LV-----------V-----------------
--------N---------------------------R----------Y------------
-----------LG-----------------------M-----------A--------IQQ
KI----LK----------V--D-P---L-ETCEDAVILQVSQFVGAFLIL-------GFG
YFG-----AVVIF-----------------VL----------------------------
--------------EYV-------------------------------------------
-----------------F------------------------------------------
------------------------------------------------------------
------------------------------------------------------------
------------------------------------------------------------
----------V-------------------------------------------------
------------------------------------------------------------
-----------------------------L------------------------------
-----------------------T------------------------------------
------------------------------------------------------------
-------------------------------K----------------------------
------------------------------------------------------------
-----K------------------------------------------------QISL
>AaegIR41k AAEL000066-PA
--------------------------------------M---------------------
-----------------------------NF-----------------------------
------------------------------------------------------------
-------------------------------------------------------L----
------------------------------------------------------------
------------------------------------------------------------
------------------------------------------------------------
------------------------------------------------------------
----------------------------------TTHSSNDTAG----------------
------------------------------------------------------------
------------------------------------------------------------
------------------------------------------------------------
-------------------------I----------------------------------
------------------------------------------------------------
------------------------------------------------------------
------------------------------------------------------------
------------------------------------------------------------
------------------------------------------------------------
------------------------------------------------------------
------------------------------------------------------------
------------------------------------------------------------
------------------------------------------------------------
------------------------------------------------------------
------------------------------------------------------------
------------------------------------------------------------
------------------------------------------------------------
------------------------------------------------------------
-SMMSAVNVIA-------------------------------------------------
------------------------------------------------------------
------------------------------------------------------------
-------L----------------------SFFTEYYTVCVIKIVFDYILISVPVPTVVI
NVDSMFNKTFQTAVDSGCQAFIVSERALITFLDVFVEIHDSSDQRSSNKRLLVLLDSNES
EVLNTITKHSNTLELPSMALMAPNY-----------SND-SI------E--MYSTKLYND
GSRSTVTVEIEYVEGPDYF-PDKL-NNMNG---IP-------------------I----H
-----L-C--TL---M-YPP------Y-T-------------------------------
-----------------------Y---------------------------------Y--
----------E--------ETSPEKANARYHASVK------GEDVPLFLDGTEVVLL---
---------------IE-FCRKYN------CT------I-E--AS---------------
----F----D-E---V---Y-LWG----------------E-------------------
-----------------------------------------------------V---F--
D--------------NH-T--------------GNGLLGS--------VV-E--------
------RRAD-IA--VA--A---I--YY-----------------WH-------------
--------Q-P-YKFATY------TQP--I-SR---SGIT-VLV-P-K------P-R-I-
-L---P---PWRTP-FLSF-SPSLWA--AVLA--AL-CVG-VI---A----V--------
------------------------------------------------------------
------------------------------------------------------------
------------------------------------------------------------
----------------------W---------C--------------------I------
-------------E----------------------------------------------
------------------------------------------K-----------------
---------------------------------------I--------------------
-------------R--YIIL----------------------------------------
---------------------------------------------KPNELAVTLSDAV--
LTMIGFYM------E-Q--NA----------R-M-R---T-D-L-MSCVL--LFT-SLLF
AGFMVGNTYGGGLAGIMT-IP-QYEK--SIDTTVDLA---E-T--G----I---MW--G-
-----------A-----T----------A-----L---------S---W-I---------
-----------F--S--------------------IM-----------------------
---------A----------------------------------A-------P-QPYM-K
KLVN--------------------------------------------------------
----TYRVVNDEFMTQ-H--SK-TH-D-MGFA-GE-R--TEFRHFVPAD-----------
-----F------V-D--NE-ASTML-QL-L-K-DDLY--W--ESVVAII----TKTCPFK
QKFNDLI-MQIKQSGIQN---YWEL----QA-----------S-----------------
--------N---------------------------N-----YLHG--------------
-----------SV-----------------------------------------------
--QLNILN----------A--RSG-----GSDDIVVKLTISHFLGAYMIL-------AAG
LGM-----ATMSF-----------------LL----------------------------
--------------ETS-------------------------------------------
-----------------R------------------------------------------
------------------------------------------------------------
------------------------------------------------------------
------------------------------------------------------------
----------I-------------------------------------------------
------------------------------------------------------------
------------------------------------------------------------
------------------------------------------------------------
------------------------------------------------------------
-------------------------------W----------------------------
----------------------------------------------------FRQ-SMYR
KKANYA------------------------------------------------EKLT
>AaegIR41j AAEL000018-PA
--------------------------------------M---------------------
-----------------------------EL-----------------------------
------------------------------------------------------------
-------------------------------------------------------L----
------------------------------------------------------------
------------------------------------------------------------
------------------------------------------------------------
------------------------------------------------------------
----------------------------------AEENSASVFN----------------
------------------------------------------------------------
------------------------------------------------------------
------------------------------------------------------------
-------------------------A----------------------------------
------------------------------------------------------------
------------------------------------------------------------
------------------------------------------------------------
------------------------------------------------------------
------------------------------------------------------------
------------------------------------------------------------
------------------------------------------------------------
------------------------------------------------------------
------------------------------------------------------------
------------------------------------------------------------
------------------------------------------------------------
------------------------------------------------------------
------------------------------------------------------------
------------------------------------------------------------
------------------------------------------------------------
------------------------------------------------------------
-----------------TLIAYVNYLV---------------------------------
-------L----------------------RHFAEYFAVCTVMTSSDQIPISVQVPVMTI
AVDSSFNDTFRMAVDGGCQAFVITERALKPFLDAFPAAHDHSDQRSSDKRLLVILESYER
WISNDFVSHSSLLELKNVLIVTQND-----------SNG-ST------H--LYSTRIFNN
GTRSAVNLNIERMEESDVV-ADRI-RDMNG---VP-------------------I----H
-----L-C--LI---M-YPP------Y-S-------------------------------
-----------------------Y---------------------------------Y--
----------E--------ETIPEKANARYHASFK------NDDVPLFLDGTEVNLI---
---------------ME-FCYKYN------CS------I-E--VS---------------
----F----D-E---E---H-LWG----------------E-------------------
-----------------------------------------------------V---F--
D--------------NQ-T--------------GTGIMGL--------IV-E--------
------RRAD-IA--IS--A---I--YF-----------------LP-------------
--------Q-T-NKFATY------THS--I-SR---SGVT-VLV-P-K------P-L-I-
-Q---P---PWRTP-FLSF-TVSLWI--AVIV--AF-CVG-VL---A----V--------
------------------------------------------------------------
------------------------------------------------------------
------------------------------------------------------------
----------------------W---------L--------------------I------
-------------E----------------------------------------------
------------------------------------------K-----------------
---------------------------------------V--------------------
-------------R--FRIL----------------------------------------
---------------------------------------------ELDEPPITFSDST--
MTMIGLYV------E-Q--SS----------T-I-R---T-D-L-LSCTV--LFI-SLIF
AGFMIGNAYNGGLAGVMT-IP-QHKK--SIDTVRDLS---D-S--G----M---QW--G-
-----------A-----T----------A-----E---------A---W-I---------
-----------I--P--------------------IF-----------------------
---------T----------------------------------A-------P-QPYM-K
RLVS--------------------------------------------------------
----TYRVVDNEFIEK-H--VK-LL-D-MGFI-GE-R--TEYNHFVPEN-----------
-----F------V-D--NE-ASTTL-QL-L-K-DDLY--W--ASAAAVV----TKTCPFK
QKLNDFI-MQVKQSGIQY---YWEL----QA-----------S-----------------
--------H---------------------------N-----YLNGSI------------
-----------QT-----------------------------------------------
--TILNAR----------S--TGS-----KSKGHMMKLSVLHFLGAYMIL-------AIG
LAL-----ASIVF-----------------LW----------------------------
--------------EIS-------------------------------------------
-----------------E------------------------------------------
------------------------------------------------------------
------------------------------------------------------------
------------------------------------------------------------
----------S-------------------------------------------------
------------------------------------------------------------
-----------------------------N------------------------------
-----------------------L------------------------------------
------------------------------------------------------------
--------------------------ACLLVK----------------------------
----------------------------------------------------KWK-QKNQ
RNHRLA------------------------------------------------SGNK
>AaegIR41a.1 AAEL000007-PA
--------------------------------------M---------------------
-----------------------------MD-----------------------------
------------------------------------------------------------
------------------------------------------------------------
------------------------------------------------------------
------------------------------------------------------------
------------------------------------------------------------
------------------------------------------------------------
------------------------------------------------------------
------------------------------------------------------------
------------------------------------------------------------
------------------------------------------------------------
------------------------------------------------------------
------------------------------------------------------------
------------------------------------------------------------
------------------------------------------------------------
------------------------------------------------------------
------------------------------------------------------------
------------------------------------------------------------
------------------------------------------------------------
------------------------------------------------------------
------------------------------------------------------------
------------------------------------------------------------
------------------------------------------------------------
------------------------------------------------------------
------------------------------------------------------------
------------------------------------------------------------
------------------------------------------------------------
------------------------------------------------------------
------------------------------------------------------------
-------S----------------------------------------------------
-----------------IENGCQSFIITQQASQTFLDDFNFLHDRTITQHSNKKIIILID
SQTSEMATDQIFQHDAIHDIPQLLLLIPKGQDRIDLMTN-RFVTQDHHH--------ELI
LLDRFVPSLGTFMYASDLF-PNKL-HDLEG---RF-------------------L----R
-----L-A--LF---K-YHP------Y-T-------------------------------
-----------------------I---------------------------------W--
--------------NEVSSI--------------DESNANYEQKPTLSIDGTESRIF---
---------------LE-FCSTFN------CS------L-D--IS---------------
----L----D-E---A---G-EWG----------------E-------------------
-----------------------------------------------------I---F--
D--------------NR-T--------------GNGIIGA--------VV-E--------
------RRAD-IG--VG--A---L--YS-----------------WH-------------
--------H-E-SIYLSL------SKP--I-SR---TGVT-CIT-P-K------P-R-L-
-L---S---GWLIP-ILPF-SQNLWI--AVLS--TF-LCM-SC---F----S--------
------------------------------------------------------------
------------------------------------------------------------
------------------------------------------------------------
----------------------L---------F--------------------V------
-------------N----------------------------------------------
------------------------------------------Y-----------------
---------------------------------MV-DNVL--------------------
------------------------------------------------------------
---------------------------------------------NKENRRVDLCESF--
MIIGSIFI------L-Q--SV----------L-L-RINRS-K-L-VSQLI--VMG-SLLF
VGLMIGNLYSGGLSSIMT-IP-RYEP--PVDTLEDLA---N-S--N----L---PW--A-
-----------S-----T----------H-----D---------A---W-I---------
-----------F--S--------------------IL-----------------------
---------M-----------------------------------------AT-QPT---
IIRI----------------------------------------------------LHNF
QTHPKEVLHKHTKQ-L-D---M-AY-S-VERLPYG--------------------HF---
---AIG------E-Y--IDEEASHK-FHLM-K-EDIY--W--ENCVAMS----TKTWPMM
DQLDQLI-LIIFQSGIQR---YWEL----QV-----------V-----------------
--------S---------------------------K----------Y------------
------------------------------------------------------------
-------E-NDE--VQLAI--A-T--SRHPENDGPIVLQLSHLLGAFLML-------GFG
LAA-----GLATF-----------------MV----------------------------
--------------EVM-------------------------------------------
-----------------L------------------------------------------
------------------------------------------------------------
------------------------------------------------------------
------------------------------------------------------------
----------G-------------------------------------------------
------------------------------------------------------------
------------------------------------------------------------
------------------------------------------------------------
------------------------------------------------------------
------------------------------------------------------------
------------------------------------------------------------
-------------------------------------------------------KFM
>AaegIR41a.2 AAEL000031-PA
--------------------------------------M---------------------
-----------------------------EQ-----------------------------
------------------------------------------------------------
-------------------------------------------------------N----
------------------------------------------------------------
------------------------------------------------------------
------------------------------------------------------------
------------------------------------------------------------
------------------------------------------------------------
------------------------------------------------------------
------------------------------------------------------------
------------------------------------------------------------
------------------------------------------------------------
------------------------------------------------------------
------------------------------------------------------------
------------------------------------------------------------
------------------------------------------------------------
------------------------------------------------------------
------------------------------------------------------------
------------------------------------------------------------
------------------------------------------------------------
------------------------------------------------------------
------------------------------------------------------------
------------------------------------------------------------
------------------------------------------------------------
------------------------------------------------------------
------------------------------------------------------------
------------------------------------------------------------
------------------------------------------------------------
------------------------------------------------------------
------------------------------------------------------------
------------------------------------------------------------
-AELDKLQTILDRPIVCDIPKLLILNPSDENGTVDLWTN-KFSSLGGHR--------NLM
YLDTYSMIVGGFQHNIDLF-PDKI-KDLEG---RF-------------------I----R
-----L-A--LM---N-YEP------Y-T-------------------------------
-----------------------T---------------------------------W--
--------------TEVDDK--------------SKANAYVGEKKKLRVDGTETRVF---
---------------LE-FCGIHN------CS------L-D--IS---------------
----T----Q-E---E---A-EWG----------------E-------------------
-----------------------------------------------------V---Y--
E--------------NF-T--------------GIGIMGA--------IA-E--------
------HRVD-AG--IG--A---M--LA-----------------WY-------------
--------Y----DSNSP------TQP--L-SR---TGVT-CIT-P-K------Q-K-L-
-L---P---SWMTP-ILPF-SSLIWI--YLIM--TV-ITC-SI---V----L--------
------------------------------------------------------------
------------------------------------------------------------
------------------------------------------------------------
----------------------C---------I--------------------I------
-------------N----------------------------------------------
------------------------------------------Y-----------------
----------------------------------V-VTNL--------------------
------------------------------------------------------------
---------------------------------------------LKSNDPVDICEVF--
MSVCSALV------I-C--SS----------I-L-RVDQY-K-L-ASQLT--III-ILLF
SGLIIGNTYCGGLSSIMT-VP-QYEK--PIDTPAQLV---A-R--G----M---IW--G-
-----------A-----S----------H-----D---------A---W-V---------
-----------Y--A--------------------LE-----------------------
---------D-----------------------------------------SD-EPL---
IIKL----------------------------------------------------ASNF
RTMTKPMLQDHAKR-A-D---M-AY-A-IERLTYG--------------------HY---
---GIS------D-Y--IALDVAQN-FQVM-V-EDLY--W--GHCVIQV----QKTWPMV
EHLNELI-MRIYQSGVQH---YWEE----RV-----------M-----------------
--------A---------------------------Q----------Y------------
------------------------------------------------------------
-------PAAYT--VQKII--A-L--ARIHDNPGAIALQVHHLAGPFFML-------LFG
LAG-----AVFIF-----------------SV----------------------------
--------------EIT-------------------------------------------
-----------------W------------------------------------------
------------------------------------------------------------
------------------------------------------------------------
------------------------------------------------------------
----------H-------------------------------------------------
------------------------------------------------------------
-----------------------------F------------------------------
-----------------------L------------------------------------
------------------------------------------------------------
------------------------------------------------------------
------------------------------------------------------------
------------------------------------------------------ATSS
>AaegIR64a AAEL010880-PA
--------------------------------------M---------------------
-----------------------------TL-----------------------------
------------------------------------------------------------
-------------------------------------------------------Y----
------------------------------------------------------------
------------------------------------------------------------
------------------------------------------------------------
------------------------------------------------------------
------------------------------------------------------------
------------------------------------------------------------
------------------------------------------------------------
------------------------------------------------------------
------------------------------------------------------------
------------------------------------------------------------
------------------------------------------------------------
------------------------------------------------------------
------------------------------------------------------------
------------------------------------------------------------
------------------------------------------------------------
------------------------------------------------------------
------------------------------------------------------------
------------------------------------------------------------
------------------------------------------------------------
------------------------------------------------------------
------------------------------------------------------------
------------------------------------------------------------
------------------------------------------------------------
------------------------------------------------------------
------------------------------------------------------------
-----------------------------ASRYELLNGSFHWLIIDKKPNVDSSIGTANA
FARTIAVA----------------------------------------------------
ASDSERWTNEYRYRSAEHGPGCHPLANFTKPSNPPGEHYGLTAAANRDQERPGDDDDAVG
DYYDTGPVDGDVVDEIFGRFETMNISINAEITLVKALAG-DA---SHRD-FALFDIWNPG
FISGGRLNVTAMGNYTADQ-HRDG-NGLLY---VR-------------------F----R
-----E-S--TV---V-RRR------D-M-------------------------------
-----------------------N----------------GLRLKIMTVVTQKPREPF--
----------E----VYLST--------------P------KNTHLDSVHRYNFGLM---
---------------SY-LKDYFN------FR------F-I--MR---------------
-----------R---T---K-SWG----------------Y-------------------
-----------------------------------------------------L------
R--------------NG-T--------------FDGMIGA--------LA-R--------
------REVD-LG--GS--P---M--FF-----------------RQ-------------
--------E-R-HRVVSY------TTR--S-FI---ERPC-FIF-R-H------P-R-R-
QQ---T---MRNPF-LLPF-ETTIWY--MMVA--CG-AIL-VV---V----L--------
------------------------------------------------------------
------------------------------------------------------------
------------------------------------------------------------
----------------------F---------T--------------------S------
------------------------------------------------------------
------------------------------------------------------------
------------------------------------------------------------
-------------------F--------Y-------------------------------
----------------------------------------------FEDSAEKFSKSI--
LLFLGGVC------Q-Q--GL----------S-E-I---P-H-L-PSGKC--TSM-FILI
FGYLMFQYYSATIVGSLL-MV-PP-K--NIRTIRNLI---D-S--K----L---TL--G-
-----------I-----E----------D-----I---------P---Y-S---------
-----------R--D--------------------YF-----------------------
---------V----------------------------------R------TT-DE----
------------------------------------DSLELYRTRVSFYN------PKTG
QNESHFLNAADGLALV-K--A---G-G-YAFH-VA-V--SA-------G----YKII---
---R-E------TFS--ER-EVCEL-AE-I-D-M-FP--KSAQWMVAIV----QKNSPYR
DVITYGL-RRLNEAGIMD---HQRH----VW-----------Q-----------------
----------------------------------E-P----------K------------
------------------------------------------------------------
-------P----------K--C-V---R-KMAPTDLIVGLDSVYSAFILL-------LAG
ALV-----SIGLL-----------------LI----------------------------
--------------EIL-------------------------------------------
-----------------H------------------------------------------
------------------------------------------------------------
------------------------------------------------------------
------------------------------------------------------------
----------H-------------------------------------------------
------------------------------------------------------------
-----------------------------Q------------------------------
-----------------------L------------------------------------
------------------------------------------------------------
------------------------RLAKNGWP----------------------------
-------------------------SRHQHHHHRRFNVGNFPQQQKPPLQGQQLW-----
DHDLVY------------------------------------------------PYVD
>AaegIR75i AAEL013198-PA
--------------------------------------M---------------------
-----------------------------FA-----------------------------
------------------------------------------------------------
-------------------------------------------------------A----
------------------------------------------------------------
------------------------------------------------------------
------------------------------------------------------------
------------------------------------------------------------
------------------------------------------------------------
------------------------------------------------------------
------------------------------------------------------------
------------------------------------------------------------
------------------------------------------------------------
------------------------------------------------------------
------------------------------------------------------------
------------------------------------------------------------
------------------------------------------------------------
------------------------------------------------------------
------------------------------------------------------------
------------------------------------------------------------
------------------------------------------------------------
---------------------------SSFVEHSLISGFTSHK-----------------
------------------------------------------------------------
------------------------------------------------------------
------------------------------------------------------------
------------------------------------------------------------
------------------------------------------------------------
------------------------------------------------------------
------------------------------------------------------------
------------------------------------------------------------
-------T-----------------------INAIIMFHCGPSESIASLYAYSKSFLSIY
VPSTTFYTNHYRFMSTGDHRFGLIADLSCPSTKDLLQFCSDRSYFNESYRWLLVNGVDSN
YTFSYLESLNLNIDTHLTLAIRNLDQVEGSYELFEVYGT-IRRRGGKNH--------VVK
VGFENSGTGISLDRTHNNL-AKSR-TCLDG---LP-------------------L----R
AVVTVKIQ--IF---R-CIS------N---------------------------------
------------------------------------------------------------
----------K------------------------DYLLNLDPPRSFSSDRLGYQMS---
---------------VL-LSEFLK------FR------I-Q--LI---------------
----I----A-D---------DWH----------------F-------------------
-----------------------------------------------------N--EI--
D--------------TN-S--------------SKGVIGQ--------LQ-N--------
------NLVD-FS--IA--P---L--SL-----------------RT-------------
--------E-N-VAAFDV------IMP--I-TA---TRVM-IVF-R-H------P-K-N-
-S---F---TRNIF-LLPF-RNTVWA--AVST--IM-IVA-CT---F----L--------
------------------------------------------------------------
------------------------------------------------------------
------------------------------------------------------------
----------------------L---------V--------------------D------
-------------L----------------------------------------------
------------------------------------------Y-----------------
---------------------------------------I--------------------
-------------------K----------------------------------------
----------------------------------------------TRTNFYETCEIL--
LTVLGFLG------R-Q--PM----------T-S-G---I-D-L-ASARI--VII-ASIF
FCFIVHQFYSTFIISYLL-VS-P-PK--SIQTVEDLL---S-S--N----L---KC--G-
-----------I-----E----------D-----F---------A---Y-N---------
-----------L--D--------------------FF-----------------------
---------N----------------------------------T------TK-DDI---
ALKLY--------------------------------------------K------NKIL
TNKHGLTDINTGIKLV-K--R---G-G-YAFL-MD-C--SY-------G----YPLV---
---FES------F-N--EK-QICDL-HE-I-S--LLP--L--QPLYLAV----PKGSPLK
EAFRIML-RRAVETGSTD---RYNR----IF-----------N-----------------
--------S---------------------------R----------K------------
------------------------------------------------------------
-------P----------R--C-T---M--KDATFDQVQLVDIASLYRFL-------ALG
GAL-----GMGIL-----------------LV----------------------------
--------------EII-------------------------------------------
-----------------E------------------------------------------
------------------------------------------------------------
------------------------------------------------------------
------------------------------------------------------------
----------S-------------------------------------------------
------------------------------------------------------------
-----------------------------R------------------------------
-----------------------I------------------------------------
------------------------------------------------------------
------------------------------------------------------------
------------------------------------------------------------
-----R------------------------------------------------TYFE
>AaegIR75e.3 AAEL010775-PA
--------------------------------------M---------------------
-----------------------------ED-----------------------------
------------------------------------------------------------
------------------------------------------------------------
------------------------------------------------------------
------------------------------------------------------------
------------------------------------------------------------
------------------------------------------------------------
------------------------------------------------------------
------------------------------------------------------------
------------------------------------------------------------
------------------------------------------------------------
------------------------------------------------------------
------------------------------------------------------------
------------------------------------------------------------
------------------------------------------------------------
------------------------------------------------------------
------------------------------------------------------------
------------------------------------------------------------
------------------------------------------------------------
------------------------------------------------------------
------------------------------------------------------------
------------------------------------------------------------
------------------------------------------------------------
------------------------------------------------------------
------------------------------------------------------------
------------------------------------------------------------
------------------------------------------------------------
------------------------------------------------------------
------------------------------------------------------------
-------I----------------------------------------------------
------------------------------------------------------------
-------DLYVDAEVKILGRQNETELNLYDVYNNGLSLG-GKVKVSFDR--------EVH
EDLNGKVVIGESALASKLK-YQNR-DDLSD---IT-------------------F----K
-----I-A--MV-SQS-FPH------T-N-------------------------------
-----------------------G---------------------------------G--
--FGHILEFFE--------S--------------------YKQPEADVAARIGYMLL---
---------------KA-IQETLN------FR------I-D--FE---------------
----H----Y---------R-QTP----------------Q-------------------
------------------------------------------------------------
---------------NE-S--------------EKSFYEA--------VQ-D--------
------RKVD-LS--IF--G---V--AS-----------------N--------------
----------H-MADLTC------LQS--F-MA---YRSS-FIF-R-T------P-I-T-
-NS--L---TNNIF-TQPF-AKETWL--TVAL--TV-MLG-AV---A----V--------
------------------------------------------------------------
------------------------------------------------------------
------------------------------------------------------------
----------------------K---------I--------------------N------
-------------F----------------------------------------------
------------------------------------------F-----------------
--------------------------------------AE--------------------
-------------------E--HLEQDNE-------------------------------
-----------------------------------------------YHEHYSLYTMF--
METLASFC------Q-E--GC----------E-F-I---N-R-S-SPGRL--SQM-MLFV
CSLVVFNYYSSGIFSILM-QG-PQKS--NIKTLTQLA---D-S--R----L---QV--G-
-----------I-----D----------G-----T---------V---D-V---------
-----------E--E--------------------FF-----------------------
---------M----------------------------------R------ST-HSD---
IQQLV---------------------------------------------------EKKD
LRENFNLDPAYGIYQV-R--S---G-T-LAYH-CD-R--MV-------A----YNVI---
---RDS------Y-D--FS-EMCDL-NE-I-E--VMP--P--QGVGLLI----RKDSPFR
ELLNIRL-ARLRETGAFS---RFSN----LW-----------I-----------------
--------T---------------------------K----------K------------
------------------------------------------------------------
-------P----------E--C-L------VTSVVSSVSMEGAFPIFLLL-------IAG
TIA-----AFMAF-----------------AL----------------------------
------------------------------------------------------------
------------------------------------------------------------
------------------------------------------------------------
------------------------------------------------------------
------------------------------------------------------------
------------------------------------------------------------
------------------------------------------------------------
------------------------------------------------------------
------------------------------------------------------------
------------------------------------------------------------
------------------------------------------------------------
------------------------------------------------------------
---------------------------------------------------------E
>AaegIR75e.1 AAEL010774-PA
--------------------------------------M---------------------
-----------------------------ID-----------------------------
------------------------------------------------------------
------------------------------------------------------------
------------------------------------------------------------
------------------------------------------------------------
------------------------------------------------------------
------------------------------------------------------------
------------------------------------------------------------
------------------------------------------------------------
------------------------------------------------------------
------------------------------------------------------------
------------------------------------------------------------
------------------------------------------------------------
------------------------------------------------------------
------------------------------------------------------------
------------------------------------------------------------
------------------------------------------------------------
------------------------------------------------------------
------------------------------------------------------------
------------------------------------------------------------
------------------------------------------------------------
------------------------------------------------------------
------------------------------------------------------------
------------------------------------------------------------
------------------------------------------------------------
------------------------------------------------------------
------------------------------------------------------------
------------------------------------------------------------
------------------------------------------------------------
------------------------------------------------------------
---------------------R--------------------------------------
--KRNQTVFDFLATVDLYVDAEVKVLTRNGLYDVYNNGR-PLGGQLNVT--------LDR
DIIPDTNRLGPSRFAGKPK-YEHR-RTLSD---LT-------------------L----R
-----V-G--TV-SQR-FPR------L-N-------------------------------
-----------------------S---------------------------------S--
--IELVVTHLE--------S--------------------DNDRHMDHAVRFGHRLI---
---------------KA-LQATLG------YN------V-H--YI---------------
----H----Y---------D-RWT----------------F-------------------
------------------------------------------------------------
---------------ND-S--------------TGGILGA--------LV-N--------
------KEID-LS--SA--G---L--MT-----------------KI-------------
--------K-R-MEHLAS------VLS--Y-MT---FELM-FIF-K-T------P-E-S-
-TQ--L---TDNAF-IRPF-SSSVWL--MILL--TI-MLG-SI---A----F--------
------------------------------------------------------------
------------------------------------------------------------
------------------------------------------------------------
----------------------K---------L--------------------N------
-------------F----------------------------------------------
------------------------------------------T-----------------
--------------------------------------AE--------------------
-------------------T--VLQENFK-------------------------------
-----------------------------------------------PSENPSFFSLI--
VEFLGNYC------Q-Q--GS----------Q-Y-M---P-E-S-LSGRA--MQL-FMLL
CTLMVYNYYTSKIVSDLI-GS-HKES--DIKTLIQLA---D-S--H----I---EL--G-
-----------I-----E----------N-----V---------T---Y-E---------
-----------K--A--------------------FF-----------------------
---------Y----------------------------------Q------SH-LPD---
VDYL----------------------------------------------------TKKK
VTEKTFINSSVGLQRV-R--R---G-N-FAYN-CE-R--NV-------A----YNLI---
---RAM------F-D--ST-EVCDL-NE-L-E--SMP--S--QFLDHLV----RKDSHFR
EIFKVKY-TRMLEVGIKK---KFAD----YW-----------V-----------------
--------A---------------------------K----------K------------
------------------------------------------------------------
-------P----------E--C-F------SGSIISSVTITGALPIFVLL-------GFG
LVL-----SFVAF-----------------GA----------------------------
--------------EIV-------------------------------------------
-----------------A------------------------------------------
------------------------------------------------------------
------------------------------------------------------------
------------------------------------------------------------
----------Q-------------------------------------------------
------------------------------------------------------------
-----------------------------F------------------------------
-----------------------V------------------------------------
------------------------------------------------------------
-----------------TKDMAKKILKKTFGH----------------------------
---------------------------------------------------VSDD-----
--RVVK------------------------------------------------RKFL
>AaegIR75e.2 AAEL010767-PA
--------------------------------------M---------------------
-----------------------------VN-----------------------------
------------------------------------------------------------
------------------------------------------------------------
------------------------------------------------------------
------------------------------------------------------------
------------------------------------------------------------
------------------------------------------------------------
------------------------------------------------------------
------------------------------------------------------------
------------------------------------------------------------
------------------------------------------------------------
------------------------------------------------------------
------------------------------------------------------------
------------------------------------------------------------
------------------------------------------------------------
------------------------------------------------------------
------------------------------------------------------------
------------------------------------------------------------
------------------------------------------------------------
------------------------------------------------------------
------------------------------------------------------------
------------------------------------------------------------
------------------------------------------------------------
------------------------------------------------------------
------------------------------------------------------------
------------------------------------------------------------
------------------------------------------------------------
------------------------------------------------------------
------------------------------------------------------------
-------M----------------------------------------------------
-NEDAFNSMHQAKRISSRFRTK--------------------------------------
--VGMALDYECAGTVDLYVDAEVKVLTRNGMYDVYNNGR-PLGGQLNVT--------LDR
DIISDTNRLGPSRFAGKPK-YEHR-RTLSD---LT-------------------L----R
-----V-G--TV-SQR-FPR------L-N-------------------------------
-----------------------N---------------------------------S--
--IELVVTHLE--------S--------------------DKDRHMDHAVRFGHRLI---
---------------KA-LQATLG------YN------V-H--YI---------------
----H----Y---------D-RWT----------------F-------------------
------------------------------------------------------------
---------------ND-S--------------TGGILGA--------LV-N--------
------KDID-LS--ST--G---L--MT-----------------KI-------------
--------K-R-MEHLAS------VLS--Y-MT---FELM-FIF-K-T------P-E-S-
-TQ--L---TDNAF-IRPF-STSVWL--MILL--TI-VLG-SI---A----F--------
------------------------------------------------------------
------------------------------------------------------------
------------------------------------------------------------
----------------------K---------L--------------------N------
-------------F----------------------------------------------
------------------------------------------T-----------------
--------------------------------------AE--------------------
-------------------T--ILQQNFK-------------------------------
-----------------------------------------------PTENPPFFNLI--
VEFLGNYC------Q-Q--GS----------Q-Y-M---P-D-S-LSGRA--MQL-FMLL
CTLMVYNYYTSEIVSDLI-GS-HKES--DIKTLVHLA---D-S--H----I---DL--G-
-----------I-----E----------N-----V---------T---Y-E---------
-----------K--A--------------------FF-----------------------
---------Y----------------------------------Q------SH-LPD---
VDYL----------------------------------------------------TKKK
VTEKTFINSSVGLQRV-R--R---G-N-FAYN-CE-R--NV-------A----YNLI---
---RAM------F-D--ST-EVCDL-NE-L-E--SMP--S--QFVDHVV----RKDSHFR
ELFKVKY-TRMLEVGIKQ---KFAD----YW-----------V-----------------
--------A---------------------------K----------K------------
------------------------------------------------------------
-------P----------E--C-F------SGSIISSVTITGALPIFVLL-------GFG
LVL-----SFVAL-----------------GA----------------------------
--------------EIM-------------------------------------------
-----------------A------------------------------------------
------------------------------------------------------------
------------------------------------------------------------
------------------------------------------------------------
----------Q-------------------------------------------------
------------------------------------------------------------
-----------------------------F------------------------------
-----------------------V------------------------------------
------------------------------------------------------------
-----------------TKDMAKKILKKTFGH----------------------------
---------------------------------------------------VSDN-----
--RVVK------------------------------------------------RKFL
>AaegIR75d AAEL009696-PA
--------------------------------------M---------------------
-----------------------------EV-----------------------------
------------------------------------------------------------
-------------------------------------------------------T----
------------------------------------------------------------
------------------------------------K-----------------------
------------------------------------------------------------
------------------------------------------------------------
-------------------------------------------L----------------
------------------------------------------------------------
------------------------------------------------------------
------------------------------------------------------------
-----------YYLCILFSLLLSVRA----------------------------------
------------------------------------------------------------
------------------------------------------------------------
------------------------------------------------------------
------------------------------------------------------------
------------------------------------------------------------
------------------------------------------------------------
------------------------------------------------------------
------------------------------------------------------------
------------------IE--------------------------------WNDFFEVS
NAYFKARHVRLLTVV---------------------------------------------
------------------------------------------------------------
------------------------------------------------------------
------------------------------------------------------------
------------------------------------------------------------
------------------------------------------------------------
------------------------------------------------------------
------------------------------------------------------------
-------N-----------------------CFNTVDNFQLTKNYLEAGYFVRIVEEFDH
FNVSGNGNSGVVVDGLCEAKMRQLLAINSLNEFMQTNIFWLFLEDGHESVGDKLDVPDTI
RTRYNDDFKHVEALPGSSIAVGVFQSSWRLFDVHKKHSK-GSLIFKDIC--------YHG
RNLMESTNMQRALLRFNKN-LKER-RNLRG---YR-------------------M----P
-----TAI--AI---T-SPE------K---------------------------------
------------------------------------------------------------
----------H------------------------TGINDMSDTFHDLYAKSTFPLI---
---------------KE-LMYDVN------FT------I-N--MI---------------
----Q----V-D---------LGG----------------W-------------------
---------------------------------------------------------K--
I--------------NG-T--------------FNGLMGL--------LA-N--------
------RTVE-LV--AM--G---V--LM-----------------RS-------------
--------E-R-MEVSDF------ITV--A-FL---LKTC-FIF-K-Q------P-P-L-
-S---L---VSNIF-ELPF-SGQVWL--SCLG--FI-IVC-WI---T----M--------
------------------------------------------------------------
------------------------------------------------------------
------------------------------------------------------------
----------------------M---------S--------------------V------
-------------R----------------------------------------------
------------------------------------------------------------
---------------------------------------F--------------------
-------------------F----------------------------------------
----------------------------------------------ARRENLTPGDSL--
TFIIGTMC------Q-Q--DI----------N-L-S---A-H-F-NSTKF--LFF-VAKL
ASFFIFTAYSATIVALLQ-S--P-SR--AIRSVDDLT---A-S--P----L---KV--G-
-----------A-----M----------D-----T---------V---Y-T---------
-----------W--V--------------------YL-----------------------
---------N----------------------------------E------AK-DAQ---
VQNLF--------------------------------------------Q-----KKIKR
YGKNSLIEADVGMRRV-K--D---E-L-YAFQ-VE-S--NA-------A----YLFI---
---KQT------F-T--PQ-DTCKI-HE-L-E--AIK--V--APFAIPV----RKGSKYR
ELFRQRL-IWQMEVGIKH---RANR----IW-----------I-----------------
--------A---------------------------H----------K------------
------------------------------------------------------------
-------P----------K--C-E---S--GVVAFNSVGLKELRFLYILL-------PVG
VAL-----AWFIL-----------------GA----------------------------
--------------ELY-------------------------------------------
-----------------W------------------------------------------
------------------------------------------------------------
------------------------------------------------------------
------------------------------------------------------------
----------K-------------------------------------------------
------------------------------------------------------------
-----------------------------K------------------------------
--------------KLQKVEEGSK------------------------------------
------------------------------------------------------------
--------------TSPSDGEEVMNEIKLKLV----------------------------
------------------------------------------------------------
----YD------------------------------------------------GYLN
>AaegIR75o AAEL014086-PA
--------------------------------------M---------------------
-----------------------------QK-----------------------------
------------------------------------------------------------
-------------------------------------------------------F----
------------------------------------------------------------
------------------------------------------------------------
------------------------------------------------------------
------------------------------------------------------------
------------------------------------------KW----------------
------------------------------------------------------------
------------------------------------------------------------
------------------------------------------------------------
------------------------------------------------------------
------------------------------------------------------------
------------------------------------------------------------
------------------------------------------------------------
------------------------------------------------------------
------------------------------------------------------------
------------------------------------------------------------
------------------------------------------------------------
---------ILFDSHAVNQ-----------------------------------------
------------------------------------------------------------
------------------------------------------------------------
------------------------------------------------------------
------------------------------------------------------------
--------------NATDVAI---------------------------PQLIHSEVFLIT
ENANHYNIWQFSKLFPTY------------------------------------------
------------------------------------------------------------
------------------------------------------------------------
------------------------------------------------------------
-------P----------------------------------------------------
------------------------------------------------------------
------------------------------------------------------------
---TTRQLYASWRLDSVPH-LQLN-SEVFA---DR-------------------W----N
-----L-Q--G-------------------------------------------------
------------------------------------------------------------
----ARLKASV--------V--------------------CSSSEINTSAKADKAVT---
---------------TA-LANILN------AS------V-T--FH---------------
----C-------------------------------------------------------
------------------------------------------------------------
T--------------PN-W--------------KQGLIHD--------LR-T--------
------RSTD-LG--AT--P---S--YM-----------------TP-------------
--------D-R-LKSVQF------LAM--T-GP---LDYK-FIY-R-S------P-K-L-
-S---Y---TDNVF-LLSF-HDRVWL--SIGA--VI-LLA-TA---L----Q--------
------------------------------------------------------------
------------------------------------------------------------
------------------------------------------------------------
----------------------M---------I--------------------I------
-------------T----------------------------------------------
------------------------------------------R-----------------
---------------------------------------F--------------------
------------------ES--------D-------------------------------
-----------------------------------------------HPEQLGVSDAL--
LNMIGIAS------Q-Q--EA----------L-I-N---P-Q-S-VSSRT--LNI-VMLI
SLMFLYICFSANIVALIQ-SP---TA--RVRTLGDLL---R-W--G----F---EL--S-
-----------A-----Q----------D-----S---------D---I-N---------
-----------R--I--------------------FM-----------------------
---------A----------------------------------N------ES-------
NSLRS--------------------------------------------T-----IYTTI
QNSNGFLPVANGTERI-R--Q---G-L-AAFH-GD-T--NQ-------I----YRYM---
---IDQ------F-D--EN-EKCNL-NE-I-N--FLP--P--LQGYYTV----AKDSPLA
EHVKYGL-LKLRELGFLQ---REIA----MH-----------Y-----------------
--------Q---------------------------R----------K------------
------------------------------------------------------------
-------P----------A--C-I------GENLFVPISMIDAIFSIQLM-------GWA
LVL-----TIVIF-----------------AL----------------------------
--------------EVT-------------------------------------------
-----------------W------------------------------------------
------------------------------------------------------------
------------------------------------------------------------
------------------------------------------------------------
----------K-------------------------------------------------
------------------------------------------------------------
-----------------------------R------------------------------
-----------------------Y------------------------------------
------------------------------------------------------------
--------------------------NANLFV----------------------------
-------------------------------------------------VRWIQR-----
--KIAK------------------------------------------------HKNK
>AaegIR75l AAEL005875-PA
--------------------------------------M---------------------
-----------------------------T------------------------------
------------------------------------------------------------
------------------------------------------------------------
------------------------------------------------------------
------------------------------------------------------------
------------------------------------------------------------
------------------------------------------------------------
------------------------------------------------------------
------------------------------------------------------------
------------------------------------------------------------
------------------------------------------------------------
------------------------------------------------------------
------------------------------------------------------------
------------------------------------------------------------
------------------------------------------------------------
------------------------------------------------------------
------------------------------------------------------------
------------------------------------------------------------
------------------------------------------------------------
------------------------------------------------------------
------------------------------------------C-----------------
------------------------------------------------------------
------------------------------------------------------------
------------------------------------------------------------
------------------------------------------------------------
------------------------------------------------------------
------------------------------------------------------------
------------------------------------------------------------
------------------------------------------------------------
-------W----------------------DYSEKVKYFNALNDRYLTSFSDDHIDQFVE
DINDHQTFLIVDINCPNTRHLLAAAGKLLYIKYRWLILHTGFSAMNHPSPEKQKQLFLEK
LVDLPLLISSEIFLLIKEQEGLYRI-----------QQV-FK------Q--STDAPLDVE
PFGTWSNGSMVDNRRTQVT-SIRR-LNLNG---HT-------------------L----K
-----A-S--LV---I-TNP----------------------------------------
----------------------DT---------------------------------L--
-------HHLT---------------------DYK------DKHIDTITKVNYILTN---
---------------CL-VQYYLN------AR------V-N--YS---------------
----I----------V---S-TWG----------------Y-------------------
-----------------------------------------------------F---N-T
T--------------TK-R--------------WDGMIGE--------LS-Q--------
------NVAD-LG--AS--P---L--FF-----------------TT-------------
--------D-R-IAVIEY------VAM--T-SA---TRSK-FIF-R-S------P-K-L-
-S---Y---TENVF-LLPF-DDLVWI--CTAM--VI-FLA-SC---L----L--------
------------------------------------------------------------
------------------------------------------------------------
------------------------------------------------------------
----------------------V---------I--------------------T------
-------------A----------------------------------------------
------------------------------------------R-----------------
---------------------------------------A--------------------
-------------------E----------------------------------------
----------------------------------WRVPLTVDDPSDGSILRASLRDTL--
LMIYGATC------Q-Q--GS----------S-T-L---P-R-S-FSART--ITM-ITFT
VLMFLYVCYSANIVALLQ-SP---ST--KIRTLEDLL---A-S--R----L---KF--G-
-----------A-----H----------D-----T---------V---F-N---------
-----------R--Y--------------------YF-----------------------
---------T----------------------------------H------AT-EPT---
RQAIY--------------------------------------------E----RKIKQQ
DGSANFINLEQGIDRI-R--R---G-L-YAFH-VE-Q--GV-GYKVISE-----------
-----T------Y-Q--ED-EKCGL-QE-I-Q-YL-Q--V--IDPYYAI----QKNSSFK
EHIKIGL-FRLNEHGIQH---RENS----NL-----------Y-----------------
--------T---------------------------K----------K------------
------------------------------------------------------------
-------P----------K--C-T-----GGGGKFVPVSLVDTEPAILVI-------VWG
TGL-----AAAIF-----------------VS----------------------------
--------------ELA-------------------------------------------
-----------------W------------------------------------------
------------------------------------------------------------
------------------------------------------------------------
------------------------------------------------------------
----------V-------------------------------------------------
------------------------------------------------------------
-----------------------------K------------------------------
-----------------------G------------------------------------
------------------------------------------------------------
------------------MRKYRDWKGSHVVK----------------------------
------------------------------------------------------------
--MVYT------------------------------------------------DYID
>AaegIR75k.3 AAEL014087-PA
--------------------------------------I---------------------
-----------------------------QC-----------------------------
------------------------------------------------------------
-------------------------------------------------------L----
------------------------------------------------------------
------------------------------------------------------------
------------------------------------------------------------
------------------------------------------------------------
------------------------------------------------------------
------------------------------------------------------------
------------------------------------------------------------
------------------------------------------------------------
------------------------------------------------------------
------------------------------------------------------------
------------------------------------------------------------
------------------------------------------------------------
------------------------------------------------------------
------------------------------------------------------------
------------------------------------------------------------
------------------------------------------------------------
------------------------------------------------------------
---------------------------------------KLPT-----------------
------------------------------------------------------------
------------------------------------------------------------
------------------------------------------------------------
------------------------------------------------------------
------------------------------------------------------------
------------------------------------------------------------
------------------------------------------------------------
------------------------------------------------------------
-------Q----------------------VSVLSCWNESDKLRFWREINSYTTVRFFSE
NQGNLPWNDPHQHQNLLMIDAGCSKSKELLQSAGQLLYNRVKWIIINRINLNCTKFLKFF
DDLQVMISNEVYYICEADGFQGFAI-----------KQV-YR------L--SLATEVIDE
TFGFWNKGMIVNLQNIKQS-SVRR-RNLNG---LK-------------------L----R
-----A-S--V----V-VTH----------------------------------------
----------------------NE---------------------------------T--
-------LKHL---------------------EDY------REKHVDTITKMNYILT---
---------------KY-LAQDLN------AT------L-K--FS---------------
----Y----------V---I-TWG----------------Y-------------------
-----------------------------------------------------R---H-P
E--------------TG-K--------------FNGMIGE--------LK-N--------
------DLAD-LG--AT--A---L--FL-----------------TA-------------
--------D-R-IKEIDY------LSM--T-TQ---SRVK-FIF-R-S------P-K-L-
-S---F---TDNVF-LLPF-SAPVWI--CIIS--FI-VLA-GV---L----L--------
------------------------------------------------------------
------------------------------------------------------------
------------------------------------------------------------
----------------------L---------I--------------------I------
-------------M----------------------------------------------
------------------------------------------K-----------------
---------------------------------------V--------------------
-------------------E----------------------------------------
--------------------------------------LRCTNVRYGNVIRPNVMDTV--
MNMFGTSC------Q-Q--GS----------Y-L-E---P-K-T-LPAKC--LIL-LSLI
ILMFLYASYSANIVALIQ-SP---SN--KIRTLEDLL---N-S--R----L---GT--G-
-----------A-----E----------D-----T---------V---Y-N---------
-----------R--Y--------------------YF-----------------------
---------M----------------------------------H------ET-EPI---
RKAIY--------------------------------------------D---RKMRTRD
GANSSFIPLEKGVERV-R--Q---G-L-YAFH-VE-LGVCY-KVKKINY-----------
-----K------G-L--GN-KDCSF-YK-M-D-TL-F--M--LYLFYLL----IKSSHLV
EHFCRR--YQFREFD-FF---QSHR----WT-----------D-----------------
--------M---------------------------K----------K------------
------------------------------------------------------------
-------I----------K--C-------LTTSTILTLGVRGFCPIFRTL-------G-G
YG----------------------------------------------------------
------------------------------------------------------------
------------------------------------------------------------
------------------------------------------------------------
------------------------------------------------------------
------------------------------------------------------------
------------------------------------------------------------
------------------------------------------------------------
------------------------------------------------------------
-----------------------L------------------------------------
------------------------------------------------------------
-------------------------------K----------------------------
-----------------------------------------------------------Y
KKKWNN------------------------------------------------TIRN
>AaegIR75k.1 AAEL014089-PA
--------------------------------------M---------------------
-----------------------------RS-----------------------------
------------------------------------------------------------
-------------------------------------------------------P----
------------------------------------------------------------
------------------------------------A-----------------------
------------------------------------------------------------
------------------------------------------------------------
-------------------------------------------A----------------
------------------------------------------------------------
------------------------------------------------------------
------------------------------------------------------------
-------------------------I----------------------------------
------------------------------------------------------------
------------------------------------------------------------
---------------------------------------------IVFLAFSMSVEASTS
DLITVATDLIQCLKLPVQISVLSCWSESDKLRFWKEINSFTTVRFSSENQVNLPWSDRNQ
HQSLLVIDAGCSKSKDLLRSAGQLLYNRVKWIIINSKNLNCRKFL---------------
------------------------------------------------------------
------------------------------------------------------------
------------------------------------------------------------
------KFFDDLKVLVSNEVYYICETDGVQGFAVKQVYRLSLA-----------------
------------------------------------------------------------
------------------------------------------------------------
------------------------------------------------------------
------------------------------------------------------------
------------------------------------------------------------
------------------------------------------------------------
------------------------------------------------------------
------------------------------------------------------------
-------T----------------------------------------------------
------------------------------------------------------------
------------------------------------------------------------
---EVIEEPFGYWNKGMIV-NPQN-IKRSS---VR-------------------R----Q
-----N-L--KR-FKL-RAS------V-V-------------------------------
-----------------------I---------------------------------T--
--HNETLNHLE--------D--------------------YREKHVDTITKKNYFLT---
---------------KY-LAEDLN------AT------L-K--FS---------------
----Y----V---------N-SWG----------------Y-------------------
-----------------------------------------------------R---N-P
K--------------TG-K--------------FSGMIGE--------LQ-N--------
------DLAD-LG--GT--A---L--FL-----------------TA-------------
--------D-R-IKEIDY------LSM--T-TP---TRAK-FIF-R-S------P-K-L-
-S---F---TDNVF-LLPF-SAPVWI--CIIS--FI-VLS-GV---L----L--------
------------------------------------------------------------
------------------------------------------------------------
------------------------------------------------------------
----------------------L---------I--------------------I------
-------------M----------------------------------------------
------------------------------------------K-----------------
---------------------------------------V--------------------
-------------------ELRCTNVRYG-------------------------------
-----------------------------------------------NVIRPNLMDTV--
MNMFGTSC------Q-Q--GS----------Y-L-E---P-K-S-LPAKC--LIL-LSLI
ILMFLYASYSANIVALIQ-SP---SN--KIRTLEDLL---N-S--R----L---ET--G-
-----------A-----E----------D-----T---------V---Y-N---------
-----------R--Y--------------------YF-----------------------
---------M----------------------------------H------ET-EPV---
RKAIY-------------------------------------------DR----KMKTRD
GAGSSFIPLDKGVERV-R--Q---G-L-YAFH-VE-L--GV-------C----YKVI---
---SET------F-Q--ED-EKCGL-QE-I-E--YLN--I--IDPYYAV----QKNSSFR
ELVRLSL-FRLREFGIQD---REHS----ML-----------Y-----------------
--------T---------------------------R----------K------------
------------------------------------------------------------
-------P----------A--C-S------GGSSFIPVSIVDVWPALTLL-------TWA
SGL-----AGGLL-----------------AG----------------------------
--------------ETI-------------------------------------------
-----------------W------------------------------------------
------------------------------------------------------------
------------------------------------------------------------
------------------------------------------------------------
----------A-------------------------------------------------
------------------------------------------------------------
-----------------------------R------------------------------
-----------------------I------------------------------------
------------------------------------------------------------
-------------------------------R----------------------------
-----------------------------------------------------AQ-----
--RNLA------------------------------------------------KVAN
>AaegIR75k.2 AAEL014085-PA
--------------------------------------M---------------------
-----------------------------KF-----------------------------
------------------------------------------------------------
-------------------------------------------------------Q----
------------------------------------------------------------
------------------------------------T-----------------------
------------------------------------------------------------
------------------------------------------------------------
-------------------------------------------V----------------
------------------------------------------------------------
------------------------------------------------------------
------------------------------------------------------------
-------------------------I----------------------------------
------------------------------------------------------------
------------------------------------------------------------
---------------------------------------------L--------------
------------------------------------------------------------
------------------------------------------------------------
----------------------VLFVLSKSVVTANYDLITATSNLIEHLQLPVQVSVLSC
WSESEKLQFWSGLNSLVRFFTENQVNLPWNDRNQHQNLLVIDAGCSKSKNLLRSAGQLLY
YRVKWIIINNKTSKCEQFL-----------------------------------------
------------------------------------------------------------
------------------------------------------------------------
------------------------------------------------------------
------------------------------------------------------------
------------------------------------------------------------
----------------------------------KFFDNLQVLISSEVYYICEENGVQGF
AIKQVYRLSLT-------------------------------------------------
------------------------------------------------------------
------------------------------------------------------------
-------T----------------------------------------------------
------------------------------------------------------------
------------------------------------------------------------
---ELIEETFGFWNKGMIV-NSQF-SKYSS---VR-------------------R----H
-----N-L--NH-YKL-RAS------I-V-------------------------------
-----------------------I---------------------------------T--
--HNETVNHLE--------D--------------------YSEKHVDAVTKSNYFLT---
---------------KH-VAQDLN------AT------L-K--FS---------------
----Y----V---------N-TWG----------------Y-------------------
-----------------------------------------------------R---N-P
E--------------TG-K--------------FSGMIGE--------LQ-S--------
------DLAD-LG--GT--A---L--FL-----------------TA-------------
--------D-R-IKEIDY------LSM--T-TP---TSVK-FIF-R-S--------R-S-
-Y---H---HGNVF-LLPF-S-PVWV--CIIS--FI-VLS-RV---L----L--------
------------------------------------------------------------
------------------------------------------------------------
------------------------------------------------------------
----------------------L---------I--------------------I------
-------------M----------------------------------------------
------------------------------------------K-----------------
---------------------------------------V--------------------
-------------------ELR-CTRVRY-------------------------------
-----------------------------------------------QNMSPNLMDTV--
MNMFGALC------Q-Q--GS----------Y-V-E---P-K-S-LPSKC--LIL-LSLI
ILMFLYASYSANIVALIQ-SP---SN--KIRMLEDLL---N-S--R----L---EA--G-
-----------A-----E----------D-----T---------V---Y-N---------
-----------R--Y--------------------YF-----------------------
---------M----------------------------------H------ET-EPV---
RKAIY-------------------------------------------DR----KMKHRD
GSDSTFITLQKGVEKV-R--Q---G-Q-YAFH-VE-L--GV-------C----YKVI---
---SET------F-Q--ED-EKCGL-QE-I-E--YLN--I--VDTYYAV----QKNSSFR
ELVRLSL-FKLREFGIQH---REYW----ML-----------Y-----------------
--------T---------------------------R----------K------------
------------------------------------------------------------
-------P----------T--C-S------GGSSFIPVSIVDVWPALTLL-------MSG
FGI-----AGGLL-----------------VG----------------------------
--------------EII-------------------------------------------
-----------------W------------------------------------------
------------------------------------------------------------
------------------------------------------------------------
------------------------------------------------------------
----------A-------------------------------------------------
------------------------------------------------------------
-----------------------------R------------------------------
-----------------------V------------------------------------
------------------------------------------------------------
-------------------------------R----------------------------
------------------------------------------------------T-----
--KRNQ------------------------------------------------AKVG
>AaegIR21a AAEL013366-PA
--------------------------------------S---------------------
------------------------------------------------------------
------------------------------------------------------------
------------------------------------------------------------
------------------------------------------------------------
------------------------------------------------------------
------------------------------------------------------------
------------------------------------------------------------
------------------------------------------------------------
------------------------------------------------------------
------------------------------------------------------------
------------------------------------------------------------
------------------------------------------------------------
------------------------------------------------------------
------------------------------------------------------------
------------------------------------------------------------
------------------------------------------------------------
------------------------------------------------------------
------------------------------------------------------------
------------------------------------------------------------
------------------------------------------------------------
------------------------------------------------------------
------------------------------------------------------------
------------------------------------------------------------
------------------------------------------------------------
------------------------------------------------------------
------------------------------------------------------------
------------------------------------------------------------
------------------------------------------------------------
------------------------------------------------------------
------------------------------------------------------------
------------------------------------------------------------
-----------------------IN-----------SESAYV--LYTHELYIDGLGSNRP
IVLTSWINGKFSRPNLDLF-PPKIRKGFSG---HR-------------------F----T
-----V-S--AA---H-QPP------F-V-------------------------------
-----------------------F---------------------------------K--
------IMSTD--------G--------------V-------GNIAIRWDGLEMRVL---
---------------RT-LGNYLN------FT------F-D--IK---------------
----E----P-S---K---P-YLG------------------------------------
------------------------------------------------------------
------------------S--------------GDAVTDE--------VE-R--------
------KQAD-IG--LA--G---A--FV-----------------TS-------------
--------E-R-NVKAEM------SVS--H-ST---DCAA-FVT-L-M------S-S-S-
-L---P---RYRAI-LGPF-QWPVWL--ALTL--VYLMAI-FP---L----A--------
------------------------------------------------------------
------------------------------------------------------------
------------------------------------------------------------
------------------------------------------------------------
------------------------------------------------------------
---------------------------------------FSDK-----------------
---------------------------------------L--------------------
-------------------S----------------------------------------
-------------------------------------------LRHLIGNWTEIENMF--
WYVFGTFTNSLTFTG-E--NS----------W-S-N---T-K-K-TSTRM--LIG-IYWV
FTIIITSCYTGSIIAFVT-MP-VVPD--TIDSVEQLK---S-G--F----F---RF--V-
-----------T-----L----------D-----R---------G---G-W---------
-----------E--R--------------------WF-----------------------
---------L----------------------------------N------SS-DET---
TEKLI-------------------------------------------------------
QRLKFVSNLDEGIRNV-T--EAFLI-S-YAFI-GS-K--AE-------L------NYLVQ
SNFS-D------E-S--AN-KRYTL-HV-S-K-ECFS--L--FGVSYIF----QLNSVYR
DKFNNAI-LYMQEAGILT---KLSK----DV-----------S-------------WD-M
QKTKNGRFR------------------------QA-S-----------------------
------------------------------------------------------------
-----------------VGKVL-----K-VPTAGEKGLTLGDTEGMFLLM-------GVG
YLI-----GLAVL-----------------IS----------------------------
--------------EWV-------------------------------------------
-----------------G------------------------------------------
------------------------------------------------------------
------------------------------------------------------------
------------------------------------------------------------
----------G-------------------------------------------------
------------------------------------------------------------
------------------------------------------------------------
------------------------------------------------------------
------------------------------------------------------------
------------------------------------------------------------
---------------------------------------------------------CTN
KCREII------------------------------------------------KARK
>AaegIR93a AAEL005012-PA
--------------------------------------M---------------------
-----------------------------LP-----------------------------
------------------------------------------------------------
-------------------------------------------------------R----
------------------------------------------------------------
------------------------------------L-----------------------
------------------------------------------------------------
------------------------------------------------------------
-------------------------------------------K----------------
----------------------------------------WLVLVLVVCKLDHSRGDDFP
SLISANASIAVILDREYLDAQYDDILEGTKRLFERILRDNFRNGGLIVKYFSWTSINLRR
DFTAVLSISNCENTWDVYKNAAKENLVIMSITDSDCLRLPLNNAIMVNLKSIVALSKESE
DVRPLSLSLFRIESHTHMWEKRKAIR----------------------------------
------------------------------------------------------------
------------------------------------------------------------
---------------------------------------------K--------------
------------------------------------------------------------
------------------------------------------------------------
------------------------------------------------------------
------------------------------------------------------------
------------------------------------------------------------
------------------------------------------------------------
------------------------------------------------------------
------------------------------------------------------------
------------------------------------------------------------
------------------------------------------------------------
------------------------------------------------------------
----------------------------------------------------------VL
VNLPTRYIGRNFIAIITTQTMELVMEIAKELRMVTPLAQWLYVVSDTSADRNNI------
------------------------------------------------------------
-------S----------------------AVHPIISEGDNIAFVYNLRRNAQSCESHML
CYVENLITSLVHGLSKLIREEKAVYGQIADEEWEVIRMTKAERKDEILKIMRSDLIGKDS
CNECSMWKVEAGETWGYTYQSAADE-----------LLT-GV------M--STHRKQISL
LDVGYWTPQDGFVMRDNMF-PHVA-DGFRG---VH-------------------L----N
-----F-Y--SY---H-NPP------W-Q-------------------------------
-----------------------F---------------------------------V--
----------T--------Y--------------N------ESGHLSLSRGVVMDIL---
---------------TE-LSRKLN------FT------F-N--IL---------------
----I----S-QT-NL---E-YIG----------------N-------------------
-----------------------------------------------------M---T--
D--------------DA-NNTINRDAHSITTDIPNEILRS--------LM-D--------
------NKIL-LA--AV--G---A--TV-----------------SP-------------
--------K-Q-KKYVNF------TTP--I-SI---QTYS-FIV-S-R------P-K-E-
-L---S---RVFLF-LSPF-TIDTWL--CLSA--TV-LLM-GP---F----L--------
------------------------------------------------------------
------------------------------------------------------------
------------------------------------------------------------
----------------------Y---------V--------------------V------
-------------N----------------------------------------------
------------------------------------------R-----------------
---------------------------------------L--------------------
-------------------S--------P-------------------------------
--------------------------------------FYEHHGRSNTIGLGKLYNCF--
WYIYGALL------Q-Q--GG----------L-Y-L---P-Y-A-DSGRI--IIG-TWWL
VVLVIVTTYCGNLVAFLT-FP-KIAI--PITTVNQLI---R-N--EQ--GV---SW--S-
-----------I-----R----------R-----G---------T---F-L---------
-----------E--Q--------------------FL-----------------------
---------Q----------------------------------E------TD-DPK---
YIKLH------------------------------------------------------N
HAGYVSEESEQMVERI-R--T---G-R-HVHI-DW-R--TN-------L-----------
-----KYLMKKEF-L--KN-DRCDF-AL-S-V-DEFL--D--EQIALAM----PKNSPYL
ELINAEL-TKMHQFGFIQ---RWLG----SY-----------M-----------------
--------P---------------------------S----------E------------
------------------------------------------------------------
-------D----------K--C-SNARK-STEVENHTVNNDDMAGSYYVL-------MIG
FSM-----GLFMF-----------------VL----------------------------
--------------EYG-------------------------------------------
-----------------W------------------------------------------
------------------------------------------------------------
------------------------------------------------------------
------------------------------------------------------------
----------R-------------------------------------------------
------------------------------------------------------------
-----------------------------W------------------------------
-----------------------Y------------------------------------
------------------------------------------------------------
-------------------------------K----------------------------
----------------------------------------------------------RS
KEETLQ------------------------------------------------PFTE
>AaegIR76b AAEL006360-PA
--------------------------------------M---------------------
------------------------------------------------------------
------------------------------------------------------------
------------------------------------------------------------
------------------------------------------------------------
------------------------------------------------------------
------------------------------------------------------------
------------------------------------------------------------
------------------------------------------------------------
------------------------------------------------------------
------------------------------------------------------------
------------------------------------------------------------
------------------------------------------------------------
------------------------------------------------------------
------------------------------------------------------------
------------------------------------------------------------
------------------------------------------------------------
------------------------------------------------------------
------------------------------------------------------------
------------------------------------------------------------
------------------------------------------------------------
------------------------------------------------------------
------------------------------------------------------------
------------------------------------------------------------
------------------------------------------------------------
------------------------------------------------------------
------------------------------------------------------------
------------------------------------------------------------
------------------------------------------------------------
------------------------------------------------------------
------------------------------------------------------------
------------------------------------------------------------
------------------------------------------------------------
------------------------------------------------------------
------------------------------------------------------------
------------------------------------------------------------
------------------------------------------------------------
--------------------EKFK------FN------Y-T--LV---------------
----M----P-E---H---N-IVG----------------S-------------------
-----------------------------------------------------T------
---------------KD-M--------------EGSIIEL--------LA-T--------
------EKAD-IA--VA--F---L--PI-----------------LA-------------
--------D-A-RQYILY------SAG--L-DE---GEWM-MIM-V-R------P-M-E-
-S---A---SGSGL-LAPF-NRDVWI--LILV--SL-LAV-GP---I----I--------
------------------------------------------------------------
------------------------------------------------------------
------------------------------------------------------------
----------------------Y---------G--------------------M------
-------------L----------------------------------------------
---------------------------------------IVRY-----------------
---------------------------------------K--------------------
-------------------M----------------------------------------
-------------------------------------------TKDKEQVLYTLPHCV--
WFVYGALM------K-Q--GS----------T-L-S---P-T-G-DSTRI--LFA-SWWI
FITILTSFYTANLTAFLT-LS-KFTL--PINNAEDVR---K-K--E----K---QF--V-
-----------T-----I----------R-GNAIE---------Y---A-I---------
-----------K--N--------------------SD-----------------------
---------E----------------------------------T------LN-SLS---
FLVDK-------------------------------------------------------
HLVEFTTNLNDSDILM-T--TVSKK-N-YVYV-RD-R--PA-------IEHLVYKDYLVR
RKVN-P------I-N--ER-SHCPF-AT-A-T-TPFL--K--RVRAFAY----PNTTRWN
TLFDPQL-LNMVEGGLVK---FKLL----EN-----------L-----------------
----------------------------------P-K-----------------------
------------------------------------------------------------
-----------------AEICP-----Q-NLGGTERQLKNRDLVMTYLVM-------LTG
FAT-----AIAVF-----------------VS----------------------------
--------------EMF-------------------------------------------
-----------------F------------------------------------------
------------------------------------------------------------
------------------------------------------------------------
------------------------------------------------------------
----------R-------------------------------------------------
------------------------------------------------------------
-----------------------------I------------------------------
-----------------------L------------------------------------
------------------------------------------------------------
---------------------------NERKLNKEQSEAARNRGTDGVTYVNAKAMGYGD
SPPPPYAEIFSRHASGGSMFGSSIDSGSGASRRMINGRDYMVVKERNGIGSQLIPIRAPS
AAIFQY------------------------------------------------TYTN
>Aaeg|AAEL008587-PA
--------------------------------------M---------------------
-----------------------------ER-----------------------------
------------------------------------------------------------
-------------------------------------------------------K----
------------------------------------------------------------
------------------------------------V-----------------------
------------------------------------------------------------
------------------------------------------------------------
-------------------------------------------LSLLCLFFINVSAQRPG
GDYPSFFNIGGVLSNNDSETHFSLVIAHLNFDQTYVPRGVTYYDKTIRIDKNPIKTALDV
CKHLISRRVYAVVVSHEPTGDLSPAAVSYTNGFYQIPIIGISSRDAAFSDKNIHVSFLRT
VPPFYHQADVWLEMLSHFGYTKVIVIHSSDTDGRAILGRFQTTSQTNYDDIDVRATVESI
IEFEPKLETFTENLMEMKTAQSRVYL----------------------------------
------------------------------------------------------------
------------------------------------------------------------
------------------------------------------------------------
------------------------------------------------------------
------------------------------------------------------------
------------------------------------------------------------
------------------------------------------------------------
------------------------------------------------------------
------------------------------------------------------------
------------------------------------------------------------
------------------------------------------------------------
------------------------------------------------------------
------------------------------------------------------------
------------------------------------------------------------
------------------------------------------------------------
------------------------------------------------------------
---------------------------LYASTEDSYVIFRDAAQNNMTETGHIWIVTEQA
LQANNTPI----------------------------------------------------
GVLGLKLNNSNSENEHIKDAIYVLASAIKEMITHNETITEAPKDCDDTGAVWESGKKMFN
YLKTRHIKGETGHVAFDSNGDRIYAAYEVINVQQPMLSS-TR---KNVK-VGSFFYDEEK
GRMRLKINDTMLVWPGNTE-KKPE-GIMIP---TH-------------------L----K
-----V-L--TI---E-EKP------F-V-------------------------------
-----------------------Y----------------VRKLLDDEIDCEDDEIAC--
----------P----HFNST--------------D------GNEKDYCCKGYCIDLL---
---------------KA-LAQRIN------FT------Y-D--LA---------------
----L----S-P---D---G-QFG----------------H-------------------
-----------------------------------------------------Y---Q-L
K----NHTTGIGTSVKK-E--------------WNGLIGE--------LV-A--------
------ERAD-LI--VA--P---L--TI-----------------NP-------------
--------E-R-AEFIEF------SKP--F-KY---QGIT-ILE-K-K------P-S-R-
-S---S---TLVSF-LQPF-SNTLWI--LVMV--SV-HVV-AL---V----L--------
------------------------------------------------------------
------------------------------------------------------------
------------------------------------------------------------
----------------------Y---------L--------------------L------
-------------D----------------------------------------------
------------------------------------------R-----------------
---------------------------------------F--------------------
-------------------S--------P-------------------------------
-----------------------------------FGRFKLTTNDGTEEDALNLSSAI--
WFAWGVLL------N-S--GI----------GEG-T---P-R-S-FSARV--LGM-VWAG
FAMIIVASYTANLAAFLV-LE-RPKT--KLSGINDAR---L-R-----------NT--M-
-----------E-----N---------LT-----C---------A---T-V---------
-----------K--G--------------------SA-----------------------
---------V----------------------------------D------MY-FRR---
QVELS--------------------------------------------------NMYRT
MEANNYDTAEQAIQDV-K--D---G-KLMAFI-WD-S--SR-------L-----------
-----E------Y-E--AA-KDCEL-VT-A-G-ELFG--R--SGYGIGL----QKGSPWT
DAVTLAI-LDFHESGFME---SLDK----EW-----------I-----------------
----------------------------------F-H-----------------------
------------------------------------------------------------
----GNIQ----------Q--C-----E-QFEKTPNTLGLKNMAGVFILV-------GAG
IVG-----GIGLI-----------------II----------------------------
--------------EVI-------------------------------------------
-----------------Y------------------------------------------
------------------------------------------------------------
------------------------------------------------------------
------------------------------------------------------------
----------K-------------------------------------------------
------------------------------------------------------------
-----------------------------K------------------------------
-----------------------H------------------------------------
------QIKKQKKLEIARHAADKWRGTIEKRKTLRASLAMQRQYNVGLNSVSKSISQAVD
KNRNPKLNPLSRAPERAWPGDHEIARNRRNND----------------------------
-------------------------------------------QTYKPPPRYMPT-----
YATDVS------------------------------------------------HLVV
>Aaeg|AAEL007966-PA
--------------------------------------M---------------------
-----------------------------LI-----------------------------
------------------------------------------------------------
-------------------------------------------------------P----
------------------------------------------------------------
------------------------------------------------------------
------------------------------------------------------------
------------------------------------------------------------
------------------------------------------------------------
------------------------------------------------------------
------------------------------------------------------------
------------------------------------------------------------
------------------------------------------------------------
------------------------------------------------------------
-----------------LQLHKSRSVNFNHPNEHLPLSPPIAGLLRLQQIYQGLRPGNET
FHVETVKRIANVSDAIEFLRTIEELNRWSRKHIVLDCSTELAKDIV--------------
------------------------------------------------------------
------------------------------------VSHVRDITL---------------
------------------------------------------------------------
------------------------------------------------------------
------------------------------------------------------------
------GKRTYHYLLSGLVMDDRWESEVIEYGAINITGFRIVD-----------------
------------------------------------------------------------
------------------------------------------------------------
------------------------------------------------------------
------------------------------------------------------------
------------------------------------------------------------
------------------------------------------------------------
------------------------------------------------------------
------------------------------------------------------------
-------T-----------------------SRMYVKEFLDGWKRLDPQTSQGAGKELIS
AQAALMYDAVYVLVEAFSKIVRKKPDQFRAYTMRTSRGQFNVPPNGTRPIDCNASGRGVQ
PWEHGDKISRYLRKVEISGLTGDIRFNEDGKRQNYTLHV-VEMTVNSAM--------VKV
AEWSDEGGLSPVVAKYTRL-KTDM-NYERN---KT-------------------Y----I
-----V-T--TI---I-EEP------Y-V-------------------------------
-----------------------M---------------------------------L--
----------R------------------------QPEPGETLEGNDRFEGYCKDLA---
---------------DL-VAKKLG------IN------Y-E--LR---------------
----I----V-K---D---G-QYG----------------A-------------------
-----------------------------------------------------E--NP-D
V--------------KG-G--------------WDGMVGE--------LV-R--------
------KEAD-IA--IA--S---M--TI-----------------TS-------------
--------E-R-ERVIDF------SKP--F-MS---LGIS-IMI-K-R------P-V-K-
-QK--P---GVFSF-LNPL-SKEIWI--CVLF--SY-VGV-SI---V----L--------
------------------------------------------------------------
------------------------------------------------------------
------------------------------------------------------------
----------------------Y---------I--------------------V------
-------------S----------------------------------------------
------------------------------------------R-----------------
---------------------------------------F--------------------
-------------------S--------PF------------------------------
-----------EWRLVNYNAFSFPINLDKGNAFGILAGDQPDAVPQATVNEFSILNSF--
WFALGAFM------Q-Q--GC----------D-I-S---P-R-S-ISGRI--VGS-VWWF
FTLILISSYTANLAAFLT-VE-RMVT--PINSPEDLA---S-QT-E----V---QY--G-
-----------T-----L----------I-----H---------G---S-T---------
-----------W--D--------------------FF-----------------------
---------R----------------------------------K------SQ-ISL---
YSRMW--------------------------------------------E------YMNS
RKHVFVKTYDEGIRRV-R--TS-KG-K-YALL-IE-S--PK-------N-----------
-----D------Y-T--NEREPCDT-MK-V-G-RNLD--A--KGFGIAT----PLGSPLR
DPINLAV-LSLKENGELT---KLVN----KW-----------W-----------------
--------Y---------------------------D----------R------------
------------------------------------------------------------
-------T----------E--C-K--HTDKQDASRNELSLSNVAGIFYIL-------IGG
LLV-----ALAVA-----------------LV----------------------------
--------------EFC-------------------------------------------
-----------------T------------------------------------------
------------------------------------------------------------
------------------------------------------------------------
------------------------------------------------------------
----------K-------------------------------------------------
------------------------------------------------------------
-----------------------------S--------SNRPSNRIPLSDTMSSNSNSKN
RLTMPPTTRDYDNGRIGYYTPSTH------------------------------------
---------------------------------------SEPDPIHANSHTQIVANSQHD
TATLLKQRQLVAGPGAHPGSVVGPGPGGGSVV----------------------------
------------------------------------------------------------
----HD------------------------------------------------NSGL
>Aaeg|AAEL002511-PA
--------------------------------------V---------------------
-----------------------------L------------------------------
------------------------------------------------------------
------------------------------------------------------------
------------------------------FSGGLFDGDTDDAMLAFQYAVEAVNNEKLA
FSNYRLEAHPMTVKYGDQFDVSKKLCRLLKSGVAAIF-----------------------
---------------------------------------------------GPSSPKSAV
HVNSICDVKEMPHIETRWDAHTRLPTINIHPHPTILGRVFLDLVVAFEWKDFTIIYESGP
WLPGLAELLKMYDPKGYTVTVRQLDLKLNGNFRPVLRRVKMSDD----------------
------------------------------------------------------------
------------------------------------------------------------
---------------------------------------------------------KHI
ILACSIESMPEVLKQAQQVGLMTDHH----------------------------------
------------------------------------------------------------
------------------------------------------------------------
------------------------------------------------------------
------------------------------------------------------------
------------------------------------------------------------
------------------------------------------------------------
------------------------------------------------------------
------------------------------------------------------------
------------------------------------------------------------
------------------------------------------------------------
------------------------------------------------------------
------------------------------------------------------------
------------------------------------------------------------
------------------------------------------------------------
------------------------------------------------------------
------------------------------------------------------------
---------------------------QIIITSLDLHTIELEPYQYSGTNITGIRMVDPE
EEKIHQVT----------------------------------------------------
EFLNASQISKTLDLKEGLNPATMRVQTALMYDAVLVFAEALRHLIGIDPPHLLETMSLKC
DDDDTWHSGLSIINYMKSSMIHGLTRGVRFDHEGHRSDF-LL---DIVE-LGPAGLEKVG
VWNSTEGLNFTRKKEQTAL-AFDD-GTLQN---RT-------------------F----I
-----V-L--TA---I-SPP------Y-G-------------------------------
-----------------------M---------------------------------L--
----------------KDSP--------------T------RLSGNDRFEGFGIDLI---
---------------HE-LSLMLG------FN------Y-T--FV---------------
----L----Q-E---D---G-VYG----------------S-------------------
-----------------------------------------------------L---N-R
E--------------TG-K--------------WNGMVQE--------LL-E--------
------WRAD-LA--IT--D---L--TI-----------------TS-------------
--------D-R-ESAVDF------TMP--F-MN---LGIS-ILY-R-K------P-T-K-
EP---P---SLFSF-MSPF-SKQVWL--YLGG--AY-MMV-SM---S----L--------
------------------------------------------------------------
------------------------------------------------------------
------------------------------------------------------------
----------------------F---------I--------------------L------
-------------G----------------------------------------------
------------------------------------------R-----------------
---------------------------------------L--------------------
-------------------S--------PK------------------------------
---------------------------------EWDNPYPCIEEPEELENQFSFSNSM--
WFTIGALL------Q-Q--GS----------E-I-A---P-K-A-SSTRA--VAS-IWWF
FTLIMVSSYTANLAAFLT-VE-QIHS--PISNAEDLA---A-A--SG--TI---KY--G-
-----------A-----K----------R-----D---------G---S-T---------
-----------F--S--------------------FF-----------------------
---------K----------------------------------D------AE-YKT---
YQKMY--------------------------------------------------QYMSD
NPDLLTSSNPEGLQRV-K--T---E-N-YAFL-ME-S--TS-------I-----------
-----E------Y-I--IE-RECDV-TQ-I-G-GLLD--D--KGYGIAM----RKNSPYR
SALSEAV-LRLQEQGVLT---SLKR----KW-----------W-----------------
----------------------------------K-E----------KR-----------
------------------------------------------------------------
---GGGAC----------S--Q-----G-SADDGAEELGMDNVGGVFFVL-------CVG
CSI-----ALVIG-----------------CC----------------------------
--------------ELL-------------------------------------------
-----------------C------------------------------------------
------------------------------------------------------------
------------------------------------------------------------
------------------------------------------------------------
----------E-------------------------------------------------
------------------------------------------------------------
-----------------------------I------------------------------
------------------------------------------------------------
-------------------------SKLARQHKVSFREELMTELRFVAKCSGNTKPVRHR
KSSSGSRNSLESGLSEQQSADGSKMDLSGPVG----------------------------
-------------------------------------------ASGGGAQQATSN-----
GKSSLN------------------------------------------------VQLK
>Aaeg|AAEL002538-PA
--------------------------------------M---------------------
-----------------------------VR-----------------------------
------------------------------------------------------------
-------------------------------------------------------F----
------------------------------------------------------------
------------------------------------V-----------------------
------------------------------------------------------------
------------------------------------------------------------
-------------------------------------------V----------------
------------------------------------------------------------
------------------------------------------------------------
------------------------------------------------------------
-------------------------L-----FVGLVICLAEGKREIPIGAIFHGDNYESE
IAFKYAIERVNMHEKHFELTPIIKYVSKDDSYKTERKVCELVSEGITAIFGPSSMLTSGI
VSSICKTIEIPHIITHWDPEPFGGWDPELQAMTINLYPEADVLSRALQDLIVDYTWKSFT
IIYDSDEGLMRLKDVLQIHGPGDNPITVRQIDDSPDYRPLLKDIQS--------------
------------------------------------------------------------
------------------------------------------------------------
------------------------------------------------------------
------------------------------------------------------------
-------------------------------------------------SGESHIILEVH
PDKILEILRQAKEVKMLEEY-----------------------QSYIITSLDAHTLDFEE
LKYSRS------------------------------------------------------
------------------------------------------------------------
------------------------------------------------------------
------------------------------------------------------------
------------------------------------------------------------
------------------------------------------------------------
------------------------------------------------------------
------------------------------------------------------------
-------N----------------------ITTLRLMDTKSFDIKNAVHDWEQGEARMKK
VFRVSPEHVHTESALYHDAVKLYATAIRELDATEEITPSRLSCGSKNLRQWPFGLRIVNY
MKVKTEHGISGPIIFDDYGRRTHFQ-----------LDI-VE------L--NHQEGFKKI
AVWDPTNGIIYTRSQEDVH-LQIV-ESLHN---KT-------------------F----I
-----V-A--SR---L-GAP------F-L-------------------------------
-----------------------M---------------------------------M--
-------KEKK---------------------EGE------FLEGNNRFEGYSVELI---
---------------DG-ISKILG------FQ------Y-R--ME---------------
----L----V-P---D---G-KYG----------------S-------------------
-----------------------------------------------------Y---N-K
E--------------TK-R--------------WDGLVKH--------LL-D--------
------RKAD-LA--IC--D---L--TI-----------------TY-------------
--------E-R-RTAVDF------TMP--F-MT---LGIS-ILY-A-K------P-V-P-
QP---K---DLFSF-LSPL-SLDVWI--YMAT--AY-LGV-SV---L----L--------
------------------------------------------------------------
------------------------------------------------------------
------------------------------------------------------------
----------------------F---------V--------------------L------
-------------S----------------------------------------------
------------------------------------------R-----------------
---------------------------------------M--------------------
-------------------A--------PA------------------------------
--------------------------------DWESPHPCKQDDVDEVENIWDMLNAL--
WLTMGSIM------G-Q--GC----------D-I-L---P-K-A-VSTRV--VSG-MWWF
FALIMLSSYTANLAAFLT-ME-RMDA--SIESAEDLA---Q-QS-K----I---KY--G-
-----------A-----V----------L-----G---------G---S-T---------
-----------L--S--------------------FF-----------------------
---------R----------------------------------N------SN-FST---
YQRM-------------------------------------------------WAAMEST
RPSVFTKSNDEGRDRV-L--KG-RG-L-YAFL-ME-S--TS-------L-----------
-----E------Y-I--TE-RYCEL-TQ-I-G-GLLD--S--KGYGIAM----PVNSPYR
TAISGAV-LKMQEEGKLH---QLKT----RW-----------W-----------------
--------K---------------------------E----------M------------
-----------YG-----------------------------------------------
--GGRCDE----------H--ATK-----TGADSAAELGIDNVGGVFLVL-------ACG
CFC-----AFVLG-----------------IL----------------------------
--------------EFL-------------------------------------------
-----------------W------------------------------------------
------------------------------------------------------------
------------------------------------------------------------
------------------------------------------------------------
----------N-------------------------------------------------
------------------------------------------------------------
-----------------------------V------------------------------
--------RKVAVDEKVTPWEALK------------------------------------
-----------------------------------------AELKFAMNISITTKPVHSM
LSESSSAKSSMRSASRRGSESVGRMHNIKTGA----------------------------
--------------------------------------------------------SLMN
MDKIGF------------------------------------------------VYNK
>Aaeg|AAEL002506-PA
--------------------------------------M---------------------
-----------------------------FR-----------------------------
------------------------------------------------------------
-------------------------------------------------------F----
------------------------------------------------------------
------------------------------------R-----------------------
------------------------------------------------------------
------------------------------------------------------------
-------------------------------------------I----------------
------------------------------------------------------------
------------------------------------------------------------
------------------------------------------------------------
-------------------------L----LIGLLLCVAEGKREIPVGAIFHEDNYEAEI
AFKYAIERVNMHEKHFELLPMIRYVSPEDSYKTEKKVCELASEGVTAIFGPSSMLTSGIV
SSICKTIEIPHIITHWDPEPIGGWDPEMQAMTINLYPEADVLSRALRDLIVDYSWKSFTI
IYDSDDGLMRLKDILQIHGPADTPITVRQIDDDPDYRPLLKDIQAS--------------
------------------------------------------------------------
------------------------------------------------------------
------------------------------------------------------------
------------------------------------------------------------
------------------------------------------------------------
------------------------------------------------------------
------------------------------------------------------------
------------------------------------------------------------
------------------------------------------------------------
------------------------------------------------------------
------------------------------------------------------------
------------------------------------------------------------
---------------------------------GESHIILEVHPSKILEMLRQAREVKML
EEYQSYIITSLDAHTLDFEELKYSRSN---------------------------------
-------I----------------------TTLRLMDTKSFEIKNAVHDWEQGEARMKKV
FRVSPEHVHTESALYHDAAKLYATAIRELDATEEIAPSRLSCGSKNLRQWPFGLRIVNYM
KVKTEHGITGPIIFDDNGRRTHFQL-----------DII-EL------S--QQDGFKKIA
VWDPTNGKINYTRSQEDVH-LQIV-ESLQN---KT-------------------F----I
-----V-A--SR---L-SAP------F-L-------------------------------
-----------------------M---------------------------------L--
-------KDKK---------------------EGE------FLEGNNRFEGYSLELI---
---------------DG-ISKILG------FQ------Y-R--ME---------------
----L----V-P---D---G-KYG----------------S-------------------
-----------------------------------------------------Y---N-K
Q--------------TK-K--------------WDGLVKY--------LL-D--------
------RKAD-LA--IC--D---L--TI-----------------TY-------------
--------E-R-RTAVDF------TMP--F-MT---LGIS-ILY-A-K------P-V-P-
QP---K---DLFSF-LSPL-SLDVWI--YMAT--AY-LGV-SV---L----L--------
------------------------------------------------------------
------------------------------------------------------------
------------------------------------------------------------
----------------------F---------V--------------------L------
-------------S----------------------------------------------
------------------------------------------R-----------------
---------------------------------------M--------------------
-------------------A--------PA------------------------------
--------------------------------DWENPHPCKQEEVEEVENIWNMLNAL--
WLTMGSIM------G-Q--GC----------D-I-L---P-K-A-VSTRV--VAG-MWWF
FALIMLSSYTANLAAFLT-ME-RMDA--SIESAEDLA---K-QS-K----I---KY--G-
-----------A-----V----------L-----G---------G---S-T---------
-----------L--S--------------------FF-----------------------
---------R----------------------------------S------SN-FST---
YQRM-------------------------------------------------WAAMEST
RPSVFTKSNDEGRDRV-M--KG-RG-L-YAFL-ME-S--TS-------L-----------
-----E------Y-I--TE-RYCEL-TQ-I-G-GLLD--S--KGYGIAM----PVNSPYR
TAISGAV-LKMQEEGKLH---QLKT----RW-----------W-----------------
--------K---------------------------E----------M------------
-----------YG-----------------------------------------------
--GGRCDE----------Q--ATT-----AAGDSAAELGIDNVGGVFVVL-------AFG
CFC-----AFILG-----------------IL----------------------------
--------------EFL-------------------------------------------
-----------------W------------------------------------------
------------------------------------------------------------
------------------------------------------------------------
------------------------------------------------------------
----------N-------------------------------------------------
------------------------------------------------------------
-----------------------------V------------------------------
-----RKVAVEEKVTPWEALQAEL------------------------------------
-----------------------------------------KFALNLSITTKPVHNMLSE
SSSAKSSMRSKSESRRESESVSRMHNIKTGNS----------------------------
--------------------------------------------------------MINV
DKIGFV------------------------------------------------YNNK
>Aaeg|AAEL002518-PA
--------------------------------------M---------------------
------------------------------------------------------------
------------------------------------------------------------
------------------------------------------------------------
------------------------------------------------------------
------------------------------------------------------------
------------------------------------------------------------
------------------------------------------------------------
------------------------------------------------------------
------------------------------------------------------------
------------------------------------------------------------
------------------------------------------------------------
------------------------------------------------------------
------------------------------------------------------------
------------------------------------------------------------
------------------------------------------------------------
------------------------------------------------------------
------------------------------------------------------------
------------------------------------------------------------
------------------------------------------------------------
------------------------------------------------------------
------------------------------------------------------------
------------------------------------------------------------
------------------------------------------------------------
------------------------------------------------------------
------------------------------------------------------------
------------------------------------------------------------
------------------------------------------------------------
------------------------------------------------------------
------------------------------------------------------------
------------------------------------------------------------
------------------------------------------------------------
------------------------------------------------------------
------------------------------------------------------------
------------------------------------------------------------
------------------------------------------------------------
------------------------------------------------------------
------------------------------------------------------------
----------------------------------------R-------------------
-----------------------------------------------------P--NP--
P--------------TT-E--------------WDGMIKE--------LL-E--------
------QRAD-LA--IA--D---L--TI-----------------TF-------------
--------D-R-EQVVDF------TMP--F-MN---LGIS-VLY-R-K------P-V-K-
-QP--P---NLFSF-LSPL-SLDVWI--YMAT--AY-LGV-SV---L----L--------
------------------------------------------------------------
------------------------------------------------------------
------------------------------------------------------------
----------------------F---------I--------------------L------
-------------A----------------------------------------------
------------------------------------------R-----------------
---------------------------------------F--------------------
-------------------T--------PY------------------------------
---------------------------------EWENPHPCQSDPPFLENSFTLLNSL--
WFTIGSLM------Q-Q--GC----------D-I-A---P-K-A-VSTRM--VAG-MWWF
FTLIMISSYTANLAAFLT-VE-RMDS--PIESAEDLA---K-QT-K----I---KY--G-
-----------A-----L----------R-----G---------G---S-T---------
-----------A--A--------------------FF-----------------------
---------R----------------------------------D------SN-FST---
YQRMW-------------------------------------------SF------MEST
RPSVFTASNIEGVERV-V--KG-KG-S-YAFL-ME-S--TS-------I-----------
-----E------Y-V--IE-RNCEL-TQ-V-G-GMLD--S--KGYGIAM----PPNSPFR
TAISGAV-LKLQEEGKLH---ILKT----RW-----------W-----------------
--------K---------------------------E----------K------------
------------------------------------------------------------
-------R-----GGGSCR--D-E---TSKSSSTANELGLANVGGVFVVL-------MGG
MGV-----ACVIA-----------------VC----------------------------
--------------EFV-------------------------------------------
-----------------W------------------------------------------
------------------------------------------------------------
------------------------------------------------------------
------------------------------------------------------------
----------K-------------------------------------------------
------------------------------------------------------------
-----------------------------S------------------------------
-----------------------R------------------------------------
------------------------------------------------------------
------------------------K--VAVEE----------------------------
------------------------------------------------------------
----RK------------------------------------------------QQLY
>AaegIR8a AAEL002922-PA
--------------------------------------M---------------------
-----------------------------WR-----------------------------
------------------------------------------------------------
-------------------------------------------------------I----
------------------------------------------------------------
------------------------------------V-----------------------
------------------------------------------------------------
------------------------------------------------------------
-------------------------------------------V----------------
------------------------------------------------------------
------------------------------------------------------------
------------------------------------------------------------
------------------------------------------------------------
------------------------------------------------------------
------------------------------------------------------------
------------------------------------------------------------
------------------------------------------------------------
------------------------------------------------------------
------------------------------------------------------------
------------------------------------------------------------
------------------------------------------------------------
------------------------------------------------------------
-----------------------------------QWLILELSIGYSGIAAQNSSAVFDE
NGNLVIGIVVVHEREQPEVPALTSHAIRSFLGGQNGVSVFDYYIVYNREHVVFTDNAEL-
------------------------------------------------------------
-------------------------------CSALNRGVSVIVDFTWTDSN---------
------------------------------------------------------------
-----------RIMTAANNFNVPYIHADVSSQTFLKVMENYLRARGANDVVHIFDSTEAA
DSAIYFLITESQLRTIIFDCLSDTSIARIKAVRPYPSFYTIIAKTADMNALFKR------
------------------------------------------------------------
-------A----------------------LAHGLVMKTEKWNLMFLEPNTEAFEYHEMY
QTMSRLMLDNSTCCMLMNLEGDCACPSGFKPWEAHLGNVVTSVLQKIQLGQLPLVTQQDC
SGIESTNGSNNGYDIMMDLRSDSRF-----------WMPDGS--RMLRYNLNVSIWTSVD
DNGSAAIHLGTIEKGDVVP-FVGQKIKPTK---RY-------------------F----R
-----V-G--TT---E-SIP------W-A-------------------------------
-----------------------Y----------------------------RKRDPL--
------TNEIM--------L--------------N-------YVGEPIWEGYCIDFL---
---------------HQ-LSTVMN------FD------Y-D--LV---------------
----S----P-Q---K---G-TFG----------------M-------------------
-----------------------------------------------------R---D--
R--------------SG-N--------------WNGLIGD--------LV-V--------
------GEID-FA--MA--A---I--KM-----------------TA-------------
--------E-R-EEVVDF------VAP--Y-FE--QTGIL-IVM-R-K------P-I-R-
-E---T---SLFKF-MTVL-RLEVWL--SILL--AI-VAT-AV---M----L--------
------------------------------------------------------------
------------------------------------------------------------
------------------------------------------------------------
----------------------W---------L--------------------L------
-------------D----------------------------------------------
------------------------------------------K-----------------
---------------------------------------F--------------------
-------------------S--------PY------------------------------
------------------------------------SAKNNKQAYPYDCRDFTLKESF--
WFALTSFT------P-Q--GG----------G-E-A---P-K-A-LSGRT--LVA-AYWL
FVVLMLATFTANLAAFLT-VE-RMQT--PVQSLEQLS---R-Q--S---RI---KY--T-
-----------V-----V----------K-----D---------S---D-T---------
-----------H--D--------------------YF-----------------------
---------KNMKNAEDVLYRMWRNLTLSSGNDQTQYRVWDYPIK------EQ-YTN---
ILAAI-------------------------------------------------------
ESANPVQSAEVGFQRV-N--EGLEA-D-FAFV-HD-S--AE-------I-----------
-----K------Y-E--IS-RNCNL-TE-V-G-EVFG--E--QPYAIAV----QQGSHLQ
DELSYYI-LELQKERYFE---SLTA----KF-----------W-----------------
--------N------------------------N--S-----------------------
------------------------------------------------------------
-----------------VRGIC-------PNTDDSEGITLESLGGVFIAT-------LVG
LAL-----AMVTL-----------------AG----------------------------
--------------EVL-------------------------------------------
-----------------Y------------------------------------------
------------------------------------------------------------
------------------------------------------------------------
------------------------------------------------------------
----------Y-------------------------------------------------
------------------------------------------------------------
-----------------------------R------------------------------
-----------------------R------------------------------------
------------------------------------------------------------
------------------------------------------------KDQKGKLVQVEP
MDVGKKKVVKDKHSLTFKNLLNTVEMKNNLNKVVEKKIPKEITIGNKFVPASEKQQKISY
ISVFPK------------------------------------------------NPMN
>AaegIR25a AAEL009813-PA
--------------------------------------M---------------------
-----------------------------QI-----------------------------
------------------------------------------------------------
-------------------------------------------------------S----
------------------------------------------------------------
------------------------------------V-----------------------
------------------------------------------------------------
------------------------------------------------------------
-------------------------FVNEVGNDLAQVAVDVALN----------------
------------------------------------------------------------
------------------------------------------------------------
------------------------------------------------------------
-------------------------Y----------------------------------
------------------------------------------------------------
------------------------------------------------------------
---------------------------------------------I--------------
------------------------------------------------------------
------------------------------------------------------------
---------------RKNPSLGLSVELLTVEGNRTDSKGLLESLCSKYTEAINTNRPPHV
IFDTTLTGVSSETVKSISAALGIPTVSASTGQEGDLRQWRSLSNVKSNYLLQVMPPTDII
PEVIRAIVTYMNITNAAILYDESFVMDHKYKALLQNFPTRHVITAIGNDRDRAEQIEKLR
NLDINNFFILGSFASIKKVLESAKREFFERNFAWHAITQYQGE-----------------
------------------------------------------------------------
------------------------------------------------------------
------------------------------------------------------------
------------------------------------------------------------
------------------------------------------------------------
------------------------------------------------------------
------------------------------------------------------------
------------------------------------------------------------
-------L----------------------SSNIENATIMLLRPVSDSKSKDRLGVIRTT
YNMKQEPQITTVFYFDLALRTFLAIKNILQVGAWPPNMKYLTCDEYDGTNSPNHTIDLKS
AFIEVTEPTTYGPFEFPKGKTPFNG-----------HSFMKF--DMDISAVTIRGGASVS
TKNLGKWEASLDNALYVTS-EDDMKNLTAD---IV-------------------Y----R
-----V-Y--TV---V-QEP------F-I-------------------------------
------------------------------------------------------------
----------I--------R--------------D-------PTAPKGFKGYCIDLL---
---------------DE-IAKIVK------FD------Y-E--IK---------------
----E----V-E---D---G-KFG----------------N-------------------
-----------------------------------------------------M---N--
E--------------KG-E--------------WNGIVRK--------LI-D--------
------KQAD-IG--LG--S---M--SV-----------------MA-------------
--------E-R-ETVIDF------TVP--Y-YD--LVGIS-IMM-L-L------P-S-T-
-P---S---SLFKF-LTVL-ETNVWL--CILA--AY-FFT-SF---L----M--------
------------------------------------------------------------
------------------------------------------------------------
------------------------------------------------------------
----------------------W---------I--------------------F------
-------------D----------------------------------------------
------------------------------------------R-----------------
---------------------------------------Y--------------------
-------------------S--------PY------------------------------
----------------------------------SYQNNREKYKNDDEKREFNIKECL--
WFCMTSLT------P-Q--GG----------G-E-A---P-K-N-LSGRL--VAA-TWWL
FGFIIIASYTANLAAFLT-VS-RLDT--PVESLDDLS---K-Q--Y---KI---LY--A-
-----------P-----L----------N-----G---------S---S-A---------
-----------M--T--------------------YF-----------------------
------QRMADIEARFYEIWKEMSLNDSLTPVERSKLAVWDYPVS------DK-YTK---
MWQAM-------------------------------------------------------
QEAGLPNSLDEAVERIRN--STSAS-G-FAFL-GD-A--TD-------I-----------
-----R------Y-K--VL-TNCDL-QM-V-G-EEFS--R--KPYAIAV----QQGSPLK
DQFNNAI-LMLLNKRQLE---KLKE----QW-----------W-----------------
--------K------------------------ND-D-----------------------
------------------------------------------------------------
-----------------IQSKC-----E-KPDDQSDGISIQNIGGVFIVI-------FVG
IGM-----ACITL-----------------VF----------------------------
--------------EFW-------------------------------------------
-----------------Y------------------------------------------
------------------------------------------------------------
------------------------------------------------------------
------------------------------------------------------------
----------Y-------------------------------------------------
------------------------------------------------------------
-----------------------------K------------------------------
-----------------------Y------------------------------------
------------------------------------------------------------
-------------------------------R----------------------------
------KNVKIIDVAEATEDKLAQKTSNLRLPNLKNEFGAMGQIKDDSQKTQSLRTRTQT
IDANNF------------------------------------------------KSRF
>AaegIR68a AAEL005039-PA
------------------------------------------------------------
------------------------------------------------------------
------------------------------------------------------------
------------------------------------------------------------
------------------------------------------------------------
------------------------------------------------------------
------------------------------------------------------------
------------------------------------------------------------
------------------------------------------------------------
------------------------------------------------------------
------------------------------------------------------------
------------------------------------------------------------
------------------------------------------------------------
------------------------------------------------------------
------------------------------------------------------------
------------------------------------------------------------
------------------------------------------------------------
------------------------------------------------------------
------------------------------------------------------------
------------------------------------------------------------
------------------------------------------------------------
------------------------------------------------------------
------------------------------------------------------------
------------------------------------------------------------
------------------------------------------------------------
------------------------------------------------------------
------------------------------------------------------------
------------------------------------------------------------
------------------------------------------------------------
------------------------------------------------------------
------------------------------------------------------------
------------------------------------------------------------
------------------------------------------------F--PFPLRGVFI
SRRLDFWFNGKFRKGRKLF-SDKT-TNLDG---QS-------------------M----K
-----V-V--VL---E-HTP------A-I-------------------------------
-----------------------F--------------------------------RT--
----------T--------H--------------N------ETDEHLKYYGLEVELL---
---------------KA-ISEAMK------FE------M-D--FY---------------
----E----S-DDAAV---A-MWG----------------T-------------------
-----------------------------------------------------V---T--
D--------------GE-N--------------ATGLLGE--------MM-SHKFLHCFN
YVFQNEGHAD-FA--LA--D---L--HH-----------------TQ-------------
--------Y-H-LEIMDL------SIP--Y-NT---ECLT-FLT-P-E------A-L-T-
-D---N---SWTTL-ILPF-TGGMWA--GVLA--SL-FSI-GT---V----F--------
------------------------------------------------------------
------------------------------------------------------------
------------------------------------------------------------
----------------------Y---------A--------------------L------
-------------S----------------------------------------------
------------------------------------------R-----------------
---------------------------------------LLMFVRHEQSYRSDLDMIAKR
SRKRNRKVHFKIVC-GMVNS--------Y-------------------------------
--------------------------------------KRALDPLPPRDIFDTFSGCI--
IYTYSMLL------L-V--SL----------P-R-L---P-K-G-WPLRL--LTG-WYWI
YCILLVVAYRASLTAILA-NP-VARV--TIDKLKDLA---D-S--P----I---RC--G-
-----------A-----W----------G-----E-------------Q-N---------
-----------K--L--------------------FF-----------------------
---------Q----------------------------------S------AS-DQ----
VSMQI------------------------------------------------------G
QKLEHTPKAEAAVERV-V--E---G-H-FAYY-DN-V--YM-------L-----------
-----KHLRATRK-S--AK-ARETL-HI-M-E-ECAV--H--MPISIGL----EKNSPLK
PKVDKYV-RALVEAGLTK---KWLA----DA-----------I-----------------
--------E---------------------------E----------F------------
------------------------------------------------------------
------------------------QSNV-EIPPQEATMDLQKLTAAFIAL-------AIG
YGV-----SLLAF-----------------SA----------------------------
--------------EKL-------------------------------------------
-----------------Y------------------------------------------
------------------------------------------------------------
------------------------------------------------------------
------------------------------------------------------------
----------W-------------------------------------------------
------------------------------------------------------------
-----------------------------R------------------------------
-----------------------F------------------------------------
------------------------------------------------------------
-----------------------VVEKHPAYD----------------------------
--------------------------------------------------------KYIV
GSYRGK------------------------------------------------VVRF
>AaegIR103 AAEL011122-PA
--------------------------------------M---------------------
-----------------------------IF-----------------------------
------------------------------------------------------------
-------------------------------------------------------L----
------------------------------------------------------------
------------------------------------H-----------------------
------------------------------------------------------------
------------------------------------------------------------
------------------------------------------------------------
------------------------------------------------------------
------------------------------------------------------------
------------------------------------------------------------
------------------------------------------------------------
------------------------------------------------------------
------------------------------------------------------------
------------------------------------------------------------
------------------------------------------------------------
------------------------------------------------------------
------------------------------------------------------------
------------------------------------------------------------
------------------------------------------------------------
------------------------------------------------------------
------------------------------------------------------------
------------------------------------------------------------
------------------------------------------------------------
------------------------------------------------------------
------------------------------------------------------------
------------------------------------------------------------
------------------------------------------------------------
------------------------------------------------------------
------------------------------------------------------------
------------------------------------------------------------
--------------------ITDDD-----------LTI-HR------V--SAANSAHVR
QFDETSSLEHIFDDRPDWY-GYNV-NIWTI---VT-------------------K----L
-----P-----------F-T------G-I-------------------------------
-----------------------I------------------------------------
----------N--------G--------------V------LGGVDVEACKAIFTYA---
---------------NM-SYHIII------GQ------L-P--RD---------------
------------------------------------------------------------
------------------------------------------------------------
Y--------------LL-F--------------RRSLEQL--------LR-N--------
------GSIH-LV--IS--R---V--GF--------------------------------
-----------NNPYGEI------LVL--R-DT---DGSC-LLI-P-K------S-Q-T-
-R---N---FIYHI-VHPF-EFNTWL--LIAA--VI-LLD-VI---L----G--------
------------------------------------------------------------
------------------------------------------------------------
------------------------------------------------------------
----------------------S---------F--------------------F------
------------------------------------------------------------
------------------------------------------------------------
------------------------------------------------------------
------------------------------------------------------------
----------------------------------------------------PIAFPH--
NLVMILLF------K-D--ST----------P-D-H---E-Q-T-RWTRF--YCF-ACTV
LLFLLSKAYLSKAVIYMT-LT-RYTP--DMNSIAEFI---S-S--D----I---PL--L-
-----------I-----Q-------SGIA-------------------------------
-----------S--F--------------------LN-----------------------
---------D----------------------------------S------DL-MNQ---
LLSKT------------------------------------------------------I
EDPNFYFHLDSNQYAY-F--V---L-C-SFGQ-QL-I--DR-------Q-----------
-----VMDSYLRH-G--RD-GKRMF-YL-L-N-ERVE--W--KFSQMVL----QYRFMYY
ARFKEAL-SWLDEAGLWD---KWLN----DV-----------Q-----------------
--------K---------------------------K-----------------------
------------------------------------------------------------
-----YDQ----------Q------LQY-ELRDEGDILFLEDLVAIWYVV-------AAG
WTV-----SGVTF-----------------LV----------------------------
--------------EMI-------------------------------------------
-----------------W------------------------------------------
------------------------------------------------------------
------------------------------------------------------------
------------------------------------------------------------
----------N-------------------------------------------------
------------------------------------------------------------
-----------------------------L------------------------------
-----------------------L------------------------------------
------------------------------------------------------------
-------------------------------K----------------------------
----------------------------------------------------------RC
SDRRGH------------------------------------------------RKAW
>AaegIR104.1 AAEL011115-PA
--------------------------------------M---------------------
-----------------------------LT-----------------------------
------------------------------------------------------------
------------------------------------------------------------
------------------------------------------------------------
------------------------------------------------------------
------------------------------------------------------------
------------------------------------------------------------
------------------------------------------------------------
------------------------------------------------------------
------------------------------------------------------------
------------------------------------------------------------
------------------------------------------------------------
------------------------------------------------------------
------------------------------------------------------------
------------------------------------------------------------
------------------------------------------------------------
------------------------------------------------------------
------------------------------------------------------------
------------------------------------------------------------
------------------------------------------------------------
------------------------------------------------------------
------------------------------------------------------------
------------------------------------------------------------
------------------------------------------------------------
------------------------------------------------------------
------------------------------------------------------------
------------------------------------------------------------
------------------------------------------------------------
------------------------------------------------------------
------------------------------------------------------------
------------------------------------------------------------
------------------------------------------------------------
------------------------------------------------------------
------------------------------------------------------------
------------------------------------------------------------
------------------------------------------------------------
------------------------------------------------------------
------------------------------------------------------------
------------------------------------------------------------
------------------------------------------------------------
-------------------R---N--FF--------------------------------
-----------RGPYGEE------LLL--R-DT---FGGC-LLV-P-K------S-Q-K-
-R---N---FIYHL-VHPF-EFDTWI--VIAA--II-LLN-LI---L----G--------
------------------------------------------------------------
------------------------------------------------------------
------------------------------------------------------------
----------------------L---------I--------------------F------
------------------------------------------------------------
------------------------------------------------------------
------------------------------------------------------------
------------------------------------------------------------
----------------------------------------------------PIAFPH--
NLILILLF------G-D--SV----------A-D-H---E-Q-T-RWTRF--YCF-ACTV
FLFLLSEAYLAKAIIYMT-LT-RYAP--DMKTLAEFS---A-S--G----I---PL--L-
-----------I-----P-------LGGK-------------------------------
-----------R--V--------------------LN-----------------------
---------N----------------------------------S------KL-MSQ---
LVSNS------------------------------------------------------V
EDPYFYFHLDSNKYAY-V--L---P-C-ILGQ-QL-I--NR-------Q-----------
-----VKDHYLRH-G--RE-GKRMF-YL-L-N-EWIE--R--SYGHMTI----QYQFLYY
ARFEQAV-RWLGDTGLWD---KWLN----DM-----------Q-----------------
--------I---------------------------K-----------------------
------------------------------------------------------------
-----YDK----------E------MQY-ELRDESDILFLEDLVSVWYVV-------AGG
WTV-----SALAF-----------------VV----------------------------
--------------EVA-------------------------------------------
-----------------W------------------------------------------
------------------------------------------------------------
------------------------------------------------------------
------------------------------------------------------------
----------N-------------------------------------------------
------------------------------------------------------------
-----------------------------C------------------------------
-----------------------L------------------------------------
------------------------------------------------------------
-------------------------------K----------------------------
----------------------------------------------KNCKRWIQR-CFSM
RFFSFS------------------------------------------------SKRF
>AaegIR104.2 AAEL011131-PA
--------------------------------------M---------------------
-----------------------------LT-----------------------------
------------------------------------------------------------
------------------------------------------------------------
------------------------------------------------------------
------------------------------------------------------------
------------------------------------------------------------
------------------------------------------------------------
------------------------------------------------------------
------------------------------------------------------------
------------------------------------------------------------
------------------------------------------------------------
------------------------------------------------------------
------------------------------------------------------------
------------------------------------------------------------
------------------------------------------------------------
------------------------------------------------------------
------------------------------------------------------------
------------------------------------------------------------
------------------------------------------------------------
------------------------------------------------------------
------------------------------------------------------------
------------------------------------------------------------
------------------------------------------------------------
------------------------------------------------------------
------------------------------------------------------------
------------------------------------------------------------
------------------------------------------------------------
------------------------------------------------------------
------------------------------------------------------------
------------------------------------------------------------
------------------------------------------------------------
------------------------------------------------------------
------------------------------------------------------------
------------------------------------------------------------
------------------------------------------------------------
------------------------------------------------------------
------------------------------------------------------------
------------------------------------------------------------
------------------------------------------------------------
------------------------------------------------------------
-------------------R---T--LV--------------------------------
-----------RGPFGEE------LLL--R-DT---FGAC-LLV-P-K------S-Q-Q-
-R---N---IIYHL-VHPF-EFDTWI--VIAA--II-LLN-LI---L----G--------
------------------------------------------------------------
------------------------------------------------------------
------------------------------------------------------------
----------------------L---------V--------------------F------
------------------------------------------------------------
------------------------------------------------------------
------------------------------------------------------------
------------------------------------------------------------
----------------------------------------------------PIAFPH--
NLILILLF------G-D--SV----------A-D-H---E-Q-T-RWTRF--YCF-ACTV
FLFLLSEAYLAKAIIYMT-LT-RYAP--DMKTLAEFS---A-S--G----I---PL--L-
-----------I-----Q-------LGAK-------------------------------
-----------R--I--------------------LN-----------------------
---------N----------------------------------S------KR-MSQ---
LFPNS------------------------------------------------------V
EDPYFYFHLDSNKYAY-I--L---P-C-ILGQ-QL-I--NR-------Q-----------
-----VKDHYLRH-G--RE-GKRMF-YL-L-N-EWIE--R--SYGHMTI----HYRFLYF
ARFEQAM-KWLGDTGLWD---KWLN----DI-----------Q-----------------
--------I---------------------------K-----------------------
------------------------------------------------------------
-----YDK----------E------MQY-ELRDESDILFLEDLVSVWYVV-------AGG
WTV-----SALAF-----------------VV----------------------------
--------------EVA-------------------------------------------
-----------------W------------------------------------------
------------------------------------------------------------
------------------------------------------------------------
------------------------------------------------------------
----------N-------------------------------------------------
------------------------------------------------------------
-----------------------------C------------------------------
-----------------------L------------------------------------
------------------------------------------------------------
-------------------------------K----------------------------
----------------------------------------------KNCKRWILR-CCSM
RFFSLS------------------------------------------------SMMF
>AaegIR104.3 AAEL011127-PA
------------------------------------------------------------
------------------------------------------------------------
------------------------------------------------------------
------------------------------------------------------------
------------------------------------------------------------
------------------------------------------------------------
------------------------------------------------------------
------------------------------------------------------------
------------------------------------------------------------
------------------------------------------------------------
------------------------------------------------------------
------------------------------------------------------------
------------------------------------------------------------
------------------------------------------------------------
------------------------------------------------------------
------------------------------------------------------------
------------------------------------------------------------
------------------------------------------------------------
------------------------------------------------------------
------------------------------------------------------------
------------------------------------------------------------
------------------------------------------------------------
------------------------------------------------------------
------------------------------------------------------------
------------------------------------------------------------
------------------------------------------------------------
------------------------------------------------------------
------------------------------------------------------------
------------------------------------------------------------
------------------------------------------------------------
------------------------------------------------------------
------------------------------------------------------------
------------------------------------------------------------
------------------------------------------------------------
------------------------------------------------------------
------------------------------------------------------------
------------------------------------------------------------
------------------------------------------------------------
------------------------------------------------------------
------------------------------------------------------------
------------------------------------------------------------
------------------------------------------------------------
------------------------------------------------------------
--------------------EFDTWI--MIAA--II-LLN-LI---L----G--------
------------------------------------------------------------
------------------------------------------------------------
------------------------------------------------------------
----------------------L---------V--------------------F------
------------------------------------------------------------
------------------------------------------------------------
------------------------------------------------------------
------------------------------------------------------------
----------------------------------------------------PIAFPH--
NLILILLF------G-D--SV----------A-D-H---E-Q-T-RWTRF--YCF-ACTV
FLFLLSEAYLAKAIIYMT-LT-RYAP--DMKTLAEFS---A-S--G----I---PL--L-
-----------I-----Q-------LGAK-------------------------------
-----------R--I--------------------LN-----------------------
---------N----------------------------------S------KL-MSQ---
LLSNS------------------------------------------------------V
EDPYFYFHLDSNKYAY-I--L---P-C-ILGQ-QL-I--NR-------Q-----------
-----MKDHYLRH-G--RE-GRRMF-YL-L-N-EWIE--R--SYGHMTI----HNRFLYY
ARLEQAM-RWLGDTGLWD---KWLN----DI-----------Q-----------------
--------I---------------------------K-----------------------
------------------------------------------------------------
-----YDK----------E------MQY-ELRDESDILFLEDLVSVWYVV-------AGG
WTV-----SAVAF-----------------LL----------------------------
--------------EVA-------------------------------------------
-----------------W------------------------------------------
------------------------------------------------------------
------------------------------------------------------------
------------------------------------------------------------
----------N-------------------------------------------------
------------------------------------------------------------
-----------------------------Y------------------------------
-----------------------L------------------------------------
------------------------------------------------------------
-------------------------------K----------------------------
----------------------------------------------KNCKRWIQR-CCSM
RFSSLS------------------------------------------------SIKF
>AaegIR107.1 AAEL011804-PA
--------------------------------------M---------------------
-----------------------------AS-----------------------------
------------------------------------------------------------
-------------------------------------------------------A----
------------------------------------------------------------
------------------------------------P-----------------------
------------------------------------------------------------
------------------------------------------------------------
-------------------------------------------Y----------------
------------------------------------------------------------
------------------------------------------------------------
------------------------------------------------------------
------------------------SM----------------------------------
------------------------------------------------------------
------------------------------------------------------------
-----------------------------------------VALLF--------------
------------------------------------------------------------
------------------------------------------------------------
------------------------------------------------------------
-----------------------------------------------------------V
------------------------------------------------------------
------------------------------------------------------------
------------------------------------------------------------
-----LCNGQIVP-----------------------------------------------
------------------------------------------------------------
------------------------------------------------------------
------------------------------------------------------------
------------------------------------------------------------
------------------------------------------------------------
------------------------------------------------------------
-------H----------------------TNLPSAIADIIIHFASLQSSPFDCWFLDVE
LELIGDIVSSPRIAHIPKVFARIPSFHMNSTRKPSMLVMYANAYLNQSHDLVMALFLSLS
MEHDTKYLVLAEFSSPQDIVVIYSK-----------IFAQVA--TNVVFIHTQVKLALVY
NPFKKVVIYSDKMDVGIMF-ADMT-SNIYG---VQ-------------------V----R
-----F-T--LI---G-SSP------W-C-------------------------------
-----------------------A---------------------LRESRVENGLVQG--
----------S--------------------------------IGNWVTETLRRING---
---------------TW-YGVQLY------CD------P-T--V----------------
------------------------------------------------------------
------------------------------------------------------------
-------------KDCT-P--------------HYIYDED--------GT-P--------
------FDLI-LI--NM--Y---L--RQ-----------------LL-------------
--------L----TTLDL------TEP---------VRTV-ILA-P-R------G-R-M-
-L---Q---MFELF-TYPF-EPELWT--LIIL--LL-IAC-AL---L----S--------
------------------------------------------------------------
------------------------------------------------------------
------------------------------------------------------------
----------------------T---------A---------------------------
------------------------------------------------------------
------------------------------------------------------------
------------------------------------------------------------
------------------------------------------------------------
---------------------------------------------------FPNLFQN--
DPFMLAVC------G-F--ER----------Y-S-L--RL-A-K-PYEKM--ILF-SLIV
LFFFISCAYENKFISLMT-SY-PRVP--DPQTLGDLR---R-A--G----I---KI--A-
-----------V-----A--------LGK-------------------------------
------------------------------------------------------------
---------------------------------------------------DT-DLN---
RRFPD-------------------------------------------------------
PELQSLIEFVDDLMLR------PKT-M-AMMA-EERM----------------ARVILYG
DDYI-D------E-A--TG-DVLFM-PL-K-G-YSIN--L--RVNAIAT----VPKCPYR
SKLRDFE-RKLFDAGLMR---YWFE----EM-----------L-----------------
--------Y---------------------------E----------N------------
------------M-----------------------------------------------
--EFRRAY----------E-LS-----K-VQLQVDKDISVSELQPVWVLL-------AVG
WIA-----SVVIL-----------------FV----------------------------
--------------EIL-------------------------------------------
-----------------W------------------------------------------
------------------------------------------------------------
------------------------------------------------------------
------------------------------------------------------------
------------------------------------------------------------
------------------------------------------------------------
------------------------------------------------------------
------------------------------------------------------------
------------------------------------------------------------
------------------------------------------------------------
------------------------------------------------------------
-------------------------------------------------------TFE
>AaegIR107.2
------------------------------------------------------------
------------------------------------------------------------
------------------------------------------------------------
------------------------------------------------------------
------------------------------------------------------------
------------------------------------------------------------
------------------------------------------------------------
------------------------------------------------------------
------------------------------------------------------------
------------------------------------------------------------
------------------------------------------------------------
------------------------------------------------------------
------------------------------------------------------------
------------------------------------------------------------
------------------------------------------------------------
------------------------------------------------------------
------------------------------------------------------------
------------------------------------------------------------
------------------------------------------------------------
------------------------------------------------------------
------------------------------------------------------------
------------------------------------------------------------
------------------------------------------------------------
------------------------------------------------------------
------------------------------------------------------------
------------------------------------------------------------
------------------------------------------------------------
------------------------------------------------------------
------------------------------------------------------------
------------------------------------------------------------
------------------------------------------------------------
------------------------------------------------------------
------------------------------------------------------------
------------------------------------------------------------
------------------------------------------------------------
------------------------------------------------------------
------------------------------------------------------------
------------------------------------------------------------
------------------------------------------------------------
------------------------------------------------------------
------------------------------------------------------------
------------------------------------------------------------
------------------------------------------------------------
--------------------EEELWI--LIFV--LL-IAC-AL---L----S--------
------------------------------------------------------------
------------------------------------------------------------
------------------------------------------------------------
----------------------A---------V---------------------------
------------------------------------------------------------
------------------------------------------------------------
------------------------------------------------------------
------------------------------------------------------------
---------------------------------------------------FPNLFQN--
DPFMLSVC------G-F--ER----------Y-S-L--RL-A-K-PHEKM--VLF-SLVV
LFFFIKCAYENKFISLMT-SY-PRVR--DPQTLDDLR---R-A--G----I---NI--A-
-----------V-----A--------LGK-------------------------------
------------------------------------------------------------
---------------------------------------------------NT-NLV---
YHYPD-------------------------------------------------------
PELRSLIEFVDDLTIR------PKK-M-AIMA-EVQM----------------ARVILHG
DDYI-D------E-T--TG-DVFFM-PL-K-G-YSIN--L--RVNSIVT----VPKCPYR
SKLRDSE-RRFFDAGLMQ---YWFE----EM-----------L-----------------
--------Y---------------------------E----------N------------
------------M-----------------------------------------------
--EFRRAY----------D-FA-----K-VRRDVDKVIAVSELQPVWILL-------AGG
WMI-----SVVVM-----------------VI----------------------------
--------------E---------------------------------------------
------------------------------------------------------------
------------------------------------------------------------
------------------------------------------------------------
------------------------------------------------------------
------------------------------------------------------------
------------------------------------------------------------
------------------------------------------------------------
------------------------------------------------------------
------------------------------------------------------------
------------------------------------------------------------
------------------------------------------------------------
----------------------------------------------------------
>AaegIR109
------------------------------------------------------------
------------------------------------------------------------
------------------------------------------------------------
------------------------------------------------------------
------------------------------------------------------------
------------------------------------------------------------
------------------------------------------------------------
------------------------------------------------------------
------------------------------------------------------------
------------------------------------------------------------
------------------------------------------------------------
------------------------------------------------------------
------------------------------------------------------------
------------------------------------------------------------
------------------------------------------------------------
------------------------------------------------------------
------------------------------------------------------------
------------------------------------------------------------
------------------------------------------------------------
------------------------------------------------------------
------------------------------------------------------------
------------------------------------------------------------
------------------------------------------------------------
------------------------------------------------------------
------------------------------------------------------------
------------------------------------------------------------
------------------------------------------------------------
------------------------------------------------------------
------------------------------------------------------------
------------------------------------------------------------
------------------------------------------------------------
------------------------------------------------------------
------------------------------------------------------------
------------------------------------------------------------
------------------------------------------------------------
------------------------------------------------------------
------------------------------------------------------------
------------------------------------------------------------
------------------------------------------------------------
------------------------------------------------------------
------------------------------------------------------------
------------------------------------------------------------
------------------------------------------------------------
-----------------PF-TVIVWC--LMTL--LV-AVC-WI---T----T--------
------------------------------------------------------------
------------------------------------------------------------
------------------------------------------------------------
----------------------W---------T---------------------------
------------------------------------------------------------
------------------------------------------------------------
------------------------------------------------------------
------------------------------------------------------------
---------------------------------------------------FPNLTVN--
DPVFVSIF------G-I--EK----------I-S-I--HD-T-S-RHEKL--ILL-SLIW
LFFFLTNAFESKLIALMT-SY-PHVE--SPRTLEDLH---S-M--N----L---KF--R-
-----------I-----A----------E-------------------------------
------------------------------------------------------------
---------------------------------------------------NH-SLF---
FFTDP-------------------------------------------------------
VLRSLLEVVPAGNVTR------DEY-F-AQIG-DEDQ----------------ADILMND
VDHY-D------F-E--AK-RSRFV-KL-E-E-FQMG--M--VHRQHRI----RDRSPLA
HQFVRTD-RIFFEAGIRQ---HWTD----LV-----------K-----------------
--------H--------------------------------------N------------
------------Y-----------------------------------------------
--HLSSHF----------E-FE-----S-VSMDNSNDLDMNGLEPAWYVI-------AIG
LTS-----SIIVY-----------------LM----------------------------
--------------E---------------------------------------------
------------------------------------------------------------
------------------------------------------------------------
------------------------------------------------------------
------------------------------------------------------------
------------------------------------------------------------
------------------------------------------------------------
------------------------------------------------------------
------------------------------------------------------------
------------------------------------------------------------
------------------------------------------------------------
------------------------------------------------------------
----------------------------------------------------------
>AaegIR110
--------------------------------------T---------------------
-----------------------------ME-----------------------------
------------------------------------------------------------
-------------------------------------------------------A----
------------------------------------------------------------
------------------------------------------------------------
------------------------------------------------------------
------------------------------------------------------------
------------------------------------------------------------
------------------------------------------------------------
------------------------------------------------------------
------------------------------------------------------------
------------------------------------------------------------
------------------------------------------------------------
------------------------------------------------------------
------------------------------------------------------------
------------------------------------------------------------
------------------------------------------------------------
------------------------------------------------------------
------------------------------------------------------------
------------------------------------------------------------
------------------------------------------------------------
------------------------------------------------------------
------------------------------------------------------------
------------------------------------------------------------
------------------------------------------------------------
------------------------------------------------------------
------------------------------------------------------------
------------------------------------------------------------
------------------------------------------------------------
------------------------------------------------------------
------------------------------------------------------------
------------------------------------------------------------
------------------------------------------------------------
------------------------------------------------------------
------------------------------------------------------------
------------------------------------------------------------
------------------------------------------------------------
------------------------------------------------------------
------------------------------------------------------------
------------------------------------------------------------
------------------------------------------------------------
------------------------------------------------------------
------------------------WI--FLAI--LL-VAI-EL---I----H--------
------------------------------------------------------------
------------------------------------------------------------
------------------------------------------------------------
----------------------F-------------------------------------
------------------------------------------------------------
-----------------------------------------KL-----------------
------------------------------------------------------------
------------------------------------------------------------
-----------------------------------------------------PYIFKNE
PILLVLCG------F-E--RY----------N-L-H---H-A-S-TKEKV--IFL-AMIL
YFFLMLNAYETRIISTMT-DK-PSLK--ELKSLQEFS---K-A--G----M---KL--I-
-----------I-----G----------T-----N---------G---Q-D---------
-----ELKNDNR--L--------------------RG-----------------------
-------VEF----------------------------------D------ES-DIT---
SSKLD------------------------------------------GIN----AIYGKK
FDLEHTMRMPYNYDFS-K--Q--RS-R-YY------------------------------
--------------------------TI-P-E--TIM--M--EIGMYMM----GRRSGLL
ELFYRSE-RMLFEAGLLK---KWES----DL-----------Y-----------------
--------E------KYFKGFLKLARD---------G---KSI--FTN------------
------------------------------------------------------------
-------M----------Q--DVS------LEEKSGILGMDDLLPAWISL-------GTG
LTA-----SVNLF-----------------LT----------------------------
------------------------------------------------------------
------------------------------------------------------------
------------------------------------------------------------
------------------------------------------------------------
------------------------------------------------------------
------------------------------------------------------------
------------------------------------------------------------
------------------------------------------------------------
------------------------------------------------------------
------------------------------------------------------------
------------------------------------------------------------
------------------------------------------------------------
---------------------------------------------------------E
>AaegIR111.1
--------------------------------------S---------------------
-----------------------------SA-----------------------------
------------------------------------------------------------
-------------------------------------------------------A----
------------------------------------------------------------
------------------------------------------------------------
------------------------------------------------------------
------------------------------------------------------------
------------------------------------------------------------
------------------------------------------------------------
------------------------------------------------------------
------------------------------------------------------------
------------------------------------------------------------
------------------------------------------------------------
------------------------------------------------------------
------------------------------------------------------------
------------------------------------------------------------
------------------------------------------------------------
------------------------------------------------------------
------------------------------------------------------------
------------------------------------------------------------
------------------------------------------------------------
------------------------------------------------------------
------------------------------------------------------------
------------------------------------------------------------
------------------------------------------------------------
------------------------------------------------------------
------------------------------------------------------------
------------------------------------------------------------
------------------------------------------------------------
------------------------------------------------------------
------------------------------------------------------------
------------------------------------------------------------
------------------------------------------------------------
------------------------------------------------------------
------------------------------------------------------------
------------------------------------------------------------
------------------------------------------------------------
------------------------------------------------------------
------------------------------------------------------------
------------------------------------------------------------
------------------------------------------------------------
------------------------------------------------------------
------------------------WI--VLGL--IA-ISL-EL---L----N--------
------------------------------------------------------------
------------------------------------------------------------
------------------------------------------------------------
----------------------M-------------------------------------
------------------------------------------------------------
-----------------------------------------LY-----------------
------------------------------------------------------------
------------------------------------------------------------
-----------------------------------------------------PSLFSND
PTLLVICG------F-E--RH----------S-L-H---T-A-D-VKEKL--LFL-SLII
FFFLMTNAYETRIISFMI-EK-PSIH--KIRTLQELI---E-S--G----L---RL--A-
-----------A-----E----------K-----V---------S---K-I---------
-----ALFNDPR--F--------------------SG-----------------------
-------MLL----------------------------------D------IS-NHS---
VDNLD------------------------------------------GIN----AFYGPS
SYMEDRIRMPVNYDYK-R--R--RP-A-YY------------------------------
--------------------------IL-D-E--TNG--M--AVCLYWL----PLYDSLM
EMFYYTE-RIFFEAGLLT---KWTR----DD-----------S-----------------
----------------------RNFSS---------Y---QVR--LLR------------
------------------------------------------------------------
-------R----------R--DLN------FADFQDRLGFDDMLPAWIAI-------GVG
LVA-----GWLVF-----------------VG----------------------------
------------------------------------------------------------
------------------------------------------------------------
------------------------------------------------------------
------------------------------------------------------------
------------------------------------------------------------
------------------------------------------------------------
------------------------------------------------------------
------------------------------------------------------------
------------------------------------------------------------
------------------------------------------------------------
------------------------------------------------------------
------------------------------------------------------------
---------------------------------------------------------E
>AaegIR111.3
--------------------------------------A---------------------
-----------------------------A------------------------------
------------------------------------------------------------
------------------------------------------------------------
------------------------------------------------------------
------------------------------------------------------------
------------------------------------------------------------
------------------------------------------------------------
------------------------------------------------------------
------------------------------------------------------------
------------------------------------------------------------
------------------------------------------------------------
------------------------------------------------------------
------------------------------------------------------------
------------------------------------------------------------
------------------------------------------------------------
------------------------------------------------------------
------------------------------------------------------------
------------------------------------------------------------
------------------------------------------------------------
------------------------------------------------------------
------------------------------------------------------------
------------------------------------------------------------
------------------------------------------------------------
------------------------------------------------------------
------------------------------------------------------------
------------------------------------------------------------
------------------------------------------------------------
------------------------------------------------------------
------------------------------------------------------------
------------------------------------------------------------
------------------------------------------------------------
------------------------------------------------------------
------------------------------------------------------------
------------------------------------------------------------
------------------------------------------------------------
------------------------------------------------------------
------------------------------------------------------------
------------------------------------------------------------
------------------------------------------------------------
------------------------------------------------------------
------------------------------------------------------------
------------------------------------------------------------
------------------------WI--VLAL--IT-ALL-EI---L----S--------
------------------------------------------------------------
------------------------------------------------------------
------------------------------------------------------------
----------------------I-------------------------------------
------------------------------------------------------------
-----------------------------------------FY-----------------
------------------------------------------------------------
------------------------------------------------------------
-----------------------------------------------------PKLFRND
PTLLIICG------F-E--RY----------N-L-H---T-A-G-AKEKL--IFL-SMII
FFFLMTNAYETMIISFMI-EK-PSIS--KIRTIQELI---N-S--G----L---QL--A-
-----------A-----Q----------K-----V---------S---K-I---------
-----ALYNDPR--F--------------------SG-----------------------
-------MLL----------------------------------D------IS-NHS---
VDDFD------------------------------------------GKS----AFYGTL
SYMEDRIRMPINYDYK-R--R--RP-T-YY------------------------------
--------------------------IL-D-E--TYG--M--VVCLYWM----PWFDSLM
EMFYYTE-RIFFEAGLLS---KWYR----DD-----------T-----------------
----------------------GNFSA---------F---QIQ--LLP------------
------------------------------------------------------------
-------R----------R--DLN------FADFEDRLGFGDMLPAWIAI-------GIG
LAV-----SLLVL-----------------SG----------------------------
------------------------------------------------------------
------------------------------------------------------------
------------------------------------------------------------
------------------------------------------------------------
------------------------------------------------------------
------------------------------------------------------------
------------------------------------------------------------
------------------------------------------------------------
------------------------------------------------------------
------------------------------------------------------------
------------------------------------------------------------
------------------------------------------------------------
---------------------------------------------------------E
>AaegIR113
--------------------------------------T---------------------
-----------------------------IG-----------------------------
------------------------------------------------------------
------------------------------------------------------------
------------------------------------------------------------
------------------------------------------------------------
------------------------------------------------------------
------------------------------------------------------------
------------------------------------------------------------
------------------------------------------------------------
------------------------------------------------------------
------------------------------------------------------------
------------------------------------------------------------
------------------------------------------------------------
------------------------------------------------------------
------------------------------------------------------------
------------------------------------------------------------
------------------------------------------------------------
------------------------------------------------------------
------------------------------------------------------------
------------------------------------------------------------
------------------------------------------------------------
------------------------------------------------------------
------------------------------------------------------------
------------------------------------------------------------
------------------------------------------------------------
------------------------------------------------------------
------------------------------------------------------------
------------------------------------------------------------
------------------------------------------------------------
------------------------------------------------------------
------------------------------------------------------------
------------------------------------------------------------
------------------------------------------------------------
------------------------------------------------------------
------------------------------------------------------------
------------------------------------------------------------
------------------------------------------------------------
------------------------------------------------------------
------------------------------------------------------------
------------------------------------------------------------
------------------------------------------------------------
------------------------------------------------------------
-----------------------AWI--ILFV--VL-GVM-EI---V----K--------
------------------------------------------------------------
------------------------------------------------------------
------------------------------------------------------------
----------------------Q---------L--------------------L------
------------------------------------------------------------
------------------------------------------------------------
------------------------------------------------------------
------------------------------------------------------------
------------------------------------------------PKQFTND-PI--
LLSICGI---------E--RY----------N-L-H---V-A-G-QWEKI--SYI-SLII
MFFLMTSAYEAKIIALMT-ER-PSTQ--VISTFDDLI---K-S--G----I---PV--K-
-----------I----------------------D-------------------------
------------------------------------------------------------
-----------------------------------------------------LHLH---
M-------------------------------------------------------GFVN
NNFIGKQVVNGSMDFD-G--V---S-A-YYSQ-VS-V--IQ-------L------IL---
---T-W------PVNYDLA-LKRKRYVS-L-S-ETLR--M--IVSNYIT----ELRSPLM
SWLYWTQ-RVFFESGLTS---KLQEITINEL-----------H-----------------
--------K---------------------------P----------V------------
-----------------------------------------RSF----------------
------WH----------Q--K-G---Y-EAFGDYDLIKFADFAPAWIAL-------GVG
LFA-----CGCVF-----------------LW----------------------------
------------------------------------------------------------
------------------------------------------------------------
------------------------------------------------------------
------------------------------------------------------------
------------------------------------------------------------
------------------------------------------------------------
------------------------------------------------------------
------------------------------------------------------------
------------------------------------------------------------
------------------------------------------------------------
------------------------------------------------------------
------------------------------------------------------------
---------------------------------------------------------E
>AaegIR114
--------------------------------------T---------------------
-----------------------------WE-----------------------------
------------------------------------------------------------
------------------------------------------------------------
------------------------------------------------------------
------------------------------------------------------------
------------------------------------------------------------
------------------------------------------------------------
------------------------------------------------------------
------------------------------------------------------------
------------------------------------------------------------
------------------------------------------------------------
------------------------------------------------------------
------------------------------------------------------------
------------------------------------------------------------
------------------------------------------------------------
------------------------------------------------------------
------------------------------------------------------------
------------------------------------------------------------
------------------------------------------------------------
------------------------------------------------------------
------------------------------------------------------------
------------------------------------------------------------
------------------------------------------------------------
------------------------------------------------------------
------------------------------------------------------------
------------------------------------------------------------
------------------------------------------------------------
------------------------------------------------------------
------------------------------------------------------------
------------------------------------------------------------
------------------------------------------------------------
------------------------------------------------------------
------------------------------------------------------------
------------------------------------------------------------
------------------------------------------------------------
------------------------------------------------------------
------------------------------------------------------------
------------------------------------------------------------
------------------------------------------------------------
------------------------------------------------------------
------------------------------------------------------------
------------------------------------------------------------
-----------------------AWT--CLLV--VL-LAM-EC---L----K--------
------------------------------------------------------------
------------------------------------------------------------
------------------------------------------------------------
----------------------L---------L--------------------L------
------------------------------------------------------------
------------------------------------------------------------
------------------------------------------------------------
------------------------------------------------------------
------------------------------------------------RGLFEND-PI--
LLAICGI---------E--KY----------N-L-H---R-A-S-WFEKL--MFF-SLIV
IFFLMTTGYEAKIIALMT-ER-PSTQ--IIRTINELI---K-S--G----L---KV--K-
-----------A-----D----------L-----R-------------------------
------------------------------------------------------------
-----------------------------------------------------SFLR---
V-------------------------------------------------------VNST
TIGPLIVNASSSEQMD-G--V---N-A-YFTG-YD-A--AK-------L------TE---
---T-L------YINYDQE-QNRKRYVL-L-P-EPVN--M--SIVFYTL----QFRTKFF
EILYWTQ-RIFFESGLTA---RWAE----EV-----------L-----------------
--------K---------------------------Q----------Y------------
-----------------------------------------------------------R
HE----YS----------P--K-D---V-LDPSEAAILRFKDITPAWVAL-------AIG
LVL-----CGIVL-----------------GL----------------------------
------------------------------------------------------------
------------------------------------------------------------
------------------------------------------------------------
------------------------------------------------------------
------------------------------------------------------------
------------------------------------------------------------
------------------------------------------------------------
------------------------------------------------------------
------------------------------------------------------------
------------------------------------------------------------
------------------------------------------------------------
------------------------------------------------------------
---------------------------------------------------------E
>AaegIR115
--------------------------------------T---------------------
-----------------------------V------------------------------
------------------------------------------------------------
------------------------------------------------------------
------------------------------------------------------------
------------------------------------------------------------
------------------------------------------------------------
------------------------------------------------------------
------------------------------------------------------------
------------------------------------------------------------
------------------------------------------------------------
------------------------------------------------------------
------------------------------------------------------------
------------------------------------------------------------
------------------------------------------------------------
------------------------------------------------------------
------------------------------------------------------------
------------------------------------------------------------
------------------------------------------------------------
------------------------------------------------------------
------------------------------------------------------------
------------------------------------------------------------
------------------------------------------------------------
------------------------------------------------------------
------------------------------------------------------------
------------------------------------------------------------
------------------------------------------------------------
------------------------------------------------------------
------------------------------------------------------------
------------------------------------------------------------
------------------------------------------------------------
------------------------------------------------------------
------------------------------------------------------------
------------------------------------------------------------
------------------------------------------------------------
------------------------------------------------------------
------------------------------------------------------------
------------------------------------------------------------
------------------------------------------------------------
------------------------------------------------------------
------------------------------------------------------------
------------------------------------------------------------
------------------------------------------------------------
----------------------ETWC--VLLC--VL-ILV-EV---I----A--------
------------------------------------------------------------
------------------------------------------------------------
------------------------------------------------------------
----------------------I---------V--------------------C------
------------------------------------------------------------
------------------------------------------------------------
------------------------------------------------------------
------------------------------------------------------------
------------------------------------------------PTLFKDD-PI--
LLLLCGY---------D--RF----------N-L-H---R-A-K-GRQRL--VYM-PLIV
FFFVVTNAYGPKIISILT-DK-PSVP--DVTTIQQLI---E-S--G----I---RI--K-
-----------A-----N---------LN----EE-------------------------
------------------------------------------------------------
-----------------------------------------------------PSLM---
H-------------------------------------------------------DSLF
ASVLVNSSDHILHLDG-I--H---A-Y-IGRS-FR-E--AE-------V------LM---
---H-L------PTSYDFV-LQRPKYTI-L-E-ERRQ--L--SVLWFMV----GNRSPLQ
EVFYYTQ-KVFFESGILG---HWYH----EL-----------Y-----------------
--------T---------------------------S---------LS------------
-----------L--------------------------------------------EQRT
EH----QQ----------R--G-E---V-MVDVVQGWLRFDDLIPAWIAL-------DIG
LTL-----GGILF-----------------IG----------------------------
------------------------------------------------------------
------------------------------------------------------------
------------------------------------------------------------
------------------------------------------------------------
------------------------------------------------------------
------------------------------------------------------------
------------------------------------------------------------
------------------------------------------------------------
------------------------------------------------------------
------------------------------------------------------------
------------------------------------------------------------
------------------------------------------------------------
---------------------------------------------------------E
>AaegIR116
--------------------------------------T---------------------
-----------------------------WE-----------------------------
------------------------------------------------------------
------------------------------------------------------------
------------------------------------------------------------
------------------------------------------------------------
------------------------------------------------------------
------------------------------------------------------------
------------------------------------------------------------
------------------------------------------------------------
------------------------------------------------------------
------------------------------------------------------------
------------------------------------------------------------
------------------------------------------------------------
------------------------------------------------------------
------------------------------------------------------------
------------------------------------------------------------
------------------------------------------------------------
------------------------------------------------------------
------------------------------------------------------------
------------------------------------------------------------
------------------------------------------------------------
------------------------------------------------------------
------------------------------------------------------------
------------------------------------------------------------
------------------------------------------------------------
------------------------------------------------------------
------------------------------------------------------------
------------------------------------------------------------
------------------------------------------------------------
------------------------------------------------------------
------------------------------------------------------------
------------------------------------------------------------
------------------------------------------------------------
------------------------------------------------------------
------------------------------------------------------------
------------------------------------------------------------
------------------------------------------------------------
------------------------------------------------------------
------------------------------------------------------------
------------------------------------------------------------
------------------------------------------------------------
------------------------------------------------------------
-----------------------TWT--VLLL--TL-LLI-ET---L----S--------
------------------------------------------------------------
------------------------------------------------------------
------------------------------------------------------------
----------------------Y---------I--------------------F------
------------------------------------------------------------
------------------------------------------------------------
------------------------------------------------------------
------------------------------------------------------------
------------------------------------------------PTLYKND-PI--
LLLVCGF---------E--RY----------N-L-H---Y-A-S-IKEKV--TLL-PMMI
FFFLMFNAYGTKMIAFMT-DK-PSVG--NIKTLNELA---K-S--D----L---KI--M-
-----------A-----D-------LELD-----K-------------------------
------------------------------------------------------------
-----------------------------------------------------RLKN---
D-------------------------------------------------------SLLG
PLMVHKPISSDNLQLD-G--Q---H-A-HLST-NL-E--AA-------F------LV---
---S-L------RRNYDFK-LHRPKYVI-I-N-EIKS--T--SVVTYWI----GMKTPFA
EAFYYTQ-KVFFEAGLFH---RWQN----EL-----------M-----------------
--------D--------------------------VI----------A------------
-----------------------------------------------------ARD----
------RT----------D--H-T---A-VDVEGSGMLTFDDLTSTWAVF-------AIG
LCV-----SSVVL-----------------GL----------------------------
------------------------------------------------------------
------------------------------------------------------------
------------------------------------------------------------
------------------------------------------------------------
------------------------------------------------------------
------------------------------------------------------------
------------------------------------------------------------
------------------------------------------------------------
------------------------------------------------------------
------------------------------------------------------------
------------------------------------------------------------
------------------------------------------------------------
---------------------------------------------------------E
>AaegIR117
--------------------------------------T---------------------
-----------------------------W------------------------------
------------------------------------------------------------
------------------------------------------------------------
------------------------------------------------------------
------------------------------------------------------------
------------------------------------------------------------
------------------------------------------------------------
------------------------------------------------------------
------------------------------------------------------------
------------------------------------------------------------
------------------------------------------------------------
------------------------------------------------------------
------------------------------------------------------------
------------------------------------------------------------
------------------------------------------------------------
------------------------------------------------------------
------------------------------------------------------------
------------------------------------------------------------
------------------------------------------------------------
------------------------------------------------------------
------------------------------------------------------------
------------------------------------------------------------
------------------------------------------------------------
------------------------------------------------------------
------------------------------------------------------------
------------------------------------------------------------
------------------------------------------------------------
------------------------------------------------------------
------------------------------------------------------------
------------------------------------------------------------
------------------------------------------------------------
------------------------------------------------------------
------------------------------------------------------------
------------------------------------------------------------
------------------------------------------------------------
------------------------------------------------------------
------------------------------------------------------------
------------------------------------------------------------
------------------------------------------------------------
------------------------------------------------------------
------------------------------------------------------------
------------------------------------------------------------
----------------------ETWA--ALII--LL-ALT-EA---I----S--------
------------------------------------------------------------
------------------------------------------------------------
------------------------------------------------------------
----------------------K---------I--------------------L------
------------------------------------------------------------
------------------------------------------------------------
------------------------------------------------------------
------------------------------------------------------------
------------------------------------------------PDLFKND-PL--
LLAICGL---------E--RY----------N-L-H---Q-A-N-VREKF--TIL-FLII
FFYVIISAYETKVISFII-NK-PSIE--QIKTIQGLV---K-S--G----M---KI--K-
-----------S-----D--------MKG----DP-------------------------
------------------------------------------------------------
-----------------------------------------------------PIVN---
D-------------------------------------------------------SLIG
SVVIHNNPNDNNFHLD-G--E---N-A-YMMR-SV-S--AQ-------F------VT---
---S-L------WANYDFE-HGQPKYLT-I-D-ERRR--T--DVHVYWF----DTRSPYS
EMFHYTL-KVFFESGLLE---KWQE----KS-----------F-----------------
--------H---------------------------K----------Y------------
-----------C---------------------------------------VADRAA---
------NR----------H--M-M---E-FYSSRLGLVTFEELVLLWAAW-------LVG
LAI-----SILCF-----------------MA----------------------------
------------------------------------------------------------
------------------------------------------------------------
------------------------------------------------------------
------------------------------------------------------------
------------------------------------------------------------
------------------------------------------------------------
------------------------------------------------------------
------------------------------------------------------------
------------------------------------------------------------
------------------------------------------------------------
------------------------------------------------------------
------------------------------------------------------------
---------------------------------------------------------E
>AaegIR118.1
--------------------------------------T---------------------
-----------------------------W------------------------------
------------------------------------------------------------
------------------------------------------------------------
------------------------------------------------------------
------------------------------------------------------------
------------------------------------------------------------
------------------------------------------------------------
------------------------------------------------------------
------------------------------------------------------------
------------------------------------------------------------
------------------------------------------------------------
------------------------------------------------------------
------------------------------------------------------------
------------------------------------------------------------
------------------------------------------------------------
------------------------------------------------------------
------------------------------------------------------------
------------------------------------------------------------
------------------------------------------------------------
------------------------------------------------------------
------------------------------------------------------------
------------------------------------------------------------
------------------------------------------------------------
------------------------------------------------------------
------------------------------------------------------------
------------------------------------------------------------
------------------------------------------------------------
------------------------------------------------------------
------------------------------------------------------------
------------------------------------------------------------
------------------------------------------------------------
------------------------------------------------------------
------------------------------------------------------------
------------------------------------------------------------
------------------------------------------------------------
------------------------------------------------------------
------------------------------------------------------------
------------------------------------------------------------
------------------------------------------------------------
------------------------------------------------------------
------------------------------------------------------------
------------------------------------------------------------
----------------------ETWI--ALII--LL-SLT-EV---L----S--------
------------------------------------------------------------
------------------------------------------------------------
------------------------------------------------------------
----------------------T---------V--------------------F------
------------------------------------------------------------
------------------------------------------------------------
------------------------------------------------------------
------------------------------------------------------------
------------------------------------------------PDLFRND-PL--
LLAICGL---------Q--RY----------D-L-H---R-A-T-LREKF--TML-FLII
FFYVVISAYETKVISFII-NK-PSVE--QIKDIQGLV---K-S--G----L---KI--K-
-----------T-----D--------MRG----QP-------------------------
------------------------------------------------------------
-----------------------------------------------------SLVN---
D-------------------------------------------------------SLIG
ALMIQDVAQANTSILD-G--R---N-A-YMMS-SI-T--AA-------F------VT---
---S-L------WSNYDFM-HRRPKYVI-L-D-ERRS--T--DVLTYWF----DIRSPFS
ELFHYTL-KVFFESGLLE---KWQE----ES-----------F-----------------
--------H---------------------------K----------Y------------
-----------R--------------------------------------------AADR
AA----NR----------H--T-V---Q-LYSNTLELVTSSDLVLLWAAW-------STG
LAI-----SLLCF-----------------IA----------------------------
------------------------------------------------------------
------------------------------------------------------------
------------------------------------------------------------
------------------------------------------------------------
------------------------------------------------------------
------------------------------------------------------------
------------------------------------------------------------
------------------------------------------------------------
------------------------------------------------------------
------------------------------------------------------------
------------------------------------------------------------
------------------------------------------------------------
---------------------------------------------------------E
>AaegIR118.2
--------------------------------------T---------------------
-----------------------------W------------------------------
------------------------------------------------------------
------------------------------------------------------------
------------------------------------------------------------
------------------------------------------------------------
------------------------------------------------------------
------------------------------------------------------------
------------------------------------------------------------
------------------------------------------------------------
------------------------------------------------------------
------------------------------------------------------------
------------------------------------------------------------
------------------------------------------------------------
------------------------------------------------------------
------------------------------------------------------------
------------------------------------------------------------
------------------------------------------------------------
------------------------------------------------------------
------------------------------------------------------------
------------------------------------------------------------
------------------------------------------------------------
------------------------------------------------------------
------------------------------------------------------------
------------------------------------------------------------
------------------------------------------------------------
------------------------------------------------------------
------------------------------------------------------------
------------------------------------------------------------
------------------------------------------------------------
------------------------------------------------------------
------------------------------------------------------------
------------------------------------------------------------
------------------------------------------------------------
------------------------------------------------------------
------------------------------------------------------------
------------------------------------------------------------
------------------------------------------------------------
------------------------------------------------------------
------------------------------------------------------------
------------------------------------------------------------
------------------------------------------------------------
------------------------------------------------------------
----------------------ETWI--ALII--LL-SLT-EV---F----S--------
------------------------------------------------------------
------------------------------------------------------------
------------------------------------------------------------
----------------------T---------V--------------------F------
------------------------------------------------------------
------------------------------------------------------------
------------------------------------------------------------
------------------------------------------------------------
------------------------------------------------PDLLRND-PL--
LLAICGL---------Q--RY----------D-L-H---R-A-T-VREKF--TML-FLII
FFYVVISAYETKVISFII-NK-PSVE--QIKDIQGLV---K-S--G----L---KI--K-
-----------T-----D--------MRG----QP-------------------------
------------------------------------------------------------
-----------------------------------------------------SLVN---
D-------------------------------------------------------SLIG
ALMIQEVAQANTSILD-G--R---N-A-YMMS-SI-T--AA-------F------VT---
---S-Q------WSNYDFI-HRRPKYVV-L-D-ERTS--T--DVLSYWF----DIRSPFS
ELFHYTL-KVFFESGLLE---KWQE----ES-----------F-----------------
--------H---------------------------K----------Y------------
-----------R---------------------------------------AADRAA---
------NR----------H--M-V---Q-LYSNTLELVTSSDLVLLWAAW-------STG
LAI-----SLLCF-----------------IA----------------------------
------------------------------------------------------------
------------------------------------------------------------
------------------------------------------------------------
------------------------------------------------------------
------------------------------------------------------------
------------------------------------------------------------
------------------------------------------------------------
------------------------------------------------------------
------------------------------------------------------------
------------------------------------------------------------
------------------------------------------------------------
------------------------------------------------------------
---------------------------------------------------------E
>AaegIR105
--------------------------------------A---------------------
-----------------------------WE-----------------------------
------------------------------------------------------------
------------------------------------------------------------
------------------------------------------------------------
------------------------------------------------------------
------------------------------------------------------------
------------------------------------------------------------
------------------------------------------------------------
------------------------------------------------------------
------------------------------------------------------------
------------------------------------------------------------
------------------------------------------------------------
------------------------------------------------------------
------------------------------------------------------------
------------------------------------------------------------
------------------------------------------------------------
------------------------------------------------------------
------------------------------------------------------------
------------------------------------------------------------
------------------------------------------------------------
------------------------------------------------------------
------------------------------------------------------------
------------------------------------------------------------
------------------------------------------------------------
------------------------------------------------------------
------------------------------------------------------------
------------------------------------------------------------
------------------------------------------------------------
------------------------------------------------------------
------------------------------------------------------------
------------------------------------------------------------
------------------------------------------------------------
------------------------------------------------------------
------------------------------------------------------------
------------------------------------------------------------
------------------------------------------------------------
------------------------------------------------------------
------------------------------------------------------------
------------------------------------------------------------
------------------------------------------------------------
------------------------------------------------------------
------------------------------------------------------------
-----------------------VWA--TLAV--VL-VVV-EL---G----G--------
------------------------------------------------------------
------------------------------------------------------------
------------------------------------------------------------
----------------------L---------A--------------------F------
------------------------------------------------------------
------------------------------------------------------------
------------------------------------------------------------
[truncated: 1,094,551 more chars]
