# Supplementary material for: Ancient Protostome Origin of Chemosensory Ionotropic Glutamate Receptors and the Evolution of Insect Taste and Olfaction
Source: PLoS Genet. 2010 Aug 19;6(8):e1001064. doi: 10.1371/journal.pgen.1001064 (PMC2924276; doi:10.1371/journal.pgen.1001064)
Supplement: Dataset S3 — Alignments used for phylogeny. This folder contains the multiple sequence alignments used for phylogenetic analyses, before and after alignment cleaning in FASTA and PHYLIP format, respectively, as well as the intron alignment file used in Figure 2D. (1.21 MB ZIP) [file pgen.1001064.s003.zip › 100528_CrosetRytz_DatasetS3_Alignments/Figure6A_Dros_PostCleaning.phylip]

 849 198
DsecIR7a     LSGLQVSWYPLAPSQWRLTGIDGELIKLLASIFHFRILLGCFDQVISSILIFSFTSSYHLVFIMHLAVWLALVVSSLLVVLVLWMLMNPLVRILYAGWLLLVLVLRVVYQGKLFDSFRLPYHKPLPTEISELIQMVIYLRRHSLLKFAFDRKIKQLLSAGIIGYFVREIPLDSFCGLYYVSSIWLSAAVVAFILELLS
DsecIR7b     FYGLTCATWEDMPVGGSFVGIEGALLQFMAENLNFSVGLRIFDELFADFSLIPYSQSYFIMLVTNLSLWRAIGLVLILACLLLMLVLMGDSRLILLTWLFATLVLRSGYQSGMYQLLRQDTQRNPPQTISEVLQLAFYMRRHSHLVGVLNKQIQHAHAHGFLEHWTRQLSMRELAALFWLILWANLGAAVVFVLELLL
DsecIR7c     MHGLVVATFEHRPIGRSIHGIEGLIFRSLAERMNFTIKMGILKMMVVNLTFMLPSISYTIVLVVPLTIWSCILVSLICGFLLIFLLLGLAARYILVMWLLQTLILRAAYTGQLYILLQDVDVRSPIKSLSEVQPLTFYMRPHSYFKRRIDRLIMAMMSSGIVARYRKMLSIWRLSGIFVCCAGLYMLALIVFILEILT
DsecIR7d     LHGLSVIVWDIPPRPDGLDGLDGRLLRIVARKMNFTLKLGAYKMLRANITILEATSPYSYIIVLQMLTWLLLSTILGLH--WIVG-----PSPILAGWMLWIFVIRASYEASVFNFIHNSPVKPSPRTLEQALMLCMYFPHGSYFAWEINNLLFNMRSFGIFQHHSQIESMSFVVAALNCLMGALCVSIVVFGLELLS
DsecIR7e     FFGLRCALWDVPPTVLVNGGYEGRLLLALAEKMNFTIAVEALEMLQADLTLASSTHNYHEVGVLALFIWMGILGVVALSALMQLVFVMPLARLYCVMLMMYTLIIRTIYQGLLYHLIRTHQLNRWPQTIESLVQLTMYLAKHSFLIDQLNEEIMWMRSVGLLSVWSKWLGTMELYAIFLMVMVGLIVGLLVFILEIVS
DsecIR7f     MHGLTVLTWHQPPENSRGSGFEIQLVKHLARRMNFSLELGPIEKLLVNISMLTTPMSYYLVAVLQLVVWMLLLLALLIHMGIHLALLAALHRFIAAHWLWASIPLRISYQSLLFHLIRMQLYSTPSFSLDQLLYAGMYMPKHSFLYEKMDDNIRRLDSSGFIHAWRRAINHAKLSGIYMVMAGLYLLAGLVFAGELLL
DsecIR7g     LNGLVVLARKVSPDGRELRGLEGRLLQELSRRMNFSIQFQLLQKLVAHLAILTPVFPHYVVCLLLWSTWICLVAG----------SLLPILQLLFASWLIFGLIVRSMYSALLFFILRYHLHQRLPGSLQDLTQLAIYLQKHSHLASHLDNLVMSIRSVGLLHHWAGQIRQPDLWAVYILTAGLYLLSLVVFICELLA
DsecIR8a     SSVFRIGTAESIPYGPIWEGYCIDFIIRLSQKLNFEFEIGVVGDLVTDFAIIDFLPPYYISIAIRFMVWLSIVAALVGTAIMIWFFTQGGGRMLVAAYWLFVVLMLATFTANLAAFLTVERMQTPVQSLEQLAPYAVAVQQGSHLGDELSYAILELQKDRFFEELKAKITLESLGGVFIATLFGLVLAMMTLGMEVLY
DsecIR10a    MAGLRIQMFKSVYPGTRVTGVDFLVAQMLRERLNFTMLLGAIGSIILDICLMDFTVAVYLCIYVPPIIWLGFVLTAFACALIW-LWVLNLERMFIGTLCLVSVIFGAIFESSLATVYIHPLYYRDINTMQELDTISYVMPRDSPWEDAVNALLLRFLNAGLIVKWIQDLTIGDLQLAFYVVIGGNLLAFLGFLAEHFR
DsecIR11a    LGDFNVSATHLPPIPEDLSGIDWDLLQLLAKALKFRIQLGCFRQLAVSIAIFSKSTVYHFVMVVRLIVWGMIIMILVLAVLSTCLIVNPILRYLLASWMLLTLVLRCAYQARLFDVLRLSRHRPLPEDLSGLIHLVIYFPRRFFLRPAIDRKIKQLLSAGVMAHIERRITKSIMNGAYRIHGLMIVLATGMFILELLA
DsecIR20a    LRGLRVIPDLSPPFGNQVTGYLWDFLATFAGRVNAGLEVYMLEYSAIDVGLHQYTYPLLWCTMLPFGLAMTLLL-IILVTWL-----VRHSRPARIVPHLLALLLLTTCSAQLLSLLIFPPYHVRIASFEDLLPTSVIVAPDSIYWESLKDFTFRIHQAGLMKHWVRKLNIRDLDIVWRVCGAAIAVASAIFLMELLY
DsecIR21a    FAGFQISAANQPPFGLRWDGVEFRLLTLISKRLNFSIDIAIQEQIIVDIGMSAMSVGHSAAFITLIMVWVALICVYLGGIFPIVFFTKYSTRLLIGAYWLFTIIITSCYTGSIIAFVTLPAFPDTVDSVLDLLQIGFLFPRESVYKIKIDSMILLAQQSGLIAKINNELTTADTEGMFLLMALGYFLGATALVSEIVG
DsecIR25a    TADYRIFTVVQAPMAKGYKGYCIDLINEIATIVHFDYTIGIVKKLMADIGLIDFTVPYYITIMMQFLVWLCILAAYFFTSFLMWILTQGGGRLVAATWWLFGFIIIASYTANLAAFLTVSRLDTPVESLDDLAPYAIAVQQGSHLKDQFNNAILTLLNKRQLEKLKEKISIQNIGGVFIVIFVGIGMACITLVFEYWW
DsecIR31a    LRGVIDKEDIISNIGAAFIKYHYELLGLLRERFNFTVNFGLLGIVMADIAAFDTIHQSWTAFLYRFLVWLFCLLTLGAFSII-WVCCQGLVRFLVMTLFLFSLVMYNYYTSSVVGGLLSSSDQG-PSTVDEITILNWILHKNSQYTEIFKTAMCNAQEKGFVERILRRVSLSGVLPGFVIL-----------ICKS--
DsecIR41a    MQGVIIAGFDYPPVKVYIDGTETRIILNFCEKFNCTIQIGALGMLIADICILDLSMYLVITCLVPPLLWAAILLCLCAEATGLVLFIQSGVRVLLFACFLNDLIITSIYGGGLASILTIPSLDEAADTVPRLRYTVAFVPRLWPLLDKLNTLIYSWHSSGFDKYWEYRLGMSNFAGFIIVWILGSAIATLTFLLELAL
DsecIR48b    LYGVRVAAYNNAPMGHVFAGFYMRFLRAFIGARNGSFVPNCTLNLVVDVCAFSLTHGFRANVLVTLTVWACLVIYVLLVVNFLSFLLSGFRYILFGVLFIAGFVYSTEYLGLLKSMLISEVFEKQIDTFEALVYTGIPMRKRWFLKHHLGRAWYWAFESGLTRKLALDLNVDYFVMPAIALAIGYILALLSFVIEMTA
DsecIR48c    LMGLRVLVTNDPPFSNRYKGSIVTMLKIFADQLNATFQAECVQMVSIDVCGYATSQPVCVAIMAPFFVWIGTGIIVVYIAVMGSLLLRELKLMLLLLLFAIGLILSNLYVALLSMMLTTKLYQRPIENLADLKWAVQVIKQNWVLEKHYNDHVQLLFETGLQNKLVDDLRLEDIVMAAMVLGGGHALAGICFLVELF-
DsecIR51a    FQGVSTPVGNDIPFGKQIRGFGYRTFVEYLHRYNASLHVRIINQIALEISLGDNSYPLLNCLIVPLLSWILLLGSVIYISGVLYYIIIPSLRYVSVHLSILGFVVTNLYSIMLGSFFTTLVVGEQVDSMEQLIIIGYPMRRDCHLQSSLNMFIMRIQAAGLLQHWVVSLDVDSLRLGWAVLLCGWLLSALIFLCE---
DsecIR51b    FHGVSTPAENDIPFKRKVLGYAYRTFVEYLDHYNASLRLHIVQLIILEISLATKSYPLLNCLIVPLLSWYILLFAVFYITGILYWILIPIWRHIFLLLSVLGFMSTSWYNIELDSFFTTIVVGEQVNSMDQLVHIGYPMRVDSHLETSLNHFILNIQDTGLLNHWVVSIDVDTLRLGWCVLGIGWILSALVFSCEYWH
DsecIR52a    MRGIRTVPDILVPIGTKMLGYLAHMLNTYAQKLNAKLQFDIMNWVKVDIGTDSVWYPYLYCLMVPYSVLSIIFVMLCLFSVLIIYLLQSFLKLIIFVLCFASVMITTMYEAYLQSYFTQPPSEPYIRSFQDIGLFSPPLRRYLPHRHLFDDHMMRQHEFGLVTFWKSQLLLDDISWILKLYCGAMFISSICFILEILR
DsecIR52b    MKGIRIVPDLLPPMGLKLIGYVANLITNFAQKVNATLQLEISRMAKLDMGIETASYPYLYCLMVQYAVLGIIFMLFLLLSVLLIYLLQSFLRLIFTILCFASIMLTTMYEAYLQSFFTDPPSEPHIRSFKDIGFLSIPLRRHLPYRHLFDEHMMRQQEFGLVNYWKSHLLMEDISWIMKLYLVAISLSVFCFTSEIGW
DsecIR52d    MQGLKSITFNLIPMGEKYIGYVANLLNNFVEKVNATLDMNITKWAAVDIGMDTISYPYLTCFMVPYMVLVVLIAIFCIFSVMLNYFLQPFLKLISMLVCFFSVITTTMYTSYLQSFMWGPPIDPKMCSFADLEFFSFPVRRHLPYRDLFEEHMMQQNEFGLSKYWIDRIEVSDLFWVFGMYFTGLGISCCCFGLELLG
DsecIR52f    MQRIRTITDNLAPMGKKWIGFVANLLNNFIEKVNATLAMNISKWTALDIGMDTFTYPYLYCFMVPYGVLALLFLIFCTFSTLLIYFLQTFLKLMCLLLCFASLMTTTMYGAYLKAFLYSPPPQPMMRTFSDLEILSFPIRRHLPYRNLFEEHILRQKEFGLLNHWIDHIDVDDLYWILGLYSLALGICCCCFALEILG
DsecIR54a    MHGLIVMPDQWLPVGQILAGSVGRFFHVLSWKLNATLQLALKELSEVDVPAASTSYPMEVCLMVPYFNMFLAIVIVFSYGMALNLILQSFTRLIFLMLGIVGLNVSSIFGAGLDTLMAHPPRQFQARSFAGLRLLSFQWPQNSLFTEPVSQLILEVNANGLYDFWVGMLRIVDFQWMWQAYGTFMVLAILVFLLEVSW
DsecIR56a    YN-FVLQVIDDPPFGLSVSGPVGLMIINFMRHLNVTTDIEFFQQQVAEN--LKYSTLVTMCLLVPLDVHKLTFVGFVVKY-----FFIPLDKLIEVFIIIFVEILLSSNISMTTSALTTGFWEPPIRNVETMRILGMTLNPKSPLRFMLKDYFYRILESGLQEKWLHMLSIEFFLNIIRAYIIGLVIAIFAFVGELFH
DsecIR56b    ---SGVIRSPYSFPSPKFCGPYMEIVKHFAEVYHYQLFLVVEQDIIYNLSLTQHSYPLENCVMVPMVIWTCLFLGTFYVALLLRYNMMCVIRVFYTLLYIFGFILTNYHLSHMTAFGMKPVFLRPIDTWSDLIFNALPMASNASFAGSLNKFILNVWQAGLWNYWEELLNLEFFSTAWIVLFAGIPISSLAFCLERFI
DsecIR56c    VGGFTTPLRQDLPF-GHYDGSTYRIIETFVSFINGSIKEDALQLIRMEFCALEKTYPLLWCLMVPPLVWFFALGALLALILLLMWIIVPILRLLLATVFFHGFFLSAYYSSNLGSILTVNLFHAQINTMNDIVHLAFPLQMDSSLWRDIEYFTFRIHSSGLLNFYARSAGLQHLAIAFILLLVMSFLAGIVFVLETL-
DsecIR56d    MKGVRTPILYDMPFENFIHGTSGNLFLGFLEFVNATLVDNLLDLVSYETLIVSYSYPIGCCIMVPMHVWVLISLFTLYITVAIYLLTSVPMRYLYILLAIWGIVTSNLYISRMTSYFTTAPPVRQINTVQDVVYHVFRLHKDSHMRSVMTEYIMIAQQAGLMIHWERELSLDFFSSLLRTWTLGLIIAGLAFAGEMKW
DsecIR60a    PRNFFACSSISAP-EDCILGLEMRILGFMKNRLKFDVNQGLLGKVQCDFVFFWGSDTYLHTWYIKMVTWIGFILILIICWLFWFAIIIAVTRLFFMALTLYGLNVVAMYTSKMIATFQDPGYLHQLDELTEVVPLQMIMKAGFPFLFEMNSIIRLMRDVGIFQKIDADLTKEHLKGPFFILVVGSCCAALTFLVELMI
DsecIR60b    LGGLTTLPDNIAPVGRKLAGYLYPFMLNYVSTINATLKIEVVRLSEVDFPLTSQNVPLEWFLMLPFIFEK-ITPVLLLFTILL--ALQAFLMLVYSLILLNGFTFSNYAITSLETWLVHPPSGHPIHSWEQMRIMAMPLPKNSMFHKSLSRYRARTHQSGLYEFWFKRFEWQDFSYVWLGFVGGTIASSLVLLAEIGY
DsecIR60e    FQGVRILRSTLAPFGLVRAGYLFTAVKELTCRYNATIESAVSEMLHLDIVCVAYTAPLSEYFMTPYSLWAVVISTVLYGTLMLHLILNCHDVAIHGILTIGGFILTNVYLATLSSILTSGLYDEEYNTLEDLALESYCVSNSLPYLAMTSEFMRRLQEHGISIKMKADFDLDYYFFAFVLWAVGLSSSLLVFFVEFVS
DsecIR60f    LQGIATVPYNLLPVGRQMTGYLTHFYRNFARSLNASLLVATAALLRVDFPLFYPSHVGEWFLMLPYFGWQYFLGLMIILALLLVNILQSFRTLLYSLLMMAGLIVSTFYSANLATLLVHPPAAFRILSYDDLRPVTMPMARNSIYRDVFNTYLSRTLASGLYDLWFRRLVWEDLYYVWIAYLGGTMVGIGMLAAEIAC
DsecIR62a    FRGMRLPVQQDVPFKWELSGLGGILINRLMMYLNVTMDLALTDLIVAELSPVDYSYPTQRCFMIPVFMWLCLLFVLLVVHFV--YILVGPGRGLSTFLLFGIFILVQTYSTKLTSYLTVTLIRRPANSLEQMFPYQYQLRVDSHLKDALHRFLLHVQQAGLHDLWLETLALNLLVPAFSLFLCGLLGSGIAFVVEIRH
DsecIR64a    RVRVVVTNKNMTG-HDTMNRFNFNLLMAVRDMFNWTFVLGMIGALITDIGGIDVAGRSWPCFIFRFLVWVLIVGCGVLTVFILWFICQGLGRCIVITSLLFSFCIYQFYSASIVGTLLMEKP-KTIKTLSDLVKTVSIMQKNSPMRKVISYGLRRVTETGILTYHFNVVDMDTVSSALLILLFSYGITLMILGTEILY
DsecIR67a    YFGIVTLPDQFPPIGLQMTGYVYKFLLEFIRIYNFTFRWLLRNMTLINLAIGVFSHVYDWYIMVPYVFLIVLIIFYFIFTI--LDIMQSFSKVTNATLFLLGLVLSTLYAAHLKTLLTKRPTSQQISNFKQLRLLSLVMQSNSIYEDHINDLIHRVQSAGIVEYWKQQFKVGDLLWIWILWASFLFMSSVIFLCELLV
DsecIR67b    FNGITSGVTAGAPFNLILSGYMFRMIVDFTNHFNGSVRLDGLELLAIDFF-FSMTNILYCGLIVPLITWIAWLIMLTYCSLALRIVLGSRRLFLFVILTTSGFILTNLYVAQLSSNSTAGMYEKQLNTWEDLDPLQISAAFGRPYLQLFNWFVRKIFESGIYLKMKDDNDVEYYYLIAGLWFGGLTLATVCFLVELLI
DsecIR68a    LFGLPVAISEHVPL-KSFQGVEVEIMNALGKALNFKPVYMLVDEVAARFAIVELSAPHNLTFLTPFIMWAGVLLSLFVVGTVFYALLVALLRVLTGWYWIYCILLVATYRASFTAILANPAARVTIDTLEDLLPVVLAMEKNSALKPRVDASIQHLAEGGLIAKWLKDMNIQKFWSSFVALLIGYVISLLTLFAERWH
DsecIR68b    LRGLRFSMFTDPLVGQAVDGMAARV---IGEMLNASVTYGVVNDIVTHFAPVEVLYPYTLHLVVPFVVWYLLLVTLLVVVLVFWVHVEPAMRTFLMGWILFSYVLSTIYFAKLESGFVRPSYEEQVDRVEDLAICTYILPRGSPFLHRLESLYSGFLEHGFFEHWRQMLTLDILQGAFYLWSVGIGISCFGFAVEHAH
DsecIR75b    MRAVVTALPLNVSEQDTYARLGYQARQPLRDMLDCKFKYGMIGDLIADLAMLKPITKFSEICMFRFLVWLTFALILLLAGCLLWVGCQGAGRMAFFALMVTSFLMYNYYTSIVVSKLLGQPIKSNIRTLQQLAHSHTVLAKRSPYAELLKLSELRMLETGVHFKHERSVGLEYAAPLFIILLGAIILCVGILGLEVIW
DsecIR75c    FRLLVSVLPINSSEHDSISRIGNRLIMHTQEILGF----GAIGMLTAELCTVHPMTEQAAVCMFRFLVWFAFAGLLIFAGVLLWIACQGSGRLAFIAVMLTSFLMYNYYTSIVVSTLLGSPVRSNIRTIQQLAAVYGMVHLNSTYRQLLTQLQVRMLETGITSKQSRFVGMEYAASLFISLLVAYFLALLILILEICW
DsecIR75d    LEGFNSAIVIAFP-HDTISKVNHRLMLELANRLNMSYNTGLMGRFQLDMAQVDFVAETYAGIMFRFAVWVSILMLLIITTVVLVLMCQGFARIIVFTTFVAALFLFTSFSANIVALLQSPS--DAIQSLSDLGMLAIPTRKNFPYKELIRRQLRWQREVSLVNREERKIGITECRYALGIFGCGAAVSFVLFLFEFIF
DsecIR76a    LKGVVIGIFDYKPLTVTIDGTDIQLMLIFCQLYNCTIQVGLVGMILNDYGVMDMTHFLGVTCLVPLLLWMCVMICLLLESLALGIFVQSTLRTVLVASYMIDIILTTVYSGGLAAILTLPTLEEAADSRQRLFFTVAFVPRLWPHLSAYNDFILAWHSSGFDKFWEWKLGIDNFIVLILLWCFGMICSLLTFVGELWR
DsecIR76b    IGGLRIATLEDYPYGRVGHGVSFQIIDFLKKKFNFTYEVSLIEMINVDLAAVYYSTTTLWIMVMQLLVWILILVSLLAVGPIIYLLMQGSTRLLFATWWIFITILTSFYTANLTAFLTLSKFTLPYNTVNDILKRTFAYPIGSNLSQLFDPELLHLVESGIVKHLSKRLRNGDLMMTYYIMLAGFATALAVFSTELVF
DsecIR84a    LIGVLTEKPPGFG-QDPMQRKTYQLFQLVERMFNLSLAIGVMGQVTADFAVVQYSAVLHIHFLFRFFVWWCVLALVTGSTILLLFYLQGPTRLLISLSCIFSFMLMQFYGAFIVGSLLSESA-RSIVNLQALYDSGSVMPKGSPWREHLAHALLHFRASGLLQYNDKKVDLEHFAPALFALALAMVASALVFLLELFL
DsecIR85a    MQRLRMCIYRDDVI-GIILGTDGLLAAYVAERLNATMMIICFLEVAVDVAMAESTVSHMLCVIVPIFVWALILVSVLVANVFCYIALMPMIRLFLIFWLYFGLLICSAFKGNLTSMMVFQPYLPDINQLGALAHAVYIVPYGSPYLGFLNWLIRSSHEFGFERYWDRILKLQHFHAVFALWLVGIGMACIVLAWEHLT
DsecIR87a    LSGLTASFRPWEPFGLKLSGIEYEMVQTIAERLHVSIEMHLFQQLIIEMIVVSSSIPYHLTWCVAFVAGFLIGIFVVTCSLVVCLLLQAILRQLFALSFLMGFFFSNTYQSFLISTLTTPRSSYQIHTLQEIYLVTMLLPKKYHLLHQINPVVQHIIESGHMQKWARDLTFDQFRGAILFSGGLLLVASCVFAFEFCY
DsecIR92a    LQRLLVGSITYVPIRLTFDGAEANVMKTFCQVHNCHLRVGMLGDIYVEMAITETSHTIAVTILGPNITWLMLISTLVICGTFLYFFIQPSPRFFLATILCATITLENIYSGQLKSMLTFPFYSAPVDTIEKWAYTRAVSIRGWILMPELNKHIRTCQETGLYFHWELELDVRNIAGALFVLAFGVAFAGCALVVELLI
DsecIR93a    FRNMDILTVHNPPIGVEHKGIVMEIVKELSRALNFSYYLRVVEMVQFFIAAFNYTQPISYSFITRFTTWFCLMGIILLTAPTLYALLQGGGRLVVGFWWIVVIVLVTTYCGNLVAFLTFPKFQPGVDYLNQLEQIAMIVPAQSAYLHLVNRHIKSMFRMGFIERWHQMVNMDDMLGCFLVLLLGFTFALLIVCGEFWY
DsecIR94c    FHGS-------VDIGIPLSELKDYEIVQFAVKYNLSLKL----DTKFDIQLMPFVSPNTLIVIVPVLKLIGCFLIAYGECVILWLILLPFLRQLFLVISVFGLVYSNFVSCTLSALLMKPAQNPQVRNFKELRPRMYVLGNNSVLKGMLTRYITYIPQTGIPEAWTKKLSIQHLSWIWHLLVIGESIAIVVFILEILL
DsecIR94d    LHGLPIALGGSSPIGLIFSGPVGNFMKSFEQRYNCRLVQDLIAAVRVQIALTGFSYPIEWCLMMPYSAFGVTIVAMVLISLTLSMVLQSFIKAMYLVICLLGLLITSWYNSYFSTFVTSAPRFPQLTSYESIRPIVFPMVKNSIFKEPFDRLILDVTATGLLSRWRDMMKVEDLIQIWRFVGWMLGLATIVFLFELFC
DsecIR94e    FHGMPVILGGTAPIGVVYDGTVGHFMTAFQQKYNVKFVQQTVGAVRVEISIFGFSYPYEWCVMLPYTAFLLTLGTLVMISCLLASVLQSFVRGIYQEICVLGILITAWYNSYFSSYVTTAPKQPPLRTYDDILPFGFPLHENSVFMEPVQKLIMELAETGLYFHWITTMQIQDLQYVWYGYAFMVVLSLLVWLLENLA
DsecIR94f    LKGIRTVPDNSEPIGISIDGPVWQFMIEFAKHINATLQLQILDLVRVDIAAHIYGSPMMWCMMLPLTTWLILL------LFY-----VHRSSLIHLIKLLINLALICFLQAQLSAYFIGPQKVNHISNMQQIELFSLIQQSNCIYCYRSTIFILRMHEAGLIRMWYRRIRWTEWQYVVLLHGVGLLFSVVVFVIELTV
DsecIR94g    LRGIRTMPDYSEPIGKQILGYLWDLLEAYAHKHNAQLQVELLDAAQIDVGAHEMSYPVNWCTMLPLT-RVMPYPTLLLLLVW-----FYEPRLQSSGWLVLATLVSSNYVGRLLNLFADPPSLPPVNSLSALMPFGLVIPENSPHRAPLHSYTLLLREAGLHDFWVNRLTITDLRNVFIIYVSVLLISLVLFTCELFV
DsecIR94h    LQGIRVQPDLSPPFGYQVGGFLWRIVENFSKSLKGDTQVYMIQFTRSDIGVRDYSYPIFWCTMLPFLSTLLLILAFILCFLI-----PQLGRLIRMASSIFALVMLCSSSAQLLSLLMSPPLHTRIKSFDDLLPWGLLIAPESFYREPLQHFNLKINQAGLITHWMTQLRIQDLRKCWLIFAVGLGTSTVVFTIELLL
DsecIR100a   LEGLRIYIFDSVY-NLSVTGADAKLATTVARQLNFTADYGGVGRAHVDIIFIQFSAAVYLCLYVKPLVWLCFLLVGLLGALVW-LWVVNVERIFVASLCLVSVIFGALLESSLATVYIRPLYYRDANTLRELDHVAYVLPRPSPYLEEVNRIVLRLVAGGVVGLWTGELTLSDVQLAFYALTIGCLLSAIVCMAEILL
DsecCG1115   IANLVVMTREERPMGLRFEGFCIDLLKAIATQVGFQYKIGIVQELMADLAVIDFTKPFMIGILFKFMIWLYVLAAYILVSFALFVFLQGSTRIVGGCWFFFCLIIISSYTANLAAFLTVERMISPIESASDLAGYGIATPKGSPWRDKISLAILELQEKGIIQILYDKLGVENIGGVFVVLLCGLALAVVVAIFEFCW
DsecCG3822   LKNLVVTTILSNPMGDQFEGYAVDLIHEISKSLGFNYKIGMIRELLADLAIVDFTTPFMVSILYRFLVWIYMATAYLGVSVLLFILMQGCTRMVAGIWWFFTLIMISSYTANLAAFLTVERMDSPIESAEDLASYGIATPPNSPYRTAINSVILKLQEEGKLHILKTKLGLANVGGVFVVLMGGMGVACVIAVCEFVW
DsecCG5621   LVNFVVITAISEPMGDQFEGFGIELIDELSKKLGFSYTWGMLREIIADMGIVDFTIPFMIGILFRFMVWLWLGLAYMGVSISMFVLLQGSTRAVAASWWFFTLILVSSYTANLAAFLTVESLVTPINDADDLSGYGIAMRKNWPYRDTLSQAVLEMQEQGLLTKMKTKLEISNLGGVFLVMGVGSFFGIFVSLLEMVL
DsecCG9935   SMNLVVITILETPMGERFYGFCVDILETISREVGFDYILGMVAQLMADLAVIDFTKPFMISILFKFMIWIYVLIAYFLVSLCIYIFMQSPTRIISSTWGFFSLIIVASYTANLAAFLTTERMINPIENAEDLAGYGIATPKGSPWRDKISLAILELQERGDIQMLYDKLGLESIGGVFVVLIAGIIVAAVVAFFEFWY
DsecClumsy   LSNFIVSSRLGAPTGSRYEGYSIDLINEIAKMLNFKFEFGIVRQLIADLGIVDFTPPFMISILFSFLVWIYMGSAYLFISLLLFALMQGCTRLVTGMWWFFALMMLNSYTANLAAFLTNSRQANSINSAEDLASYGIAMPFNSPYRKQISAAVLKLGELGQLAELKRKLGLENVGGVFLVLGLGLFAAMVLGCTEFLW
DsecGluR1B   EKNYIVTTVLEEPMGNRFEGYCKDLADLLAKELGINYELGMVGELVADIAIIDFSKPFMISIMIKFMIWVSVIFSYIGVSIVLFFFMQGSGRIAAASWFFFTLILISSYTANLAAFLTVERMVTPINSPEDLAGFGIATPLGSALKDPINLAVLTLKENGELIKLRNKLSLSNVAGIFYILIGGLLVSVFVAILEYCF
DsecGluRIB   QKPYTVATRVGKPSGERFEGYAVDLIYMLAQECKFDFNFGIIRQLIAQIGIVDFTVPFMISILSYFLVWLFVMIAMMITAFALIFILQGCMRLLTAFWWIFALLISQTYIAKLAAFITSSKIAGDIGSLHDLVHYGIAVPLNADFRSNLSVGILRLSERGELFKLRNKFDMDSVGGLFVVLIVGVVVALVIGVAEFLW
DsecGluRIC   QKKYRVATRIGPPSGALYQGYAVDLIDAIARHAGFEYVFGIIGEIIAHMGIVDFTVPFMVSILAYYLVWIWILISVFVMTFLKTIIMAGCVRMFEATWWIFAIIIANSYTANLAAFLTSSKMEGSIANLKALSHYAIAVPFGAEYRSNLSVAILKLSERGELYDLKQKMTFEELRGIFYTLYAGILIAFLIGITEFLV
DsecGluRIE   ANKIILLSVPNKPQGSQYEGYGVDLIKELADKLGFNFTFGMLREIMADLAILDFTIPFMIAILYLFMVWWFLGFSFLGVSLSFFILLQGSTRTVASFWWFFTLIVVSSYTANLAAFLTIEKPQSLINSVDDLAGYGIAMRKDWPHRGKFNNALLELQEQGVLEKMKNKLDMNNLEGVFFVLLVGSCCALLYGIISWVL
DsecNmdar1   MIPLKLLTIEEKPSNFCCRGYCIDLLIELSKRINFTYDLGLIGELVADMIVIEFSKPFKITILEKFLLWILVMVSVHVVALVLYLLLSGIARVLGMVWAGFAMIIVASYTANLAAFLVLERPKTKLSGINDARGYGIGLQKGSPWTDAVTLAILEFHESGFMEKLDKQLGLKNMAGVFILVGVGIAGGVGLIIIEVIY
DsecNmdar2   IAWLKITFLEEAPEFQCCSGFCIDLLEKFAEELGFTYELGLIADLVTDMVLVDFSEPFMIAIVVAFLSWMLVGIVAIAATFMIFLLFAAVSRFMTNVWALFAVVFLAIYTANLAAFMITREEFHEFSGLNDSRGYGLAFSRNSKYVQMFNKRLLEFRANGDLERLRRYLALEQFLSAFLLLMAGILLAALLLLLEHVY
DsimIR7a     LSGLQVSWYPLAPSQWRLTGIDGELIKLLASIFHFRILLGCFDQVISSILIFSFTSSYHLVFIMHLAVWLALVVSSLLVVLVLWMLMNPLVRILYAGWLLLVLVLRVVYQGKLFDSFRLPYHKPLPTEISELIQMVIYLRRHSLLKFAFDRKIKQLLSAGIIGYFVREIPLDSFCGLYYVSSIWLSAAVVAFILELLS
DsimIR7c     MHGLVVATFEHRPIGRSIRGIEGLIFRSLAERMNFTIKIGILKMMVVNLTFMLPSISYTIVLVVPLTIWSCILVSLICGFLLIFLLLGLAARYILVMWLLQTLILRAAYTGQLYLLLQDVDVRSPIKSLGEVQPLTFYMRPHSYFKRRIDRLIMAMMSSGIVARYRKMLSIWRLSGIFVCCAGLYLLALIVFILEILT
DsimIR7d     LHGLSVIVWDIPPRPDGLDGLDGRLLRIVARKMNFTLKLGAYKMLRANITILEATSPYSYIIVLQMLTWLLLSTILGLH--WIVG-----PSPILAGWMLWIFVIRASYEASVFNFIHNSPVKPSPRTLEQALMLCMYFPHGSYFAWEINNLLFNMRSFGIFQHHSQIESMSFVVAALNCLMGALCVSIVVFGLELLS
DsimIR7g     LNGLVVLARKVSPDGRELRGLEGRLLQELSRRMNFSIQFQLLQKLVAHLAILTPVFPHYVVCLLLWSTWICLVAG----------SLLPILQLLFASWLIFGLIVRSMYSALLFFILRYHLHQRLPESLQDLTQLAIYLQKHSHLASHLDHLVMSIRSVGLLHHWAGQIRQPDLWAVYILTAGLYLLSLVVFICELLA
DsimIR8a     SSVFRIGTAESIPYGPIWEGYCIDFIIRLSQKLNFEFEIGVVGDLVTDFAIIDFLPPYYISIAIRFMVWLSIVAALVGTAIMIWFFTQGGGRMLVAAYWLFVVLMLATFTANLAAFLTVERMQTPVQSLEQLAPYAVAVQQGSHLGDELSYAILELQKDRFFEELKAKITLESLGGVFIATLFGLVLAMMTLGMEVLY
DsimIR11a    LGDFNVGATHLPPIPEDLSGVDWDLLQLLAKALKFRIQLGCFRQLAVSIAIFSKSTVYHFVMVVRLIVWGMIIMILVLAVLSTCLIVNPILRYLLASWMLLTLVLRCAYQARLFDVLRLSRHRPLPEDLSGLIHLVIYFPRRFFLRPAIDRKIKQLLSAGVMAHIERRITKSIMNGAYRIHGLVIVLATGMFILELLA
DsimIR20a    LRGLRVIPDLSPPFGNQVTGYLWDFVATFAGRVNAGLEVYMLEYSAIDVGLPQYTYPLLWCTMLPFGLAMALLL-IILVTWL-----FRHSRPARIVPHLLALLLLTTCSAQLLSLLIFPPYHVRIASFEDLLPTSVIVAPDSIYWESLKDFTFRIHQAGLMKHWVRKLNIRDLDIVWRVCGAAIAVASAIFLMELLY
DsimIR21a    FAGFQISAANQPPFGLRWDGVEFRLLTLISKRLNFSIDIAIQEQIIVDIGMSAMSVGHSAAFITLIMVWVALICVYLGGIFPIVFFTKYSTRLLIGAYWLFTIIITSCYTGSIIAFVTLPAFPDTVDSVLDLLQIGFLFPRESVYKIKIDSMILLAQQSGLIAKINNELTTADTEGMFLLMALGYFLGATALVSEIVG
DsimIR25a    TADYRIFTVVQAPMAKGYKGYCIDLINEIATIVHFDYTIGIVKKLMADIGLIDFTVPYYITIMMQFLVWLCILAAYFFTSFLMWILTQGGGRLVAATWWLFGFIIIASYTANLAAFLTVSRLDTPVESLDDLAPYAIAVQQGSHLKDQFNNAILTLLNKRQLEKLKEKISIQNIGGVFIVIFVGIGMACITLVFEYWW
DsimIR31a    LRGVIDKEDIISNIGAAFIKYHYELLGLLRERFNFTVNFGLLGIVMADIAAFDTIHQSWTAFLYRFLVWLFCLLTLGAFSII-WVCCQGLVRFLVMTLFLFSLVMYNYYTSSVVGGLLSSSDQG-PSTVDEITILNWILHKNSQYTEIFKTAMCNAQEKGFVERILRRVSLSGVLPGFVIL-----------ICKS--
DsimIR41a    MQGVIIAGFDYPPVKVYIDGTETRIILNFCEKFNCTIQIGALGMLIADICILDLSMYLVITCLVPPLLWAAILLCLCAEATGLVLFIQSGVRVLLFACFLNDLIITSIYGGGLASILTIPSLDEAADTVPRLRYTVAFVPRLWPLLDKLNTLIYSWHSSGFDKYWEYRLGMSNFAGFIIVWILGSAIATLTFLLELSL
DsimIR47a    FMGAIAVPDLVPPFGRTQSGSVYKVFKAFTQRYNITMLLEIIERTVIDLPLGSRAQPLGLSIAVPFFTPITIAGYYVLLNTIEIIILLPTKGQLTMVMSITGLILSCIVAAQTSTILTMKPQYRHIKNFQELRAYTAVLEKNSIYALPLQDYTLQVFSAGLVYYWAEELKLQDYKCCWMILLFGGALAFCVFIVEVVV
DsimIR47b    YMGALTLDHLVEPFNKRPTGYIYKLITNFAEQHNITLQLEIIERTLIDLAIGSRIHCLGMSIVVPFHAPIIFFGFYIFLSLVDFLILMSVKGQFTMVMSLTGLIIFGIMAAQTSTLLSMNPQYRHISNFQELRTYSLVLEPNSIYALALQDHALQVWSSGIINYWIDELKLEDCRGGWQTLFCGFFIATCVFIVEVLI
DsimIR48a    VNGVRVAAYNNVPFGRIYAGYYMRFARAFIQNINATFKPNCTQFSLVDICAFSVSRELRANVIVPLAVWIALGTYVFLISGFLCLLLTGFRYILFGVLFISGFVYSTMYLGLLKSMLISETFEKQIQTFEELAFAGFPMSKKWFLKHKLSRAWFHAFESGIVNKMAWDLGLYYFMMPTISLVLGYSVALLSFIMEVIA
DsimIR48b    LYGVRVAAYNNAPMGQIFAGFYMRFLRAFIGARNGSFVPNCTLNLVVDVCAFSLTHGFRANVLVTLTVWACLVIYVLLVVNFLSFLLSGFRYILFGVLFIAGFVYSTEYLGLLKSMLISEVFEKQIDTFEALVYTGIPMRKRWFIKHHLGRAWYWAFESGLTRKLALDLNVDYFVMPAIALAIGYILALLSFVIEMTA
DsimIR48c    LMGLRVLVTNDPPFSNRYKGSIVTMLKIFADQLNVTFQAECVQMVSIDACGYATSQPVRVAIMAPFFVWIGTGIIVVYIAVMGSLLLRELKLMLLLLLFAIGFILSNLYVALLSMMLTTKLYQRPIENLADLKWAVQVIKQNWVLEKHYNDHVQRLFETGLQNKLVDDLRLEDIVMAAMVLGGGHALAGICFLVELF-
DsimIR51a    FQGVSTPVGNDIPFGKQIRGFGYRTFVEYLHRYNASLYVRIINQIVLEISLGDNSYPLLNCLIVPLLSWILLLGSVIYISGVLYYIIIPSLRYVSVHLSILGFVVTNLYSIMLGSFFTTLVVGEQVDSMEQLIIIGYPMRRDCHLQSSLNMFIMRIQAAGLLQHWVVSLDVDSLRLGWTVLLFGWLLSALIFLCERW-
DsimIR51b    FHGVSTPAENDIPFKRKVLGYAYRTFVEYLDHYNASLRLHIVQLIILEISLATKSYPLLNCLIVPLLSWYILLFAVFYITGILYWILIPIWRHIFLLLSVLGFMSTSWYNIELDSFFTTIVVGEQVNSVDQLVHIGYPMRVDSHLETSLNHFILNIQDTGLLNHWVVSIDVDTLRLGWCVLGIGWILSALVFSCEYWH
DsimIR52a    MRGIRTVPDILVPIGTKMLGYLAHMINTYAQKLNAKLQFDIMNWVKVDIGTDSVWYPYLYCLMVPYSVLSIIFVMLCLFSVLIIYLLQSFLKLIIFVLCFASVMITTMYEAYLQSYFTQPPSEPYIRSFQDIGLFSPPLRRYLPHRHLFDDHMMRQHEFGLVTFWKSQLLLDDISWILKLYLGAMFISSFCFLLEIFR
DsimIR52b    MKGIRIVPDLLPPMGLKMIGYVANLITNFAQKVNATLQLEISRMAKLDMGIETASYPYLYCLMVQYAVLGIIFVLFLLLSVLLIYLLQSFLRLIFTIICFASMMLTTMYEAYLQSFFTDPPSEPHIRSFKDIGFLSIPLRRHLPYRHLFDEHMMRQQEFGLVNYWKSHLLMEDISWIMKLYLVAISLSVFCFTSEIGW
DsimIR52c    MHGIRTLSDKEPPIGEKFKGYVGMLISQFVKKVNATMKIDITNFTSLDIGIDAISYPYLYCFMAPYMILIMFLIMFCICSVLIIYFLQPFLKLIFMLVCFSSLISTTMYTAYLQAFLWGPPIEPRLTSFDDVKILSIPIRRHLPYRDIFEEHMQRQKEFGLTKYWIDQIEVHNLYWVFTMYFVGMGMGLCFFIFEILR
DsimIR52d    MQGLKSITFNLIPMGEKYIGYVANLLNNFVEKVNATLDMNITKWAAVDIGMDTISYPYLTCFMVPYMVLVVLIAIFCIFSVMLNYFLQPFLKLISMLVCFFSVITTTMYTSYLQSFMWGPPIDPKMCSFADLEFFSFPIRRHLPYRDLFEEHMMQQNEFGLSKYWIDRIEVSDLSWVFGMYFTGLGISCCCFGLELLG
DsimIR52e    MYGIRAVADFLSPMGMKTTGYVANLVNTFAERVNATLELEILGLVELDIGIEISSYPYIYCLMVQYAVLGMIFVLFLLLSVLLIYLLQSFLRLIFTILCFASIMLTTMYEAYLQSFFTNPPSEPEICSFQDVGFLSVPLRRRLPYRHLFDEHMMQQHEFGFVNYWMSHLLMDDISWIMKIYLAAIVLCVFCFLLEIGV
DsimIR52f    MQGIRTITDNLAPMGKKWIGFVANLLNNFIEKVNATLAMNISKWTALDIGMDTFTYPYLYCFMVPYGVLTLLFLIFCTFSTLLIYFLQPFLKLMCLLLCFASLMTTTMYGAYLKAFLYSPPPQPMMRTFSDLEILSFPIRRHLPYRNLFEEHILRQKEFGLLNHWIDHIEVDDLYWILGLYALSLGICCCCFALEILG
DsimIR54a    MHGLIVMPDQWLPVGQILAGSVGRFFHVLSWKLNATLQLALKELSEVDVPAASTSYPMEVCLMVPYFNMFLAIVIVFSYGMALNLILQSFTRLIFLMLGIVGLNVSSIFGAGLDTLMAHPPRQFQARSFAGLRLLSFQWPQNSLFTEPVSQLILEVNANGLYDFWVGMLRIVDFQWMWQAYGTFMLMAILVFLLEVSW
DsimIR56a    YN-FALQVIDDPPFGLSVSGPVGLMIINFMRHLNVTTDIEFFQQQEAEN--LKYSPLVTMCLLVSLDVHKLTFAGFVVKY-----FFIPLDKLIEVFIIIFVEILLSSNISMTTSALTTGFWEPPIRNVETMRVLGMPLNPKSPLRFMLKDYFYRILESGLQEKWLHMLTIEFFLNFIRAYIIGLVIASLAFVGELLH
DsimIR56b    ---IRSPYSFDIPFVPKFCGPYMEIVKHFAEVYHYQLFLVVEQDIIYNLSLTQHSYPLENCVMVPMVIWTCLFLGTFYVALLLRYNMMSVIRVFYTLLYIFGFILTNYHLSHMTAFDMKPVFLRPIDTWSDLIFNALPMASNASFAGSLNKFILNVWQAGLWNYWEELLNLEFFSTAWIVLSAGIPISSLAFCLELFI
DsimIR56c    VGGFTTPLRQDLPF-GHYDGSTYRIIETFVSFINGSFKEDALQLIRMEFCALEKTYPLLWCLMVPPLVWFFALGALLALVLLLMWIIVPILRLLLATVFFHGFFLSAHYTSNLGSILTVNLFHAQINTMNDIVHLAFPLQMDSSLWRDIEYFTFRIHSSGLLNFYARSAGLQHLAIAFILLLVMSFLAGIVFVLETL-
DsimIR56d    MKGVRTPILYDMPFENFIHGTSGNLFLGFLEFVNATLVDNLLDLVSYETLIVSYSYPIGCCIMVPMHVWVLISLFTLYITVAIYLLTSVPMRYLYILLAIWGIVTSNLYISRMTSYFTTAPPVRQINTVQDVVYHVFPLHKDSHLRSVMTEYIMIAQQAGLMSHWERELSLDFFSSLLRTWTLGLILAGLAFAGEMKW
DsimIR60a    PRNFFACSSISAP-EDCILGLEMRILGFMKNRLKFDVNQGLLGKVQCDFVFFWGSDTYLHTWYIKMVTWIGFILILIICWLFWFAIIIAVTRLFFMALTLYGLNVVATYTSKMIGTFQDPGYLHQLDELTEVLPLQMIMKAGFPFLFEMNSIIRLMRDVGIFQKIDADLTTEHLKGPFFILVVGSCCAALTFLGELMI
DsimIR60b    LGGLTTLPDNIVPVGRRLAGYLYPFMLNYVSTINATLKIEVVRLSEVDFPLTSQNVPLEWFLMLPFIFEK-ITPVLLLLTILL--ALQAFLMLVYSLILLNGFTFSNYAITSLETWLVHPPSGHPIHSWEQMRIMAMPLPKNSMFHKSLSRYRARTHQSGLYEFWFKRFEWQDFSYVWLGFVGGTIASSLVLLAEIGY
DsimIR60c    LGGLKVVPDGVMPLGLQMGGYLSQFIRNYVSTINASLQIDMDTLTGVDFPLLQKDVAMEWFLMLPFILYLIPMII--ILAIVL--VLQVFLMFVYGLLLVSGFFVSNYVIVYLTAWLIQPPTSDPVTDFEKMRIMVMTMQNNSIFLSSLKRYRSRTSEAGLYLFWFKKLKWEDFLFAWLGFLGGATVSCLALLAEIGY
DsimIR60e    FQGVRILRSTLAPFGLVRAGYLFTAVKELTYRYNATIESAVGEMLHLDIVCVAYTAPLSEYFMAPYSLWAVVISTVLYGTLMLHLILNCHDVAIHGILTIGGFILTNVYLATLSSILTSGLYDEEYNTLEDLALESYCVSNSLPYLAMTSEFMRRLQEHGISIKMKADFDLDYYFFAFVLWAVGLSSSLLVFFVEFVT
DsimIR60f    LQGIATVPYNLLPVGRQMTGYLTHFYRNFARSLNASLLVATAALLRVDFPLFYPSHVGEWFLMLPYFGWQYFLGLMIILALLLVNILQSFRTLLYSLLMMAGLIVSTFYSANLATLLVHPPAAFRILSYDDLRPVTMPMARNSIYRDVFNTYLSRTLASGLYDLWFRRLVWEDLYYVWIAYLGGTMVGIGMLAAEIAC
DsimIR62a    FRGMRLPVQQDVPFKWELAGLGGILINQLMMHLNVTMDLALTDLIVAELSPVDYSYPTQRCFMIPVFMWLCLLFVLLVVHFV--YILVRRGRGLSTFLLFGIFILVQMYSTKLTSSLTVTLIRRPANSLEELFPYQYQLRVDSHLKDALHRFLLHVQQAGLDDLWLETLALNLLVPAFSLFLCGLLGSGIAFLVEIRH
DsimIR64a    RVRVVVTNKNMTG-HDTMNRFNFNLLMAVRDMFNWTFVLGMIGALITDIGGIDVAGRSWPCFIFRFLVWVLIVGCGVLTVFILWFICQGLGRCIVITSLLFSFCIYQFYSASIVGTLLMEKP-KTIKTLSDLVKTVSIMQKNSPMRKVISYGLRRVTETGILTYHFNVVDMDTVSSALLILLFSYGITLMILGTEILY
DsimIR67a    YFGIVTLPDQFPPIGLQMTGYVYKFLLEFIRIYNFTFRWLLRNMTLINLAIGVFSHVYDWYIMVPYVFLIVLIIFYLIFTI--LDIMQSFSKVTNATLFLLGLVLSTLYAAHLKTLLTKRPTSQQISNFKQLRLLSLVMQSNSIYEDHINDLIHRVQSAGIVEYWKQQFKVGDLLWIWILWASFLFMSSVIFLGELLV
DsimIR67b    FNGITSGVTAGAPFNLILSGYMLRMIVDFTNHFNGSVRLDGLELLAIDFF-FSMTNILYCGLIVPLITWIAWLIMLTYCSLALRIVLGSRRLFLFVILTTSGFILTNLYVAQLSSNSAAGLYEKQINTWEDLDPLQISAAFGRPYLQLFNWFVRKIFESGIYLKMKDDNDVEYYYLIAGLWFGGLTLATVCFLVELLI
DsimIR67c    LQGVRTSVETMTPFGLVYAGYMYRMVKEFIKTYNGTEEHEGLAALKIDMMPFYRSHILYTYIMVPFIVWITIMVSFVYASIVIWWLFLPVQVVSFIVLFVVGFMLTNLYTAQLSSYLTTGLFKSQINTFDDLFPVFVALRHGLPYVELFNNYLRRIYESGIWIKLQEDFDKDFYFFAYILLGMGWCVSTIAFFLEKWR
DsimIR68a    LFGLPVAISEHVPL-KSFQGVEVEIMNALGKALNFKPVYMLVDEVAARFAIVELSAPHNLTFLTPFIMWVGVLLSLFVVGTVFYALLVALLRVLTGWYWIYCILLVATYRASFTAILANPAARVTIDTLEDLLPVVLAMEKNSALKPRVDASIQHLAEGGLIAKWLKDMNIQKFWSSFVALLIGYVISLLTLLAERWH
DsimIR68b    LRGLRFSMFTDPLVGQAVDGVAARV---IGEMLNASVTYGVVSDIVTHFAPVEVLYPYTLHLVVPFVVWCLLLVTLLVVVLVFWVHVEPAMRTFLMGWILFSYVLSTIYFAKLESGFVRPSYEEQVDRVEDLAICTYILPRGSPFLHRLESMYSGFLEHGFFEHWRQMLTLDILQGAFYLWSVGIGISCFGFAVEHAH
DsimIR75a    LRVVVTQRPLTLSEHDSLARFGFHLTLILRDLLHCKMKFGSVGAVVADLTALSAIIETGSVCIFRFLVWYLFGGVLSLIGVLLWIACQSSGRLIYFALFLISFIMYNYYTSVVVSSLLSSPVKSKIKTMQQLALFYTHLHRNSTYKELFRLRFLRILETGVYRKQRSYVGMEYVAPLLLMLICADILVVVILLVELAW
DsimIR75b    MRAVVTALPLNVSEQDTYGRLGYQARQPLRDMLDCKFKYGMIGDLIADLAILQPITKFSEICMFRFLVWLTFALILLLAGCLLWVGCQGAGRMAFFALMVTSFLMYNYYTSIVVSKLLGQPIKSNIRTLQQLAHTHSVLAKRSPYAELLKLSELRMLETGVHFKHERSVGLEYAAPLFIILLGAIILCVGILGLEVIW
DsimIR75c    FRLLVSVLPINSSEHDSISRIGNRLIMHTQEILGF----GAIGMLTAELCTVHPMTEQAAVCMFRFLVWFAFAGLLIFAGVLLWMACQGSGRLAFIAVMLTSFLMYNYYTSIVVSTLLGSPVRSNIRTIQQLAAVYGMVHLNSTYRQLLTQLQVRMLETGITSKQSRFVGMEYAAPLFISLLVAYFLALLILILEICW
DsimIR75d    LEGFNSAIVIAFP-HDTISKVNHRLMLELANRLNMSYNTGLMGRFQLDLAQVDFVAETYAGIMFRFAVWVSILMLLIITTVVLVLMCQGFARIIVFTTFVAALFLFTSFSANIVALLQSPS--DAIQSLSDLGMLAIPTRKNFPYKELIRRQLRWQREVSLVNREERKIGITECRYALGIFGCGAAVSFVLFLFEFIF
DsimIR76a    LKGVVIGIFDYKPLTVTIDGTDIQLMLIFCQLYNCTIQVGLVGMILNDYGVMDMTHFLGVTCLVPLLLWMCVMLCLLLESLALGIFVQSTLRTVLVASYMIDIILTTVYSGGLAAILTLPTLEEAADSRQRLFFTVAFVPRLWPHLNAYNDFILAWHSSGFDKFWEWKLGIDNFIGLILLWCFGMICSLLTFVGELWR
DsimIR76b    IGGLRIATLEDYPYGRVGHGVSFQIIDFLKKKFNFTYEVSLIEMVNVDLAAVYYSTTTLWIMVMQLLVWILILVSLLAVGPIIYLLMQGSTRLLFATWWIFITILTSFYTANLTAFLTLSKFTLPYNTVNDILKRTFAYPIGSNLSQLFDPELLHLVESGIVKHLSKRLRNGDLMMTYYIMLAGFATALAVFSTELVF
DsimIR84a    LIGVLTEKPPGFG-QDPMQRKTYQLFQLVERMFNLSLAIGVMGQVTADFAVVQYSAVLHIHFLFRFFVWWCVLALVTGSTILLLFYLQGPTRLLISLSCIFSFMLMQFYGAFIVGSLLSESA-RSIVNLQALYDSGSVMPKGSPWREHLAHALLHFRASGLLQYNDKKVDLEHFAPALFALALAMVASALVFLLELFL
DsimIR85a    MQRLRMCIYRDDVI-GIILGTDGLLAAYVAERLNATMMIICFLEVAVDVAMAESTVSHTLCVIVPIFVWALILVSVLVANVFCYIALMPMIRLFLIFWLYFGLLICSAFKGNLTSMMVFQPYLPDINQLGALAHAVYIVPYGSPYLGFLNWLIRSSHEFGFERYWDRILKLQHFHAVFALWLVGIGMACIVLAWEHLT
DsimIR87a    LSGLTASFRPWEPFGLKLSGIEYEMVQTIAERLHVSIEMHLFQQLIIEMIVVSSSIPYHLTWCVAFVAGFLIGIFVVTCSLVVWLLLQAILRQLFALSFLMGFFFSNTYQSFLISTLTTPRSSYQIHTLQEIYLVTMLLPKKYHLLHQINPVVQHIIESGHMQKWARDLTFDQFRGAIAFSGGLLLVASCVFAFELCF
DsimIR92a    LQRLLVGSITYVPIRLTFDGAEANVMKTFCQVHNCHLRVGMLGDIYVEMAITETSHTIAVTILGPNITWLMLISTLVICGTFLYFFIQPSPRFFLATILCATITLENIYSGQLKSMLTFPFYSAPVDTIEKWAYTRAVSIRGWILMPELNKHIRTCQETGLYFHWELELDVRNIAGALFVLAFGVAFAGCALVVELLI
DsimIR93a    FRNMDILTVHNPPIGVEHKGIVMEIVKELSRALNFSYYLRVVEMVQFFIAAFNYTQPISYSFITRFTTWFCLMGIILLTAPTLYALLQGGGRLVVGFWWIVVIVLVTTYCGNLVAFLTFPKFQPGVDYLNQLEQIAMIVPAQSAYLHLVNRHIKSMFRMGFIERWHQMVNMDDMQGCFLVLLLGFTFALLIVCGEFWY
DsimIR94a    FRGLNAIPS-DIR----LFVALTEMLIEYARRYNSTLRI-EEIEITYDIDMMNIAMDMNLIILVPIFTRLALIFYI--EMLFVFIILQTSIQHFFVFMSLFGTLFGGFFDCKLRSFLTKRPYYSQIENFSELRPLTFSLRRNAIFSHHLRNFIINAADSGMGTYWFKMLSFDHFKWLWAVLCIAYVMSFMVFVIEILW
DsimIR94b    FHGA----VVKHDLKFPISRIEDKEVFEFALKYNLTLQF----FNDYDIELIDYGMPMSLLIVVPVIKWIFYIILVYVEITFLKVILLPFLRQLFLAIVLFGMIFSIFINCKLSSMLTKPSARPQVNNFEELKPRIYILGNNSILDWPLSRFIVTMQESGITNHWIKNLSIKHLTWLWCILILGYSISMIAFLVEMSL
DsimIR94c    FHGS-------VDIGIPLSELKDYEIVQFAVKYNLSLKL----DTKFDIQLMAFVSPNTLIVIVPVLKLIGCFLIAYGECVILWLILLPFLRQLFLVISVFGLVYSNFVSCTLSALLMKPAQNPQVRNFKELRPRMYVLGNNSVLKGMLTRYITYIPQTGIPEAWTKKLSIQHLSWIWHLLVIGESIAIVVFILEILF
DsimIR94d    LHGVPIALGGSSPIGLIFSGPVGNFMKSFEQRYNCRLVQDLIAAVRVQIALTGFSYPIEWCLMMPYSAFGVTIVAMVLISFTLSMVLQSFIKAMYLVICLLGLLITSWYNSYFSTFVTSAPRFPQLTSYESIRPIVFPMVKNSIFKEPFDRLILDVTATGLLSRWRDMMKVEDLIQIWRFVGWMLGLATIAFLLELIC
DsimIR94e    LHGMPVILGGTAPIGVVYDGTVGHFMTAFQQKYNVKFVQQTVGAVRVEISIFGFSYPYEWCVMLPYTAFLLTLGTLVMISCLLASVLQSFVRGIYLEICVLGILITAWYNSYFSSYVTSAPKQPPLRSYDDILPFGFPLHENSVFMEPVQKLIMELAETGLYFHWITTMQIQDLQYVWYGYAFMVVLSSLVWLLENLS
DsimIR94f    LKGIRTVPDNSEPIGISIDGPVWQFMIEFAKHINATLQLQILDLVRVDIAAHIYGSPMMWCMMLPLTTWLILL------LFY-----VHRSSLIHLIKLLINLALICFLQAQLSAYFIGPQKVNHISNMQQIELFSLIQQSNCIYCYRSTIFILRMHEAGLIRMWYRRIRWTEWQYVVLLHGVGLLFSVVVFVIELTV
DsimIR94i    FKGINLLPDW-DSKMIPIVRNRDYGVIEFALKYNLSLRV----KLTSVVPDLKNWNPHDLMVAVPVFSWLVYIIVY-GEASILAIILMSFLRQLFLAINVFGLIFSSFFSCKLSALLMKYSDQPHVKNFEDLRPITYILKNNSMLDRSLFRFMMRLQEYGFVGHWIKQLSVRHFQWLWCVLGCGYGFAIIVFIIELIL
DsimIR100a   LEGLRIYIFDSVY-NLSVTGADAKLAKTVARQLNFTADYGGVGRAHVDIIFIQFSAAVYLCLYVKPLVWLCFLLVGLLGALVW-LWVVNVERIFVASLCLVSVIFGALLESSLATVYIRPLYYRDANTLRELDHIAYVLPRPSPYLEEVNRIVLRLVAGGIVGLWTGELTLSDVQLAFYALTIGCLLSAIVCMAEILL
DsimCG3822   LKNLVVTTILSNPMGDQFEGYAVDLIHEISKSLGFNYKIGMIRELLADLAIVDFTTPFMVSILYRFLVWIYMATAYLGVSVLLFILMQGCTRMVAGIWWFFTLIMISSYTANLAAFLTVERMDSPIESAEDLASYGIATPPNSPYRTAINSVILKLQEEGKLHILKTKLGLANVGGVFVVLMGGMGVACVIAVCEFVW
DsimCG5621   LVNFVVITAISEPMGDQFEGFGIELIDELSKKLGFSYTWGMLREIIADMGIVDFTIPFMIGILFRFMVWLWLGLAYMGVSISMFVLLQGSTRAVAASWWFFTLILVSSYTANLAAFLTVESLVTPINDADDLSGYGIAMRKNWPYRDTLSQAVLEMQEQGLLTKMKTKLEISNLGGVFLVMGVGSFFGIFVSLLEMVL
DsimGluR1    DRNYIVSSLLEEPSGDRFEGYCKDLADMLAAQLGIKYEIGMVGELVADIAIIDFSKPFMISIMIKFLIWISVILSYVGVSFVLYFFMQGCGRIAAAVWWFFTIILISSYTANLAAFLTVERMVAPIKTPEDLAGFGVATPIGSPLRKRLNEAVLTLKENGELLRIRNKLSLSNVAGIYYILIGGLLLAVIVAIVEFFC
DsimGluR1B   EKNYIVTTVLEEPMGNRFEGYCKDLADLLAKELGINYELGMVGELVADIAIIDFSKPFMISIMIKFMIWVSVIFSYIGVSIVLFFFMQGCGRIAAASWFFFTLILISSYTANLAAFLTVERMVTPINSPEDLAGFGIATPLGSALKDPINLAVLTLKENGELIKLRNKLSLSNVAGIFYILIGGLLVSVFVAILEYCF
DsimGluRIA   EQRYTVVTHYEEPMGEKYEGYAVDLISKLSELLEFDYEFGIIRKLIAQIGVVDFTVPFMISILHYFLVWIYMIFAQLIMTLAFVFIMQGCMRILTGMWWFFALMMLSTYTANLAAFLTSNKWQSSIKSLQDLIHYGLAVPLGSDYRTNLSVSILQLSERGELQKMKNKLSIIELGGVFLVLAGGVLIGVILGIFEFLW
DsimGluRIB   QKPYTVATRVGKPSGERFEGYAVDLIYMLAQECKFDFNFGIIRQLIAQIGIVDFTVPFMISILSYFLVWLFVMIAMMITAFALIFILQGCMRLLTAFWWIFALLISQTYIAKLAAFITSSKIAGDIGSLHDLVHYGIAVPLNADFRSNLSVGILRLSERGELFKLRNKFDMDSVGGLFVVLIVGVVVAVVIGVAEFLW
DsimGluRIC   QKKYRVATRIGPPSGALYQGYAVDLIDAIARHVGFEYVFGIIGEIIAHMGIVDFTVPFMVSILAYYLVWIWILISVFVMTFLKTIIMAGCVRMFEATWWIFAIIIANSYTANLAAFLTSSKMEGSITNLKDLSHYAIAVPFGAEYRSNLSVAILKLSERGELYDLKQKMTFEELRGIFYTLYAGILIAFLIGITEFLV
DsimGluRID   VNKVVLISVATKPSGNQFQGYGVDLIKELADKLGFNFTFGMLKEIVADLAIIDFSIPFMIAILYVFMVWLYLGIAYLGVSLCFFILLQGSTRTISAIWWFFTLIMVSSYTANLAAFLTIENPTSPINSVKDLAGYGIAMVKNWPYRDKFNKALLELQEQGVLARLKNKLGVDNLSGIYVVLVIGSIISIIISILCWCY
DsimGluRIE   ANKIILLSVPNKPQGSQYEGYGVDLIKELADKLGFNFTFGMLREIMADLAILDFTIPFMIAILYLFMVWWFLGFSFLGVSLSFFILLQGSTRTVASFWWFFTLIVVSSYTANLAAFLTIENPQSLINSVDDLAGYGIAMRKDWPHRGKFNNALLELQEQGVLEKMKNKLDMNNLEGVFFVLLVGSCCALLYGIISWVL
DsimNmdar1   MIPLKLLTIEEKPSNFCCRGYCIDLLIELSKRINFTYDLGLIGELVADMIVIEFSKPFKITILEKFLLWILVMVSVHVVALVLYLLLSGIARVLGMVWAGFAMIIVASYTANLAAFLVLERPKTKLSGINDARGYGIGLQKGSPWTDAVTLAILEFHESGFMEKLDKQLGLKNMAGVFILVGVGIAGGVGLIIIEVIY
DereIR7a     LSGLQVSWYPLAPSQWRLTGIDGELIKLLAEIFHFRILLGCFDQVISSILIFSFTSSYHMVFVMHLAVWLALVVSSVLLVLVIWMLINPLVRIFYAGWLLLVLVLRVVYQGKLFDSFRLPYHKPLPTEISDLIQMVIYLRRHSLLKFPFDRKIKQLLSAGIIGYMVREIPLDSFCGLYYVSAIWLSAAVVAFILELLS
DereIR7b     FNGLTCATWEDMPVGGSFVGIEGALLQFMAANLNFSVGLRIFDEIFADFSLIPYSQSYFIMLVTNLSLWRATGLVLILACMFVMMVLSGDGRLVLLTWLFASLVLRSGYQSGMYQLLRQDTQRNPPQTISEVLQLAFYVRRHSHLVGVLNKQIQHAHTHGFLEHWTRQLSMRELAALFWLILWANLPFSCEDGFQDSW
DereIR7c     MHGLVVATFEHRPIGRRVHGIEGLIFRTLAERMNFSVKLGILKMMVVNLTFMLPSISYAIDLVIPLTIWSCLLASLIFGFLLIGLLLGLAARYILVMWLLQTLILRAAYTGQLYLLLRDVERRSPIKSLGEVLPLTFYMRPHSYFKRRVDRLLMAMMSSGIVARYRMMLSIWRLGGIFVCCGWLYLLAFVVFVLEIST
DereIR7d     LHGLSAVVWDIPPRPDGLDGLDGKLLRIVARKMNFTLRLGAYKMLRANITILEATSPYSYIIVMRMLTWLLLSTVLGLH--WIVG-----PSPILAGWMLWIFVIRASYEASVFNFIHNSPVKPSPRTLEQALMLCVYFPYGSYFAWEINNLLFKMRSFGIFQHHSQIESMSFVLAALNCLMGALCVSIVVFGLELLS
DereIR7e     FFGLRCALWNVPPTVLVNGGYEGRLLLALAEKMNFTIAVEALEMLQADLTLATSTHNYHEVAVLAFLIWMGIFGVVALSALIQLVFVMPLARLYCILLMMYTLIIRTIYQGLLYHLIRTHQLNRWPQTIESLVQLTMYLAKHSYLIDQLNEEIMWMRSVGLLSVWARWFGTLELYAIFLMVLVGLIAGLLVFILELVS
DereIR7f     MHGLTVLTWHQPPENSRGAGFEIQLVEHLARRMNFSLELGPIELLQVNISLLTTPMSYYLVAVLQLVVWMLLLLALLIHLGIHLPLLAALHRFIAAHWLWASIPLRISYQSLLFHLIRLQLYSTPSLSLDQLLYAGMYMPKHSFLYEKVDEDIRRLDASGFIHAWRRAVNHAKLSGIYMVMAGLYLLAALVFAGELLL
DereIR7g     LNGLVVLARRVSPDGRELRGLEGRLLQELSHRMNFSIQFQLLQKLVAHLAILTPVFPHYLVCLLLWSTWICLVAG----------ALLPVLQLLFASWLIFGLIVRSMYSALLFFILRYHLHQRLPGSLQDLAQLAIYLQKHSHLAAHLDHLVMSIRSVGLLHHWAGQIRQPDLWAVYILTAGLYLLSLVVFVCELLA
DereIR8a     SSVFRIGTAESPPYGPIWEGYCIDFITRLSEKLNFEYEIGVVGDLVTDFAVIDFLPPYYISIAIRFMVWLSIVAALVGTALMIWFFTQGGGRMLVAAYWLFVVLMLATFTANLAAFLTVERMQTPVQSLEQLAPYAVAVQQGSHLGDELSYAILELQKDRFFEELKAKITLESLGGVFIATLFGLILAMITLGMEVLY
DereIR10a    MAGLRVQMFKSVYPGTSVSGVDFLVAQMLRERLNFTMLLGAIGSIILDICLMDFTVAVYLCIYVPPIIWLGFVLTAFACALIW-LWVLNLERMFIGTLCLVSVIFGAIFESSLATVYIHPLYYRDINTMQELDTISYVMPRDSPWEDAINALLLRFLNAGLIVKWIQDLTIEDLQLAFYVVIGGNLLAFLGFLAEHFR
DereIR11a    LGDFNVGATHLPPIPEDLSGIDWDLLQLLAQALRFRIQLGCFKQLAVSIAIFSKSTVYHFVMVVRLIVWGAIIAILLLAVLSTCLIVNPILRYLLASWLLLTLVLRCAYQARLFDVLRLSRHRPLPEDLSGLVHLVLYFPRGFFLRPAVDRKIKQLLSAGVMAHIERRITRSIMNGAYRIHGLLTLLATGVFLLEFLA
DereIR20a    LRGLRVMPDLSPPFGDQVAGYLWDFMATFASRVNAGLEVYMLEYAAIDVGLHQYSYPLLWCTMLPFGLAMTLLP-VILVTWL-----FRHSRPARILPHLLALLLLTTCSAQLLALLISPPYPDRIASFEDLLPTSAVLAPDSIYWESLKDFTFSIHQAGLMRHWIRKLSIGDLEFVWRVCGASIAVAAAVFLVELLY
DereIR21a    FAGFQISAANQPPFGLRWDGVEFRLLTMISKRLNFSIDITIQEQIIVDIGMSAMSVGHSAAFITLIMVWVALICVYLGGIFPIVFFTKYSTRLLIGAYWLFTIIITSCYTGSIIAFVTLPAFPDTVDSVLDLLQIGFLFPRESVYKIKIDSMILLAQQSGLIAKINNELTTADTEGMFLLMALGYLLGATALVSEIVG
DereIR25a    TADYRIFTVVQAPIAKGYKGYCIDLINEIAAIVHFDYTIGIVKKLMADIGLIDFTVPYYITIMMQFLVWLCILAAYFFTSFLMWILTQGGGRLVAATWWLFGFIIIASYTANLAAFLTVSRLDAPVESLDDLAPYAIAVQQGSHLKDQFNNAILTLLNKRQLEKLKEKISIQNIGGVFIVIFVGIGMACITLVFEYWW
DereIR31a    LRGVIDKEDIISNIGAAFIKYHYELLGLLRERFNFTVNFGLLGIVMADIAAFDTIHQSWTAFLYRFLVWFFCLLTLGAFSII-WVCCQGLVRFLVMTLFLFSLVMYNYYTSSVVGGLLSSSDQG-PSTVDEITIMNWILHKNSQYTEIFKTAMCNAQEKGFVERILRRVSLSGVLPGFVIL-----------ICKN--
DereIR41a    LQGVIIAGFDYPPVKVYIDGTETRIVLSFCEKFNCTIQIGALGMLIADICILDLSMYLVITCLVPPLLWVAILLCLCMEAVGLVLFIQSEVRVLLFACFVNDLIITSIYGGGLASILTIPSLDEAADTVQRLRYTVAFVPRIWPLLEKFNTLIYSWHSSGFDKYWEYRLGMSNFAGFIIIWILGSAIATFIFLVELIF
DereIR47a    FMGAYTIPDMVPPFGKREAGSIYKVIKVFTQRYNITMRLEIIERTVIDLPLGSRTQPLGLSITVPFFTPITIAGYYVLLSIIDVLILLSTKGQLTMVMSFTGLILSCIVAAQTSTILTMKPQYRHINNFQELRAYTAVLEKNSIYALPLQHYTLQVFSAGLVFHWGDELKLQDYKICWMILFIGGAVAFCVFIGEVVA
DereIR48b    LHGVRVAAYNNAPMGQIFGGFYMRFIRAFIASKNGSFVPNCTLNLIVDVCAFSLTHGFRANVLVTLTVWACLVIYVLLVVNFLAFLLSGFKYILFGVLFIAGFVYSTEYLGLLKSMLISEVFEKQIDTFEALVYTGIPMRKRWFMKHHLGRAWYWAFESGLTRKLALDLNVDYFVMPAIALAIGYILALFSFVIEMTA
DereIR48c    LMGLRVLVTNDPPFSSRYKGSIVTMLKLFADQLNATFQAQCVQMVSIDACGYATSQPVRVVIMAPFFVWIGTGIIVVYIALMGSLLLRALKLLLLLLLFAIGFVLSNLYVALLSMMLTTKLYQRPIENVADLKWAVQVIKQNWVLEKHYNDHVQRLFETGLQNKLVDDLRLEDIVMAAMVLGGGHALAGICFLVELF-
DereIR51a    FQGVSTPVENDIPFGKQIRGFGYRTFVEYLHRHNASLHVRIMNQIVLEISLGDHSYPLLNCLIVPLLSWILLLGSVIYISGVLYYIIIPSLRYVSVHLSILGFVVTNLYSIMLGSFFTTLVVGEQVDSMEQLIIIGYPMRRDCHLQSTLNIFIMRIQDAGLLQHWIVSLDVDSLRLGWAVLLCGWLLSTMVFLCERW-
DereIR51b    FQGVSTPAENDIPFKRKVLGYAYRTFVEYINHYNASLRLRIVQLIILEISLAAKSYPLMNCLIVPLLSWYLLLFAVIYITGVLYWILIPTWRHIFLQLCILGFISTSWYNIELDSFFTTIVVGEQVNSMDQLVHIGYPMRVDSHLESSLNHFILMIQDTGLLNHWVVSIDVDTLRLGWCVLGIGWMLSALVFSCEYWH
DereIR52a    MRGIRTAPDSLVPIGTKMLGYLAHMINTYVQRLNAKLQFDVMKWAKVDIGTDTVWYPYLYCLMVPYSVLSIIFVMLCLFSVLIIYLLQSFLKLIIFVLCFASLMITTMYEAYLQSYFTQPPSEPYIRSFRDIGLFSPPLRRYLPHRHLFENHMMQQHEFGLVNFWKSQLLLDDISWILKLYLGAMLISSCCFILEILR
DereIR52b    MMGIRIVPDLLPPMGTKMIGYVANLITNFAQKVNATLQLEISRMAKLDMGVETASYPYLYCLMVQYAVLGIIFLLFCLLSVLLVYLLQSFLRLIFTILCFASILLNTMYEAYLQSFFTNPPSEPHIRSFKDIGFFSIPLRRHLPYRHLFDEHMMRQQEFGLVNYWKGHLLMEDISWIMKLYLVAISLSVFCFLSEVGW
DereIR52c    MHGIRSVSDNETPIGVKYRGYVGMLINHFVEKVNATLEMNITDWAKLDIGMDTISYPYLYCFMVPYFVLIMVLIVFCICSVLIIYFIQPFLKLIFMLICFSSLVSTTMYTTYLHAFLYGTPNGAFLMSFDDWKILSIPIRRHLPYRDIFEEHMQRQKEFGFTKHWIDEIEAHNFFWVFTIYVVGMGMGLCCFILELLT
DereIR52e    MHGIRAVADLLSPMGMKTTGYVANLVNTFAERVNATLELEILSMVELDIGIDISSYPYIYCLMVQYAVLGIIFLLFCLLSVLLVYLLQSFLRLIFTILCFASIMLTTMYEAYLQSFFTNPPSEPEIRSFQDIGFLSVPLRRHLPYRHLFDEHMMQQHEFGLVNYWMSHLLMDDISWILKIYLAAMVLCVLCLLLEIGV
DereIR52f    MHGIRTITDNLAPMGKKWIGFVANLLNNFIEKVNATLAMNISKWTALDIGMDTFTYPYLYCFMVPYGVLALIFLIFCAFSVLLIHFLLPFLKLMCLLLCFASLMTTTMYGAYLKAFLYSPPPQPMMHSFSDLEILSFPIRRHLPYRNLFEEHILRQKEFGLLQHWIDHIDVDDLYWILGLYALALGICCCCFALEILG
DereIR54a    MQGLIVMPDQWLPVGQVLAGSVGRFFHVLSWKLNATLQLALKELSEVDVPAASTSYPMEVCLMVPYFNMLLAIVIVFSYGLALNLILQSFTRFIFLMLGIVGLNVSSIFGAALDTLMAHPPRQFQARSFADLRLLSFQWPQNSLFTEPVSQLILEVNANGLYDFWVGMLRIGDLQWMWQAYGTFMVIAMLVFLLEVSW
DereIR56a    YN-FVLQVIDDPPFGISVSGPIGLLIINFMRHLNVTTDIESFQQPDEDN--LKYSPVVMLCLLVSLDVYRLILVGLVIKY-----FLIPLDRWTEVFIILLVNILLSSNISITSSALTTGFWEPPITNVETMRILGLPLNPKSPLRFLLKEYSRRVLESGLWRKWIHMLSIEFFSNFLRAYILGSVLATLAFVFELVH
DereIR56b    ---IRSPYSFDIPFVPVFCGPYMEIVRLFAEVYHYQLFLVMEQDIIYNLSLTQHSYPLENCVMVPMVIWTCLFFGTFYVALLLRYNMMSVLRVFYTLLYIVGFILTNYHLSHMTAFDMKPVFLRPIDTWSDLIFNALPMASNASFADSLDNFILNVWQAGLWNYWEELLNLEFFTTAWIVISAGIPISSLVFCLELFV
DereIR56c    VEGFATPLRQDLPF-GHYEGSTYRIIETFVRFINGSITEDALQLIRVEFCALDKTYPLLWCLMVPPLVWLFALGALLALVLLLMWIIVPILRLLLATVFFHGFFLSAYYTSNLGSILTVNLFHAQINTMNDIVHLAFPLQMDSSLWRDLEYFTFRIHSSGLLNFYARSAGLQHLAIAFILLLVMSFLAGIVFVLEKL-
DereIR56d    MKGVRTPILYDMPFENFIHGTSGNLFLGFLEFVNATLVDNLLDLVSYETLIVSYSYPIGCCIMVPMHVWILICLFTLYITAAIYLLTSVPMRYLYILLAIWGIVTSNLYISRMTSYFTAAPPVRQINSVADVVYHVFPLHKDSHMRSVMTEYIMIAQHAGLMSHWERELSLDFFSSVLRTWTLGLILAGLAFAAEMKW
DereIR60a    PRNFFVCSSISAP-EDCILGLEMRILGFMKNRLNFDVNHGLLGKVQCDFVFFWGSDTYLHTWYIKMVTWIGIILILIISWLCWFTIIIAVTRLFFMALTLYGLNVVATYTSKMIATFQDPGHLHQLDELTEVLPLQMIMKAGFPFLFEMNTIIRLMRDVGIFQKIDADLTTEHLKGPFFILVVGSCCAALTFLGELLI
DereIR60b    LGGLSTLPDNIIPAGRQLAGYLYPFVRNYVSTINATLKIEVVRLSEVDLPLTSQNVPLEWFLMLPFVFEK-LAPVLLLLTILL--ALQPFLMLVYFVILLNGFTFSNCALTILETWLVHPPPGHPIRSWEQLRILAMPLPKNSMFHKSLNRYRGLTQQSGLYQYWSRRFEWQDFGYVWLGFVAGAAVSVLVLLGEIGY
DereIR60c    LGGLKGVPDGIMPMGLQMGGYLSHFIRNYVSTINASLQIDLDTFTGIDFPLLQQDIAMEWFLMLPFMLYLIPVIA--LLVLVL--VLQPFLMFVYWLLLVSGFFVSNYVVVYLTAWLVQPPSSDPVTDFDQMRIMGMTMPKNSIFLSSLKRYRTRTSEGGLYRLWFTKLKWEDFQFAWLGFLGGTVLGCLVLLVEIGC
DereIR60d    LGGVTALPSNIMPIGCKLSGYLHTFLWNYVDNINATLKITVSRLSKVDFPLGSQQVPMEWFLMLPFV-RLLAIII--VVGVVL--ALQTILMFIYCLLLLSGFFLSNYYLANLTTWLVHPPASDPVLKWKEFRIMSMPLPRNSIFYKSVLRYAALTRETGLYVFWFRRLKWTDFLLVWLGFLGGTCMNVLVLLLEVAH
DereIR60e    FQGVRTLRSTLAPFGLVRAGYLFTAVKELAYRYNATIESAVSDMLRLDIVCVAYTAPLSEYFMAPYSLWVVVISTVLYGTLMLHLILNCHDMAIHAILTIGGFILTNVYLATLSSILTSGLYDEEYNTLEDLVLESYCVSTSLPYLELTSEFMRRLQEHGITIKIKADFDLDYYLFAFVLWAAGLGLSLLVFFVEFVS
DereIR60f    LQGIATVPYNLLPVGRQMTGYLTHFYRNFARSLNASLRVATAALLRVDFPLFYPSHVGEWFLMLPYLGWQYFLGLMIVLALLLVNILQSFRTLLYSLLMMAGLIVSTFYSANLATLLVHPPAAFRILSYDDLRPVTMPMARNSIYRDVFNRYLSRTLASGLYDLWFRRLVWADLYYVWMAYLGGTGVSILVLTLELSC
DereIR62a    LRGIRLPVQQDVPFKLELAGLGGILINNLMKHLNVTMDLALTDLIVVELSPVDYSYPTQRCFMIPVFLWLCLLIALLVVHFL--YILVDPGRSLCNFLLGGIFILVQTYSTKLTSFLTVTLIRRPVGSLDELLPYQYQLRVDSHLKDALHRFLLHVQQAGLHDLWLETLALNLLMPAFSLFLCGLLGSGIAFLVEIRH
DereIR64a    RVRVVVTNKNMTG-HDTMNRFNFNLLMAVRDMFNWTFVLGMIGALITDIGGIDVAGRSWPCFIFRFLVWVLIVGCGVLTVFILWFICQGLGRCIVITSLLFSFCIYQFYSASIVGTLLMEKP-KTIKTLSDLVKTVSIMQKNSPMRKVISYGLRRVTETGILTYHFNVVDMDTVSSALLILLFSYGITLMILAIEIVY
DereIR67a    YFGIVTLPDQFPPIGLQMTGYVYKFLLEFIRRYNFTFRWLLRNMTLINMAIGVFSHIYDWYIMVPYVFLIVLIIFYSIFTI--LDIMQSFSKITNATLFLLGLVLSTLYAAHLKTLLTKRPTSQQISNFRQLRLLSLVMQSNSIYEDHINDLIHRVQSAGIVEYWKQQFKVGDLLWIWILWASFLLLSFVIFLCELLA
DereIR67b    LNGITNGIRAGAPFNLILSGYMLRMIVDFTHHFNGSVQLDAIKLLAIDFF-FSMTNILYAGLIVPLITWIAWLIMLVYCSLALRIVLGSRRLLLFLILTTTGFILTNLYLAQLSSNLAAGLHEKQINTWEDLDPLQISAAFGRPYLQLFNWFVGKIFESGIYLKMKDDNDVEYYYLIAGLWFGGLTLATICFLAELLI
DereIR67c    LQGVRISVETMTPFGLVYAGYMYRMVKEFIETYNGTEEHEGLTALKIDMMPFYRSRILYTYIMVPFIVWVTIMVSFVYASIVIWWLFLPGQVLSFMILFIVGFMLTNLYTAQLSSYLTTGLFKSQINTFDDLFPVFVALRHGLPYVELFNKYLRRIYESGIWIKLQEDFDKDFYFFAYILLGMGWCVSTIAFFSERWR
DereIR68a    LFGLPVAISEHVPL-NSFQGVEVEIMNALGKALNFRPVYMLVNEVAARFAIVELSAPHNLTFLTPFIMWAGVLLSLFVVGTVFYALLVALLRVLTGWYWIYCILLVATYRASFTAILANPAARVTIDTLEDLLPVVLAMEKNSALKPRIDGSIQHLAEGGLISKWLKDMNIQKFWSSFVALCVGYVISILTLLAERWH
DereIR68b    LRGLRFSMFTDPLVGMAVDGVAARV---VGEILNATVTYGVVRDIITHFAPVEVFYPYTLHLVVPFVVWYLLLVTLLVVVLVFWLHVEPVMRTCLMGWILFSYVLSTIYFAKLESGFVRPSYEEQVDRVEDLAICTYILPIGSPFLHRLEFLYSSFLEHGFFEHWRQMLTLDILQGAFYLWSVGIGISCIGFALEQAH
DereIR75a    LRVVVTQRSLTLSEHDSLARFGFHLTLILRDLLHCKMKFGSVGAVVADLTALSAIIETGSVCIFRFLVWYLFGAVLSLIGILLWIACQSSGRLIYFALFLISFIMYNYYTSVVVSSLLSSPVKSKIKTMQQLALFYTHLHRNSTYKELFRLRFLRILETGVYRKQRSYVGMEYVAPLLLMLICADILVVVILLVELAW
DereIR75b    IRAVVTALPLNVSEHDTYSRLGYQARQPLRDMLDCKFKYGMIGDLIADLAILQPITKFSEICMFRFLVWLTFALLLFLAGCLLWVGCQGAGRMAFFALMVTSFLMYNYYTSIVVSKLLGQPIKSNIRTLQQLAHTHTVLAKRSPYAELLKLSELRMLETGVHFKHERSVGLEYAAPLFIILLGAIILCVGILGLEVIW
DereIR75c    FRLLVSVLPINSSEHDSISRIGYRLILHTQEILGF----GAIGMLTAELCTVHPMTEQAAVCMFRFLVWFAFAGLLIFAGVLLWMACQGSGRLAFIAVMLTSFLMYNYYTSIVVSTLLGSPVRSNIRTIQQLAAVYGMVHLNSTYRQLLTQLQVRMLETGIISKQSRFVGMEYAAPLFISLLVAYFLALLILILEICW
DereIR75d    LEGFNSAIVIAFP-HDTISKINHRLMLELANRLNMSYNTGLMGRFQLDLAQVDFVAETYAGIMFRFAVWVSILMLLIITTVVLVLMCQGFARIIVFTTFVAALFLFTSFSANIVALLQSPS--DAIQSLSDLGMLAIPTRKNFPYKELIRRQLRWQREVSLVNREERKIGITECRYALGIFGCGAAVSFGLFLLEFIF
DereIR76a    LKGVVIGIFDYKPLTVTIDGTDIQLMLVFCELYNCTIQVGLVGMILNDYGVMDMTHFLGVTCLVPLLLWMCVMLCLLLESLALCVFVQSTLRTVLVASYMIDIILTTVYSGGLAAILTLPTLEEAADSRQRLFFTVAFVPRLWPHLNAYNDFILAWHSSGFDKFWEWKLGIDNFIGLILLWCFGMICSLLTFVGEVWR
DereIR76b    IGGLRIATLEDFPYGRIGLGVSFQIINFLKKKFNFTYEVSLIEMVNVDLAAVFYSTTSLWIMVMQLLVWILILVSLLAVGPIIYMLMQGSTRLLFATWWIFITILTSFYTANLTAFLTLSKFTLPYNTVNDILIRTFAYPIGSNLSLLFDPELLKLVESGIVKHLSSSLRNGDLMMTYYIMLAGFATALVVFTTELLF
DereIR84a    LIGVLTEKPPGLG-QDPMQRKTYQLFQLVERMFNLSLAIGVMGQVTADLAVVQYSAVLHIHFLFRFFVWWCVLVLVTGSTVLLLCYLQGPTRLLISLSCIFSFMLMQFYGAFIVGSLLSEGA-RSIVNLQALYDSGSVMPKGSPWREHLAHALLHLRATGLLQYNDKKVDLEHFAPALFALVLAMLASALVFLLELLL
DereIR85a    MQRLRMCIYKDDVI-GIILGTDGLLAAYVAERLNATMMIICFLEVAVDVAMAESTVSHMLCVIVPIFVWALILVSVLVANVFCYIALMPMLRLFLIFWLYFGLLICSAFKGNLTSMMVFQPYLPDINQLGALAHAVYIVPYGSPYLGFLDSLIRSSHEFGFERYWDRILKLQHFHAVFALWLVGIGMACVVLAWEHLT
DereIR87a    LSGLTASFRPWEP-EFKLSGIEYQMVQTIAERLHVTIELHLFQQLIIEMLIVSSSIPYHLTWCVAFVAGFLIGIFVVTCSLVVWLLLQAILRQLFAISFLMGFFFSNTYQSFLISTLTTPRSSYQIHTLQEIYLVTMLLPKKYHLLHQINPVVQHIIESGHMQKWARDLTFDQFRGAIAFSGGLLLVACCVFAFELCY
DereIR92a    LQRLLVGSITYVPIRLTFDGAEANVLKTFCQVHNCHLRVGMLGDIYVEVAITETSDTIAVTILGPNITWLLLIATLVTCGTFLYFFIQPSPRFFLATLLCATITLENIYSGQLKSMLTFPFYSAPVDTIEKWAYTRAVSIRGWILMPELNKHIRTCQETGLYFHWELELDVHNIAGALFVLAFGVAFAACALLVELLI
DereIR93a    FRNMDILTVHNPPIGVEHKGIVMEIVKELSRALNFSYYLRVVEMVQFFIAAFNYTVPISYSFITRFTTWFCLMGIILLTAPTLYALLQGGGRLVVGFWWIVVIVLVTTYCGNLVAFLTFPKFQPGVDYLNQLEQIAMIVPAQSAYLHLVNRHINSMFRMGFIERWHQMVNMDDMQGCFLVLLLGFTVALLIVCGEFWY
DereIR94a    FHGLNAVPS-DVR----LFAALTELFVEFARRHNSTLQI-AEIQISYDIDMNNIAMDMNLIIVVPILSWLALIFYI--EMTFVFIILQTFIQHFFVFMSLFGTLFVGFFDCKLRSFLTRKPYYSQIENFSELRPLTFSLRRNSIFSQHLRHFIINSADTGMSTYWFKILSFEHFKWLWASLCIAYVISFMVFIMEILW
DereIR94c    FQGS-------VNIGIPLSELKDYEIVQFAIKYNLSLKL----DTKFDIQLMAFVSPNTLIVIVPVLKLICCLLIAYVETLILWLILLPFLRQLFLVISVFGLVFSNFVSCKLSALLMKPAQNPQVRNFEELRPRMYVLENNSALKWMLTRFINYIPQTGIPDAWNGVLSIHHLSWIWHLLVIGESIATLVFVVEILL
DereIR94d    LHGIPIALGGSSPIGLIFSGPVGNFMKSFEQRYNCRLVQDLIAAVRVQIALTGFSYPFEWCLMMPYSAFGVTIVAMVLISLILSIVLQSFIRAMYLVICLLGLLITSWYNSYFSTFVTRAPRLPRLSSYESIKPIVFPIVSNSIFRKPFDRHILEVAATGLLSRWRDMMKVEDLLQIWRFVGWMFGLATMVFILELVC
DereIR94e    FHGMPVILGGTAPIGVVYDGTVGHFMTAFQQKYNVKFVQQTVSAVRVELSIFGFSYPYEWCLMLPYTAFLLTLGTLVIISCLLASVLQSFVRGIYLEICVLGILITAWYNSYFSSYVTSAPKQSALRTYDDIFPFGFPLHENSVFMEPVQMLIMELAERGLYFHWMATMQIQDLQYVWYGYAFMVVFSSLVWLLEILV
DereIR94f    LKGIRTIPDNSEPIGITIEGPVWQLMVEFVKHINGTLQLQVLDLVRVDIAAHVYGFPMMWCSMLPLATWLILL------VLY-----VHRISLVHLIKLLINLALICFLEAQLSAYFIGPQKVNHISNMQQLELFSLILQSNCLYRHENRNFILRMHEAGLISLWYRRIRWSEWQYVELLHVAGLLFSVVVFVIELTV
DereIR94g    LREIRTMPDYSEPIGKEILGYLWDLLEAYAQKHNAQLQVELLDAAQIDLGAHEISYPVNWCTMLPLS-RVMPYSTFVLLLFW-----FYESRLKSIGWLVLATLVSSNYVGRLLYLFTDPPSLPPINSLSVLMPFGLVIPENSPHKAPFHSYILRIREAGLHDLWVNRLNITDLRNVFITYVSVLLISMVLFTCELFV
DereIR94h    LQGIRIQPDLSPPFGYRLGGYLWRIVENFSRSLRGDTQIYMIQFTRSDIGVYDYSYPLFWCTMLPFFLALLLLLAFILCFLV-----PQLGRLIRVASRIFALVMLCSSSAQLLSLLMSPPLQTRIKNFDDLLPWGLLIAPESLYREPLQHFTLNMNQAGLMTNWMTQLRLKDLRMCWLILAVGLGTATGVFTIELLL
DereIR100a   LEGLRIYIFDSVYAKLSVSGADANLAKTVARQLNFTAEYGGVGRAHVDIIFIQFSAAVYLCLYVKPLVWLCFLLVGLLGTLVW-LWVVNVERIFVASLCLVSVIFGALLESSLATVYIRPLYYRDANTLRELDHIAYVLPRPSPYLEEVNRIVLRLVAGGIVNLWTGELTLSDVQLAFYALFIGCLLAAIVCMAEVLL
DereCG1115   IANLVVMTREERPMGIRFEGFCIDLLKAIATQVGFQYKIGIVQELMADLAVIDFTKPFMIGILFKFMIWLYVLAAYILVSFALFVFLQGSTRIVGGCWFFFCLIIISSYTANLAAFLTVERMISPIESASDLAGYGIATPKGSPWRDKISLAILELQEKGIIQILYDKLGVENIGGVFVVLLCGLALAVVVAIFEFCW
DereCG3822   LKNLVVTTILSNPMGDQFEGYAVDLIHEISKSLGFNYKIGMIRELLADLAIVDFTTPFMVSILYRFLVWIYMATAYLGVSVLLFILMQGCTRMVAGIWWFFTLIMISSYTANLAAFLTVERMDSPIESAEDLASYGIATPPNSPYRTAINSVILKLQEEGKLHILKTKLGLANVGGVFVVLMGGMGVACVIAVCEFVW
DereCG5621   LVNFVVITAISEPMGDQFEGFGIELIDELSKKLGFSYTWGMLREIIADMGIVDFTIPFMIGILFRFMVWLWLGLAYMGVSISMFVLLQGSTRAVAASWWFFTLILVSSYTANLAAFLTVESLVTPINDADDLSGYGIAMRKNWPYRDTLSQAVLEMQEQGLLTKMKTKLEISNLGGVFLVMGVGSFFGIFVSLLEMVL
DereCG9935   SMNLVVITILETPMGERFYGFCVDILETISREVGFDYILGMVAQLMADLAVIDFTKPFMISILFKFMIWLYVLIAYFLVSICIYVLMQSTTRIISSIWGFFSLIIVASYTANLAAFLTTERMINPIENADDLAGYGIATPKGSPWRDKISLAILELQERGDIQMLYDKLGLESIGGVFVVLITGIIAAAIVAFFEFWF
DereClumsy   LSNFIVSSRLGAPTGSRYEGYSIDLIDEIAKMLNFKFEFGIVRQLIADLGIVDFTPPFMISILFSFLVWIYMGSAYLFISLLLFALMQGCTRLVTGMWWFFALMMLNSYTANLAAFLTNSRQANSINSAEDLASYGIAMPFNSPYRKQISAAVLKLGELGQLAELKRKLGLENVGGVFLVLGLGLFAAMVLGCTEFLW
DereGluR1    DRNYIVSSLLEEPSGDRFEGYCKDLADMLAAQLGIKYEIGMVGELVADIAIIDFSKPFMISIMIKFLIWISVILSYLGVSFVLYFFMQGCGRIAAAVWWFFTIILISSYTANLAAFLTVERMVAPIKTPEDLAGFGVATPIGSPLRKRLNEAVLTLKENGELFRIRNKLSLSNVAGIYYILIGGLLLAVIVAIVEFFC
DereGluR1B   EKNYIVTTVLEEPMGNRFEGYCKDLADQLAKELGINYELGMVGELVADIAIIDFSKPFMISIMIKFMIWVSVIFSYIGVSIVLFFFMQGCGRIAAASWFFFTLILISSYTANLAAFLTVERMVTPINSPEDLAGFGIATPLGSALKDPINLAVLKLTENGELIKLRNKLSLSNVAGIFYILIGGLLVSVFVAILEYCF
DereGluRIA   VQRYTVVTHYEEPMGEKYEGYAVDLIIKLSEMLEFDYEFGIIRKLIAQIGVVDFTVPFMISILHYFLVWIYMIFAQLIMTLAFVFIMQGCMRILTGMWWFFALMMLSTYTANLAAFLTSNKWQSSIKSLQDLIHYGLAVPLGSDYRTNLSVSILQLSERGELQKMKNKLSIIELGGVFLVLAGGVLTGVILGIFEFLW
DereGluRIB   QKPYTVATRVGKPSGERFEGYAVDLIYLLAQECKFDFNFGIIRQLIAQIGIVDFTVPFMISILSYFLVWLFVMIAMMITAFALIFILQGCMRLLTALWWIFALLVSQTYVAKLAAFITSSKIAGVIGSLHDLVHYGIAVPLNADFRSNLSVGILRLSERGELFKLRNKFDMDSVGGLFVVLIVGVIVGLVIGVAEFLW
DereGluRIC   QKKYRVATRIGPPSGALYQGYAVDLIDAIARYVGFEYEFGIIGEIIAHMGIVDFTVPFMVSILAYYLVWIWILISVFVMTVLKTIIMAGCVRMFEATWWIFAIIIANSYTANLAAFLTSSKMEGSITNLKDLSHYAIAVPFGAEYRSNLSVAILKLSERGELYDLKQKMTFEQLRGIFYTLYAGILIAFLIGITEFLL
DereGluRID   VNKIVLISVATQPSGNQFQGYGVDLIKELADKLGFNFTFGMLKEIVADLAIIDFSIPFMIAILYVFMVWLYLGIAYLGVSLCFFILLQGSTRTISAIWWFFTLIMVSSYTANLAAFLTIEYPTSPINSVKDLAGYGIAMVKNWPYRDKFNKALLELQEQGVLARLKNKLGVDNLSGIYVVLIIGSIISMIISILCWCF
DereGluRIE   ANKIILLSVPNKPQGSQYEGYGVDLIKELADKLGFNFTFGMLREIMADLAILDFTIPFMIAILYLFMVWWFLGFSFLGVSLSFFILLQGSTRTVASFWWFFTLIVVSSYTANLAAFLTIENPQSLINSVDDLAGYGIAMRKNWPHRGKFNNALLELQEQGVLEKMKNKLDMNNLEGVFFVLLVGSCCALLYGIISWVL
DereNmdar1   MIPLKLLTIEEKPSNFCCRGYCIDLLIELSKRINFTYDLGLIGELVADMIVIEFSKPFKITILEKFLLWILVMVSVHVVALVLYLLLSGIARVLGMVWAGFAMIIVASYTANLAAFLVLERPKTKLSGINDARGYGIGLQKGSPWTDAVTLAILEFHESGFMEKLDKQLGLKNMAGVFILVGVGIAGGVGLIIIEVIY
DereNmdar2   IAWLKITFLEEAPEFQCCSGFCIDLLEKFAEELGFTYELGLIADLVTDMVLVDFSEPFMIAIVVAFLSWMLVGIVAIAATFMIFLLFAAVSRFMTNVWALFAVVFLAIYTANLAAFMITREEFHEFSGLNDSRGYGLAFSRNSKYVQMFNKRLLEFRANGDLERLRRYLALEQFLSAFLLLMAGILLAALLLLLEHVY
DyakIR7a     LSGLRVSWYPLAPFEERLSGIDGELIKLLAHIFHFRILLGCFDQVISSILIFSFTSSYHLVFIMHLVVWLALVASSLLLILVIWLLMNPLSRILYAGWLLLVLVLRVVYQGKLFDSFRLPYHKALPTEISELIQMVIYLRRYSLLKFAFDRKIKQLLSAGIIGYFVREIPLDSFCGLYYVSAIWLSAAVLAFILELLS
DyakIR7b     FYGLTCATWEDMPV-GSFVGIEGALLQFMATNLNFSVGLTIFDEIFADFSLIPYSQSYFIMLVTNLSLWRAIGVVLILACLLLMLVLSGDGRLVLLTWLFATLVLRSGYQSGMYQLLRQDTQRNPPQTIAEVLQLAFYVRRHSHLVGVLNKQIQHAHAHGFLEHWTRQLSMRELAALFWLILWANLAAVVVFLLELLL
DyakIR7c     LHGLVVATFEHRPHGRIILGIEGLIFRSLAERMNFTVKLGILKMMVVNLTFMLPSISHAIVLVIPLTIWSCIAVSLLLGFLLISHLLGLAARFILVMWLLQALILRAAYTGQLYLLLQDVEMRSPIKTLGEAQPLTFYMRPHSYFKRRIDRLLMAMMSSGIVARYRRMLSMWRLGGVFVCSAGLYLLALLVFILELLS
DyakIR7d     LHGLSVIVWDIPPRPDGLAGLDGLLLRIVARKMNFTLKLGAYKMLRANITILESTSPYSYIIVMRMLTWLVVSTVLGLH--WLVG-----PSPILAGWMLWIFVIRASYEASVFNYIHNSPVKPSPRTLEQALMLCVYFPQGSYFAWEINNLLFNMRSFGIFQHHSQIESMSFVLAALNCLMGALCFSIAVFGLELLS
DyakIR7e     FFGLRCALWNVPPTLLVSGGYEGRLLLALAEKMNFTIAVEALEMLQADLTLATSTNNYHEVGVLALFIWMGILGVVALSALVQLLFVMPLARLYCVMLMMYTLIIRTIYQGLLYHLIRTHQLNRWPQTIESLVQLTMYLAKHSFLIDQLNEEIMWMRSVGLLSVWARWLGTMELYAIFLMVMVGLIVGLLVFVLELVS
DyakIR7f     MHGLTVLTWPQPPENSRGSGFEIQLVEQLARRMNFSLELGPIERLLVNISMLTTPMSYYLVAVLQLVVWMLLLLALLIHLGIHLPLLAALHRFIAAHWLWASIPLRISYQSLLFHLIRLQLYSTPSFSLDQLLYTGMYMPKHSFLYEKLDDDIRRLDASGFIHAWRRAINHAKLSGIYVVMAGLYLLAGLVFAGELLL
DyakIR7g     LNGLVVLARRVSPDGLGLRGLEGRLLQELSHRMNFSIQFQLLQKLVAHLAILTPVFPHYVVCLLLWSTWICLVAG----------ALLPILQLLFASWLIFGLIVRSMYSALLFFILRYHLHQRLPGSLPDLTQLAIYLQKHSHLAAHLDHLVMSIRTVGLLHHWAGQIRQPDLWAVYILTAGLYLLSLVVFVCELLA
DyakIR8a     SSVFRIGTAESIPYGPIWEGYCIDFMIRLSQKLNFEFEIGVVGDLVTDFAVIDFLPPYYISIAIRFMVWLSIVAALVGTAIMIWFFTQGGGRMLVAAYWLFVVLMLATFTANLAAFLTVERMQTPVQSLEQLAPYAVAVQQGSHLGDELSYAILELQKDRFFEELKAKITLESLGGVFIATLFGLVLAMMTLGMEVLY
DyakIR10a    MAGLRIQMFKSVYPGTSVTGVDFQVAQMLRERLNFTMLLGAIGSIILDICLMDFTVAVYLCIYVPPIIWLGFVLTAFACALIW-LWVLNLERMFIGTLCLVSVIFGAIFESSLATVYIHPLYYRDINTMQELDTISYVMPRDSPWEDAINALLLRFLNAGLIVKWIQDLTIGDLQLAFYVVIGGNLLAFLGFLGEHFR
DyakIR11a    LGDINVSATHLPPIPEDLSGIDWDLLQLLAKVLRFRIQLGCFKQLAVSIAIFSKSTVYHFVMVVRLIVWGVIIAILLLAVLSTCLIVNPILRYLVASWMLLTLVLRCAYQARLFDVLRLSRHRPLPEDLSGLIHLVIYFPRRYFLRPAVDRKIKQLLSAGVMAHIERRITRRIMNGAYRIHALVLLVATGIFILEFLA
DyakIR20a    LRGLRVMPDLSPPFGDQITGYLWDFLATFAGSVNAGLEVYMLEYSAIDVGLHQYSYPLLWCTMLPFGLAILLLL-IILAARL-----FTHSRPARIVPHLLALLLLTTCSAQLLSLLIYPPYQDRIASFEDLLPTSVVMAPDSIYWEPLKDFTFSVHQAGLMDHWIRKLKLGDLEIVWWLSGAFIAVASAVFLMELVY
DyakIR21a    FAGFQVSAANQPPFGLRWDGVEFRLLTMISKRLNFSIDITIQEQIIVDIGMSAMSVGHSAAFITLIMVWVALICVYLGGIFPIVFFTKYSTRLLIGAYWLFTIIITSCYTGSIIAFVTLPAFPDTVDSVLDLLQIGFLFPRESVYKMKIDSMILLAQQSGLIAKINNELTTADTEGMFLLMALGYFLGATALVSEIVG
DyakIR25a    TADYRIFTVVQAPIAKGYKGYCIDLINEIAAIVHFDYTIGIVKKLIADIGLIDFTVPYYITIMMQFLVWLCILAAYFFTSFLMWILTQGGGRLVAATWWLFGFIIIASYTANLAAFLTVSRLDTPVESLDDLAPYAIAVQQGSHLKDQFNNAILTLLNKRQLEKLKEKISIQNIGGVFIVIFVGIGMACITLVFEYWW
DyakIR31a    LRGVIDKEDIISNIGAAFIKYHYELLGLLRERFNFTVNFGLLGIVTADIAAFDTIHQSWTAFLYRFLVWFFCLLTLGVFSII-WVCCQGLVRFLVMTLFLFSLVMYNYYTSSVVGGLLSSSDQG-PSTVDEITIMNWILHKNSQYTEIFKTAMCNAHEKGFVERILRRVSLAGVLPGFVIL-----------ICKK--
DyakIR41a    LQGVIIAGFDYPPVKVYIDGTETRIVLSFCEKFNCTIQIGALGMLIADICILDLSMYLVITCLVPPLLWATILLCLCVEAVGLVLFIQSEVRVLLFACFLNDLIITSIYDGGLASILTIPSLGEAADTVHRLRYTVAFVPRLWPLLEKFNTLIYSWHSSGFDKYWEFRLGMSNFAGFIIVWILGSAIATCIFLVELF-
DyakIR47a    FMGAFTVPDMVPPFGRRPAGSLYNSFKEFTQRYNITMLLEIIARTVIDLALGSRTQPLGLSITVPFFTPITIGGYYVLLSIMEVIILLSTKGQLTMVMSVTGLILSCYVAAQTSTVLTMKPQYRHINNFQELRAYTAVLEKNSIYALPLHDYTLQVLSAGLVYHWGDELKLPDYKVCWVILLIGGALAFCVFIGEVVV
DyakIR48a    VNGVRVAAYNNVPFGTIYAGYFMRFARAFMKNINATFKPNCTQFILVDMCAFAISREVRANVVVPLTVWIVLATYVLLISLFLCLLLNGFRYILFGVLFISGFVYSTMYLGLLKSMLISETFEKQIQTFEELAFAGFPMSKKWFLKHHLSRAWFHAFESGIIDKMASDLGLYYFVMPAISLVLGYSMALLSFIIEVIA
DyakIR48b    LHGVRVAAYNNAPMGQVFAGFYMRFIRAFIGSRNGSFVPNCTLNLVVDVCAFSLTHGFRANVLVTLTVWVCLVVYVLLVVSFLSFLLSGFRYILFGVLFIAGFVYSTEYLGLLKSMLISEVFEKQIDTFEALVYTGIPMRKRWFLKHHLGRAWYWAFESGLTRKLALDLDVDYFVMPAIALAIGYILALVSFVIEMTA
DyakIR48c    LMGMRVLVTNDPPFSNRYKGSIATMLKIFADQLNATFQAECLQMVRVDACGYATSQPVRVVIMAPFFVWIGTGIIVVYIAVMGSLLLRELKLMLLLLLFGIGFILCNLYVALLSMMLTTKLYQRPIENLADLKWAVQVIKQNWVLEKHYNDHVQRLFETGLQNKLVDDLRLEDIVMAAMVLGGGHALAGICFLVELF-
DyakIR51a    FQGVSTPVENDIPFGKQIRGFGYRTFVEYLHRHNGSLHVRIMKQIVLEISLGDHSYPLLNCLIVPLLSWILLLGSVVYISGVLYYIIIPSLRYVSVHLSILGFVVTNLYSIMLGSFFTTLVVGEQVDSMEQLIIIGYPMRRDCHLQPTLNIFIMRIQDAGLLQHWKVSLDVDSLRLGWAVLICGWLLSTVIFLCERR-
DyakIR51b    FQGVSTPAENDIPFKRKVLGYAYRTFVEYLDHYNASLRLRILELITLEISLAAKSYPLLNCLIVPLLSWYILLFALIYITGILYWILIPTWRHIFLQLSVLGFISTSWYNIELDSFFTTIVVGEQVNTMDQLVHIGYPMRADSHLEPSLNYFILMIQETGLLNHWLVSIDVDTLRLGWSVLGIGWMLSALVFSCEYWH
DyakIR52a    MRGIRTAPDSVVPMGTKMFGHLAHMMNTYAQRLNAKLQFDIMKWAKVDIGTDTIWYPYLYCLMVPYSVLSIIFVMLCLFSVLIIYLLQSFLKLIIFVLCFASVMITTMYEAYLQSYFTQPPSEPNIQSFRDIGLFSPPLRRYLPHRHLFEDHMMQQHEFGLVKFWKSQLLLDDISWILKLYLGAMLISSGCFLLEILR
DyakIR52b    MKGIRIVPDLLPPMNTKMIGYVANLINNFAQKLNATLQLEISRMARLDMGVDTASYPYLYCLMVQYAVLGIIFVMFCLLSLLLIYLLQSFLRLIFTILCFASIMLNTMYDAYLQSYFTDPPSEPYIRSFKDIGFFSIPLRRQLPYRHLFNEHMMRQQEFGLVKYWKGHLVMEDISWIVKLYLIATLLCVFCFMSELGW
DyakIR52c    MHGIRTLTDKKTPIGQKYKGYVAMLINHFVEKVNATIEMDITDLISLDIGIDSISYPYLYCFMVPYLVLIMLFVIFCICSVLIIYFLQPFLKLIFMLVCFSSLISTTMYVAYLQSFMWGLPIEPYLTSFDDWKILSIPIRRHLPYRDIFEEHMLRQKEFGFTKNWIDEIEVHNLYWAFTMYFVGMGMGLCCFIFELLG
DyakIR52d    MQGIKSVTYNLVPMGLKYIGYVANLLNNFVEKVNATLEMNITKWASVDIGMDTISYPYMNCFMVPYMVLIMFFATFYIFSVLLIYFLQPFLKLIIMLVCFSSLISTTMYTAYLQSFMWGPPFDPKISSFADLEIFSFPIRRHLPYRDIFEEHMRQQNEFGLSKYWIDEIEVEDLSWVFGMYFTGLGISCCCFGLELLG
DyakIR52e    MHGIRTAADLLSPMGRKTTGYVANLVNTFAERVNATLELEILGMVELDIGIDISSYPYIYCLMVQYAVLGIILVLFCLLSVLLIYLLQSFLRLIFTILCFASIMLNTMYDAYLQSFFTNPPSEPEIGSFEDIGFLSVPLRRHLPYRHLFDEHMMQQHEFGFVNYWMSHLLMDDISWILKIYLAAVVLCVLCFLLEIGV
DyakIR54a    MHGLIVMPDQWLPVGQILAGSVGRFFHVLSWKLNATLQLALKELSKVDVPAPSTSYPMEICLMVPYFNMLLALVVVFSYGLALNLILQSFTRFIFLMLGIVGLNVSSLFGAALDTLMAHPPRQFQARSFADLWLLSFQWPQNSLFTDPVSQLILEVNANGLYDFWVGMLRIADFQWMWQAYGTLMVISMLVFCLEVFW
DyakIR56a    SN-LVLRVMDDSPFGISLSGPIGLLIINFMRHINMTTEIFENYQQTLSG--LMKQSTFTICLLVSLDVHRLTTLGFVIKY-----FFIPLERWIEVFIFLFVNILLSSNISITSSALTTGFFEAPIRNVEAMRILGIPLNPTTPFRFMFKNFFDRVVESGLGQTWVHELSIKFFSNFIMVYILGLVLATLAFVGELVQ
DyakIR56b    ---RSPYSFDIPHIEKFCGPYMEIVKHFAQVYHYKLFLDVEQDIIHNLSLHTKHSYPLENCVMVPLVIWSCLFLGTFYVALLLRYNMMSVLRVFYTLLYVFGFILTNYHISHMTAFDMKPVFLRPIDTWSDLIFNALPMASNASFADSLNNFILNVFQAGLWNYWEELLNLEFFTTAWIVMTAGIPISSLVFCLELYV
DyakIR56c    VGGFTTPLRQDLPF-GHYDGSTYRIIETFVRFINGSFAEDALQLIRMEFCALEKTYPLLWCLMVPPLVWFFALGALLALVLLVMWIIVPILRLLLTTVFFHGFFLSAYYTSNLGSILTVNLFHAQINTMDDIVHLAFPLQMDSSLWRDIEYFTFRIHSSGLLNFYARSAGLQHLAIAFILLLVMSFLAGIVFVLETLS
DyakIR56d    MKGIRTPIMYDMPFENFIHGTSGNLFLGFLEFVNATLLDNLLDLVSYETLIVSYSYPIGCCIMVPMHVWILICLFTLYITVAIYLLTSAPMRYLYFLLAIWGIVTSNLYISRMTSYFTTAPPVRQINTVADVVYHVFPLHKDSHMRSVMTEYIMIAQQAGLMSHWERELSLDFFSSLLRTWTLGLILAGLAFAAEMKW
DyakIR60a    PRNFFVCSSISAP-EDCILGLEMRILGFMKNRLNFDVNQGLLGKVQCDFVFFWGSDTYLHTWYIKMVTWLGFILILIISWLFWFTIIIAVTRVFFMGLTLYGLNVVATYTSKMIATFQDPGHLHQLDELTEVLPLQMIMKAGFPFLFEMNSIIRLMRDVGIFQKIDADLTTEHLKGPFFILVVGSCCAALTFLGELLI
DyakIR60b    LGGLSTLPDNIIPVGRQLAGYLYPFLRNYVSTINATLRIEVVRLSEVDFPLTSQNVPLEWFLMLPFIFEK-LTPMLLMLTILL--ALQAFLMLVYALILLNGFTYSNYATSLLETWFVHPPWGQQICSWEQMRIMAMPLPKNSVFHKSLNRYRALTQQSGLYEFWFKRLEWQDFSYVWLGLVAGSIASILVLLGEMGY
DyakIR60c    LGGLQGVPDGIMPLGMRMGGYLSHFIRNYVSTINASLQIDMDTLTGVDFPLLQQDIPMEWFLMLPFTLYLIPIII--LLAMVL--VLQPFLMFVYWLLLVSGFFVSNYVMVYLTAWLVQPPTRDLVTSFDQMRIMGMTMPNNSIFLSSMKRFRLRTSEGGLYLLWFQNLQWQDFHFAWLGFLAGTTVNCLVFLGEIGY
DyakIR60d    LGGVTAVPGNVIPMGRQLAGYVHTFIRNYVDTINATLKITVFRLSKVDIPMGSQEVPMEWFLMLPFV-RLLAIMI--VVGLVL--ALQPILMFIYSLLLLSGFFLSNYYMAYLTMGLVHPPAVDRILDWDQFRIMNMPLPRNSIFRKSLVRYAALTRETGLYPFWFRRLKWTDFQFVWLGFLAGSGFSTLVLLLEVAH
DyakIR60e    FQGVRILRSAMTPFGLVRAGYLFAAVKELANRYNATIISAISDMLRIDIVCVAYTAPLSEYFIAPYSLWVVVISTVLYGTLMLHLILNCHDMAIHGILTIGGFILTNVYLATLSSILTSGLYDGEYNTLEDLVLESYCVSMSLPYLELTSEFMRRLQEHGIGIKMKADFDLDYYLFAFALWAAGLGLSLLVFCAEFVG
DyakIR62a    FRGLRMPVQQDVPFNWELSGLGGILINHLMKHLNVTMDLALTDLIVAELSPVDYSYPTQRCFMIPVFLWLCLLVALLVVHFV--YILVDPGRTFCTFLLGGIFILAQTYSTKLTSSLTVTLTRRPVDSLDELFPYQYQLRVDSHLKDALHQFLLHVQQAGLHDLWLETLALNLLVPAFSLFLCGLLGSGIAFLVEIRH
DyakIR64a    RVRVVVTNKNMTG-HDTMNRFNFNLLMAVRDMFNWTFVLGMIGALITDIGGIDVAGRSWPCFIFRFLVWVLIVGCGVLTVFILWFICQGLGRCIVITSLLFSFCIYQFYSASIVGTLLMEKP-KTIKTLSDLVKTVSIMQKNSPMRKVISYGLRRVTETGILTYHFNVVDMDTVSSALLILLFSYGITLMILAIEILY
DyakIR67a    YFGIVTLPDQFPPIGLQMTGYVYKFVLEFIRMHNFTFRWLLRNMTLINMAIGVFSYIYDWYIVVPYVFLIVLVIFYSIFTI--LDIMQSFSKVTNASLFLLGLVLSTLYAAHLKTLLTKRPASQQISNFKQLRLLSLVMQSNSIYEDHINDLIHRVQSAGIVEYWKQQFKVGDLLWIWILWASFLFMSFVLFLCELLV
DyakIR67b    FNGITSGIIAGAPFNLILSGYMLRMIVDFTNHFNGSLKLDALELLAIDLF-FSMTNILYAGLLVPLITWIAWLIMLVYCSVALRIVLGSRRLFFFLILTASGFILNNLYLAQLSGNSAAGLHEKQINSWKDLDPLQTSAAFGRPYLQLFNRFVRKIFESGIHLKMKDDNDVEYYYLIAGLWFCGLTLATVCFLAELLI
DyakIR67c    LQGVRTSVETMTPFGLVYAGYMYRMVKEFIEKYNGTEEHEGLKALIIDMMPFYRSHILYTYIMVPFIVWITIMVSFVYASIVIWWFFLPVQVISFIVLFIVGFMLTNLYTAQLSSYLTTGLFKSQINTFDDLFPVFVALRHGLPYVELFNNYLRRIYESGIWIKLQEDFDKEFYFFAYILLGMGWCASTIAFLLERWR
DyakIR68a    LFGLPVAISEHVPL-KSFQGVEVEIMNSLGKALNFKPVYMLVDEVAARFAIVELSAPHNLTFLTPFIMWAGVLLSLFVVGTVFYALLVALLRVLTGWYWIYCILLVATYRASFTAILANPAARVTIDTLEDLLPVVLAMEKNSALKPRVDGSIQHLAEGGLISKWLKDMNIQKFWSSFVALFIGYVIAILTLLAERWH
DyakIR68b    LRGLRFSMFTDPLVGMSVDGVAARV---VGEMLNASVTYGVVTDIMTHFAPVEVLYPYTLYLVVPFVVWYLLLVTLLVVVLVFWLHVEPVMRTFLMGWILFSYVLSTIYFAKLESGFVRPSYEEQVDRVDDLAICTYILPMGSPFLHRFESLYSGFLEHGFFEHWRQMLTLDILQGAFYLWAMGIGISCIGFALEQAH
DyakIR75a    LRVVVTQRSLTLSEHDSLARFGFHLTLILRDLLHCKMKFGSVGAVVADLTALSAIIETGSVCIFRFLVWYLFGGVLSLIGVLLWIACQSSGRLIYFALFLISFIMYNYYTSVVVSSLLSSPVKSKIKTMQELALFYTHLHRNSTYKELFRLRFLRILETGVYRKQRSYVGMEYVAPLLLMLICADILVVVILLVELAW
DyakIR75b    IRAVVNALPLNVSEQDTYSRLGYQARQPLRDMLDCKFKYGMIGDLIADLAILKPITKFSEICMFRFLVWLTFALLLFLAGCLLWVGCQGAGRMAFFALMVTSFLMYNYYTSIVVSKLLGQPIKSNIRTLQQLAHTHTLLAKTSPYAELIKLSELRMLETGVHFKHERSVGLEYAAPLFIILLGAIILCMGILGLEVIW
DyakIR75c    FRLLVSVLPINSSEHDSISRIGNRLIMHTQEILGF----GAIGMLTAELSTVHPMTEQAAVCMFRFLVWFAFAGLLIFAGVLLWMACQGSGRLAFIAVMLTSFLMYNYYTSIVVSTLLGSPVRSNIRTIQQLAAVYGMVHLNSTYRQLLTQLQVRMLETGITSKQSRFVGMEYAAPLFISLLVAYFLALVILILEIFW
DyakIR75d    LEGFNSAIVIAFP-HDTISKVNHRLMLELANRLNMSYNTGLMGRFQLDLAQVDFVAETYAGIMFRFAVWVSILMLLIITTVVLVLMCQGFARIIVFTTFVAALFLFTSFSANIVALLQSPS--DAIQSLSDLGMLAIPTRKNFPYKELIRRQLRWQREVSLVNREERKIGITECRYALGIFGCGAAASFGLFLLEFIF
DyakIR76a    LKGVVVGIFDYKPLTVTIDGTDIQLLLVFCELYNCSIQVGLVGMILNDYGVMDMTHFLGVTCLVPLLLWMCVMLCLLLESLALCVFVQGTLRTVLVACYMIDIILTTVYSGGLAAILTLPTLEEAADSRQRLFFTVAFVPRLWPHLNAYNDFILAWHSSGFDKFWEWKLGIDNFIGLILLWCFGMICSLLTFVGEVWR
DyakIR76b    IGGLRIATLEDFPYNRIGLGVSFQIIDFLKKKFNFTYEVSLIEMVNVDLAAVYYSTTTLWIMVMQLLVWILILVSLLAVGPIIYGLMQGSTRLLFATWWIFITILTSFYTANLTAFLTLSKFTLPYNTVNDILIRTFAYPIGSNLSQLFDPELLKLVESGIVKHLSNGLRNGDLMMTYYIMLAGFATALAVFSTELLF
DyakIR84a    WIGVLTEKPPGFG-QDPMQRKTYQLFQLVERMLNLSLAIGVMGQVTADLAVVQYSAVLHIHFLFRFFVWWCVLVLVTGSTILLLFYLQGPTRLLISLSCIFSFMLMQFYGAFIVGSLLSESA-RTIVSLQALYDSGSVMPKGSPWREHLAHALLHLRATGLLQYNDKKVDLEHFAPAIFALVLAMVASALVFLLELFL
DyakIR85a    MQRLRMCIYKDDVI-GIILGTDGLLAAYVAERLNATMMIICFLEVAVDVSMAESTVSHTLCVIVPIFVWILILVSVLVANVFCYIALMPMLRLFLIFWLYFGLLICSAFRGNLTSMMVFQPYLPDINQLGALAHAVYIVPYGSPYLGFLDSLIRSSHEFGFERYWDRILKLQHFHAVFALWLVGIGMACIVLAWEHLT
DyakIR87a    LSGLTASFRPWEP-GLKLSGIEYEMVQTIAERLHVSIEMHLFQQLIIEMLIVSSSIPYHLTWCVAFVAGFLIGIFVVTCSLVVWLLLQAILRQLFALSFLMGFFFSNTYQSFLISTLTTPRSSYQIHTLQEIYLVTMLLPKKYHLLHQINPVVQHIIESGHMQKWARDLTFDQFRGAIAFSGGLLLVASCVFAFELCF
DyakIR92a    LQRLLVGSITYVPIRLTFDGAEANVMKTFCQVHNCHLRVGMLGDIYVEMAITETSHPIAVTILGPNITWLVLISTLVICGTCLYLFIQPSPRFFLATILCATITLENIYSGQLKSMLTFPFYSAPVDTIEKWAYTRAVSIRGWILMPELNKHIRTCQETGLYFHWELELDVHNIAGALFVLAFGVAFAGCALVVELLI
DyakIR93a    FRNMDILTVHNPPIGVEHKGIVMEIVKELSRALNFSYYLRVVEMVQFFIAAFNYTLPISYSFITRFTTWFCLMGIILLTAPTLYALLQGGARLVVGFWWIVVIVLVTTYCGNLVAFLTFPKFQPGVDYLNQLAQIAMIVPAKSAYLHLVNRHINSMFRMGFIERWHQMVNMDDMQGCFLVLLLGFTVALLIVCGEFWC
DyakIR94a    FHGLNVIPS-DIR----LFVALTELFVEFAHRHNSTLQI-NSTIKEYDIDMKHIAMDMNLIILVPIFTWLALVFYI--ESTFVFVILQAFIKHFFVFMSLFGTLFVGFFDCKLRSFLTKKPYYSQIENFAELRPLTFSLRRNSIFSRHLRHFIIKSADTGMSTYWFKVLSFEHFKWLWTSLCIAYVISFMVFMMEILW
DyakIR94b    FHGA----IVKHDWRCPISRLEDIEVFEFAKKYNLNLQF----FNDFDIELIDFGTPMSLLIVVPVIKWILYIILVYVEITFLKVILLPFLHQLFLAIVMFGMIISIFINCKLSSMLTKPYPRTQVTNFKELQPRVYILGNNSILEWPLMRFTSIMEESGIINHWRKNLSMEHLTWLWCLLILGYSISMIVFLVEISL
DyakIR94c    FQGS-------VNIGIPLSELKDYEIIQFAIKYNLSLKL----DTNFDIQLMAFVSPNTLIVIVPVLKLICCLSIAYVETLILWLILLPFLRQLFLVISVFGLIFSNIVSCKLSALLMKPAQNPQVRNFNELRPRMYVLENNSALKWMLARFINYIPQTGISNAWNEQLSIENLSWIWHLLIIGESIATLVFIVEILV
DyakIR94d    LHGIPIALGGSSPIGRIFSGPVGNFMKSFEQRYNCRLVQDLLAAVRVQVALTGYSYPIEWCLMMPYSAFGVTILVMVLISLTLSIVLQSFIRAVYLVICLLGLLITSWYNSYFSTFVTSAPRLPQLSSYESIKPIVFPIVSNSIFREPFDRLIMEVSASGLLSHWKDMMKVEDLMQIWRFVGWMLGLATMVFLLELVS
DyakIR94e    FHGMPVILGGTAPIGVVYDGTVGHFMTAFQQKYNVKFVQQTVGAVRVEISIFGFSYPYEWCVMLPYTAFLLTLGILVIISCLLASVLQSFVRGIYLEICVLGILITAWYNSYFSSYVTSAPKQPAFRKYDDILPFGFPLHENSVYMEPVQKLIMELAETGLYFHWMATMQIQDLQYVWYGYAFMVVLSSLVWLLESLV
DyakIR94f    LQGIRTIPDNSEPIGITIKGPVWQLMVEFVKHLNGTLQLEILDLVRVDIAAHIYGFPMMWCAMLPLTTWLVLL------LLY-----LHRSSLVHLTKLLINLALICFLQAQLSAYFIGPQKVNHIANMQQLELFSLILQDNCLYRHENKRFILRLHEAGLIYLWYRRIRWSEWQYVVLLYGVGLLFSVLVFVIELTV
DyakIR94g    LREIRTMPDYSVPIGKEILGYLWDLLKAYAQKHNAQLQVELLEAAQVDLCAHEMSYPVNWCTMLPLS-RVLPYPTFLLLILW-----LYESRLQSIGWLVLATLVSTNYVGRLLNLFTDPPSLPPINSLSALMPFGLVIPENSPHRAPLHSYTLLIRQSGLHDFWVNRLKFTDLRHVFIVYVSVVLISMVLFTCELFV
DyakIR94h    LQGIRVQPDLSPPFGYRIGGFLWRIVKNFSKSLRGDIQVYMIQFTRSDIGVRDYSYPVFWCTLLPFFLAVLLLLAFILFFLI-----PQLGRLLRMASRIFALLMLCSSAAQLLSLLMSPPFHTKIKSFDDLLPWGLLLAPESFYRERLHRFTLNINQAGLMTHWMTNLRIKDLRMCWLILAVGLGTATIVFTIELLL
DyakIR94i    FKGNLLPDWE-ATISPIVRNSDYGIIQFAFIYNLSLRVL----LPVSLVPDLKNWNPHDLMVAVPVFSWLRHIFVY-IEAFILVIILMSFLRQLFLAINIFGLISSSFFNCKLKALLMKHSDQPHIKNFEDLRPMTYILKNNSMLDRSLFRFMMRLHEHGFVDHWLKQLSLHHFKWLWCILVCGYGSAIIVFIIEIVF
DyakIR100a   LEGLRIYIFDSVYVNLSVTGADAKLAKTVARQLNFTADFGGVGRAHVDIIFIQFSAAVYLCLYVKPLVWLCFLLVGLLGTLVW-LWVVNVERIFVASLCLVSVIFGALLESSLATVYIRPLYYRDANTLRELDHIAYLLPRPSPYLEEVNRIVLRLVAGGIVNLWTGELTLSDVQLAFYALTIGCLLSAVVCMAEILL
DyakCG1115   IANLVVMTREERPMGIRFEGFCIDLLKAIATQVGFQYKIGIVQELMADLAVIDFTKPFMIGILFKFMIWLYVLAAYILVSFALFVFLQGSTRIVGGCWFFFCLIIISSYTANLAAFLTVERMISPIESASDLAGYGIATPKGSPWRDKISLAILELQEKGIIQILYDKLGVENIGGVFVVLLCGLALAVVVAIFEFCW
DyakCG3822   LKNLVVTTILSNPMGDQFEGYAVDLIHEISKSLGFNYKIGMIRELLADLAIVDFTTPFMVSILYRFLVWIYMATAYLGVSVLLFILMQGCTRMVAGIWWFFTLIMISSYTANLAAFLTVERMDSPIESAEDLASYGIATPPNSPYRTAINSVILKLQEEGKLHILKTKLGLANVGGVFVVLMGGMGVACVIAVCEFVW
DyakCG5621   LVNFVVITAISEPMGDQFEGFGIELIDELSKKLGFSYTWGMLREIIADMGIVDFTIPFMIGILFRFMVWLWLGLAYMGVSISMFVLLQGSTRAVAASWWFFTLILVSSYTANLAAFLTVESLVTPINDADDLSGYGIAMRKNWPYRDTLSQAVLEMQEQGLLTKMKTKLEISNLGGVFLVMGVGSFFGIFVSLLEMVL
DyakCG9935   SMNLVVITILETPMGERFYGFCVDILETISREVGFDYILGMVAQLMADLAVIDFTKPFMISILFKFMIWLYVLIAYFLVSISIYILLQSTTRIISSTWGFFSLIIVASYTANLAAFLTTERMINPIENAEDLAGYGIATPKGSPWRDKISLAILELQERGEIQMLYDKLGLENIGGVFVVLITGIILAAIVAFFEFWF
DyakClumsy   LSNFIVSSRLGAPTGSRYEGYSIDLIDEIAKMLNFKFEFGIVRQLIADLGIVDFTPPFMISILFSFLVWIYMGSAYLFISLLLFALMQGCTRLVTGMWWFFALMMLNSYTANLAAFLTNSRQANSINSAEDLASYGIAMPFNSPYRKQISAAVLKLGELGQLAELKRKLGLENVGGVFLVLGLGLLAAMVLGCTEFLW
DyakGluR1    DRNYIVTSLLEEPSGDRFEGYCKDLADMLAAQLGIKYEIGMVGELVADIAIIDFSKPFMISIMIKFLIWISVILSYVGVSFVLYFFMQGCGRIAAAVWWFFTIILISSYTANLAAFLTVERMVAPIKTPEDLAGFGVATPIGSPLRKRLNEAVLTLKENGELLRIRNKLSLSNVAGIYYILIGGLLVAVIVAIVEFFC
DyakGluR1B   EKNYIVTTVLEEPMGNRFEGYCKDLADLLAKELGINYELGMVGELVADIAIIDFSKPFMISIMIKFMIWVSVIFSYIGVSIVLFFFMQGCGRIAAASWFFFTLILISSYTANLAAFLTVERMVTPINSPEDLAGFGIATPLGSALKDPINLAVLTLKENGELIKLRNKLSLSNVAGIFYILIGGLLVSVFVAILEYCF
DyakGluRIA   VQRYTVVTHYEEPMGEKYEGYAVDLINKLSELLNFDYEFGIIRKLIAQIGIVDFTVPFMISILHYFLVWIYMVFAQLIMTLAFVFIMQGCMRILTGMWWFFALMMLSTYTANLAAFLTSDKWQSSIKSLQDLIHYGLAVPLGSDYRTNLSVSILQLSEKGDLQKMKNKLSIVELGGVFLVLAGGVLTGVILGIYEFLW
DyakGluRIB   QKPYTVATRVGKPSGERFEGYAVDLIYLLAQECKFDFNFGIIRQLIAQIGIVDFTVPFMISILSYFLVWLFVMIAMMITAFALIFILQGCMRLLTAFWWIFALLISQTYIAKLAAFITSAKIAGDIGSLHDLVHYGIAVPLNADFRSNLSVGILRLSERGELFKLRNKFDMDSLSGLFVVLIVGVIVGLVIGVAEFLW
DyakGluRIC   QKKYRVATRIGPPSGALYQGYAVDLIDAIARYVGFEYEFGIIGEIIAHMGIVDFTVPFMVSILAYYLVWIWILISVLVMTILKTIIMAGCVRMFEATWWIFAIIIANSYTANLAAFLTSSNMKGSITNLKDLSHYAIAVPFGAEYRSNLSVAILKLSERGELYDLKQKMTFGELRGIFYTLYAGILIAFLIGITEFLL
DyakGluRID   VNKVVLISVATMPSGNQYQGYGVDLIKELADKLGFNFTFGMLKEIVADLAIIDFSIPFMIAILYVFMVWLYLGIAYLGVSLCFFILLQGSTRTISAIWWFFTLIMVSSYTANLAAFLTIENPTSPINSVKDLAGYGIAMVKNWPYRDKFNKALLELQEQGVLARLKNKLGVDNLSGIYVVLIIGSIISMIISILCWCF
DyakGluRIE   ANKIILLSVPNKPQGSQYEGYGVDLIKELADKLGFNFTFGMLREIMADLAILDFTIPFMIAILYLFMVWWFLGFSFLGVSLSFFILLQGSTRTVASFWWFFTLIVVSSYTANLAAFLTIEKPQSLINSVDDLAGYGIAMRKDWPHRGKFNNALLELQEQGVLEKMKNKLDMNNLEGVFFVLLVGSCCALLYGIISWVL
DyakNmdar1   MIPLKLLTIEEKPSNFCCRGYCIDLLIELSKRINFTYDLGLIGELVADMIVIEFSKPFKITILEKFLLWILVMVSVHVVALVLYLLLSGIARVLGMVWAGFAMIIVASYTANLAAFLVLERPKTKLSGINDARGYGIGLQKGSPWTDAVTLAILEFHESGFMEKLDKQLGLKNMAGVFILVGVGIAGGVGLIIIEVIY
DyakNmdar2   IAWLKITFLEEAPEFQCCSGFCIDLLEKFAEELGFTYELGLIADLVTDMVLVDFSEPFMIAIVVAFLSWMLVGIVAIAATFMIFLLFAAVSRFMTNVWALFAVVFLAIYTANLAAFMITREEFHEFSGLNDSRGYGLAFSRNSKYVQMFNKRLLEFRANGDLERLRRYLALEQFLSAFLLLMAGILLAALLLLLEHVY
DanaIR7a     LSGLKVSWYPLEPSQWRLTGIDGELIKLLAQIFNFRIQLGCFDQMISSILIFSPTTSYYLVFVLHLAVWAALVVSCVLVVLLLCALINPLTKVLYATWLLLALVLRVIYQGKLFDSFRQPFSKPLPGDISQLIQLVIYLRRHSILKFAFDRKIKQLQSAGIVGYYVRELRLEIFCGLYYVSGIWLAAAVLAFILELLS
DanaIR7b     FHGLTCATWEDMPVSGSFVGIEGALLQFMADNLNFSVGISIFDEIFADFSLIPYSQSYFIMLVTNLALWRIMGVVLILACLLLM-VLMGDGRLVLLTWLLASLVLRSGYQSGMYQLLRQDTQRNPPQTIAEVLQLAFYVRRHSHLVGVLNNQIQHAHAHGFLEHWTRQLSMRELAALFWLVLWAN-LGAIVLISETS-
DanaIR7c     MYGMVVATFEHRPIGRILHGIEGMISRALAERMNFSIKLGILKMMVVNLTFMLPSVSYTIVLIIPLVIWYCILASLASGILVIASLLGTVARFLLMIWLLQTLILRAAYTGQLYLLLQDVELRAPLTKLSQVLPLTMYMRPHSYFKRPIDRLLMAMMSSGIVARYRRMLTPWRLGGIFFSCAVLQFLASLIFLLELMS
DanaIR7d     LHGLTAIVWKIPPGKGMVSGLDGELLHILSNKMNFTLELGPYKMLRANFTILQSTDPYSYVIVMKMLTWLALVLVYLLH--RLLG-----PGPFLAGWMLWIFVIRASYEASIFNFLHNSPGKPLPHTLEQMLMLCIYFPKNSYFAWDLNKQLFKMRSFGLLQHFSERESMGFILAAFNCWMGALGFSVLVFGLELLS
DanaIR7e     FFGLRCALWHAPPRRYVGGGYEGRLLLALAEKMNFTIDVKALEMLQADLTLATSTDNYHAVGVLALLIWLAILGVVAFSALLQLMFVMPLARLYCLMLMMYTLIIRTIYQGLLYHLIRTHQLNRWPQTIEALVPLTMYLRKHSFLIDQINEEILWMRSVGLLAVWARWLGLLELYVIFLMVTLGLSLSLVVFLLELAS
DanaIR7f     MHGLTVLTWHQPPAELQASGFEIQLLEYMSQQMNFSVHLGPLEILLANLSLLTTPMSYYLVAIVSLVVWLLLLSAVTLHTGLQ--LLASVFRIIASHWLWASIPLRVTYQSLLFHLIRLQLYESPPLQLDDLIYVGMYMPKHSYMYAKVDETVRRLDAGGFILAWRRAVNHTKLSGIYIVLAGMYLLSGILFAGEVLL
DanaIR7g     LHGLVVLARRISPEKQVVWGLEGHLLKELSRRMNFSIMFKLLQQMVAHLAILTAVFPHYIIFVLLWSAWVCLVRG----------SLLPVMQLLFASWLCFTLVVRAMYGALLFLILRYHLHQRLPDSLQDLVQLAIYLQKHSHLAGHLDHLVMSIRAVGLLHHWAGQIRQSDLWAVYVLVGALYICSVFAFIWEVVS
DanaIR8a     SSVFRIGTAESIPYGPVWEGYCIDFIIRLAQKLNFEYEIGVVGDLVTDFAIIDFLPPYYISIAIRFMVWLSIVAALIGTAIMIWFFTQGGGRMLVAAYWLFVVLMLATFTANLAAFLTVERMQTPVQSLEQLAPYAVAVQQGSHLGDELSYAILELQKDRFFEELKAKITLESLGGVFIATLFGLVLAMITLGLEVIY
DanaIR10a    MQGLRIQMFRSVYPGVRVTGVDFLVAQMLQERLNFTMLLGAIGSIVLDICLMDFTVAVYLCIYVPPIIWLGFVLSAFGCAMIW-LWVVNLERMFIGSLCLVSVIFGAIFESSLATVYIHPLYYKDINTMQELDTISYVMPRDSPWEDAINALLLRLLNSGLIVKWIQDLTIGDLQLAFYVVIGGNLLAFLGFFVEHFW
DanaIR11a    LGNLNVTANHMPPYDKDVSGIDWEVLQLLSKALKFKIQLGSFAQLAAQLAVFSKSTVYYFVMVVRLMVWTMIILIYATAFVATFLTLNPILRYLVASWLLLTLVLRGAYQARLFDVLRMQQYRPLPKDVAGLIQLVLYFPRRSFLKPAVDRKLKQLLGAGVIAQIGRRITNKLMGGVYRIHALVIFLATVVFGLERIS
DanaIR21a    FAGFQVSAANQPPFGLRWDGVEFRLLNMISKRLNFSVDINIQQQIAIDIGMTDMSVGHSAAFITLIMVWVALICVYLGGIFPIVFFTKYSTRLLIGAYWLFTIIITSCYTGSIIAFVTLPAFPDTVDSVMDLLQIGFLFPRESVYKRKIDSMILLAQQSGLITKINKELTTADTEGMFLLMALGYFLGATALVSEIVG
DanaIR25a    TADYRIFTVVQAPMAKGYKGYCIDLINEIAAIVHFDYTIGIVKKLIADIGLIDFTVPYYITIMMQFLVWLCILAAYFFTSFLMWVLTQGGGRLVAATWWLFGFIIIASYTANLAAFLTVSRLDTPVESLDDLAPYAIAVQQGSHLKDQFNNAILTLLNKRQLEKLKEKISIQNIGGVFIVIFVGIGMACITLVFEYWW
DanaIR31a    LRGVIDKDDIYTNIGAAFIKYHYELLGLLRERFNFSVNFGLLGIIMADIAAFDIIHQSWTAFLYRFLVWFFCLLTLAIFSVI-WIVCQGLVRFLVMTLFLFSLVMYNYYTSSVVGGLLSSSDQG-PSTVDEITIMNWILHKNSQYTEIFRTAMCNAHEKGFVERILRRVSLSGVSSAFIIL-----------ICELI-
DanaIR41a    LQGIIIAGFDYPPIYVYIDGTETRVVLSFCEKFNCTVQIGSLGMVLADICILDHSMYLAITCLVPPLLWFAVLVCLTIETVGLVLFIQSGVRVLLFACFLNDLIITSIYGGGLASILTIPSMDEAADTVQRLRYTVAFVPRLWPLLDAFNMHIYNWHSSGLDKYWEHRLGMSNFAGIMLVWVLGSVMAAVVFAAEVIS
DanaIR47c    FMGLKSFPDFVPPFGRSVAGYLYEIVRNFAHHCNISLEIRLLEITLLDIPLESRIHAVRMAIAVPFQGIAIFFVLYILLSNLDFILLM-VKGQLLHAMSATGMLLFCVFGAQLSTLLTLHPHYRHIVNFQELSTYVLFLPKNSIYSEAVQRFTSFASSVGLTDHWLRTLKARDFNAPWGLLLVGFSISLCVFVVELIV
DanaIR48a    LHRVRVAAYNNVPFGIVHTGYYMKFALAFLRSRNATFVPNCTLAIQVDMCAFSVTTEIRANVIVPLTVWLCVATYVILIAGFMSLLLGAFKYIIFAILFIAGFVYSTEYSGLLKSMMISEVFESEITTFEELEFAGFPMGNTWFLKHHLSRSMFNGFESGVLDKMKLDLGLNHFLTSAIALALGYSLALISFLIELMA
DanaIR48b    LYGVRVAVYNNTPLGRVYAGFYLRFVRAFLDRRNGTFVPNCTLVLQVDLCTFSLTHGFRANVLVTLTVWLCLGSYVILVVSFLSFLLSGFRYILFGVLFIAGFVYSTEYLGLLKSMLISEVFEKQIDSFESLAYTGIPMRKRWFLKYHLGQAWYWAFESGLTRKLALDLGLDYFVMPAIALALGYFMALLSFVIELTA
DanaIR51a    FQGVSTPVENDVPFGWQPRGYGYRVFAEYLKRHNASLLVRIIEMIHLEISLGDHSYPLINCLIVPLYSWLLLLGAVIYISLIIYWVLIPSLRYVSFQVTILGFIVTNMYSIQLSSFFTTLVMGEQVDTMEQLVIIGYPMRRDCHLQRSLNIFIMRIQDSGILKHWFISLDLDALRLGWAVLAYGWILSFFLFLCERWR
DanaIR51b    FRGVSTPVENDIPFGRRIRGYAYRTLVEYLHRHNASLHIRIVQLIMLEISVGDKSYPLVNCLIVPLLSWYSLLVGLLFITAALFCVLIPTIRYVCLQLTVLGFVITSWFNIELDSFLTALVIGEQVNSMEQLVLIGYPMRSNCHLEYTLNLFVMKIQDSGLLSHWLISIDVDTLRLAWCVLAFGWILSSLVFSCEYYG
DanaIR52a    MKGIKSVADPIPPINLKMMGYLSHLLTTYCEKLNASLEFDIARMAVLDIANDTISYPYLYCLMVPYSVLCIILALFWIFSVLLIYLLQSFLKLVIFLLCFASVMITTMYESYLQSFFARPPSEPFIRDFPDIAFFSIPLRKYLPHRHLFEDHILRQHEFGLVKFWKARLLLEDISRILKVYAGAILISICFFILEILE
DanaIR52g    MQGIVVMGSEIPPIGKKMKGFCGNLVTNFALRINASLEIDLDKGVDLDFAIDTGSYPFMLCTMLPYLVLGILFIMFCLLSILIIYLLQSFMKLIFFIVCFASIMITTMYTAYLNSLFTHPPYRPLIRSYEGLKFVSLPLRRNLPYRHIFENHILSQNEFGLFDYWMRSIVFKDISGILTLYVSAMIVSILCFFLEICI
DanaIR52h    MHRIRAMTDGVAPLKHRVFGYVAMLVINFARRINATLKLIIKQWVILDFGIDTASYPWTYCLMMPYVVVGIIIVLFGLLTMLLIFLLQTFLRLVFVILCFASIMLTTMYEAYLQSYFTSPPYGPRVESFNDLQFLSFPLRPHMPYRHLFEDHMLSQQEFGLVSYMKSRLLMDDISVVMKAYLGGMLLSFLIFLLELGG
DanaIR52i    MHGIRSLPDKLAPMNTKAIGYVANLVNNFVQKVNATLVMNISKWTQLDVGMDTFTYPYVYCFMVPYSVLGVMLLLFCIFSLLLIYFLQPYLKLIIFLLCFASLITTTMYQAYLQSFLTTPPPEPMLRSFLDVDFLTLPIRRYLPYRDLLEAHILSQKEFGLLRHWIDNIDLDDLSWIFALYFIGLALGCIGFVMEHTW
DanaIR54a    MQGLIVIPDQWLPIKQILAGSVGRFIHVLSWKLNATLEITLRELGDFDLSAYHSSYPLEICLMIPYRNILLAVGIIYAYGLVLCLVLQSFNRWIYLMLGIVGLNVSSIFEAALETMMAHPPSQFQARSFADLQLMSFQWPSASWFIEPVSKLILEVRANGLYQFWVGMLRLEDLQWVWFAYGVLVTASTIIFLLEITW
DanaIR56a    LH-YLVQVAVDPPFGLSLYGPIGFLVVEFIRILNGTMEIINKDSINVDL--SVDQSMMMICLLLPLSVLYLLFFCFLIKY-----HCIPIDKCIHLLSSFGMTLFYGVSLSVLATRFTTGCFYPLITDAESFKSLNIPIYPHSPMMKIFPDFYMRIFESGLMQKWYRSVTLYLYKNVIWIYVCGMGMATLTFVIELLY
DanaIR56b    ---IHTPYSFEIPFRSRYCGPYMELVQQFARTQHYQLFLLLEEDIVYNLSLIRYSYPLENCVMVPVVIWTCLFLGIFYLALMLKYNMMALLRVFYTLLFVFGFIITNYHISHMTVYDMRPVFVRPIDSWSDLIFNALPMRINASFAHSLDHFILNAWQAGLWTHWEEVLDLQFFLTGWIVLALGIPLSTLVWCLEIYV
DanaIR56d    MKGVRTPILYDLPFENFVHGTSGNLFLGFLHFVNATLVDTLLELVAYETLIVSHGYPIGCCIMVPMRVWILIIFFTLYIALAIWVLTSAPMRYLYVVLAIMGIVTSNMYISRMTSYFTTAPAQHQINTVDDVVYHVFPMKLDSHLRSPMTQYIMIAQQAGLMNHWKRELSLSFFASMLRTWTFGLVLSGLAFAIEMKW
DanaIR56e    FRGFRVPVFQDPPFPGRLSGTFGLMFAAYVHHRMGHYRLNLMLAATIEIGVMAGYFPLVTCVLVPI-RVNGTFLLALTLA-----FFQPIYKFIHVAALLGSFVLWTMRTANLSSVFTSQFPGYQIDSVEDFLILRYPMQWNSPFQRNFFRFSSHAKQFGLWPHWRSKLNLKDFEMLLKIYLLSLTGCFLCLLGEMAW
DanaIR60a    PKNFYVCASVSAP-EDCIVGLEMRILGFMKNRLDFNVNQGLLSKVICDFIMFWGTDTYLHTWYIKMVTWLCFLLVLLVTWLFWFAIIVAVTKVFFIGLTLYSLNVVATYTSKMIATFQDPGYLHQLDELTEVVPLQMITKAGFPFIFELNTIIRMMRDVGIFQKIDKDLTTEHLKGPFFILIVGVFCAALTFFGELMI
DanaIR60e    LRGIRTVRIDISPFNTIRVGTLFFALREFTDRYNATILGELSKMLYIDVICSPYTKPLSEHFIVPYYLWMAVAGTVVYGTLMLYIILTCNVKVVEGILILGGFVLTNLYLSTLSSILTLGLYEPEYNTLEDLALNSIPVSKSLPYLNILNQFMRRLQEHGIFIKIKADFDLEYYFFAFALWAVGLFISLLFFLAEILR
DanaIR60f    LQGIATIPYNLLPVGNQMSGYLTHFYRNFARALNGTLWVVTLKLLTVDFPLFYPSYVSEWFLMVPYFGWRYFLGLMVILAFLLVNILQSFRTILYSLLMLAGLIVTTFYGTNLATLLVDPPPAYKILSYNDLRPVTMPMARNSIYRDVFNRYLSHTLQSGLYDLWFRRLVWKDLLYVWIAYIGGTLISLLVFSLEILY
DanaIR60g    LGGLRAMPDNVIPVGRQLAGYLNEFIKNYVSTINASLEIKLIRKSEVDFPLSQMGMAIEWWLMLPFLM-APMALI--MAVVLC--ILQPFLMLIYWLLFTSGFFLANYYTANLATWP---PAGNYIRSWEELHILSLPMSDNCIFKKSLQKYFLLTRNSGLFDLWIRQLMWLDFFYIWLTYIGVTILSFIIFLLELGY
DanaIR60h    LGGLKGLPDNIFPMGRQMAGYLGHLIRTYTETINASLQIHLSDGSQIDF-APKQTIPIQWFLIIPFLFQA-MIPLAIILGFLL--ILQSFMMTIYWLILISGFFMSNYYTANLATMLMNPPEGKQILSWEQLRLMSMPLPKNSIFKKSLFQFVRRSLDSGILKRWFTGIKFQDFYWVWIGYLGGISIGSVSFIFELIL
DanaIR60i    LGGVRALPDNIIPVGRKLAGYLFDFIKNYVSTINATLQIELWRLTEIDFPLPRQFVSLQWYLMLPFLG-MIPMAI--VLAIVL--LLQTFLLFLYWLLLMSGFFMSNYYTANVATWLVHPPKRQLVHNWEDMRILGVPIPPNSIFKKSLQHYIGLTHQSGLFRMWFNRLVWKDFRMIWIGYMGGSAFSLTIFLLELGY
DanaIR62a    FKGLRLPVQEDIPFTRHLDGLGGTLITQFMAHLNVSLDLTLNGLIIIEMSPVDYSYPYLRCFMIPVFLWTCFILTLLILHFF--YALLDRSSLLSSSLLMGIFILVQSYTTRLTSFLTVTLTQKPAGTLEEILPFQYQLRIDSHFKDPLHQFQLRVRESALGRLWSSTLSITVLCPVFTLFLCGMLGSGIAFLFEIRH
DanaIR64a    RVRVVVTNKNMTG-HDTMNRFNFNLLMAVRDMFNWTFVLGMIGALITDIGGIDVAGRSWPCFIFRFLVWVLIVGCGVLTVFILWLICQGLGRCIVITSLLFSFCIYQFYSASIVGTLLMEKP-KTIKTLSDLVKTVSIMQKNSPMRKVISYGLRRVTETGILTYHFNVVDMDTVSSALLILLFSYGITIMILSIEILY
DanaIR67b    LLGVTIGVTAGAPFNLILTGYMLRTVVDFANNFNGTIDLEGLELLAIDFF-FAMTSILYCGLIVPVSSWITWLIMLVYCSLALKIALGGKRFLLFFILTHSGFILTNLYLAKLSSNLAAGLYEKQINTWDDLDPMQISTHFGQPYLQFFNSFVIRIFESGIFLKIKDDNDVEYYYLIGGLWLGGLLLATICFCFEILT
DanaIR67c    LQGVRISVETMSPFGEVYAGYMYKLIQGFINTYNGTETYIGFKILQVDIVPFYRSYVLYSYFIVPFIVWIALILSFIYASIGIWWMVLPNHVLPFLVLFPVGFVLTNMYTAQLSSSLTTGLYKQQIDSFDDMVLFFIPLRHGLPYVELFNDYLQRIWESGIYQKLRLNFNMEFYYFAYILLAVGWLFGGVIFMIEKW-
DanaIR68a    LQGIPVAISEHVPQ-SSYHGVEIEIIDSIGKSLNFQPIYKLIEEVAARFAIVELSLPHNLTFLTPFIMWTGVLLSLFIVGTVFYALLVALLRVLTGWYWIYCILLVATYRASFTAILANPAARVTIDSLEDLLPVVLAMEKNSALKQRVDNSIQHLAEGGLIAKWLRDMNLQKFWSSFVALAVGYVISILALLAERWH
DanaIR68b    LRGLRFSMFADPLIGKAVDGVAARV---AAHMLNASITYGVVRDLVTHFGPVEVLYPHTLYLVVPFVVWHLLLVTLLAVVLIFWLHVEPVMRTFLMGWILFSYVLTTIYFAKLESGFVRPYYEPQLDQLDGLSLCTYVLPRGSPFLHRFQTLFTGFHEHGFFEHWRQMLTLDILQGAFYLWSVGIGLSCLGFVLEQGH
DanaIR75a    LRVVVTQRPLTWSMHDSLARFGFHLTLILRDLLHCKMKFGSVGAVVADLTALSAIIETGSVCIFRFLVWYLFGGVLSLIGILLWVACQSSGRLIYFALFLISFIMYNYYTSVVVSSLLSSPVKSKIKTMQQLALFYTHLHRNSTYKELFRLRLLRVLETGVYRKQRSYVGMEYVAPLLLMLICAYILVILILAIELAW
DanaIR75b    KATVNFLPINSSKIVTYGRLGYQSRQPLRDMLDCQFDYIGMIGDLIADISILQPLTRFCEICMFRFLVWLTFALLLLFAGCLLWIGCQGAGRMAFYALMVTSFLMYNYYTSIVVSKLLGQPVKSNIRTLQQLAVTHTVVVKGSSYAELFRLNEMRMLETGVHLKHELFVGLEYAAPLFILLLGAMIVCVGVLALEVLW
DanaIR75c    FRLLVSVLPINSSAHDSISRIGYRLILHCQEVLGF----GAIGMLTAEICTVHPMTEQAAVCMFRFLVWFAFMALLIFAGVMLWLACQGSGRLAFIAVMLTSFLMYNYYTSIVVAMLLGSPVRSNIRTIQQLAAVYGMIHLNSTYRQLLTQLQVRMLETGITSKHSRFVGMEYAAPLFISLLVAYFLALGILLLELSW
DanaIR75d    LEGFNTAIVIAFP-HDTISKVNHRLTLELANRLNISYNTGLMGRFQLDFAQVDFVAETYAGIMFRFAVWISILMLLIITTLVLVVMCQGFARIIVFTTFVAALFLFTSFSANIVALLQSPS--DAIRSLADLGMLALPTRKNFPYKELIRRQIRWQREVSLVNREERKIGLTECRYALGIFGCGAAASFGFFLLEFIV
DanaIR76a    LQGIIIGIFDYKPVAVFIDGTDVRLMMIFCELHNCTVQVGLVGMILNDYGIMDITHFLGVTCLVPLLLWLGVMLCLLLECLALCVFVQSTLRTVLVASYMIDIILTTVYSGGLAAILTLPTMEEAADSRQRLFFTVAFVPRLWAHLEAYNDFILAWHSSGMDKFWEWKLGIDNFIGLILLWCFGMICSLLTFVGEIWL
DanaIR76b    IGGLRIATLEDYPYGRIGHGVSFQIIDFLKKKFNFTYEVSLIEMVNVDLAAVYYSTTTLWIMVMQLLVWILILVSLLAVGPIIYVLMQGSTRLLFATWWIFITILTSFYTANLTAFLTLSKFTLPYNTVNDILKRTFAYPIGSNLSQLFDPELLNLVESGIVKHLSAKLRNGDLMMTYYIMLAGFATSLAVFTTELLF
DanaIR84a    LVGPLTEKPLGYD-QDPMSRKTYQFFQLVMEMFNFRLQMGVMGHVTADFAVVNYSPVLHIHFLFRFFVWWCVLVLVAGSTFLLLFYLQGPTRLLICASCVFSFILMQFYGAFIVGSLLSESP-RSIVNLQALYVAGSITVKGSPWREHLARAVLHLQATGLMQYNDRRVDLEHFAPALFTLALAMVASALVFLLEVFM
DanaIR85a    MQRLRMCIYKDDVI-GIILGTDGLLASYLAERLNATMMIICFLEVAVDVAMAENTVSHMLCVIVPIFVWGFILASVILGNVFCYMALMPLIRLFLIFWLYFGLLICSAFKGNLTSMMVFQPYLPDINSLSALAHAVYIVPYGSPYLGFLNSLIRSSHEFGFERYWDRILKLEHFHAVFSLWLVGIGIACMVLLGELIT
DanaIR87a    LSGLTAAFRPWEP-PIKLNGIEYEMVQTIAERLHVNIEMHLFQRLIIEMIVVSSSVSYHLTWCVAFVAGFLIGLFVIVCSIVVLLLLQAILRQLFAISFLMGFFFSNTYQSFLISSLTNPRSSYQIRTLEEIHQVTMLLPKKYHLLHQINPIIQHIIESGHMQKWARDLTFDQFRGAFAFSSGLLLMASCVFFVEWLY
DanaIR92a    LQGLRVGSITYVPILIVFDGAEANVMKTFCQVHNCHLRLGMLGDIYVELAITETSHTIAVTFLGPNITWLLLILTMFFCGAFLYFFIQPSPRFFLATLLCATITLENIYSGQLKSMLTIPFYSAPVDTLEKFAYTRAVSIRGWILMPELDKHILTCQETGLYVHWELELDVHNIAGALFVLAFGFTFAGCALLAENVI
DanaIR93a    FRNMDVVTVHNPPIGLEHKGIVMELLKELSRALNFSYYLRLVEMVQFFMAAFNYTLPISYSFITRFTTWACLVGIILLTAPMLYALLQGGGRLVVGFWWIVVIVLVTTYCGNLVAFLTFPKFQPGVDYLSQLPQIAMIVPSSVPYLHLINSHIDRLFRMGFMERWHQMVNMDDMQGCFLVLLLGFMVAFAIGCGEFWY
DanaIR94d    LNGFSVVVGGSSPIGLKYSGVVGNLMKCFEQRYNCELVQELLGFVRAQFAFSGYSYPIEWCLMMPYTAFWLIIGGLLLISVTLSLILQPFVRAIYLLICILGILITAWYNSYFSTFVTSPPLLPPITSYESIKPIVFPIADNSVFREPLEQLILDVTAMGLLDRWHDMMQLQDLDQILIAGGFLLGLATLVFVLEVVW
DanaIR94e    LRGLPVIIGGTAPIGIVYDGTVGHFMMAFQQKYNCSFVQQTVKAVRVEMSMFGFSYPYEWCLMMPYTAFLLTLVILVIISCLLTIVLQSFVRGIYLEICVLGILITAWYNSYFSSYVTTSPKQPEFQSYDDILPFGFPINENSVFMEPVLRLIMELAETGLSFHWMETMQAQDLQYIWYGFAFMAVFSSIVWLLEIIS
DanaIR94f    HGGIRTIPGNSQPIGIMVTGPIWKLLVEFVRYLNGTIQLQILDLVGVDIAAHKFSYPAMWCTMLPLGTWLYLL------LLY-----VHNTRLFSIVKPMTHLFLFCILLGQFSALFIVPQQLNHITNIREMELFALILRENCLYQDRLGTFILKLHAAGLLRLWYRQICWLDWQYVLIMYGVALSVSLAVFLMELAV
DanaIR94g    LHGIRTMPDYSEPLGRHILGYLWDMMEAYAQKCNATLKVEILDVAQVDVSAHQFSYPADWCTMLPLT-RVAPNTTFFIVTLW-----IYQQRLKKIGWLFLVVLVSANYLSRLLTFLAAPPALPPLHSLQDLILFGLSIPENSPHRDPLKDFIMQLWQSGLFNFWVSKLTIADLRHVLLIYCIGMLISFVLFTFELIV
DanaIR94h    LKGLRLQPDLSPPFGEKMSGYLWQYFVAYAKNLNAGVHMYMILYTRVDFGLADYSYPFMWCTMVPFDSAIFLLLGYLIVFLG-----PPMGRMMRLVTRLFTLILLSACYAQLISLLILPPLEPRIRSFDELLPSGILIAPESIFRDSLKQYILNVAQSGLMRQWLIHLRLEDLRMCWRICGISLIISGIVFVIELLI
DanaIR94j    FQGTVVLSKASAFKRFPISTGEDMLIIEFARRYNLSLTL------KWDHFDSDSVNPFTLVAVVPVKVLRYLLPVYVTESFILLIILMSFLRQLFLVLSMFGFVLSNFFACKLSSHLTKRSLRNEVRSLEELRHKMHFLPKNSIFKWPLRGFAHRLHDSGIQIHWNRGLSLRHFYWVWTLLFMGYGLATLVFCIELCW
DanaIR94k    YLGATVKLSYGIYHIIPITSEEDRIFVEFAIKYNLSLNL------LEPITKMDSANPFILLVMVP-IWWALPLFVMYILERIILRILLKFLRHLFLLLSIFGFLFERFFICTLNSYFIKHPRYAAVTNFEQLRTKMQILRKNSVLKKPLTKHVQNLFESGITDYWLSILSFKDLHFLWILLILGYSLAVVVFYIEVFC
DanaIR94l    FQGA-------NADIFRLAQVESGIIHSFAKQFNLSLNI----GNGFDFHLIGFFNPYVLMIIVPVYAWFAYLMCVYWETFIIWVILLSLLRQLLLAISIFGMIFSSFFSSKLSSLFTKPFCQAHVKNFEDLQPRAYSHQINSIYKNTLFFYQMHFYEMGFISFHENHLTFAHFNWLWCLLILGYLMALIAFLVEIYI
DanaIR94m    AYGTFNVQSS-DKAELPGIRVEDREIFEFAKKYNMSIKL----QNNVDISLLDFSTPFGLIIIVPIFTWFMYTIYV-YLEGLIQILLMSFLKQFFLAMSIFGMVFSSFFSCKLTSLMTKHSLKAEVTNMEELRPKVHLTLENSAIKKLLSKFLFRTQEGGIQQKWTRDLSVNHLMWAGYVLVFGHVLAAMVFLLEVLL
DanaIR94n    FYGYNNKSM-DIT----RFGTNGKEIVEFTQRYNITMKI---------DRRLGLVNPYRLIVVVPIFSLLAVYGIL--VIRVLTYILMSFLRQLFLAMSVFGMVFSTFFGCKLTSLMTKHTRIGPVTNLEELRPRIFFMENKSYVKWLFNVFVLRIYESGLNEKWRRDLTIGDLMWTGYLLSFGYGLSIIIFLAELYL
DanaIR100a   LQGLRIYIFDSVYVQLSVAGADSKLAKTVAKHLNFTLDFGGVGRAHVDIIFIQFSAAVYLCLYVQPLVWLCFLLVGTLGSLVW-LWVVNVERIFVASLCLVSVIFGALLESSLATVYIRPLYYRDPNTLKELDHIAYVLPRPSPYLENVNHIILRLVAAGIMNLWTGELTLSDVQLAFYALAIGCLLSGAVCLAEIKL
DanaCG3822   LKNLVVTTILSNPMGDQFEGYAVDLIHEISKSLGFNYKIGMIRELLADLAIVDFTTPFMVSILYRFLVWIYMATAYLGVSVLLFILMQGCTRMVAGIWWFFTLIMISSYTANLAAFLTVERMDSPIESAEDLASYGIATPPNSPYRTAINSVILKLQEEGKLHILKTKLGLANVGGVFVVLMGGMGVACVIAVCEFVW
DanaCG5621   LVNFVVVTAISEPMGDQFEGFGIDVIDELSKKLGFSYTFGMLREIMADMGIVDFTIPFMIGILFRFMVWLWLGLAYMAVSISMFVLLQGSTRAVAASWWFFTLILVSSYTANLAAFLTVESLVTPIDNADDLSGYGIAMRKNWPYRDTLSQAVLEMQEQGVLTKMKTKLEISNLGGVFLVMGVGSFFGIFVSLLEMVL
DanaClumsy   LSNFIVSSRIGAPTGARYEGYSIDLIDAIAKMLNFKYEFGIVRQLIADLGIVDFTPPFMISILFSFLVWIYMGSAYLFISLLLFALMQGCTRLVTGMWWFFALMMLNSYTANLAAFLTNSRQGNTINSAEDLASYGIAMPFNSPYRKQISGAVLKLGELGQLAELKRKLGLENVGGVFLVLGLGLFAAMVLGCTEFLW
DanaGluR1    ARNYIVSSVLEEPLGERFEGYCKDLADMLAAQLGIKYELGMVGELVADLAIIDFSKPFMISIMIKFLIWMSVILSYVGVSIVLYFFMQGCGRIAAAVWWFFTIILISSYTANLAAFLTVERMVAPIKSPEDLAGFGVATPIGSPLRKRLNEAVLTLKENGELLRIRNKLSLSNVAGIYYILIGGLLLAVVVAIVEFFC
DanaGluR1B   EKNYIVTTVLEEPMGERFEGYCKDLADLLAKELGINYELGMVGELVADIAIIDFSKPFMISIMIKFMIWVSVIFSYIGVSIVLFFFMQGCGRIAAASWFFFTLILISSYTANLAAFLTVERMVTPINSPEDLAGFGIATPLGSALKDPINLAVLKLKENGELIKLRNKLSLSNVAGIFYILIGGLLVSVFVAILEFCF
DanaGluRIA   EQRYTVVTHYEEPMGEKYEGYAVDLISKLSEIMEFDYEFGIIRKLIAQIGVVDFTVPFMISILHYFLVWIYMIFAQLVITLAFVFIMQGCMRILTGMWWFFALMMLSTYTANLAAFLTSNKWQSSIKSLQDLIHYGLAVPLGADYRTNLSVSILQLSEKGELYKLKNKLSIIELGGVFLVLAGGVLTGVILGIVEFLW
DanaGluRIB   QKPYKIATRVGEPSGDRFEGYVVDLIYDLAQECKFEFDFGIIRALIAQIGIVDFTVPFMISILAYFLVWLYVIIAMVISAIALIIMLQGCMRLLTAFWWIFALLVSQTYIAKLAAFVTSSKISNDIASLHDLVHYGIAVPLNSQFRSNLSVGILRLSEKGRLYYFRNKLDMESVGGLFVVLIVGVIIAFIIGVGEFLR
DanaGluRIC   QKKYRVATRIGPPDGALYEGYAVDLIDAISKEVGFEYVFGIIGEIIAHMGIVDFTVPFMVSILAFFLVWIWILISVFVVTFLKTIIMAGCVRLFEATWWVFAIIIANSYTANLAAFLTNSKMEGSIGSLKDLSHYAIAVPFGAEYRSSLSEAILKLSERGKLYDFKQRMNFEELRGIFYTLYVGILIAFLIGIIEFLV
DanaGluRID   VNKRVLISVATKPSGDQYQGYGVDLIKELAEKLGFNFTFGMLKEIVADLAIIDFSIPFMIAILYVFMVWLYLGIAYVGVSLCFFILLQGSTRTISAIWWFFTLIMVSSYTANLAAFLTIENPTSPINSVKDLAGYGIAMVKNWPYRDKFNNALLELQEQGVLARLKNKLAIDNLSGIYAVLIVGTIISIIVSVLCWCF
DanaGluRIE   ANKIVLLSVPNKPQGNQYEGYGVDLIKELADKLGFNFTFGMLREIMADLAVIDFSIPFMIAILYLFMVWMFLGFSFLGVSLSFFILLQGSTRTVATFWWFFTLIVVSSYTANLAAFLTIEKPQSLINSVEDLACYGIAMRKNWPHRNKFNNALLELQEQGVLEKMKNKLDMNNLEGVFFVLTVGSCLALLYGIVSWAF
DanaNmdar1   MIPLKVLTIEEKPSNFCCRGYCIDLLIELSKRINFTYDLGLIGELVADMIVIEFSKPFKITILEKFLLWILVMVSVHVVALVLYLLLSGIARVLGMVWAGFAMIIVASYTANLAAFLVLERPKTKLSGINDARGYGIGLQKGSPWTDAVTLAILEFHESGFMEKLDKQLGLKNMAGVFILVGVGIAGGVGLIIIEVIY
DanaNmdar2   IAWLKITFLEEAPEFQCCSGFCIDLLEKFAEELGFTYELGLIADLVTDMVLVDFSEPFMIAIVVAFLSWMLVGIVAIAATFMIFLLFAAVSRFMTNVWALFAVVFLAIYTANLAAFMITREEFHEFSGLNDTRGYGLAFSRNSKYVQMFNKRLLEFRANGDLERLRRYLALEQFLSAFLLLMAGILLAALLLLLEHVY
DpseIR7a     LGGVSVSWYPLPPHEWRLTGIDGEIIKVLSKIFNFSIKLSCFDQLNSSVLIFTTTVAYHLVFVVNLLVWLALVVSCSLVVFVFWLLLNPLQRMLYSLWLFLVLVLRVVYQGKLYDSFRSPYNPPLPSKISQLIQLVMYLHVHSLLKFGFDRKLKQLQSSGIIGYIVHDLPLGVFCGLYFIATILLTAAVLAFLLELLS
DpseIR7b     FYGLTCATWEDMPVGQPFVGIEGALLQFLADNLNFTAGLWVFDEIFADFSLIPYSQSYFIMLVTNLAVWQATGLVLALGCLLLLGVLMGDGRLLLLTWLFSTLVLRGAYQSGMYQLLRQDTQRNPPQTIADVLQLAFYVRRHSHLVGVLNGQIRHAHAHGFLEHWTRQLSMRELAALFWLILWANLFAVVVFALELVL
DpseIR7c     LHGLVTATFEHRPINRRLHGIEGMIFNSIAERMNFTIKLGILKMMLANITFMLPSVSYTIVLVIPLMIWSCLIVSVLVGLTLIAVLLGLASRYLLVMWLLQTLVLRAAYTGQLYLLLQDAQVRTPLQTLAEVVPLTFYMRPHSYLKRRIDRLLMAMMSSGITYHYRRMLNIMRLGGVFVCFLALQLLAGIVFVLERLA
DpseIR7d     LHGLSVIVWPIAPKVDQIDGLDGVLLRIMATSMNFTIQLGAYRMLQANLTLLTSTWPYTYVIVLKMLTWLLLGGLAIVH--RCLR-----PAPAVAGWLLFGFVVRVSYEGSVFNFLHNSPAKPMPHTFEQMVMLCMYFPRNSYFSDKINHLLFSMRSFGLFQHHSQRESMGFIGAALNCLCGALAVGICVFALELLS
DpseIR7e     LFGLRCALWNVPPEGSVSGGYEGRLLLALAERMNFSIAVEALELLRADLTLATSTHNYHEVGILDLFIWLAIVGVLALSALLQLAFVMPLGRLYCLMLMLYTLIIRTVYQGLLYHLIRTHQLNRWPQSIDALVQMTMYLSKHSFLIDHLNEEIMWMRSVGLVSVWARWLGLVELYAMFLLVVVGHALSLLIFLLELLS
DpseIR7f     LHGISVLTWHQPPENLRASGFEIQLVDHLARLLNFTVDLGPMEFLLANLSLLTTGMSYYLVAVLQLTVWLILLGSLALQ------LLQSLHRLVFAHWLYAVMPLRICYQSLLFHLIRMQLFAALPVSLEQLLYAGLYMPKHSYLYEKVDHAIRRLDDTGFIQAWRRAISNSQLSGVYKLMTVLYSICGFVFAGELLL
DpseIR7g     LQQLVVLARRVQPDGQQLRGLEGRLLLELAKRMNFSIRFQLLEQLMAHLAILTAVFPHYLVCLLLWFAWLFLLGSLLGFFGILMLALVPVLQLLFGSWLCFTLIVRAMYAALLFLIVRYHVHQTLPRSLMELVQLAIYLPKHSHLVVQFDHLVMSIRAVGLMHYWAGQIRQPDLWGIYVIAAALYFCSLIVFLWELIS
DpseIR8a     LGGFRIGTAESMPYGPIWEGYCIDFIQRLSQKLNFEYEIGVVGDLVTDIAIIDFLPPYYISIVIRFMVWLSIVAALVGTAFMIWFFTQGGGRMLVAAYWLFVVLMLATFTANLAAFLTVERMQTPVQSLEQLAPYAVAVQQGSHLGDELSYAILELQKDRFFEELKTRITLESLGGVFIATLFGLVLAMITLGLEVVY
DpseIR10a    MGGLRVQMFKSVYPGVSVTGVDFSVAQILQEKLNFTLLLGAIGSIILDICLMDFTVAVYLCIYVPPIIWLGFILSAFGCALIW-LWVVNLERMFIGSLCLVSVIFGAIFESSLATVYIHPLYYKDINTMQELDTISYVMPRDSPWEDAINALLLRLLNAGLIVKWIADLTIGDLQLAFYVVLGGNLLALLAFLLEHLL
DpseIR11a    LHGLKVGANHLPPMSEDLKGMDWELLQLLANALHFRIRLGCLEQLAVDIAIFSASTVYHFVLVVRLAVWAVIICMLLVAVLATWLSLNPVLRYLFASWLLLTLVLRCAYQAKLFDVLRLPNQRPLPKDLLSLIQLVVYFRKRSFLKYAFDRKIKQLLSSGVVSHIERRITNNIMVGAYRIYCLLLFLALVMFGLERLA
DpseIR20b    IKGIIAIPDFSPPFGTRVAGYLWTFIAEFASSLGGRLKVYMLEVTRVDFGLYQYSYPVLWCIMLPFHAVIVVLAASLVFGLL-----PALCRLVHLTPRLLALVLVCACAAQLLSLLISRPTSARIDSFDDLLPSSLLIPPESVYRDRLQQFTLRMEQSGLISQWIRMLTLQDLQLAWRLSGLGVIICVVAFVLELLL
DpseIR21a    FAGFQVSAANQPPFLLQWDGVELRLLNMISKRLNFSVDINIQTEIAVDIGMTDMSVGHSAAFITLIMVWVALICVYLGAIVPIVFFTKYSTRLLIGAYWLFTIIITSCYTGSIIAFVTLPAFPDTVDSVLDLLQIGFLFPRESVYKRKIDSMILLAQQSGLISKINNELTTADTEGMFLLMALGYFLGGTALVSEIVG
DpseIR25a    TADYRIYTVVQPPMAKGYKGYCIDLINEIAAIVHFDYTIGIVKKLIADIGLIDFTVPYYITIMMQFLVWLCILAAYFFTSFLMWVLTQGGGRLVAATWWLFGFIIIASYTANLAAFLTVSRLDTPVESLDDLAPYAIAVQQGSHLKDQFNNAILTLLNKRQLEKLKEKISIQNIGGVFIVIFVGIGMACITLVFEYWW
DpseIR31a    LRGVIDQEDITTNIGAAFIKYHYELVGLLRDRFNFSVNFGLLGVVKVDIAAFDTIHQSWAAFIYRFLVWFLILVSLIVFSVI-WVLCQGLSRFVVITIFLFSLVIYNYYTSSVVGGLLSSSDKG-PATVDEITLLNWILPKNSQYTELFKVAMCSARERGFVERLLRQVTLSGALAAFFVLVGGIIMSILMLSIEIIY
DpseIR40a    FEGFRVPVFHSPPW-KVTGGRDHRLLMLLAEHMNFRFEYGGIGLLQADFFLIEFSFFTLGAFATHIMIWPYLILTIVFSGPIFYGFLQSCAKFLTIVYWAATYVLADVYSAQLTSQFARPAHEAPINTLQRLQYSAVAVQIGCPFLDSLNDVLIHLFEGGILDKMTTALNLRMLQGAFIALGVGSLAAASMLLLELLF
DpseIR41a    LQGVIIAGFDYRPVSVYIDGTEARVVLNFCAKFNCTVQIGAMGMVIADICILDLSMYLVITCLVPPLLWAAVLVYLCLETLGLVLFIQSGVRVLLFACFLNDIIITSIYGGGLASILTIPSMSEAADTVPRLRYTVAFVPRLWPLLEQFNTLIYSWHSSGFDKYWEYRLGMSNFAGIILVWVLGSTVATLIFVAELFV
DpseIR47c    FQGAKSLLDEVPPFGKRYSGLLFALIQSFATKRNISLKLDIIGMTLLDLPMQSSTLPIGMSIAVPFNAAYVLLGGYILFTVVESLLLMPPVGQLFVVMGFVGLLGGTHLGAELSTLLTTNPQYQYIRNLKQLRPTAFVLQRNSLFGMALAHFVDWTWSVGLMDRWYKQIKLGNFHTVWTVLAVGYVSAVCALIGEWVV
DpseIR48b    LHGVRVAAYKNVPFGMVYAGFYMRFVRAFLDSRNATFIPNCTLALRVDLCAFSLTYGFRANVMVALEVWLCLVTYVILIVGFLSCLLAGFRYILFGVIFMTGFVYSTMYLGLLKSMLISEVFEPQINTFEQLVFTGIPMRKRWFLKEHLSTAWYHAFESGLTRKLSEDLDLDYFVMPAIALALGSGLAIISFVIELTA
DpseIR48c    LKGVRVLVTNDPPFSGRYQGSVINSFKLFAAHLNATFEAECLELVAADACGYPTSQPVRVAIMAPFFVWLWTGLSVAYVALLGALLLLSLRLLLLLLLFATGFVLSSLYVAQLSTMLTTKLYQRPIDSVADLKWAVQVIRQNWPLERPYNEHLQRLFETGLQAKLVRELRLEDIAMAAMVLSGGHALAGICFLCELLA
DpseIR48d    LGGVRVALYNNPPL-GVYDGYALMLLRQFLAHRRATFVPDCLKLLHVDICGSSFTASYTGNILIPTVMWVTVAAYLVLLPSVGSLLLSGFGVVLYLTLVFTGFICSNFYLAALGSILATGLYEPQISTFEELVLPGFPMRRQWLLKQKLGETLLNCFNSGLLEKLAHDLALDFFSMPFYMMFTGLGLGFVSLVGELLV
DpseIR51c    FKGVSTPAENDIPFGRLIRGYGFRTFIEYLHRHNATLQVRIIQLIMLEISMGDYSYPLVNCLIVPLLSWLLLLGGVFYISAVLYWILIPTVRYVTVQLTILGFVLTSWYNIQLDSFLTALVVGKQVESMEDLIIIGYPMRSDCHLESSLSMFIMRIQATGLLQHWFVSLDVDTLRLGWFVLGGGWLLSLLVFIFEHLQ
DpseIR51d    FQGVSTPVENDIPFGRHIRGYAYRTFVEYLQRHNATLQIRIAQLIMLEISAGDRSYPLMNCLIVPLLSWLLLLGGVFYISGVVFWVLIPALRYVFLQLTILGFVLSNWYNLQLDSFLTALVVGEQVNSWEQLIIIGYPMRSDCHLESSLSMFIMRIQGTGLLQHWLVSLGVDTLRLGWCVLGFGWLLSVLAFTCERLQ
DpseIR52j    MRRIKTLADHLAPMGEKMVGYVANLINSFAQKVNATLDFDIVRWVKLDLGTDSLSYPYLYCLMVPYAVLCIILVLFYLLSALLIYLLQSFMKLVFFILCFASLMITTMYESYLQSFFTRPPPEPSIRTFQDIAFFHIPLRPHLPYRHLFEEHMQRQQEFGLVKFWKSRILVNDISWILKLYGAAMGISCCCFILELWF
DpseIR52k    MRGIKTLADQLAPMGEKMTGFVANLLNSFAQKLNARLQLNISKWVDLDIGMDTMTYPYVFCFMVPYMVLGIIFVLFCLFSLLLIYLLQSFMKLVCFLLCFASVMMTTMYEAYLQSFFTSPPPEPLLRSLNDVQFLAVQVRRHLPYRELFEEHMLRQKEFGFLKFWIDRIFLEDISWIMSLYMVAILLCCFCFALELWV
DpseIR54a    MRGLIVMPDQWHPVGKVLAGSVGRFVRTLVWKLNATMQYALQDLVNIDVPAPHISYPFEVCLMIPYRNVIIAVAIVYAYGLVLTCVLQSFCKWIYVMLGIVGLNISCIFEAALETMLAHPPRQFQPRSIADVRLLSFKLPKNSWFEAPISKLILEARANGLYQYWVGMLRLIDLQWIWLAYGLLTLMAVLLFILEIGC
DpseIR56a    QRKFLVQVTNDMPYGISIGGTLGILMREFMTYMNSSMDIQIGDHSDVDV--SETSPVLAICLVVPSLIRMVMALSIICYA-----SLLGLLRLYIEVYSLLGMVFNSVTQSFMATSFTSGFFEPAITNVATMRLLRLPISTESLLRFAFPQFYVRILESGFLRRWNQMLPLAFFKNCFLIYLGGVLSSVLVLIIELLM
DpseIR56b    ---ILSPYSFDIPFAQLFCGPYMEMAIHFAEVNRYRLLLVVEQDIVYNFSLTQYSYPLESCVMVPVVIWSTLFLAIFYVAFLLRYNMMNLLRVFYTLLFVLGFILNNYHSSHMTAYDMKPVFTRPIDTWSDLIFNAIPMRRNASFALALDRFILYSWQAGLWNYWEDVLDLQFFTTAWLVLVVGFPVSFLAWCIEICV
DpseIR56c    VEGFPTPLRQDLPF-GHYDGSTYRIIETFVQFINGSFGEQALQLVRVEFCAVDKTYPLHWCLMVPPLVWFFVIGSFFALLFLLFWIIVPTLRLLLFTVFFHGFFLSANYTSTLGSILTVNLFHAQINSMDDIVHLAFPMQMDSSLWRDIEYFTFRIHSSGLLNFYARSAGMQHLAIAFIYLLVMSAIAAAVFTMELLN
DpseIR56d    MKGVRTPILYDLPFENFVHGTSGNLFLGFLEFVNATILDNLLDLVAYETLIVSYSYPIGCCLMVPMRVWLSIILFVFYIALAIWWLTMAPMRYLYLLLAIMGIVTSNMYISRMTSYFTTAPPQRQISTVQDIVYHVYPMHRDSHLRSPMKEFIMVAQQAGLMDHWQRELSLSFLSTILRTWCLGLVLSGLVFAVEMKW
DpseIR60a    PKNFFVCASVSAP-EDCILGIEMRILGFMRSRLQFMINQGLLGKLTCDFVMFWGSDCYLHTWYIKMVTWIGFIVVLLISWLFWFAIIVAVTRLFFMALTLYGLNVVATYSSKMIATFQDPGYLHQLDELTEVMPIQMIMKAGFPFLYEMNSIIRSMRDVGIFQKIDADLTTEHLKGPFGILGVGVLCASVAFLAELMI
DpseIR60e    FLGIRTVCTDLAPFNLLRSGYMYSALKEFADRCNATLADSVFQMLYIDFVSVKSSLPLSEYFVVPFALWLILVATVFYVTIMLFLFLISNDLLVYIILTLGGFTLTNVYLAMLSSMLTSGLYEPQYNTLESLALESHVVSNSLPYLRMFNEYTRRIQEYGILAKMKSDYDMEFYFFAFFLWALGLAFSMLVFVWELVK
DpseIR60f    LAGIGVIPYSVLPLGRQITGYLVQFYRNFARSLNTTLRYVVLATVNVDFPLFLASSVLEWFLILPYFGWPSFLALMLLLALLL-GILQSFRTLLYILLMVAGLIISTFYSANLSTLLVEPPAAYRIRSFEDLRPLTAPMQKNSIYRKLFNQYVANTHASGLYELWFRQLIWEDYIYIWLVYIGGTVTSLLVFILELIF
DpseIR60j    MEGIKVLPDNVMPVGRQMTGYLAHLIRNFVSTLNATMHITVNKMLQVDFPLFSDHLVMEWFLMLPFYVYK-MMPMVILLALVL--CLQPFVMYIYGLLLLYSMLMCNIVNVSLETWLVHPPVDRRIFSFQDMQFFALPVPKDSLYRQTFTKFLLHTRDSGLYVFWFKRIVWEDFFFIWLAYIGGIFASLLVFLVEVLY
DpseIR60k    MEGIKVLPDNVMPVGRQMTGYLAHLIRIFVSTLNATLDITMDNLAQVDF-PNSDNIVMEWFLILPFYLYR-HIPIVILLSLVL--FLQPFLMFIYGLLFLNTMLIVNLLNVNLESLLVHPPVDSQILSFQDMRILALPLPKNSIYGQAFTNFVGHSRESGLYMYWFRQLVWQDFFFIWLAYIGGILGSLLVFLVEVLY
DpseIR62a    FNGLHLAVQLDIPFQLRLDGAGGKIINELMAKLNVTLKVAIIDLIAMELSPVDYSYPVRRCFMIPVLVWLSVLLILLVLHFF--GLIVRLLNTVTCYLLFGVCLIYQLYSTKLTSFLTVTLSHKLPSSLDEILAAQFQLRIDSHFKDPLHRFALHVQEAGLLLVWMKELAFNLLAPAFSLFMCGLLVSLVVFLVEIRP
DpseIR64a    RVRVVVTNKNMTG-HDTMNRFNFNLLMAVRDMFNWTFVLGMIGALITDIGGIDVAGRSWPCFIFRFLVWVLIMVCGVVTVCILWLICQGLGRCIVITSLLFSFCIYQFYSASIVGTLLMEKP-KTIKTLSDLVKTVCIMQKNSPMRKVISYGLRRVTETGILTYHFNVVDMDTVSSALLILLFSYGITLMILGTEILY
DpseIR67a    YQRIITLPDQFAPLQRGMTGYVAKLVMEFARIYNLTIQWLLRNLTLISLPIGVFSVPYDWFIMVPYGFLGIVAGFYFIFSL--LDMIQSFSRVAHSQLFLLGLVLSTLFAAHLKTLLTKRPPDQQISNFQQLRILSLPMQANSIFERPINRLILYVHSSGLLEYWKQQFKVADLTWVWVLLGACLLLSWLIFLCEYFA
DpseIR67b    FQGITTGAYNGGPFNLILAGYMLNMVLEFVKHFNGTKQLQAIGLLAIDLIPYVPTKVLYCVMMVPLVTWLAWLLVLVYCSAALLVAL-GGDILTFVLLTAGGFVLTNLYLAQLSTSLAARLYEREIDTVDDLPPHQIPSSFGRPYLRLFNDFTLRIFESGIQQKMKWDNDVEYYYVIGGLWLGGLLLATVSFLCEFYL
DpseIR67c    LQGVHISVETMSPFGTVYAGYMYELLHEFIAAHNGTEVAEGLQLYQIDMAPFYRSHVLFGFIMVPIVVWAALIGCLVLATVVIRWMLQSMHVLVFLALFTVGFILNTMYQAQLSSSLTTGLYMRQINSFDDLAPFFVGLRHGLPFAALFNDYLRGIFESGILLKWRGDFDMEFYYCTYILLALGWLSSAIVFLVEKCL
DpseIR68a    LMGLPVAVVEHVPQ-NSYQGVEVEIMNALGQALKFQPVYKLIEELAARFAIVELSQPHNLTFLTPFIMWAGVLLSLFVVGTVFYALLVSLLRVLTGWYWIYCILLVATYRASFTAILANPAERVTIDTLEDLLPVVLAMEKNSALKQRVDSSLQHMIEGGLISKWLKDMNLNKFWSSFVALGIGYVASILALLVEHWH
DpseIR68b    LRGLRYSMFTDPLIGRAVDGVAARV---AAQILNANVTYGVVRDLITHFGPVEVLYPHTLYLVVPFLVWHLLLANFLLVVLFFWLHLEPVMRAFLMCWILFSYVVTTIYFAKLESGFVRPTYEAQLDNLDGLSLCTYIMPLGSPFLYKFQSLYTSFHEHGFYEHWRQMLTLDVLQGAFYLWSLGIALSSLGFVLEHGY
DpseIR75a    LRVVVTQRPLYWSQHDSLARFGFHLTLILRDLLHCRMKFGAVGAVVADITALSAIIETGSVCIFRFLVWYLFGGVLSLIGLLLWVACQSSGRLIYFALFLISFIMYNYYTSVVVSSLLSSPVKSKIKTMQQLALFYTHLHRNSTYKELFRLRLLRVLETGVYRKQRSYVGMEYVAPLLLMLIFGYILVVFILLLELAC
DpseIR75b    RATVNSMPLNTSQILTYARLGYQSRQPLREMLDCKFEYMGMIGDLIADLSIIKPLTKFSDVCMFRFLVWLAFGLLLIVAGCMLWAGCQGAGRMAFYALMLTSFLMYNYYTSIVVSKLLGRPAKSSIRTLQQLAHTHTVVLKSCPYAELFRLNELRMLETGIHFKHERYVGLEYATPLFILLLGSIVLCVGLLGLEVLW
DpseIR75c    FRMLVSVMPLTSKIHDSISRLGYRLILHMQDLLHFN---GAIGLLGVELCSVHPMVELAAVCIFRFLVWLAFGALLVLSGCLLWLACQGSGRLAFIAVMLTSFLMYNYYTSIVVSTLLGSPVRSNIRTVQQLATVYHMIHLNSSYRELITQLEVRLVECGLTSKQRRFVGMEYAAPLFLSLLGGYSMAVLVLLLEVAW
DpseIR75d    LEGFNTAIVIAFP-HDTISKVNHRLMLELANRLNVSYNTGLMGRFQLDLAQCDFVAETFAGIMFRFAVWASIICLLILTTVVLVVMCQGFARIIVFTTFVAALFLFTSFSANIVALLQSPS--DSIRSLADLGMLAIPTRKNFPYKELMRRQLRWQREVSLMNREDRKIGITECRYALGIFGCGAAASFAVFLWEFIL
DpseIR76a    LQGVVIGIFNYKPLTVFIDGTEVRLMMLFCELHNCTIQVGLLGMVLNDYGIMDMTHFIGVTCLVPLLLWLCVMVCLLLEILGLCLFVQSTLRTVLLASYLIDIILTTVYSGGLAAILTLPTMEEAPDSRQRLYLTAAFVPRLWPHLEAYNNFIMAWISSGLDKFWEWKLGIDNIIGLIMLWCFGLICSLLTFVGELWH
DpseIR76b    IKGLRIATLEDYPYGRIGHGVSFQIIDFLKKKFNFTYEVSLIEMVNVDLAAVSYSTTTLWIMVMQLLVWILILVSLLAVGPIIYVLMQGSTRLLFATWWIFITILTSFYTANLTAFLTLSKFTLPYNTVNDILKRTFAYPIGSNLSQLFDPELLNLVESGIVKHLSAKLRNGDLMMTYYIMLAGFATSLAVFSTELIF
DpseIR84a    LRGAVTEKPSGYD-QDPMQRKTYQLFRLVERMYNLSLAIGVMGQITADFAVVQYSPVLHIHFLFRFFVWWCVLVLITFSILLLVLYLQGPTRLLISASCIFSFMLMQFYGAFIVGSLLSDSP-RSIVNLQALFAAASVMAKGSPWREHLAHAILHLKATGLMQYNDRLVDLEHFAPALFALVLAMIASALVFLLELMF
DpseIR85a    MQRLRMCIYKDDVI-GLILGTDGLMASYVAERLNATMMIICFLEVAVDVAMAENTVAHNLCVIVPIFVWTLILGSVLLANVFCYLALMPLLRQFLIFWLYFGMLICSAFKGNLTSMMVFQPYLPDIDDLDALAHAVYIVPYGSPYLGFLNTLIRSSHEFGFERYWDRILKLEHFHAVFSLWFIGMGLACAAFIWELLT
DpseIR87a    LSGLTAAFRPWEP-SSQLSGIEYQMVQTIAERLNVHIEMHLFQQLIIEMIVVSSSIPYHLTWCVAFVTGFLLLLFIVTCSFMVLMLLQAMLRQLFALSFLMGFFFSNTYQSFLISTLTTPRSSHQIQSLQEIYLVTMLLPKKYHLLHQINPVIQHIIESGHMQKWARDLTLAQFHGAFAFSSGLLLISFSVFLIELAF
DpseIR92a    LQQLRLGSITYVPIRIAYYGAEANVMKTFCQVHHCHLRVGMLGDIYVELAITETSYHIAVTILGPNITWLLLISTMVICGVFLYVFIQPSTRFFLATLLCATITLENIYSGQLKSLLTVPFYSAPVDTIEKWAWTRAVSIRGWTLMPELDKHILTCQETGLYVHWELELNVSNISGALFVLAFGYTFAFSALLVETAI
DpseIR93a    FRNMDIVTMHNPPIGVEHKGITLEILKELSRALNFSYYLRVVEMVQFFMAAFNYTQPVSYSFITRFTTWGCLVGIIFLTAPMLYALLQGGGRLVVGFWWIVVIVLVTTYCGNLVAFLTFPKFQPGVDYLNQLHQIALIVPSESAYLHLINQHIDRMFRMGFIERWHRTVNMDDMQGCFLVLLLGFILAVFVGCIEYWF
DpseIR94d    LHGLPIAVGGSSPIGLIYSGLVGNLMKSIEQRFNCRLVQQLIGAVRAEFALVGLTYPFEWCLMMPYTAFLLILLALVAISLILGLLLQSFVRGIYLEICVLGILITTWYNSYFSTYVTSAPRRPPFTSYESIAPIVFPIKENSIFREALDRLIQEVLATGLLNRWRDMMQLMDLQQISVAFGLMMALAIVVFLLELMW
DpseIR94e    FLGMPTIIGGTSPIGVVYEGTVGHFMDVFQRKYNFSFVQQTVAAVRVEVAMFGFTYPYEWCLMLPYTAFLVTLFTLVGISFLLAMVLQSFVRGIYLEICVLGILITSWYNSYFSSYLTTAPKEMPYRSYDDLYPFGFPINENSVFLEPILTLIMELAATGLTLHWMQSMQLIDLQYVWYGFAFMSALSSIVWLLEVVR
DpseIR94g    LNGLRTMPDLSEPLGPQILGYVWNMLVEFARKHNAHLQMQMLDLASVDVAAHEYAYPVHWCTMLPFS-WTVPAKTFLLLLLW-----LHERRLQALGWLILVTLLTANYQGRLLSLLVSAPTDPPIDSFQALAPFALVIPENSPHRPTLHHFMLQLGESGLFDHWVDRLSGEDLANVFLCYGVCVLISLLVFVCEQLV
DpseIR94o    YLGALVFPNRDSPYGFPVTRAEDKQIIEFALRYNLTLVL-QDSDVASDIQLIECVNTFSLMVVVPVFTWFLYILSVYAESVILVAILLPFLRLLFLAMSLFGMIFSNFFSCKLSSLLTKHPLQPQVESFKQMEPMMYKMPKNSIYRWPMNKFFITLFESGIPSHWLQFLSLQHLRWLLWILGCGYGLATLVFLVEVYM
DpseIR94p    FQGATVLQNLNIP-VFPIKRIEDMQIVEFAMKYNLTLTT-KDSDVTVDIELVESVNAFTLMVVVPVYTWFLYILSVYAESVIMVAILLPFLRLLFLAMSLFGMIFSNFFSCKLSSLLTKLPLQPQVESFEQLRPKMYKMQKGSIYKWHLTKFFMTFFESGIPSYWKNTLSLHHLKWLGWVLACGYGLATLVFLVEVYM
DpseIR100a   LNGLRIYIFDSVYVKLSITGADAKLAKTVAKQLNFTPDYGGVGRAHVDIIFIQFSAAVYLCLYVQPLVWLCFLMVGFFGTLCW-LWVVNIERIFVASLCLVSVIFGALLESSLATVYIRPLYYRDLNTLAELDHIAYILPRPSPYLEELNHVVLHLVSGGLIQLWTGELTLSDVQLAFYSLAIGCLVAGSVCLVELFF
DpseCG3822   LKNLVVTTILSNPMGDQFEGYAVDLIHEISKSLGFNYKIGMIRDLLADLAIVDFTTPFMVSILYRFLVWIYMATAYLGVSVLLFILMQGCTRMVAGIWWFFTLIMISSYTANLAAFLTVERMDSPIESAEDLASYGIATPPNSPYRTAINSVILKLQEEGKLHILKTKLGLANVGGVFVVLMGGMGVACVIAVCEFVW
DpseCG5621   LVNFVVVTAISEPMGDQFEGFGIELIDELSKKLGFSYTFGMLREIIADMGIVDFTIPFMIGILFRFMVWLWLGLAYMGVSISMFVLLQGSTRAVAASWWFFTLILVSSYTANLAAFLTVESLVTPINDVDDLSGYGIAMRKNWPYRDILSQAILEMQEQGLLTKMKTKLEISNLGGVFLVMGVGSFFGIFVSLLEMVL
DpseClumsy   LSNFIISSRLGAPTGARYEGYSIDLIDAIAQMLNFKYEFGIVRQLIADLGIVDFTPPFMISILFSFLVWIYMGSAYLFISLLLFALMQGCTRLVTGMWWFFALMMLNSYTANLAAFLTNSRQGNSISNAEDLASYGIAMPFNSPYRKQISGAVLKLGELGNLAELKRKLGLENVGGVFLVLGLGLLSAMVLGCTEFFW
DpseGluR1    SKNYIVTSVLEEPMGDRFEGYCKDLADMLANQLGIRYELGMVGELVADIAIIDFSKPFMISIMIKFLIWMSVIFSYLGVSIVLYFFMQGCGRIAAAVWWFFTIILISSYTANLAAFLTVERMVSPIKSPEDLAGFGVATPIGSPIRKRLNEAVLTLKENGELLRIRNKLSLSNVAGIYYILIGGLLLAVVVAIVEFFC
DpseGluR1B   EKNYIVTTVLEEPMGERFEGYCKDLAELLSKELGINYELGMVGELVADIAIIDFSKPFMISIMIKFMIWVSVIFSYIGVSIVLFFFMQGCGRIAAASWFFFTLILISSYTANLAAFLTVERMVTPINSAEDLAGFGIATPLGSALKDPINLAVLTLKENGELIKLRNKLSLSNVAGIFYILIGGLLVSVLVAILEFCF
DpseGluRIA   VQRYTVVTHYEEPMGEKYEGYAVDLISKLSELLEFDYEFGIIRKLIAQIGVVDFTVPFMISILHYFLVWIYMIFAQLVMTLAFVLIMQGCMRILTGMWWFFALMMLSTYTANLAAFLTSNKWQSTIKDLQGLIHYGLAVPLGADYRTNLSVSILQLSEKGELYKMKNKLSIIELGGVFLVLAGGVLTGVILGIFEFLW
DpseGluRIB   QKPFTVATRVGKPSGERFEGYAVDLIYKLAEECKFDFDFGIIRQLIAQIGIVDFTVPFMISILSYFLVWLYVMIAMMITSMAMILILQGCMRLLTAFWWIFALLISQTYIAKLAAFITSSKLSGNIASLHDLIHYGIAVPLNANFRSNLSVGILKLSEQGVLYNLRNKFDMDSVGGLFVVLVVGLFIAFIIGIAEFLW
DpseGluRIC   QKKYRVATRIGPPSGAIYQGYAVDLIGAIAEEVGFEYQFGIIGEIIAHMGIVDFTVPFMVSILAYYLVWIWILISVFVMTFLKAIIMAGCVRMFEATWWIFAIIIANSYTANLAAFLTSSKMEGSIANLKDLSHYAIAVPFGAEYRSNLSVAILHLSERGQLYDLKQKMTFEELRGIFYTLYIGLLIAFLIGITEFLV
DpseGluRID   VNKKVLISVATKPSGNQYQGYGVDLIKELADKLGFNFTFGMLKEIVADLAIIDFSIPFMIAILYVFMVWLYLGIAYVGVSLCFFILLQGSTRTIAAIWWFFTLIMVSSYTANLAAFLTIENPTSPINSVEDLAGYGIAMVKNWPYRDKFNNALLELQEQGVLARLKNKLGVDNLSGIYAVLAVGTIISIIFSIFCWFV
DpseGluRIE   ANKVVLLSVPNKPQGSQYEGYGVDLIKELADKLGFNFTFGMLREIMADLAIIDFTIPFMIAILYLFMVWWFLGFSFLAVALSFFILLQGSTRTVATFWLFFTLIVVSSYTANLAAFLTIEKPQSLINSVDDLAGYGIAMRKNWGHRDKFNNALLELQEQGVLEKMKNKLDMNNLEGVFFVLLVGSCCALLYGIISWVL
DpseNmdar1   MIPLKVLTIEEKPTNYCCRGYCIDLLIELSKRINFTYDLGLMGELVADMIVIEFSKPFKITILEKFLLWILVMVSVHVVALVLYLLLSGIARVLGMVWAGFAMIIVASYTANLAAFLVLERPKTKLSGINDARGYGVGLQKGSPWTDSVTLAILEFHESGFMEKLDKQLGLKNMAGVFILVGVGIAGGVGLIIIEVIY
DpseNmdar2   IAWLKITFLEEAPEFQCCSGFCIDLLEKFAEELGFTYELGLIADLVTDMVLVDFSEPFMIAIVVAFLSWMLVGIVAIAATFMIFLLFAAVSRFMTNVWALFAVVFLAIYTANLAAFMITREEFHEFSGLNDSRGYGLAFSRNSKYVQMFNKRLLEFRANGDLERLRRYLALEQFLSAFLLLMAGILLAALLLLLEHVY
DperIR7a     LGGVSVSWYPVPPHEWRLTGIDGEIIKVLSKVFNFSIKLSCFDQLNSSVLIFTTTVSYHLVFVVNLLVWLALVVSCSLVVFVFWLLLNPLQRMLYSLWLFLVLVLRVVYQGKLYDSFRSPYNPPLPSKISQLIQLVMYLHVHSLLKFGFDRKLKQLQSSGIIGYIVHDLPLEVFCGLYFIATILLTAAVLAFLVELLS
DperIR7b     FYGLTCATWEDMPVGNGFVGIEGALLQFLADNLNFTAGLWVFDEIFADFSLIPYSQSYFIMLVTNLAVWQATGLVLALGCLLLLGVLMGDGRLLLLTWLFSTLVLRGAYQSGMYQLLRQDTQRNPPQTIADVLQLAFYVRRHSHLVGVLNGQIRHAHAHGFLEHWTRQLSMLELAALFWLILWANLFAVVVFALELVL
DperIR7c     LHGLITATFEHRPINRRLHGIEGMIFNSIAERMNFTIKLGILKMMLANITFMLPSVSYTIVLVIPLMIWSCLIVSVLVGLTLIAVLLGLASRYLLVMWLLQTLVLRAAYTGQLYLLLQDAQVRTPLQTLAEVVPLTFYMRPHSYLKSRIDRLLMAMMSSGITYHYRRMLTIMRLGGVFVCFLALQLLAGIVFVLERLA
DperIR7d     LHGLSVIVWPIAPKVDQIDGLDGVLLRIMATRMNFTIQLGAYRMLQANLTLLTSTWPYTYVIVLKMLTWLLLGGLAIVH--RCLR-----PAPAVAGWLLLGFVVRVSYEGSVFNFLHNSPAKPMPHTFEQMVMLCMYFPRNSYFSGKINHLLFNMRSFGLFQHHSQRESMGFIVAALNCLCGALAVGICVFALELLS
DperIR7e     LFGLRCALWNVPPEGSVSGGYEGRLLLALAERMNFSIAVEALELLRADLTLATSTHNYHEVGILDLFIWLAIVGVLALSALLQLAFVMPLGRLYCLMLMLYTLIIRTVYQGLLYHLIRTHQLNRWPQSIDALVQMTMYLSKHSFLIDHLNEEIMWMRSVGLVSVWARWLGLVELYAMFLLVVVGHVLSLLIFLLELLS
DperIR7f     LHGISVLTWHQPPENLRASGFEIQLVEHLARLLNFTVDLGPHG-LLANLSLLTTGMSYYLVAVLQLTVWLILLGSLALQ------LLQSLHRLVFAHWLYAVMPLRICYQSLLFHLIRMQLCAALPVSLEQLLYAGLYMPKHSYLYEKVDHAIRRLDDTGFIHAWRRAISNSQLSGVYKLMTLLYSICGFVFAGELLL
DperIR7g     LQQLVVLARRVQPDGQQLRGLEGRLLLELAKRMNFSIRFQLLEQLMAHLAILTAVFPHYLVCLLLWFAWLFLLGSLLGFFGILLLALVPVLQLLFGSWLCFTLIVRAMYSALLFLIVRYHVHQTLPRSLMELVQLAIYLPKHSHLVVQFDHLVMSIRAVGLMHYWAGQIRQPDLWGIYVIAAALYFCSLIVFLWELIS
DperIR8a     LGGFRIGTAESMPYGPIWEGYCIDFIQRLSQKLNFEYEIGVVGDLVTDIAIIDFLPPYYISIVIRFMVWLSIVAALVGTAFMIWFFTQGGGRMLVAAYWLFVVLMLATFTANLAAFLTVERMQTPVQSLEQLAPYAVAVQQGSHLGDELSYAILELQKDRFFEELKTRITLESLGGVFIATLFGLVLAMITLGLEVVY
DperIR10a    MGGLRVQMFKSVYPGVSVTGVDFSVAQILQEKLNFTLLLGAIGSIILDICLMDFTVAVYLCIYVPPIIWLGFILSAFGCALIW-LWVVNLERMFIGSLCLVSVIFGAIFESSLATVYIHPLYYKDINTMQELDTISYVMPRDSPWEDAINALLLRLLNAGLIVKWIADLTIGDLQLAFYVVLGGNLLALLGFLLEHLW
DperIR11a    LHGLKVGANHLPPMSEDLKGMDWELLQLLANALHFRIRLGCLEQLAVDIAIFSASTVYHFVLVVRLAVWAVIICMLLVAVLATWLSLNPVLRYLFASWLLLTLVLRCAYQAKLFDVLRLPNQRPLPKDLLSLIQLVVYFRKRSFLKYAFDRKIKQLLSSGVVSHIERRITNNIMVGAYRIYCLLLFLALVMFGLERLA
DperIR20b    IKGIIAIPDFSPPFGTRVAGYLWTFIAEFASSLGGRLKVYMLEVTRVDFGLYQYSYPMLWCIMLPFHAVIVVLAASLVFGLL-----PALCKLVHLTPRLLALVLVCACAAQLLSLLISRPASARIDSFDDLLPSSLLIPPESVYRDRLQQFTLRMEQSGLISQWIRMLTLQDLQLAWRLSGLGVIICVVAFVLELLR
DperIR21a    FAGFQVSAANQPPFLLQWDGVELRLLNMISKRLNFSVDINIQTEIAVDIGMTDMSVGHSAAFITLIMVWVALICVYLGAIVPIVFFTKYSTRLLIGAYWLFTIIITSCYTGSIIAFVTLPAFPDTVDSVLDLLQIGFLFPRESVYKRKIDSMILLAQQSGLISKINNELTTADTEGMFLLMALGYFLGGTALVSEIVG
DperIR25a    TADYRIYTVVQPPMAKGYKGYCIDLINEIAAIVHFDYTIGIVKKLIADIGLIDFTVPYYITIMMQFLVWLCILAAYFFTSFLMWVLTQGGGRLVAATWWLFGFIIIASYTANLAAFLTVSRLDTPVESLDDLAPYAIAVQQGSHLKDQFNNAILTLLNKRQLEKLKEKISIQNIGGVFIVIFVGIGMACITLVFEYWW
DperIR31a    LRGVIDQEDITTNIGAAFIKYHYELVGLLRDRFNFSVNFGLLGVVKVDIAAFDTIHQSWAAFIYRFLVWFLILVSLIVFSVI-WVLCQGLSRFVVITIFLFSLVIYNYYTSSVVGGLLSSSDKG-PATVDEITLLNWILPKNSQYTELFKVAMCSARERGFVERLLRQVTLSGALAAFFVLVGGIIMSILMLIIEIIY
DperIR40a    FEGFRVPVFHSPPW-KVTGGRDHRLLMLLAEHMNFRFEYGGIGLLQADFFLIEFSFFTLGAFATHIMIWPYLILTIVFSGPIFYGFLQSCAKFLTIVYWAATYVLADVYSAQLTSQFARPAHEAPINTLQRLQYSAVAVQIGCPFLDSLNDVLIHLFEGGILDKMTTALNLRMLQGAFIALGVGSLAAASMLLLELLF
DperIR41a    LQGVIIAGFDYRPVSVYIDGTEARVVLNFCAKFNCTVQIGAMGMVIADICILDLSMYLVITCLVPPLLWAAVLVYLCLETLGLVLFIQSGVRVLLFACFLNDIIITSIYGGGLASILTIPSMSEAADTVPRLRYTVAFVPRLWPLLEQFNTLIYSWHSSGFDKYWEYRLGMSNFAGIILVWVLGSTVATLIFVAELFV
DperIR48b    LHGVRVAAYKNVPFGMVYAGFYMRFVRAFLDSRNATFIPNCTLSLRVDLCAFSLTYGFRANVMVALEVWLCLVTYVILIVGFLSCLLAGFRYILFGVIFMTGFVYSTMYLGLLKSMLISEVFEPQINTFEQLVFTGIPMRKRWFLKEHLSTAWYHAFESGLTRKLSEDLDLDYFVMPAIALALGSGLAIISFVIELTA
DperIR48c    LKGVRVLVTNDPPFSGRYQGSVINSFKLFAAHLNATFEAECLELVAADACGYPTSQPVRVAIMAPFFVWLWTGLSVAYVALLGALLLLSLRLLLLLLLFATGFVLSSLYVAQLSTMLTTKLYQRPIDSVADLKWAVQVIRQNWPLERVYNEHLQRLFETGLQAKLVRELRLEDIAMAAMVLAGGHALAGICFLCELLA
DperIR48d    LGGVRVALYNNPPL-GVYDGYALMLLRQFLAHRRATFVPDCLKLLHVDICGSSFTASYTGNILIPTVMWMTVAAYLVLLPSVGSLLLSGFGVVLYLTLVFTGFICSNFYLAALGSILATGLYEPQISTFEELVLPGFPMRRQWLLKQKLGETLLNCFNSGLLEKLAHDLALDFFSMPFYMMLTGLGLGFVSLVGELLV
DperIR51c    FKGVSTPAENDIPFGRLIRGYGFRTFIEYLNRHNATLQVRIIQLIMLEISMGDYSYPLVNCLIVPLLSWLLLLGGVFYISAVLYWILIPTVRYVTVQLTILGFVLTSWYNIQLDSFLTALVVGKQVESMEDLIIIGYPMRSDCHLESSLSMFIMRIQATGLLQHWFVSLDVDTLRLGWFVLGGGWLLSLLVFIFEHLQ
DperIR51d    FQGVSTPVENDIPFGRHIRGYAYRTFVEYLHRHNATLQIRIAQLIMLEISAGDRSYPLMNCLIVPLLSWLLLLGGVFYISSVVFWVLIPALRYVFLQLTILGFVLSNWYNLQLDSFLTALVVGEQVNSWEQLIIIGYPMRSDCHLESSLSMFIMRIQGTGLLQHWLVSLDVDTLRLGWCVLGFGWLLSVLAFTCERLQ
DperIR52j    MRGIKTLADQLAPMGEKMVGYVANLINSFAQKVNATLDFDIVRWVKLDLGTDSFSYPYLYCLMVPYAVLCIILVLFYLLSALLIYLLQSFMKLVFFILCFASLMITTMYESYLQSFFTRPPPEPSIRTFQDIAFFHIPLRPHLPYRHLFEEHMQRQQEFGLVKFWKSRILVNDISWILKLYGAAMGISCCCFILELWF
DperIR52k    MRGIKTLADQLAPMGEKMTGFVANLLNSFAQKLNARLQLNISKWVDLDIGMDTMTYPYVFCFMVPYTVLGIIFVLFCLFSLLLIYLLQSFMKLVCFLLCFASVMMTTMYEAYLQSFFTSPPPEPLLRSFNDVQFLAVQVRRHLPYRELFEEHMLRQKEFGFLKFWIDRIFLEDISWIMSLYMVAMLLCCFCFALELWV
DperIR54a    MRGLIVMPDQWHPVGKVLAGSVGRFVRTLVWKLNATMQYALQDLVNIDVPAPHISYPFEVCLMIPYRNVIIAVAIVYAYGLVLTFVLQSFCKWIYVMLGIIGLNISCIFEAALETMLAHPPRQFQPRSIADVRLLTFKLPKNSWFEAPISKLILEARANGLYQYWVGMLRLIDLQWIWLAYGLLTLMAVLLFILEIGC
DperIR56a    QRKFLVQVTNDMPFGISIGGTLGILMREFMTYINSSMDIQIGDHSDVDV--SETSPVLTICLVVPTLIRMVMALSIICYA-----SLLGLLRLYIEVYSLLGMVFNSVTQSFLATSLTSGFFEKAITNVATMRLLRLPISTESPLRFAFPQFYIRILESGFLRRWNQMLPLAFFKNCFLLYLGGVLSSVLVLIIELLM
DperIR56b    ---ILSPYSFDIPFAQLFCGPYMEMAIHFAEVNRYRLLLVVEQDIVYNFSLTQYSYPLESCVMVPVVIWSTLFFAIFYVAFLLRYNMMNLLRVFYTLLFVLGFILNNYHSSHMTAYDMKPVFTRPIDTWSDLIFNAIPMRRNASFALALDRFILYSWQAGLWNYWEDVLDLQFFTTAWLVLVVGFPVSFLAWCIEICV
DperIR56c    VEGFPTPLRQDLPF-GHYDGSTYRIIETFVQFINGSFGEQALQLVRVEFCAVDKTYPLHWCLMVPPLVWFFVIGSFFALLFLLFWIIVPTLRLLLFTVFFYGFFLSANYTSTLGSILTVNLFHAQINSMDDIVHLAFPMQMDSSLWRDIEYFTFRIHSSGLLNFYARSAGMQHLAIAFIYLLVMSAIAAAVFTMELLN
DperIR56d    MKGVRTPILYDLPFENFVHGTSGNLFLGFLEFVNATILDNLLDLVAYETLIVSYSYPIGCCLMVPMRVWLSIIMFVFYIALAIWWLTMAPMRYLYILLAIMGIVTSNMYISRMTSYFTTAPPQRQISTVQDIVYHVYPMHRDSHLRSPMKEFIMVAQQAGLMDHWQRELSLSFLSTILRTWCLGLVLSGLVFAVEMKW
DperIR60a    PKNFFVCASVSAP-EDCILGIEMRILGFMRSRLQFMINQGLLGKLTCDFVMFWGSDCYLHTWYIKMVTWIGFIVVLLISWLFWFAIIVAVTRLFFMALTLYGLNVVATYSSKMIATFQDPGYLHQLDELTEVMPIQMIMKAGFPFLYEMNSIIRSMRDVGIFQKIDADLTTEHLKGPFGILGVGVLCASVAFLAELMI
DperIR60e    FLGIRTVCTDLAPFNQLRSGYMYSALKEFADRCNATLADSVFQMLYIDFVSVKSSLPLSEYFVVPFALWLILVATVFYVTIMLFLFLISNDLLVYIILTLGGFTLTNVYLAMLSSMLTSGLYEPQYNTLESLALESHVVPNSLPYLRMFNEYTRRIQEYGILAKMKSDYNMEFYFFAFFLWALGLAFSMLVFVWELVK
DperIR60f    LAGIGVIPYSVLPLGRQITGYLVQFYRNFARSLNTTLRYVVLATVNVDFPLFLASSVLEWFLILPYFGWPSFLALMLLLALLL-GILQSFRTLLYILLMVAGLIISTFYSANLSTLLVEPPAAYRIRSFEDLRPLTAPMQKNSIYRKLFNQYVANTHASGLYELWFRQLIWEDYIYIWLVYIGGTVTSLLVFMLELIF
DperIR60j    MEGIKVLPDNVMPVGRQMTGYLAHLIRNFVSTLNATMHITVNKMLQVDFPLFSDHLVMEWFLMLPFYVYK-MMPMVILLALVL--CLQPFVMYIYGLLLLYSMLMCNIVNVSLETWLVHPPVDRRILSFQDMQFFALPVPKDSIYRQTFTKFLLHTRDSGLYVFWFKRIVWEDFFFIWLAYIGGIFASLLVFLVEVLY
DperIR60k    MEGIKVLPDNVMPVGRQMTGYLAHLIRNFVSTLNATLDITMDNLSQVDF-PNSDNIVMEWFLILPFYLYR-HIPIVILLSLVL--FLQPFLMFIYGLLFLNTMLIVNLLNVNLESLLVHPPVDSQILSFQDMRILALPLPKNSIYRQAFTNFVGHSRESGLYMYWFRQLVWQDFFFIWLAYIGGIFGSLLVFLVEVLY
DperIR62a    FNGLHLAVQLDIPFQLRLDGAGGKIINELMAKLNVTLKVAIIDLIAMELSPVDYSYPVRRCFMIPVWVWLSVLLILLVLHFF--GLIVRLLNTVTCYLLFGVCLIYQLYSTKLTSFLTVTLSHKLPSSLDEILAAQFQLRIDSHFKDPLHRFALHVQEAGLLLVWMKELAFNLLAPAFSLFMCGLLVSIVVFLVEIRP
DperIR64a    RVRVVVTNKNMTG-HDTMNRFNFNLLMAVRDMFNWTFVLGMIGALITDIGGIDVAGRSWPCFIFRFLVWVLIMVCGVVTVCILWLICQGLGRCIVITSLLFSFCIYQFYSASIVGTLLMEKP-KTIKTLSDLVKTVCIMQKNSPMRKVISYGLRRVTETGILTYHFNVVDMDTVSSALLILLFSYGITLMILGTEILY
DperIR67a    YQRIITLPDQFAPLQRGMTGYVAKLVMEFARIYNLTIQWLLRNLTLISLPIGVFSVPYDWFIMVPYGFLGIVAGFYCIFSL--LDMIQSFSRVTHSQLFLLGLVLSTLFAAHLKTLLTKRPPDQQISNFQQLRILSLPMQANSIFERPINRLILYVHSSGLLEYWKQQFKVADLTWVWVLLGACLLLSWLIFLCEYFA
DperIR67b    FHGITTGAYNGGPFNLILAGYMLNMVLEFVKHFNGTKQLQAIGLLAIDLIPYVATKVLYCVMMVPLVTWLAWLLVLVYCSGALLVAL-GGDVLIFVLLTAGGFVLTNLYLAQLSTSLAARLYEREIDTVDDLPPHQIPSSFGRPYLRLFNDFTLRIFESGIQQKMKWDNDVEYYYVIGGLWLGGLILATVSFLCEFYL
DperIR67c    LQGVHISVETMSPFGTVYAGYMYQLLHEFIAAHNGTEVAEGLLLYQIDMAPFYRSHVLFGFIMVPIVVWAALIGCLVLATVVIRWMLQSMHVLVFLALFTVGFILNTLYQAQLSSSLTTGLYMRQINSFDDLAPFFVGLRHGLPFAALFNDYLRGIFESGILLKWQGDFDMEFYHCTYILLALGWLTSAIVFLAEKCL
DperIR68a    LMGLPVAVVEHVPQ-NSYQGVEVEIMNALGQALNFQPVYKLIEELAARFAIVELSLPHNLTFLTPFIMWAGVLLSLFVVGTVFYALLVSLLRVLTGWYWIYCILLVATYRASFTAILANPAERVTIDTLEDLLPVVLAMEKNSALKKRVDSSLQHMIEGGLIAKWLKDMNLNKFWSSFVALGIGYVASILALLVEHWH
DperIR68b    LRGLRYSMFTDPLIGRAVDGVAARV---AAQILNANVTYGVVRDLITHFGPVEVLYPHTLYLVVPFLVWHLLLANFLLVVLFFWLHLEPVMRAFLMCWILFSYVVTTIYFAKLESGFVRPTYEAQLDNLDGLSLCTYIMPLGSPFLYKFQSLYTSFHEHGFYEHWRQMLTLDVLQGAFYLWSLGIALSSLGFVLEHGY
DperIR75a    LRVVVTQRPLYWSQHDSLARFGFHLTLILRDLLHCQMKFGAVGAVVADITALSAIIETGSVCIFRFLVWYLFGGVLSLIGLLLWVACQSSGRLIYFALFLISFIMYNYYTSVVVSSLLSSPVKSKIKTMQQLALFYTHLHRNSTYKELFRLRLLRVLETGVYRKQRSYVGMEYVAPLLLMLIFGYILVVFILLLELAW
DperIR75b    RATVNSMPLNTSQILTYARLGYQSRQPLREMLDCKFEYMGMIGDLIADLSIIKPLTKFSDVCMFRFLVWLAFGLLLIVAGCMLWAGCQGAGRMAFYALMLTSFLMYNYYTSIVVSKLLGRPAKSSIRTLQQLAHTHTVVLKSCPYAELFRLNELRMLETGIHFKHERYVGLEYATPLFILLLGSIVLCVGLLGLEVLW
DperIR75c    FRMLVSVMPLTSKIHDSISRLGYRLILHMQDLLHFN---GAIGLLGVELCSVHPMVELAAVCIFRFLVWLAFGALLVLSGCLLWLACQGSGRLAFIAVMLTSFLMYNYYTSIVVSTLLGSPVRSNIRTVQQLATVYHMIHLNSSYRELITQLEVRLVECGLTSKQRRFVGMEYAAPLFLSLLGGYSMAILVLLLEVAW
DperIR75d    LEGFNTAIVIAFP-HDTISKVNHRLMLELANRLNVSYNTGLMGRFQLDLAQCDFVAETFAGIMFRFAVWVSIICLLIITTVVLVVMCQGFARIIVFTTFVAALFLFTSFSANIVALLQSPS--DSIRSLADLGMLAIPTRKNFPYKELMRRQLRWQREVSLMNREDRKIGITECRYALGIFGCGAAASFAVFLWEFIL
DperIR76a    LQGVVIGIFNYKPLTVFIDGTEVRLMMLFCELHNCTIQVGLLGMVLNDYGIMDMTHFIGVTCLVPLLLWLCVMVCLLLEILGLCLFVQSTLRTVLLASYLIDIILTTVYSGGLAAILTLPTMEEAPDSRQRLYLTAAFVPRLWPHLEAYNNFIMAWISSGLDKFWEWKLGIDNIIGLIMLWCFGLICSLLTFMGELWH
DperIR76b    IKGLRIATLEDYPYGRIGHGVSFQIIDFLKKKFNFTYEVSLIEMVNVDLAAVSYSTTTLWIMVMQLLVWILILVSLLAVGPIIYVLMQGSTRLLFATWWIFITILTSFYTANLTAFLTLSKFTLPYNTVNDILKRTFAYPIGSNLSQLFDPELLNLVESGIVKHLSAKLRNGDLMMTYYIMLAGFATSLAVFSTELIF
DperIR84a    LRGAVTEKPSGYD-QDPMQRKTYQLFRLVERMYNLSLAIGVMGQITADFAVVQYSPVLHIHFLFRFFVWWCVLVLITFSILLLVLYLQGPTRLLISASCIFSFMLMQFYGAFIVGSLLSDSP-RSIVNLQALFAAASVMAKGSPWREHLAHAILHLKATGLMQYNDRLVDLEHFAPALFALVLAMIASALVFLLELMF
DperIR85a    MQRLRMCIYKDDVI-GLILGTDGLMASYVAERLNATMMIICFLEVAVDVAMAENTVAHNLCVIVPIFVWTLILGSVLLANVFCYLALMPLLRQFLIFWLYFGMLICSAFKGNLTSMMVFQPYLPDIDDLDALAHAVYIVPYGSPYLGFLNTLIRSSHEFGFERYWDRILKLEHFHAVFSLWFIGMGLACAAFIWELLT
DperIR87a    LSGLTAAFRPWEP-SSQLSGIEYQMVQTIAERLNVHIDMHLFQQLIIEMIVVSSSIPYHLTWCVAFVTGFLLLLFIVTCSFMVLMLLQAMLRQLFALSFLMGFFFSNTYQSFLISTLTTPRSSHQIQSLEEIYLVTMLLPKKYHLLHQINPVIQHIIESGHMQKWARDLTLAQFHGAFAFSSGLLLISFSVFLIEWAL
DperIR92a    LQQLRLGSITYVPIRIAYYGAEANVMKTFCQVHHCHLRVGMLGDIYVELAITETSYHIAVTILGPNITWLLLISTMVICGVFLYVFIQPSTRFFLATLLCATITLENIYSGQLKSLLTVPFYSAPVDTIEKWAWTRAVSIRGWTLMPELDRHILTCQETGLYVHWELELNVSNISGALFVLAFGYTFAFSALLVETAI
DperIR93a    FRNMDIVTMHNPPIGVEHKGITLEILKELSRALNFSYYLRVVEMVQFFMAAFNYTQPVSYSFITRFTTWGCLVGIIFLTAPMLYALLQGGGRLVVGFWWIVVIVLVTTYCGNLVAFLTFPKFQPGVDYLNQLHQIALIVPSQSAYLHLINQHIDRMFRMGFIERWHRTVNMDDMQGCFLVLLLGFILAVFVGCIEYWF
DperIR94d    LQGLPIAVGGSSPIGLIYSGLVGNLMKSIEQRFNCRLVQQLIGAVRAEFALVGLTYPFEWCLMMPYTAFLLILLALVAISLILGLLLQSFVRGIYLEICVLGILITTWYNSYFSTYVTSAPRRPPFTSYESIAPIVFPIKENSIFREALDRLIQEVLATGLLNRWRDMMQLMDLQHISVAFGLMMALAIVVFLLELMW
DperIR94e    FLGMPTIIGGTSPIGVVYEGTVGHFMDVFQRKYNFSFVQQTVAAVRVEVAMFGFTYPYEWCLMLPYTAFLVTLFTLVGISFLLAMVLQSFVRGIYLEICVLGILITSWYNSYFSSYLTTAPKEMPYRSYDDLYPFGFPINENSVFLEPILTLIMELAATGLTLHWMQTMQLIDLQYVWYGFAFMSALSSIVWLLEVVR
DperIR94g    LNGLRTMPDLSEPLGAQILGYVWNMLVEFASKHNAHLQMQMLDLASVDVAAHEYAYPVHWCTMLPFS-WTVPAKTFLLLLLW-----LHERRLQALGWLILVTLLTANYQGRLLSLLVSAPTDPPIDSFQALAPFALVIPENSPHRPTLHHFMLQLGESGLFDHWVDRLSGEDLANLFLCYGACVLISLWVFVCEQLV
DperIR94o    YLGALVFPNRDSPYGFPVTRVEDKQIIEFALRYNLTLVL-QDSDVAFDIQLIECVNTFSLMVVVPVFTWLLYILSVYAETVIMVAILLPFLRLLFLAMSLFGMIFSTFFSCKLSSLLTKLPLQPQVESFEQMEPRMYVMPKDSIYRWPMNKFFITLFESGIPSHWLQFLSLQHLRWLLWILGCGYGLATVVFLVEVYM
DperIR94p    FQGATLLKNLNIP-VFPITQIEDMQIIEFALKYNLTLSR-MDSNVPVDIELVESVNAFTLMVVVPVYTWLLYILSVYAETVIMVAILLPFLRLLFLAMILFGMIFSTFFSCKLSSLLTKLPLQPQVESFEQLRPKMYKMQKGSIYKWHLTKFFMTFFESGIPSYWKSTLSLHHLKWLGWVLGCGYGLATVVFLVEVYM
DperIR100a   LNGLRIYIFDSVYVKLSITGADAKLAKTVAKQLNFTPDYGGVGRAHVDIIFIQFSAAVYLCLYVQPLVWLCFLMVGFFGTLCW-LWVVNIERIFVASLCLVSVIFGALLESSLATVYIRPLYYRDLNTLAELDHIAYILPRPSPYLEELNHVVLHLVAGGLIQLWTGELTLSDVQLAFYSLTIGCLLAGSVCLVELFF
DperCG3822   LKNLVVTTILSNPMGDQFEGYAVDLIHEISKSLGFNYNIGMIRDLLADLAIVDFTTPFMVSILYRFLVWIYMATAYLGVSVLLFILMQGCTRMVAGIWWFFTLIMISSYTANLAAFLTVERMDSPIESAEDLASYGIATPPNSPYRTAINSVILKLQEEGKLHILKTKLGLANVGGVFVVLMGGMGVACVIAVCEFVW
DperCG5621   LVNFVVVTAISEPMGDQFEGFGIELIDELSKKLGFSYTFGMLREIIADMGIVDFTIPFMIGILFRFMVWLWLGLAYMGVSISMFVLLQGSTRAVAASWWFFTLILVSSYTANLAAFLTVESLVTPINDVDDLSGYGIAMRKNWPYRDILSQAILEMQEQGLLTKMKTKLEISNLGGVFLVMGVGSFFGIFVSLLEMVL
DperCG9935   SMNLVVITILETPMGERFYGFCVDILETISHEVGFDYILGMVAQLMADLAVIDFTKPFMISILFKFMIWIYVLIAYFLVSISIYILMQSSTRIISSIWGFFSLIIVASYTANLAAFLTTERMINPIENADDLAGYGIATPKGSPWRDKISLAILELQEKGDIQMLYDKLGLESIGGVFVVLMAGIIVAVIVAFFEFWF
DperClumsy   LSNFIISSRLGAPTGARYEGYSIDLIDAIAQMLNFKYEFGIVRQLIADLGIVDFTPPFMISILFSFLVWIYMGSAYLFISLLLFALMQGCTRLVTGMWWFFALMMLNSYTANLAAFLTNSRQGNSISNAEDLASYGIAMPFNSPYRKQISGAVLKLGELGNLAELKRKLGLENVGGVFLVLGLGLLSAMVLGCTEFFW
DperGluR1B   EKNYIVTTVLEEPMGERFEGYCKDLAELLSKELGINYELGMVGELVADIAIIDFSKPFMISIMIKFMIWVSVIFSYIGVSIVLFFFMQGCGRIAAASWFFFTLILISSYTANLAAFLTVERMVTPINSAEDLAGFGIATPLGSALKDPINLAVLTLKENGELIKLRNKLSLSNVAGIFYILIGGLLVSVLVAILEFCF
DperGluRIA   VQRYTVVTHYEEPMGEKYEGYAVDLISKLSELLEFDYEFGIIRKLIAQIGVVDFTVPFMISILHYFLVWIYMIFAQLVMTLAFVLIMQGCMRILTGMWWFFALMMLSTYTANLAAFLTSNKWQSTIKDLQGLIHYGLAVPLGADYRTNLSVSILQLSEKGELYKMKNKLSIIELGGVFLVLAGGVLTGVILGIFEFLW
DperGluRIB   QKPFTVATRVGKPSGERFEGYAVDLIYKLAEECKFDFDFGIIRQLIAQIGIVDFTVPFMISILSYFLVWLYVMIAMMITSMAMILILQGCMRLLTAFWWIFALLISQTYIAKLAAFITSSKLSGNIASLHDLIHYGIAVPLNANFRSNLSVGILKLSEQGVLYNLRNKFDMDSVGGLFVVLIVGLFIAFLIGIAEFLW
DperGluRIC   QKKYRVATRIGPPSGAIYQGYAVDLIGAIAEEVGFEYQFGIIGEIIAHMGIVDFTVPFMVSILAYYLVWIWILISVFVMTFLKAIIMAGCVRMFEATWWIFAIIIANSYTANLAAFLTSSKMEGSIANLKDLSHYAIAVPFGAEYRSNLSVAILHLSERGQLYDLKQKMTFEELRGIFYTLYIGLLIAFLIGITEFLV
DperGluRID   VNKKVLISVATKPSGNQYQGYGVDLIKELADKLGFNFTFGMLKEIVADLAIIDFSIPFMIAILYVFMVWLYLGIAYVGVSLCFFILLQGSTRTIAAIWWFFTLIMVSSYTANLAAFLTIENPTSPINSVEDLAGYGIAMVKNWPYRDKFNNALLELQEQGVLARLKNKLGVDNLSGIYAVLAVGTIISIIFSIFCWCI
DperGluRIE   ANKVVLLSVPNKPQGSQYEGYGVDLIKELADKLGFNFTFGMLREIMADLAIIDFTIPFMIAILYLFMVWWFLGFSFLAVALSFFILLQGSTRTVATFWLFFTLIVVSSYTANLAAFLTIEKPQSLINSVDDLAGYGIAMRKNWGHRDKFNNALLELQEQGVLEKMKNKLDMNNLEGVFFVLLVGSCCALLYGIISWVL
DperNmdar1   MIPLKVLTIEEKPTNYCCRGYCIDLLIELSKRINFTYDLGLMGELVADMIVIEFSKPFKITILEKFLLWILVMVSVHVVALVLYLLLSGIARVLGMVWAGFAMIIVASYTANLAAFLVLERPKTKLSGINDARGYGVGLQKGSPWTDSVTLAILEFHESGFMEKLDKQLGLKNMAGVFILVGVGIAGGVGLIIIEVIY
DperNmdar2   IAWLKITFLEEAPEFQCCSGFCIDLLEKFAEELGFTYELGLIADLVTDMVLVDFSEPFMIAIVVAFLSWMLVGIVAIAATFMIFLLFAAVSRFMTNVWALFAVVFLAIYTANLAAFMITREEFHEFSGLNDSRGYGLAFSRNSKYVQMFNKRLLEFRANGDLERLRRYLALEQFLSAFLLLMAGILLAALLLLLEHVY
DwilIR7a     LYGLNISWFHLAPIEWRLSGIDGDLLKMLADIFDFRIQLDCLNELASSVAIFSTTSAYYLIFVVHLAVWLLLIIACILMVIVQAILLNPVARLMLAVWLLMALVLRAAYQGKLYDVFRLPYSSSLPEQISDLLQLVMYLRRHSVLKFPFDRKLKQLMSSGIVGHINRLVPLITFCGLFTVSSILLTTAVVAIMLELLS
DwilIR7b     FYGLTCATWEDMPVDSNFIGIEGALLEFLAENLNFTVGLWIFEDIFADFSLVPYSQSYFIMLVTNLAVWLAIGVVIVSICVLIRMVILGVARWLLLIWLFTSLILRSAYQSGMYQMLRKDTQRNPPQTIAEVIQLAFYVRRHSHLVSVLNDQIRHAHAYGFLEHWTRRLSMQELAALFWLTLWALLGAILVFVIELFL
DwilIR7c     LYGLIAVTFENRPF-QKLQGIEGMLFNTLADHMNFTIKIGALKLILANVTFMLPSLSYTIVLGIPFIIWSCLLICLLVAFSTIAVLLGLTARCLLGLWLVHVLILRAAYTGQLYMLLQDAQMRTPLRTLSEVLPLTFYMRPHSYLKRRWDRLLLGLMSGGIVRRFRRILSIWLLSGVFGFFWAMLLLSLAVFLMELAS
DwilIR7d     FYGLSVIVWDIPPIKHDIDGFEAVVLKILSQKKNFTLQLGAYLMLMANLTLLSSTLPYNYVIVMKMLTWLLLGGLAI-----FQH-----PAPVHAGLLILHFIFRSGYEGSIFKFVHNSPSKPLPITIFQTVMICIYFPQYSFLAGMIDSELFKLRSWGILDKIGRKESISFLQAALNCLLIGLAITLCVFLLELLS
DwilIR7e     LYGLRAAIWNEPPWEFVSGGYEGNLLLSLAKKMNFTIAIEAMNMLLADLSLATSTHNYHQVGLLDLLIWLGILGVLGLALFIQLAFVMPLKRMYCIMLMFYTLLIRTVYQGLLYHLIRTHQLYRLPQTIDELVQFTMYLPKHSYLVDHINEEIMWMRSVGLLVIWARWLNLTDLYAIFLLVAMGLILSTAVFTLEILS
DwilIR7f     LHGLTLLTWNVPPYHLMASGFEIQLMEHLADWMNFSIVIGPIEMVITNFSVLTTPLTHYLVATVDLTVWLILLWSLIIHILIYL-LLGSLHRAIYAHWIYASIPLRICYQSLLFHLIRLQLFGSVPSSFEQLLQLSIFMPKHSYFYEKINEAIRRFDASGFLAAMRRVIDNGQLMGIYKLMFAMYLLAAIILGIELLL
DwilIR8a     SSVFRIGTAESIPYGPIWEGYCIDFIARLAEKLNFDYDIGVVGDLVTDFAIVDFLPPYYISIVIRFMVWLSILAALVGTALMIWFFTQGGGRMLVAAYWLFVVLMLATFTANLAAFLTVERMQTPVQSLEQLAPYAVAVQQGSHLGDELSYAILELQKDRFFEQLKAKITLESLGGVFIATLFGLVLAMITLGGEIIY
DwilIR10a    MRGLRVQMFKSVYPGVRVTGLDWLVAQMLQERLNFTMVLGAIGSIILDICLMDFTVAVYLCIYVPPIIWLGFILSAFVCALIW-LWVVNLERMFIGSLCLVSVIFGAIFESSLATVYIHPLHYRDIVTLQDLDTISYVMPRDAPWEDAINALLLRLLSAGIIAKWIKDLTIEDLQLAFYVVVCGNLFGLLGFLLEHAW
DwilIR11a    GNNVRVSAHQVPPMESEARGIDAELLLLLAKAMRFRIQLGCLAQLAADMAIFSISAVYHFVFVLRLLIWYATGILLLSLLLFIGLCFCPVGRYIFVNWLLLTLVLRCAYQAKLFDVLRAPHYIVLPECLQEMIQLAIYFPKLSLYKYAIDRKINQLLSSGVMGHIERRITNDIFVGVYKVIVALFILSMLLFILERLS
DwilIR20b    IRGLRVMPDFSEPFGLKMAGFLWDFAQNFADKLGANIIVNMLTLSRIDLGLYQYAYPVFWCTMLPIQ------CESFIFVVC-----AFTKWLWCLIISIVILFVMSAFIAQFFSMLIGRPQRPTINSFNELLPYSLIISENCVFRDTIRLYIMEIYQSGLLDYWLTHLRLEDYRFARWFCSVGLVMAFAVFVLELMQ
DwilIR21a    FAGFQVSASNQPPFSLRWDGIEYRLLSLIGKRLNFSLDINIQRQIEVDIGMTEMSVGHSAAFITLIMVWVALICVYLGGIFPIVFFTKYSTRLLIGAYWLFTIIITSCYTGSIIAFVTLPAFPDTVDSVLDLLQIGFLYPRESVYKRKIDSMILLAQQSGLMAKIGNELTTADTEGMFLLMALGYFLGGVALVSEIVG
DwilIR25a    TADYRIYTVVQAPMAKGYKGYCIDLIDEIANIVHFDYTIGIVKKLIADIGLIDFTVPYYITIMMLFLVWLCILAAYFFTSFLMWVLTQGGGRLVAATWWLFGFIIIASYTANLAAFLTVSRLDTPVESLDDLAPYAIAVQQGSHLKDQFNNAILTLLNKRQLEKLKEKISIQNIGGVFIVIFVGIGMACVTLVFEYWW
DwilIR31a    LRGVIDQEDITTNIGAAFVKYHYELLRLLRDRFNFSVNFGLLGTIMADIAAFDTIHQSWAAFLYRFLVWFFTVGTLAVINFT-WIACQGMSRSLVVTIFLFSLVMYNYYTSYVVGGLLSSSDQG-PATVDEITILNWIVPKNSQYTEIFRAAMCYARETGLVERILTRVTLSGVTSAFITL-----------ISN---
DwilIR41a    LQGLVIACFDYRPVSVYIDGTETQVVLTFCAQFNCTVQIGAMGMIIADICILDLSMYLVITCLVPPLLWAAVLACLSIEIVGLILFIQSGVRVLLFACFLNDIIITSIYGGGLASILTIPSLDEAADTVERLRYTVAFVPRLWPLLEEFNALIYRWHSSGFDKYWEYRLGMSNFAGIILVWVLGAIAASLVFVGELIF
DwilIR48c    LMGVRVLVTNDPPFSDPYQGSVINVFKLFAFHYNATFQAECLALVEIDACGFASSHPVRVAIMAPFLVWIGIGGSVIYIAMMASLLLITMKLYLLLLLFTTGFVLSSLYVALLSMMLTTKLYHKQMNTLADLKWAVQVFKQNWPLERLYNQHIQRLFETGLQYKLVHNLELEDIAMAGMVLSGGYIVSGICFLGELML
DwilIR48d    LHGVRVALYNNPPL-ELYDGYALMLLRQFLAYRMAKFVPDCLQFLQADLCGYSFSASYMGNILIPIITWLLMAIYVIMIASFASFLLAGFHYILFGTIFLTGFIFSTFYLASLKSILATGLYEPQINTFEELVLPGFPMRREWLLRNKLSQTLLNCFGSGLMQKLAADLKLDYFAVPLLMLGIGLGFAFLSFLGELLW
DwilIR48f    LEGIRVASYNNAPIGLVFGGFYMRFVRHFLAARNATFVPHCTKALMVDICAIAVTHALRANVMVALVTWICLMSYISAMVSFLSVLLSGFRYILFAVMFLAGFVYSTMYLGFLKSILISEVFEKQINTFEELVFSGIPMRKTWFLRPHLSTAWASAFETGLTLKLTQELSLDYFVMPAISLVLGYGMALISFIIELLI
DwilIR51f    LQGVSTPMKNDLPFGRLIRGFAYHVLMEFLRHHNATLHVRIMKLIQMEISLGDSSYPLLVCLMTPLLSWLILLGAVIYITFIMYGLLIPLLRYIALQLAILGFLVTNWYCNELSSFLTTLLVGEQMDSIEQLIGIGYPMLKNSHLSEHLKFFIMRIQAVGLLQHWLVSLDMDTTRLAWFILIVGWLLSSLGFIAER--
DwilIR51g    YQGVSTPVENDLPFNRYIRGFAYRLFVEFLRQHNATLHVWILQLIEVEISVGDSSYPLLNCLIVPLYSWLLLLVALIYISGILFGLLISTWRYVIMQLALLGFMVTNWYGNELGSFLTTLLVDEQVDNMEQVVMVGYPMRMDSHFESPLKYFIMRIQAMGLIQHWLISLDMDSMRLAWLVLLFGWLMAIFCFICERRL
DwilIR52l    MQGLVTDADQLAPMGTKMLGYVANTINHFVQKVNATLKFDIEKLIELDIGTDILTYPYLYCFMMPYMVLGIIFILFCSFSLLLIYLLQSFLKLICMLLCFASVMMTTMYEAYLQSFFTRPPPEPFLRTLEDVDFLCIPVRQYLPYRDLFQEHIQRQQEFGLTTFWIDRIELIDLSWILELYVLALVLSCCFFALELCR
DwilIR54a    MQALIVMPDQWHPMGLLLRGSVGRFVELLAWKLNATMNFGVLRLSQIDIPVHIRSYPFEICLMIPYRNILIALAILYGYGFFLSLLLQSFLKAVYFSLSIMGLYLSCIYEAALGTMLTHPPKRFQPRTVNDLRLMTFPLTEDSWFAEPITRLNFAVRANGIYQYYVGMLNLDDLKWISYAYVVLLMFAFLVLALEIMW
DwilIR56a    VHHIRVPVFDKLPFSLQLGGVLGILLVEFARFINATLEINFKRVAGVAI--CQISPLVVVCLAVPLGFRMFILFCLVHFF-----LQSIGTAPVETSFYLFLFTL-NIASSFLTMHLISGYYKPTITDVETMKFLRCAINMGSPLSRALFAFNHQVRSNGLFIKFIKSLNLQFFSILFYFYITFMIIGIIVFITEMLV
DwilIR56b    ---LRSPFSIDIPFTPIFCGPYMETVKLFAQVYHYQLQLLVEQKISYNLSLTEHSYPLENCVMVPVVIWTSLVLGIFYIAFLMRWNMMNLVRVFYTLLYTLGFILSNYHISHMTAFDMKPVFVRPINSWSDLIFNALPMTKNASFGKTLNRFVLNIWQAGLWDYWQEVLNLEFFNTAWLVLIVGLPVSSIVYCLEYFW
DwilIR56c    VGGFPTPLRQDMPF-MGYDGSTYRIIETFVRFINGSFAEQALQLVRVEFLAIEKSYPLLWCLMVPPLVWFFVLGAFVALILLLLWIIIATLRLLLAAVFFYGFFLSANYTSTLGSILTVNLFHAQINTMEDIIHLAYPLLMDSSLWRDIEYYTFRIHSSGLLNFYTRSAGLAHLAIAFIYLLVMCVLGGIVFSLEILH
DwilIR56d    MKELKTPILYDLPFENYVHGTSGNLFLGFLKFVNARI-LNLLELVAYETLIVSYSYPIGWCIMVPIRAWILLLLSVLYITIAIWWVTSAPIRYLYIVLFAMGLISSNMYISKMTSYFTSSPPQRQVNTVQDIMYHVFPVHLDSHLQSPLQGYIMIAQQAGLMQHWKRELGLNFFSSMIHVWCLGCVLAGLAFAAEMKW
DwilIR56e    VRGFHTPVFQDAPFSGRLSGNVGVLFSGYVHHIKGRLSLHTLLAAAIEMGVTAGSFPLGACLMVPM-HVNGCFLLAMMVT-----FYQSLYKCIHVAALLAAFVLWTMRMGNLSSIFSAQVGGPQIDTVQDFLFLRFPIQNNSPFEQSFYRFYIFAQQFGFWRYWRLDLTLSDFQLLLKMYIASLMGCSLILLGEIMW
DwilIR60a    PRNFEVCASIMAP-EDCVLGIEMRILGFMRNRLNFQTNVGLLGKLNCDFIIFWGSDCYLYTWYIKMLTWICFIIVLWISWWFWFVIIVAVTRMFFLTLTIYSINVVATYTSKMIATFQDPGLLHQLDELHEVVSIQMIMKAGFPFIYEMNMIIRYMRDVGIFQKIDADLTTEHLKGPFFILIVGVIFASLTFLGELMI
DwilIR60e    LMGMRTINLTVEPFGEKKVGYMFDAIREFAKRYNGTIAYLLYSYLVIDFICTTNTVTMQLYVAVPFVLWLALIVAIIYAMIMLFMMLISNNFLIYLILTIAGFILTNVYLAQLSSMLTSGVFERQYNSLADLELLSWLVADGLPYMDLLNNYLRRIQEFGILDKMKRDSNLSFHFYGFAIWALGLIISIMVFCLENVL
DwilIR60m    LYGIIAMPDNVLPVGLQVTGYLAHLFQNFARNLNASLSFTLSNLMEVHLSVIKNSKTVEWFVMIPYFDFPLLFLVSICLALLLCNMLQSFRLFIYWLLLFSGLLLCNIFMARLDTFFIHAPTSKRIESYEDFRLLAVPLPRNSIFEHALNRFIAITHTSGLYDYWLKGLKLEDLQWFWILYVMGTLLSLIAFFCERF-
DwilIR60n    LYGIIVFPDNVLPVGRQVTGYLSNILENFAKNLNASLSFTISKLLEVHLAAIRNTNTIEWFVMIPYFDFPLLFLVSICLALLLCNMLQSFRLFIYWLLLFSGLLLCNIFMARLDSFFIQAPTTKRIESYEDFRLFALPLPRNSIFEHALNRFISQIHAGGLFDFWLERLKFEDLQWFWILYVLGITLSLLAFVWERF-
DwilIR62a    FKGLLLPVQVDAPF-HQLDGTGGKFIRVLMAHLNVTMELALIELIVVELSPVDYTYAYKRCFMIPAFVWISLLSIMLFIHFV--VPGHTAHNYATCLIIFGIFIISQLYSTKLTSFLTVILTRKPTNSLSDMFPYQYQVRIDSHFKDPIHRIQLYIQQAGIAVHWLKTLNLNLLAPTFYLYLLGVSVSLIGFLFEIHA
DwilIR64a    RVRVVVTNKNMTG-HDTMNRFNFNLLMAVRDMFNWTFVLGMIGALITDIGGIDVAGRSWPCFIFRFLVWILIVICGVFTVFILWLICQGLGRCIVITSLLFSFSIYQFYSASIVGTLLMEKP-KTIKTLSDLVKTVNIMQKNSPMRKAIAYGLRRVTETGILKYHFNIVDMDTVSSALLILIFSYVMTLLILAIEILY
DwilIR67a    YQGLLTLPDQFPPLRLQATGYVTKLIEEFVRRYNITMRWLLRNMTLICLPLGVFSYPYDWFIMVPYILLVLIGCYFIFALL--DSMIQSFSRVTHALLFLLGLVISTLYAAHLKTLLTKRPSQREIATFQDLRLLSVPMQANSIYERPLNRLIHRVHTTGLLGHWKQQFKVADLAWVGLCLMTGLMLGIITFVIEILF
DwilIR67c    LHGIRFTVESNSPFGLVYAGYFYELIHQFIGYYNGTEIKEYAAAFLIDLMPFYRSDILYVHVMVPFLVWILLMVSLIYSTILLACFLLPLLVGTFLILCGVGFMLTNWYQAQLSSMLTAGLYEKQINSIDDLVAFFIPLRHGCPFVELFNNYLRQIYETGILEKLKADFDNEFYCFAYFLLLFGWLISLIVFVTERV-
DwilIR68a    LKGLPVAIAEHYPQ-NVYQGVEIDIMNALAKALNFHPIYLIIGEVSARFAIVELSYPHNLTFLTPFIMWAGVLLSLFVVGSVFYMLLVALLRVLTGWYWIYCILLVATYRASFTAILANPAARITIDTLQELLPVVIALEKNSAIKEHVDTYIKYLAESGLIAKWLRDMNLRKFWSSFVALIIGYLIAICAILAENWH
DwilIR68b1   LHGLRFSMFSDPLIGTALDGTAAKV---LAQLLNATAIYGVVKDLITDFAPVEVLYPHTIYLVVPFIVWLLFFVNFLLVFLIFWLHLEPVLRAFLMAWILFSYVLTSIYFAKLESAFVHPTYEAPLDKLDDLSLCTYILPKGSPFLYKFQSIFTGFHEHGFFEHWRQMLTLEILQGAFYLWSVGILLSVVGFIIEHGY
DwilIR68b2   LYGLRYSMFSDPRPGEAIDGSAARL---IAMQMNATALYGVVRDLRTHFGPVEKLYPYTIYLVVPFIVWSLLFGNFLLVFTLFHIHLEPVLRAFLISWILFSYVLTSFYFAKLESSFVQPTYEEQVDVIEDLPPCTYIVPKGSAFLYKFQWFIVTFYEHGLFEYWRRMLSLEILQGAFYMWLVGILLSTLGFVIENGY
DwilIR75a    LRVVVTQRPTNWPWHDGIARFGFQLSLILKDLLKCNMDFGSVGAVVADLGSLSAIIETGSVCMFRFLVWYIFAAILSTIALLLWLACQSSGRLVYLVLFLISFIMYNYYTSVVVSSLLSSPIKSKIKTLEDLALLYTCLHRNSTYKELIRLRFLRILETGIYRKQRNYVGMEYVAPLFFMLLCAILLAIVVLLLELAW
DwilIR75b    LRMVVNTKPLNTSENDTYARFSFQSRKILMDILGCNFTYGLIGDLWADIAAFQALTQFCAVCMFRFLVWLVFVGVLLLAGILLWLACQGAGRMAFYALMLTSFLMYNYYTSVVVSTLLGQPAKSNIKSLQQLAVTHTLVLKSSQYAELIKLSELRMLETGIHFKIERYVGLANAGPLFIMLFCSYVVCFCILCMEIIW
DwilIR75c    FRFLVSTMPLNSSKHDAISRMGYQITLLMQQMLHFGLSYGAMGLLVVEISSVHPMIYFSAVCIFRFLVWFAFAILLAFAGVLLWLACQASGRFAFISVMLTSFLMYNYYTSILVSTLLGSPVSSSIKTIQQLAALYTIIHKNSTYKELLKRIQSRMLESGITSKLSRGVGMEYAAPLFISLAVSYIIALLILLMELAW
DwilIR75d    LEGFNTAIVIAFP-HDTISKVNHRLMAELANRLNMSYNTGLMGRFQLDFAQCDFVAETFAGIMFRFAVWISILVLLILTTVVLIVMCQGFARVIVFTTFVAALFLFTSFSANIVALLQSPS--DAIRSLADLGMLAIPTRKNFPYKELFRRQLRWQREVSLVNREERKIGITECRYALLIFGYGAAASFGFFLCEIIA
DwilIR76a    LQGMVIGVFDYEPVPVAIDGTDIRLMLIFCERYNCTIQAGLVGMIMNDFGILDMTHFLGVTCLVPPLLWLSVMLCLVMESLALAIFVQSTLRTILLASYMIDIILTTLYGGGLAAILTLPSFEEAADSRQRLYLTVAYVPRLWPFLNVYNDYILAWHSSGFDKYWEWKLGLDNFIGLIMLWLMGMVCSLLAFLAELWC
DwilIR76b    INGLRIATLEDYPYGRIGHGVSFQIIDFLRKKFNFTYEVSLIEMVNVDLAAVYYSATTLWIMVMQLLVWILIFVSLLVVGPIIYVLMQGSTRLLFATWWIFITILTSFYTANLTAFLTLSKFTLPYNTVNDILKRSFAYPIGSNLSVLFDPELLNLVESGIVKHLSAKLRNGDLMMTYYIMLAGFATSLAVFTTELLC
DwilIR84a    LRAALIEKPKGLD-QDPMQRKTYQLFKLIQSMYNLSLDIGVMGQITADFALVQFTPILHIHFLFRFFVWWSVLALITFSTLLLVLYLQGPTRMLISASSIFGFMLMQFYGAFIVGSLLSDSP-RSIVNLQALYVASSVLAKSSPWREHLAHAILHLQATGLMQYNDKLVDLEHFAPALFALALVMLASGTVFLLELLV
DwilIR85a    MQRFRMCIYADDVF-GEIYGTDGLMAYYLAERLNATMMVICFMEVADDVAMAEATIAHNLCVIVPIFAWLFILGSVFLAYIFCQITLLPLLRLFLICWLIFGMLICTAFKGNLTSMLVFQPFLPDINRIIDLAHAVYIVPYGSPYLGFLNKLIRSSHEFGFERYWDRILKLEHYQAVFFLWVIGILLASFVFLWEWII
DwilIR87a    LSGLTAAFRPWEP-GAQLGGIEYQMVRTIAERLHVNIDLHLFQQLIIEMIVVSSSIPYHLTWCVSFLSWFLFLLYIVTSSFAILMLVQAMMRLLFAGSFLTGFFFSNTYQSFLISTLTTPRSSHQIQTLSEIYLVTMLLPKKYHLLHQINPIIQHIIESGHMQKWARDLKWAQFQGAFAFASVLLVIASGVLILEYVA
DwilIR92a    LQQLRMGSITYVPVHIAFHGSEANLMKSFCAVHNCHLRVGMLGDIYVELAITETSATIAVTILGPNITWLLLIFTVLICSLILYLFIQPSARFYLATLLCATITLENIYSGQLKSLLTIPFYSAPIDTIAKWAWTRAVSIRGWTLMDILNKHIRICQESGLYVHWELELNIPDISGAMFVLAFGLTFATVVMTLELFW
DwilIR93a    FRNMDILTVHNPPIGVESKGIVMEIVRELSRALNFTYQLRVTELAQYFLAAFNFTQPISYTFITRFTTWGCLVGIIILTAPLLYGLLQGGGRLIVGFWWIVVIVLVTTYCGNLVAFLTFPKYQPGIDYLTQLAQIGLVVPLNSAYLHLINLHIDRMFRMGFIERWHQMVNMNDMQGCFLVLIFGFIVAVLVASIEFWY
DwilIR94d    LNGLPIVVGGSTPIGLVYAGLVGHLMSCFEQKYNCHLVQEVIGAVRVEFALTGFMYPFEWCLMMPYAAFLLTLAAMIVISMTLSVVLQTFVRAIYLQICVLGILITSWYNSYYSTYVTSPPRLPPFTSYESILPIAFPIIDNSVFREPFERLISEITAMGLLEHWKRMMQLQDLEYVWFVGGSMFTLAFVVLLLELIW
DwilIR94e    LHGLPIIVGGSTPIGFVYEGAVGHFMDAFQRKYNCRFYQETVAAVRVEMSMFGYSYPYEWCMMLPYTAFLLALATMIGISCLLASVLQSFVRGIYLQICVLGILITAWYNSYFSTYVTTAPKQMPYNSYDDVMPFGFPVHENSIYMEPIMNLIMELDANGLPSHWRKMMQLMDLQYIWYGFAFMAILSTSVWLMEIVW
DwilIR94f1   LYGIRTIPDLNEPIGLVMSGMIWRMLMEFARHLNGTLQLRLQQYVQMDIAAFEYAYPMDWCTMLPMGTYFYLL------IIY-----VHRSRLFRIVLPLTHLSLLSLFLAHLSAFFISPVQHNIIDTYHKLNFFALLMNENCVYREELHKFTLYLSEHGFLQFWNQQISWDEWLYVSALYGIGLSIGVVIFLVELSI
DwilIR94f2   FYGIRTLPDLSEPIGLVVSGMIWRMMMEFARHLNATLQSRMLQYVQLDIAAHEYGYPIFWCTMLPMATYLYIL------ILY-----FYRSRLYRLLLPLTHLLLLSAMLSQLSALFISPLQHNRIENFDQLNLFALLMNENCLYRDHLHEFIIRLSEYGLIRFWNRQLHWEEWLYVAVLYGFGLLVGLVVFFSELMV
DwilIR94g    LKGLRTLPDLSEPIGPRLLGYVWDMVKEYARKRNARLKLQLMDLARLDIAASQYAYPVHWCTMIPYA-WTVPVKTMFLGFIV-----IHQRRLQAIGWLVLTALLSLNFKGRIVGLFVVPPMDSPIDSFQAMAPFALVIPENSPHRAPLHSFSLAVVESGLFDHWVSKISLNDLIYVLQTYLVGMASSVVLFLIEIGA
DwilIR94r    FRGATLLSNNNSAFRKIFTDFSEKFIREFALQTNLSLRVISIIDTVFDFLNVDYSMQIFMMIVVPYKNWPIILILYILFSVLESVILLSYLRQTIVIMHIAGLIITTFFSSNLTAMMTKRPELNHIRNFKELRPVSCILEKDSIYLTYLNEFLKRLHSVGLIIHWHRQLTLSYLQLAWNVLIFGYGIAFLIFMIEMLM
DwilIR94s    YQGAITLPNEYDTFRVSLMSPVAIYFQEFAAKHNITLEYDLTDKLLLDFAEMVHCQDYRLFIIVPYAIWLFIIIMYLIFSIIEALMLISTLRQIVITMSVFGLVFSTFFAAKLSALMTKPPEYSDIESFMDLRPASVYIQQNSIYELAINDFLYYIHEYGFSKHWSSGLILDHIAYAFRLILMGQAMSCLLLLIEICV
DwilIR94t    FYGI-FFSGYLLAFGLIMERLNRKIIFEFSRKYNITLVLLDENSLTISKTQGYFSQPFTIFIIVPYKTWSIILASYVAVSMMEILILQSFLKHLMIAISVFGMIFSSFFGSKLSTLLTVYPKSEHIKNFKELRNAALFANFEGHCSELHRKYISWTMSVGLFKYWFENLDLQCLKWAWYLLAIGYILSMCIFLFEICL
DwilIR100a   LNGLRVYTFDSVYVKLRVTGADAKLAEEVAKVLNFTQHFGGVGRAHVDIIFIQFSSAVYLCLYVQPLVWLCFLLVGLIGAFIW-LWVVNVERMFLVSLCLVSVIFGALLESSLATVYIRPLYYKDTNTLAELDYIAYVLPRPSPYLDGINGVILRILAAGLMDLWTGELTLTDVQLAFYALGIGCLLAAAVWLLEMCW
DwilCG1115   IANLVVMTREERPMGARFEGFCIDLLKAIAQQVGFQYKIGIVQELMADLAVIDFTKPFMIGILFKFMIWLYVLAAYILVSFALFVFLQGSTRIVGGCWFFFCLIIISSYTANLAAFLTVERMISPIESASDLAGYGIATPKGSIWRDKISLAILELQEKGIIQILYDKLGVENIGGVFVVLLCGLALAVVVAIFEFCW
DwilCG3822   LKNLVVTTILSNPMGDQFEGYAVDLIHEISKSLGFNYKIGMIRELLADLAIVDFTTPFMVSILYRFLVWIYMATAYLGVSVLLFILMQGCTRMVAGIWWFFTLIMISSYTANLAAFLTVERMDSPIESAEDLASYGIATPPNSPYRTAINSVILKLQEEGKLHILKTKLGLANVGGVFVVLMGGMGVACVIAVCEFVW
DwilCG5621   LVNFVVITAISEPMGDQFEGFGIELIDELSKKLGFTYTFGMLREIIADLAIVDFTIPFMIAILFRFMVWIFLGLAYTSVSITMFVLLQGSTRAVAASWWFFTLILVSSYTANLAAFLTVESLVTPINDADDLSGYGIAMRKNSPYRDTLSLAILELQEQGLLTKMKTKLEISNLGGVFLVMGVGSFFGIFVSLLEMVL
DwilCG9935   SMNLVVITILETPMGERFYGFCVDILERISHEVGFDYILGMVAQLMADLAVIDFTKPFMISILFKFMIWIYVLAAYLMVSLSIYILMQACTRIISSIWGFFSLIIVASYTANLAAFLTTERMINPIENAEDLAGYGIATPKGSPWRDKMSLAILELQEKGDIQMLYDKLGLESIGGIFVVLIAGVTVAMIVAFFEFWI
DwilClumsy   LSNFIISSRIGAPTGSRYEGYSMDLIDAIAKMLNFKYEFGIVRQLIADLGIVDFTPPFMISILFSFLVWIYMGSAYLFISLLLFALMQGCTRLVTGMWWFFALMMLNSYTANLAAFLTNSRQASSINNAEELASYGIAMPFNSPYRKQISGAVLKLGELGQLSELKRKLGLENVGGVFLVLGLGLFAAMVLGCTEFLW
DwilGluR1    ARNYIVTSLLEEPMGDRFEGYCKDMAELLAKRLGIKYELGMVGELVADIAIIDFTKPFMISIMIRFLIWMSVTLSYVGVSIVLYFFMQGCGRIAAAVWWFFTIILISSYTANLAAFLTVERMVAPIKSPEDLAGFGVATPIGSPLRTRLNLAVLTLKENGELLKIWNKLSLSNVAGIYYILIGGLLLAVMVAIVEFFC
DwilGluR1B   EKNYIVTTVLEEPMGERFEGYCKDLAELLSKKLGINYELGMVGELVADIAIIDFSKPFMISIMIKFMIWVSVIFSYIGVSIVLFFFMQGCGRIAAASWFFFALILISSYTANLAAFLTVERMVTPINSPEDLAGFGIATPLGSALKDPINLAVLALKEDGDLIKLRDKLSLSNVAGIFYILIGGLLVSVFVAVIEFCF
DwilGluRIA   IQRYTVVTHYEEPMGDKYEGYAVDLISKLSELLEFDYEFGIIRKLIAQIGIVDFTVPFMISILHYFLVWVYMGFAQLIMTLALVFIMQGCMRILTGMWWFFALMMLSTYTANLAAFLTSNKWQNTITSLGDLIHYGLAVPLGADYRTNLSVSILQLSEKGDLYKMKNKLSIIELGGVFLVLAGGVLTAVVVGIFEFLF
DwilGluRIB   QKQYTVATRVGKPSGERFEGYAVDLMYKLADECKFDFNFGIIRQLIAQIGIVDFTVPFMISILSYFLVWLYVMIAMMITAVALILILQGCMRLLTAFWWIFALLISQTYIAKLAAFITSSKMTGNIESLHDLIHYGIAVPLNADFRSNLSVGILKLSEKGELYKLRTNFDMDSVGGLFVVLIVGIIVSFIIGIGEFLR
DwilGluRIC   QKKYRVATRIGPPTGAIYMGYAVDLIEAIAKEVNFEYVFGIIGEIIAHMGIVDFTVPFMVSILAYYLVWIWILISVFVMSFLKVIIMAGCVRMFEATWWIFAIIIANSYTANLAAFLTNSNMKGSIGSLKDLSHYAIAVPFGAEYRSNLSVAILRLSERGELYKMKQRMTFEELRGIFYTLYVGIFIAYVIGITEFMV
DwilGluRID   VNKKVLISVTTPPSGNQYQGYGVDLIKELADKLGFNFTFGMLKEIVADLAIIDFSIPFMIAILYVFMVWLYLGIAYLGVSLCFFILLQGSVRTISAIWWFFTLIMVSSYTANLAAFLTIEYPTSPINNVDDLAGYGIAMIKNWPYRDKFNNALLELQEQGVLAKLKNKLGVDNLMGIYVVLGIGTILSILLSIMYWCI
DwilGluRIE   ANKIILLHVPNKPQGNQYEGYGIDLIKELADKLGFNYTFGMLREIMADLAVVDFTIPFMIAILYLFMVWWFLGFSFLFVSLSFFILLQGSTRTVGTFWWFFTLIVVSSYTANLAAFLTIENPQSLIDSVDDLVGYGIAMRKNWPYRDKLNFAVIELQEQGVLEKMKNKLDMNNLQGVFFVLCVGSCCALIYGIIGWAV
DwilNmdar1   MIPLKLLTIEEKPTNFCCSGYCIDLLIELAKRINFTYDLGLIGQLVADMIVIEFSKPFKITILEKFLLWILVMVSVHVVALVLYLLLSGIARVLGMVWAGFAMIIVASYTANLAAFLVLERPKTKLSGINDARGYGIGLQKGSPWTDAVTLAILEFHESGFMEKLDKQLGLKNMAGVFILVGVGIAGGVGLIIIEVIY
DwilNmdar2   IAWLKITFLEEAPEFQCCSGFCIDLLEKFAEELGFTYELGLIADLVTDMVLVDFSEPFMIAIVVAFLSWMLVGIVAIAATFMIFLLFAAVSRFMTNVWALFAVVFLAIYTANLAAFMITREEFHEFSGLNDSRGYGLAFSRNSKYVQMFNKRLLEFRANGDLERLRRYLALEQFLSAFLLLMAGILLAALLLLLEHVY
DmojIR7a     FYGLNISWYPLPPMEWRLTGVDGELIKLLASIFKFRLNLDCFHELASSVIIFSTTSAYHLVFVVRLVVWLALVASCLALLLLQWLLLNPLVRCYLGAWLLLALVQRAAYQGKLYDAFRLPYYPPAPEQIAELLQLVMCLHRHSILKFAFDRKLKQLQSAGIVGYISRNLRLEMFCGLNFICYMLLLASLVIFLLELLS
DmojIR7b     FYGLTCATWPDMPV-GTFLGIEGELLQFMADNLNFSVGLWVFEEI-AEYALVPYSQSYFIMLVTNLALWRAIALVLALGYFVVWLLLIGSLRLLLVTWLLCTLVIRSAYQSGMYQMLRQDRQRNPPQTIAEVLQLAFNVRRHSHLVGVLNKQIMQAHLHGFLEHWTRQLSFKELAALFWLTLWALLGSVLVFGLELLL
DmojIR7c     MHGLVTVTFQHRPIDQRLLGIEGRIYQLLAERMNFAVTLGAMKMIVANITFMLPSISYTIVLCVPLTTWICLLTSILTGLTLITMLFGIHARFLLAMWLLETLVLRAAYTGEMYILLQDARVRAPLRTLAEVLPMTLYMRPHSYLKQRINKLLINMMSSGLVDRFRRMLSLWQLGGLFASFGLMHLLASIVFLLELHA
DmojIR7d     LHGLHVVVWQIRPRPDRISGIDADILKLLASRLNFSLALGAFRMLQANMTLLSSTLPYSYVLVLRMLVWLLVLALAALR-LLCYV-----VALLDLAWILSVFMLRMCYESSVFMFLYNAPTRPLPDSLEQALMICVHFPMGSYLTSNFNHMLFLMRSTGIGPHIVNRECMRFIYAALNCLLFAHSLALAIFVLELVS
DmojIR7f     LHQLTVVVWNAPPEGMDAIGFEATLIKQLARHLNCSLIWSPLKLLIANLSVLTSPVAHYLVATVALYVWLLLLVALILHGLIYM-LLVTLQRVIYAHWLYGSIPLRVVYQSLLFHFIRLQLFETLPYSFEQLLQVVIYMPKHTYFKELFNDMLRNLDASGCIDFWRRDEQLRQLIGIYSLMGTLYALSILVFCAELLC
DmojIR8a     WVSFRIGTAESVPYGPIWEGYCIDFIKRLAEKLNFDYEIGVIGDLVTDLAIVDFLPPYYISIVMRFMVWLSIVAALVGTALMIWFFTQGGGRLLVAAYWLFVVLMLATFTANLAAFLTVERMQTPVQSLEQLAPYAVAVQQGSHLGDELSYAILELQKDRFFEELKGKITLQSLGGVFIATLFGLIIAMITLVIEIMY
DmojIR10a    MRGLRVQIFKSVYPGRSITGVDWEVALVIAEALNFTMLLGAIGSILLDVCLMDFTVAVYLCIYAPPIIWLGFILMAFVCAFIW-LWVVNLERMFIGSLCLVSVIFGAIFESSLSTVYIHPLHYKDILTLQDLDTISYVLPRDAPWEEAINAQLLRMLNAGLIPKWIQDLTIGDLQLAFYVVIVGTLLASIAFLAEHVF
DmojIR20b    LGGVRIMPGYSEPIGQRISGYGWRLMETFAQKIGANISIYMLEFTRIDFGLYQYSYPLFWCIMLPFMALALLLISSCYFLLH-----DRMLRRLRITPWILALLVLCACQAQLFSLIIMCPMEAPIDSFDTLLPYSILLADESIFRRRLMMFTMRSRSSGLINYWMRHLRLQDLRYVALCLGVGLLLAATVFVAELLP
DmojIR21a    FAGFQVSAADQPPFGLRWDGVEMRLMNMIAQRLNFSLDISIQMQILVDIGMTDMSVGHSAAFITLIMVWAALVSVYLGGIFPIVFFTKYATRLLIGSYWLFTIIITSCYTGSIIAFVTLPAFPDTVDSVTDLLQIGFLFPRNSVYKQKIDSMIMMAQESGLMIKLGHELTTADTEGMFLLMGIGYLMGAIAVVSEIVG
DmojIR25a    TADYRIYTVVQAPMAKGYKGYCIDLINEIAAIVHFDYEIGIVKKLIADIGLIDFTVPYYITIMMQFLVWLCILAAYFFTSFLMWVLTQGGGRLVAATWWLFGFIIIASYTANLAAFLTVSRLDTPVESLDDLAPYAIAVQQGSHLKDQFNNAILTLLNKRQLEKLKEKISIQNIGGVFIVIFVGIGMACITLVFEYWW
DmojIR31a    LRGVIDQEDILTNIGAAFIKYHYELLSMLRDLFNFTVNFGLLGIIKADIAAFDTIHQSWTAFLFRFLVWLFTVATLIGINSI-WLVCQGMSRSIVLTVFLFSVVMYNYYTSSVVGGLLSSSDLG-PATVDEITIMNWIVHKNSQYTELFRTAMCKAREVGLVERLLRQVTITGVSSAFLTL-----------LS----
DmojIR40a    FQGFHVPVFHSPPW-NVTGGRDHQLLVLLRQHMNFTFEYGGIGMLQADFFLIEFSFFTLGAFATHIMIWPYLILTIVFSGPIFYGFLQSCTKFLTIVYWAATYVLADVYSAQLTSQFARPAHEAPINTLQRLQYSAVAVQIGCPFLDSLNDVLMHLFEGGILEKMTMGLNLRMLQGAFIALAVGFVTAALMLLLELFW
DmojIR41a    LQGVIIACFDYRPVSVYIDGTETQVVLSFCAQFNCTVQIGALGMILADICILDLSMYLVITCLVPPLLWAAVLLCLSIETFGLVLFLQSGVRVLLFACFLNDIIITSIYGGGLASILTIPSLDEAADTMQRMLYTVAFVPRLWPLLERFNALVYRWHSSGFDKYWEDRLGMSNFAGILLVWVLGICLALMAFSVEMLT
DmojIR47c    FRGAVMIPSLVPPFGEYFNGFCYNLMESFAKHRNIQLEYEIMLLIGVDFITTQRSATLGFLIVVPYLSMLKLLAVYVGLSL---FLIHTVVRILGFQLALLGIMCNISFNATLSTWLTKQPRERHIQNYAELNPVNTILQKNSIYAAALDDYIMNAQNVGLTKLFKLRTRFDDLQLFWKLYLLGHVMGLLIFIVELSV
DmojIR48d    LGGVRVALYNDPPL-DMYSGYSLLLLREFLAHRGAKFVPDCLKYIRSDVCGVSFTASYTVNILIPIITWLSMLLYIAITCSFVSCLLVGFYYILYSSIFLVGFMIANYYLAFLATILSTGVYEPEIRSFEDMVLPGFPMRRHWLLKHKLSEAVLNSFGSGLLDKLADDLTLDYFNVPLIMLVFGLIIAFVCLIVELLW
DmojIR48e    MQGIRIAVYSNPPLGQKYGGYYLRFLQHFLEVHNATFVPHCIRALLVDLCGFVVTRAIRANVMVPLVVWICLFVYIAFIVFFMSCLLTGFRYILFAVLFIAGFIYSTFYLGYLKSILTTEVFEKPINSFAELLFSGFPMRESYFLRHSLSDAWAYAFESGFLKKLAVDLKLDYFVMPAMSLAFGYGLALLVFVIELTA
DmojIR51e    LKQVSTPAENDLPFGQLIRGYGYRVLAEFCHRHNVLLHVRITELIGLEITMGILSYPLHNCLIMPLLCWLLLLAAVLYVSLVLYFLLLPTIRYVALQLSVLGFVVTNWYSNQLSSFLTTTLVGEQVDTFEQLIVIGYPMRRDSHLESPLKHFIMRIQSIGLFQHWVVSLDLDTLRLGWFVLLCGWLLAAVAFVCERQH
DmojIR52n    MRGIRAEPDQNGPFGYEIKGYLSNLITSFAERVNATVKLNIMQLVKLDIAADYLTYPYIYCFMIPYTVAGVLIVLFLIFSLLYIYLLHAFLKAICMLICFASIMTTTMYESYLQTYFTHPPHEMILRSFEDILLLALPVRLHLPYRQLFERHILAMQEFGILQFWMHNLYVRDLTNILIFYLAAHLLACICFVLELCW
DmojIR52o    MQGIRTEPDQVGPFGYEIKGFVSNLITSFAERLNATVKLNIIQRVLLDIAADYLSYPYIYCFMIPYTVTGVLIVLFLIFSLLLIYLLHAFLKGICMLVCFASIMTTTMYESCLQAYFTHPPHEMILRSFEDILLLSLPLRRHLPYRQLFEQHILAMQEFGISQFWLRNLYVRDLTNILIFYLAAHLLACICFVLELCW
DmojIR52p    MRGIRSEPDQIRPVGYQIMGTAANLINTFVERVNATLKLNIVQRVMLDIAADYLSYPYMFCFMIPFTVAGVIIVLLLIFSLLHIYLLQCFLKGVCLLICFSSLIITTMYESYLQTYFTSPPHEPMLRSIEDILLLSLPLRRHLPYRQLFGRHILAMHEFGISQFWQGNVYLRDLTQIFIFYLAAHSVACICFVLELAW
DmojIR54a    MHGLIVVPDQKHPIGQVLAGSVGRFVRTLAWKLNATIQFELESLIEVDVAAPLSSFPFEICLMIPYLHLLIGLAIVYSFGLLLSLLLQSFASWIYLMLAVLGLNLSSIHEAALGTVLTHPPKYFQPRSFADIQYMVFQLPPNTWFLEPLTRLIMDVRDFGIFQHWVDMLRLEDLQWIWVAYGALLLLATVVLALEILV
DmojIR56a    LGQFLVAFHVKLSFGVTLGGQIGLMLQELMHYMNGTMDFVMNGGSIPID--VDPRFSFFICLILPI-KFIFNFIVIAIKR-----LVQALERILEVTTHIYNLVTFSIFISVLTMALVTGLQMPDIVDDETFLYIRIHVQPGVFHLKPMKHFLSQAFEAGLTKKWKHTLPMDFFIHAFLIYAFGNFTGIVVFLIEWLY
DmojIR56b    ---IYTPFSSEIPFGTLYCGPYLRSLETFAERFDYKLQLLLLQQIAYNTSVTAYSYPIEYCVMVPMVVWATLFLAIFYVALLLRYNMMPVFRMFYTLLYTQGFILSNYHISHMTSFDMKPVFVKPIDTWSDLIFNAFPLQRDAPFADQLDRTMLYIRESGLWDYWEDMLNLEFFSTAWIVIIGGLPLCSVVYCLEHLW
DmojIR56c    VGGFATPMRQDAPF-DRYEGSTYRIISTFVEHLNGSFKEQTLQLVRVQFVALEKSYPLLWCLMVPALVWFFVLAAFVLLSWLLLWIIISTLRLLLLAVFFHGFFLSANYTSTLGSILTVNLFHAQLNTMDDLLHLAYPMQRDCSLWRDLEYYTFRVHSSGLLNYYARLAGLQHLAIAFIMLMTMSALAFIVFIIELLT
DmojIR56d    MMGVNTPVFYDMPFDRTVYGTSGKLFLGFLDFVNATMHDYLLELVGYETLIVSFSYPIGWCLMVPVRVWLLLFLTILYVGFGLWLLISPPMRYLYLVLSIMGIVASNMYISKMASYFTSPPPVRQLNTLQDVIYHVFPMHMDSHLQSPLQNFILISQESGLRHHWKVELSMAFLSSMMRTWCMGLVLAGMAFILEMKW
DmojIR56e    VKGFRVPVFQDYAFPGKIYGIVGKLVAGFIEHCNGTLRVRTLTWPAIDIGVAEGIIVMSTCLMVPM-LNNGVLLLLLMLG-----FSQPVYKMVHMAILLSFFILWNNRTGALTRAISLTSTPQQIHTVADFLILHIPMGRNSPFRDAFFRFYMQSRLTGVFERWRAVMNVQDYMVFIKGYWICIGICVLSLICEIIW
DmojIR60a    PKNFYVCAAIAAP-EDCILGIEMRILGFMRNRLQFLVNQGLLGKLECDFIMFWGSDCYLHAWFTKMVTWICFLLVLLLSWLCWYAIIISVTRVFFVILALYGVNVVAVYTSKMISTFQDPGHLHQMDTLQEVVPMQLIMKAGFPFLYEMNMIIRYMRDVGIIHKIDSDLTTEHLKGPFGILIVGICSAMLTFLGELLC
DmojIR60e    LQQVRTLLFSVEPFGRIQSGYLYNVLKEFTDRHNSSIQITGISLYIIDIVCITSTKPLHLRLAVPFVLWLAVIAAIGYGMLMLYGLLISQQVVIHYIMLLSGFILTNFYLALLSSMLTSGLFEEDYNTFQDLEFMSFPVVNGLPYLNIMNTYLSRIFEHGILSKIKTDFSVEFYYYAFALWGVGLILASLCFFLELLR
DmojIR60o    MGGISTVSDNIFPVGYQLTGYLAPFVESFVKTLNATLHVLLNDLIRVDIPMRNHSHIVEWQIMLPVVLNLCIFILMSIYALIIHNMLQTFLRWTLAVLLLGSFVFYNIYITNLETLLVHPPFDPPILSYQDMRHFALRLPSNSIYKGAINRYILNTQNSGLYTYWRTQLRWEDLYYYWLIYIVSVNICVLAFVGEVLV
DmojIR62a    FMGLRVPVQIDVPFRLQLDGAGGTLIRELMQHLNVCLEITLVYLVAIELSPVDYSYPYSRCFMLPVIVWLSLLLLVPLKVLLGYLWSPKGFRLLICVTVFSAFIIVQLYVTKLTSFLTVLLTAHPRITFSEFLPSQFQLRIGSHFMEPLHHFELHVQEAGLQDKWRTLLSLIMISSIIYLYLFGIFASIVAFLLEF--
DmojIR64a    QVRVVVTNKNMTG-HDTMNRFNFNLLMAVRDMFNWTFVLGMIGALITDIGGIDAAGRSWPCFIFRFLVWILILVCGVVTVCILWLICQGLGRTIVVTCLLFSFCIYQFYSASIVGTLLMEKP-KTIKTLSDLVKTVSITQKNSPMRKVISYGLRRVTEAGIFSYQFNIVDMDTISSALIILLFSYGVALLVLGIEILY
DmojIR67a    YHQARTLPEEQVPLGTRLTGTMTMMLMEFARVHNISLQWLLRNMTLLDLPMGAFTYPYDWFIIVPYLMLIVLLASYYIFAL--LDLIQSSSRLAHAQLFLLGLILSTLVAVHLKTLLTKRPMERMVTNFVELRLASMPLPANSIYAEPLHQFMIQVKDTGLVMYWREQFKVNDLIYVWLGWASALLLAFVTFLFELLI
DmojIR67b    FHGITCGLPSSAPFNTVYAGYMLRMVLDFIQHYKGSIRTEANEALSVDF-LFTSSVVLWSYLMAPLLTWMTCLGMLSYCSGALFLLLPGRRLLVYVMMIIAGLMLTNLYLAKLSSNLAAGLYEKQLNSFDDLEPFFMPAAYGRPYLKIFNWYLRRMFEGGILLKMKSDNDLEYYYAAAALWLIGILLASLCFIVERW-
DmojIR68a    LQGLPVAIAEHVPY-NRYKGVEIGIVKALAKALNFEPVYGLIGELVARIGIVELSAPHSLTFLTPFIMWAGVLLSLVVVGSIFYLLLVALLRVLTGWYWIYCILLVATYRASFTAILANPAASITIDTLKDLSPVVLALEKNSALKPHVNNIIQHLCEAGLISKWLRDMNLHKFWSSFVALGIGYLLSIAVLLVEQWH
DmojIR68b1   LNGLRFSMFVSPLLGQAIDGNVARL---IAKKLNATAKYGVARDIITHIAMAEYMYPYTIVLVVPFVVWHLLLASFLAVLLINVVHLQPVLRMSLIGWILFSYVLTTIYFGKLESTFVQSSFEEEIDTVDQFLPGAYILPMGSPFRYKFQNILSTLHEHGVLEHWRRMLTLGILQGSFYLLIIGHLLSVLVFFIERGY
DmojIR68b2   LNGLRFSMFRNPLLGRATDGNVARL---IAEKLNATAKYGVVKDLMTHIGLVEHLYPHNICLVVPFVVWHVLLANFLIFLVLLSVHLQPVLRMFLMGWILFSYVLTTIYFGKLESSFVQPSFEEEVDTLDQLVPGTYILPMGSPFRYKFQSMLSAFYEHGFFEYWRQMLTLDILQGAFYLWFIGILLSIVGFVLEQGY
DmojIR75a    LRVVVTQRPITWPQHDGIARFGFQLSLILKDLLQCGMNFGSVGAVVADIGSLSAIIETGSICLFRFLVWFLFAGILLLIALMLWLACQSSGRLAYFALFLISFIMYNYYTSVVVSSLLSSPVKSKIQTVQQLARLYTHLHRNSSYKELVRLRLLRVLETGIYRKHRTWVGMEYVAPLFFMLLCGYLLVVVLLLLELAW
DmojIR75b    LRIVVTAIPANSPQNDSFARFGFQTHQVFKDLLDCNYTYGLMGDIRVDITAFKMLSWHSSTCMFLFLVWFIFGSLLLIAGLLLWMACQGAGRMVFYAVMLLCFLLYNFYTSVVVSILLGEPPKSNIRTIQQLASAHTTVAINSSYAELFKQNYLRLLETGVHFKHFRYVGMDSAGPLFLLLICAYILCLFVLGLEILF
DmojIR75c    FRQVVTVKPLSVGKHDWPSRLGYRHNLHLQELLRF----GAIGVVIVELSTIFPTMEVSSICIFRFLVWLVFVVTLILAGILLWLACQSSGRLAFIALMMTSFLMYNYYTSIVVSTLLGSPVRSNIKTMQQLANVYMIVHKKSTYKELLKQIHVRMLETGIIQKHKLFVGMEYAAPLFIGLLLSYIASMITLILELGW
DmojIR75d1   LEGFNTGIVIAFP-HDIFSKVNHRLMLELANRFNMSYNTGLMGRFQLDFAQCDFVAETYAGIMFRFSVWISIIVLVVITVVVMLLMCQGFGRIIVFTTFVAALFLFTSFSANIVALLQSPS--DAIQTLGDLGMMGIPTRKNFPYKELFRRQLRWQREVSLVNREERKIGLTECRYAFRIFGYGTALSFAVLLCELIR
DmojIR75d2   LEGFNTAIVIAFP-HDTISKVNHRLMLELANRFNVSYNTGLMGRFQLDFAQCDFVAETYAGIMFRFSVWISIIVLVVITVVVMLLMCQGFGRIIVFTTFVAALFLFTSFSANIVALLQSPS--DAIQTLGDLGMMGIPTRKNFPYKELFRRQLRWQREVSLVNREERKIGLTECRYAFRIFGYGTALSFAVFLCELIR
DmojIR76a    LQGVVLGLFNYEPLTAHADGTEVRVILTFCEIYNCTLQIGLMGMVVIDYAMMDMSSFLGITCLVPPLLWLCVVICLALECLALAGFVQSTLRTVLLASYMIDIILTTVYGGGLASILTLPKLEEAADSRQRLYYTNAYVPRLWPLCGIHNDFTLAWHSSGFDKYWEWKLGIDNFMGLVMLWCFGMSCSVVAFLLELWW
DmojIR76b    INGLRIATLEDYPYGRVGHGVSFQIIEFLQEKFNFTYEVSLIEMLNVDIAAVFYSTTTLWIMVMRLLVWILIFVSLLAVGPIIYMLMQGSTRLLFATWWIFITILTSFYTANLTAFLTLSKFTLPYNTVNDILKRTFAYPIGSNLSELFDPELLNLVESGIIKHLSARLRNGDLMMTYYIMLAGFVTSLVVFTTELLF
DmojIR84a    LIGALIEKPADMD-QDPMQRKTYQLFLLMGRMYNMSLQVGVIGHIVADFSVIQYTPPLHIHFLFRFFVWWCVLVLMAGSALLLVLYLQGPTRLLISASCIFSFMLMQFYGAFIVGSLLSDTP-RSIVNLQALYLSASILAKSSPWREHLNHAVLYLSETGLIAYNDRLVDLKHFAPALFTLLLAMLVSASVFLLELLC
DmojIR85a    MHRLRMCLYMDDVI-GKLMGSDGLLASYIAKRLNATRIILCSKEIADDVAMIEPTIAHNLCVIVPIFVWLAIGISVLLSYLFCGRTLQPLVSMFLIFWLYFGMLISTAFRGNLTSIMVYRKSMPDINDLSELAHGVYTVPYGSPYLGFINQLIRGAHEFGFERYWDRILKLEHFHAVFFLWAVGLALAVLIHLWELLQ
DmojIR87a    LSGIRAARGPWEP-DSNLNGIEFQLVQTIAQRLHMIVDFHLFNLLIVEMIIVSSSTSYHLTWCVAFLAWFLILFFIIISSLVALLLLQSILRLVFLMGFFLAFFFSNTYQSFLISTLTTPTTESQISEMVEIYPVTMLLPKKFHLLPHINAVIQHVIESGHMQKWARDLTLDAFQGAFAFAAILLLLASFMLALEWLI
DmojIR92a    LQRLRLGSITYVPVRIAYDGSEANIMRSFCEVHNCHLRIGMLGDLYVELAITETSHAIAVTILGPDITWFLLISTIGVCSLVLYVFIQPSTRFFLATLLCATITLENIYSGQLKSLLTVPLYADPVDSIEKWAWTRAVSIRGWSLMPLLNRHIRACQESGLYVHWELELEVDDISAALFVLAFGHAIAGCALMLELLH
DmojIR93a    FRNMDIVTVHNPPIGVEHSGIVMEILKELSRALNFSYYLRVVELMQYFMGAFNYTQPISYTFILRFTTWGCLAGILLFTAPILYFLLQGGGRLVVGFWWLVVIVLVTTYCGNLVAFLTFPKFQPGVDYLHQLFQIGLMVPTGSAYLHLINHHIDRLFRMGFIDRWHKTVNMDDMQGCFMVLLFGVILATIVSCFEFWY
DmojIR94aa   FKGALILPDLLPIMGKSLSGFSDRLIMEFAKKNNIKLRHDVRRITSLDLPIEYVDVQIEIFIVVPAFYFK-MLIGSYFETLIKFGVLFLRLQQITMLLCICGLVFTSYFNANLSTLMTKQPNDAKFKTFEQLRPLRYVFKRNSIYREAYTNFVQDTLTYGLLRHWKLQLQLRDFMWLWKMLGLCYFMAGLVFIAEICV
DmojIR94e1   LRGVRIAIGGAMPIGIVYRGILGHFMHAFGQKYNCTFTQQLIAAVRVDISLQPYSYPYEWCMMLPYLAFVVTVVLLSIISALLSWVLQSFLSSIYLQITLLGFSITTWYNSYFSAYVTSIPKVPPYRSYDDIMPLGFPVHENSIYKDIITKLILQLDETGLKSHWSLKMKLDDLEYILYGFAFMQVLSLFVFLLEVFV
DmojIR94e2   LKGVRAILGGATPIGIVYKGTLGHFMEVFEQKYNCTFTQELVAAVRVDISLLQYTYPYEWCVMLPYISFLLTLAAIFVISMTLSGVLQSFIRAIYMHICVLGFLVTAWYNSYFSAFVTSIPKEAPFRTYDDILPLGFPVNENAIYKQPIARLILQLTDAGIVSYWTRNMQLQDLQYVWYGYAFMVVFSSIVLLLEIFR
DmojIR94f    LQGLRTRPDLSQPVGAVTSGMLWRILSLFAKKLNATLELKLLEQAQIDVTIPMFSTPVALCTMLPIRMWVYIA------IIY-----LTRRALLILIPSLIQLTLLCTVVAQLSALFIHPQRLQFISNLDQLQLNSLLFRENFLHRHQLNLYIVRLRQSGILNFYMRHLKYTDIDFVLLLYGYAMAASILIFVIELLS
DmojIR94g    LMGIRTMPDLSEPIGIRLLGYVWNMVSEFSRKHNASLQLQVLDLARVDIAAHQYTYPGNWCTMLPYL-WMMPAITFLLAVLW-----LHERRQLGIGWKVLAIMLICNVQGRLLMVFIAPPTKTSITSFDALSPFGLVIPENSPHRATLHNFILQLSESGLHNYWVTKLFIQDLYDVLLAYLLGTIISLILFGSELAI
DmojIR94y1   FHRAIISPDLFPPLGLKLFGSTDVMLKEFAHKYNINLLLLETYTMLVDMPRYELSPDSRFFLLVPVYYSI-ILLSTYFETFVVLAVLLPMLQQLVMFLCIFSLVFNCFFNSNFSTLLIKHPHNTQIQNFEQLRLFGYKLKKNFVFREAIRDFLSRAFSYGLDQHWDVKLSFEDLEWLWKLLGVCYGLASLVLIGEVCV
DmojIR94y2   FQRAVILHELRTPFGKELQGSSNTFLKEFAEKHNIQLQLEILTMARIDLPNFEFVSTYKFFLVVPVYYFI-IILCSYIETLIIYAILLPMLQQIIMLMCFCGLIFTAFFNANLSTLLTKHPYNKEIRNFDELRPLGFMLKKNSIYREALNDYISRALSYGLDKYWDSMLLFEDLFWLWKLLGICHTLASLVLIGELTV
DmojIR100a   LYGLRAYIFDSVYLELRVTGPDAIAAETVAKHLNFTLNYGGVGRAHLDVIFIQFTAAVYLCLFVQPLVWLCFFVVGFACTFVW-CWVVNVERIFLASLCLVSVIFGALLESSLATAYIRPLYYRDPNTLAELDHIGYVLPKPSPYIQGINKVLLQLLAGGLLEHWISDLTLTDVQLAFYALSIGCILAAFVWCFELI-
DmojCG1115   IANLIVMTREERPMGARFEGFCIDLLKAIAQQVGFQYKIGIVQELMADLAVIDFTKPFMIGILFKFMIWLYVLAAYILVSFALFVFLQGSTRIVGGCWFFFCLIIISSYTANLAAFLTVERMITPIESAADLAGYGIATPKGSPWRDKISLAILELQEKGIIQILYDKLGVENIGGVFVVLLCGLALAVVVAIFEFCW
DmojCG3822   LKNLVVTTILSNPMGDQFEGYAVDLIHEISRSLGFNYKIGMIRELLADLAIVDFTTPFMVSILYRFLVWIYMATAYLGVSVLLFILMQGCTRMVAGIWWFFTLIMISSYTANLAAFLTVERMDSPIESAEDLASYGIATPPNSPYRTAINSVILKLQEEGKLHILKTKLGLANVGGVFVVLMGGMGVACVIAVCEFVW
DmojCG5621   LMNFVVVTAISEPMGAQFEGFGIELIDELSKKLGFTYTFGMLREIIADMGIVDFTIPFMIAILFRFMVWLWLGLAYMGVSISMFVLLQGSTRAVASSWWFFTLILVSSYTANLAAFLTVESLVTPIEDAEDLSGYGIAMRKNWPYRDVLSQAILEMQEQGLLTKMKTKLEISNLGGVYLVLGVGAAFGVLVSVLEMLL
DmojCG9935   SMNLVVITILETPMGERFYGFCVDILEHISHEVGFDYILGMVAQLMADLAVIDFTKPFMISILFKFMIWIYVLVAYILVSLTIYLLMQGSTRIISSIWGFFSLIIVASYTANLAAFLTVERMINPIENADDLAGYGIATPKGSPWRDKISLAILELQEKGDIQMLYDKLGLDSIGGVFVVLLTGILVAFIVSFLEFII
DmojClumsy   LSNFIVSSRIGAPTGARYEGYSIDLIDNIARMLNFKYEFGIVKQLLADLGIVDFTPPFMISILFSFLVWIYMGSAYLFISLLLFALMQGCTRLVTGMWWFFALMMLNSYTANLAAFLTNSRQASSINSAEDLASYGIAMPFNSPYRKQISGAVLKLGELGVLAELKRKLGLENVGGVFLVLGLGLMSAMVLGCTEFFW
DmojGluR1    TRNYIVTSVLEEP-GDRFEGYCKDMAELIANRLGIKFELGMVGELVADMAIIDFTKPFMISIMIKFLIWISVILSYVGVSLVLYFFMQGCGRIAAAVWWFFTIILISSYTANLAAFLTVERMVAPIKSPEDLAGFGIATPIGSPLRNRLNLAVLSLKENGELLKLRNKLSLSNVAGIYYILIGGLLLAVLVAILEFIC
DmojGluR1B   EKNYIVTTVLEEPMGERFEGYCKDLADLLAKKLGLEYELGMVGELVADIAIIDFSKPFMISIMIKFMIWVSVIFSYIGVSIVLFFFMQGCGRIAAASWFFFTLILISSYTANLAAFLTVERMVTPINSPEDLAGFGIATPLGSALKDPINLAVLSLKENGELIKLRDKLSLSNVAGIFYILIGGLLVSVFVAIIEYCF
DmojGluRIA   VQRFTVVTHHEEPMGEKYEGYAVDLIRKLSELMEFDYEFGIIRKLIAQIGVVDFTVPFMISILHYFLVWIYMIFAQLVMTLAFVLIMQGCMRILTGMWWFFALMMLSTYTANLAAFLTSNKWQSSINSLQDLIHYGLAVPLGADYRTNLSVSILQLSEKGELYKLKNKLSIIELGGVFLVLAGGVLTGVILGIFEFLW
DmojGluRIB   RKPYTVATRVGKPSGERFEGYAVDLIYELARECKFDFVFGIIRQLIAQIGIVDFTVPFMISILSYFLVWLYVMVAMLVTAMALILILQGCMRLLTAFWWIFALLISQTYIASLAAFITSSKMTGNIASLHDLIHYGIAVPLNAHFRSNLSVGILKLSERGVLYNLKSKFDMDAVGGLFVVLIVGVLISFVIGIGEFLW
DmojGluRIC   QKKYRVATRIGPPSGAIYQGYAVDLIDAIAKEVGFEYVFGIIGEIIAHMGIVDFTVPFMVSILAYFLVWVWILISVFAMSFLKVIIMAGCVRLFEATWWIFAIIIANSYTANLAAFLTSSKMEGSITDLKSLSHYAIAVPFGAEYRSNLSVAILRLSEQGELYNLKQKMNFEELRGIFYTLYVGILIAFIIGIIEFAV
DmojGluRID   VNKKVLISVPNKPSGDQYEGYGIDLIKELADKLGFNFTFGMLKEIVADLAIIDFSIPFMIAILYIFMVWLYLGIAYLGVSLCLFVLLQGSTRTISAIWWFFTLIMVSSYTANLAAFLTIENPSSSINSVEDLAGYGIAMPKNWPYRDKFNNALLELQEQGVLARLKNKLGMKNLSGIYAVLIVGSLFSFIISFFYWCL
DmojGluRIE   ANKIILLSVPNKPSGSQYEGYGVDLIMELADKLGFNFTFGMLREIMADLAVIEFSIPFMIAILFLFMVWWFLGLSFLGVSLSFFILLQGSTRTVASFWWFFTLIVVSSYTANLAAFLTIEKPQSLINSVDDLAGYGIAMRKNWPHRDKLNNALLQLQEQGVLEKMKNKLAMDNLEGVFFVLLVGSCCALLYGAVSWVL
DmojNmdar1   MIPLKVLTIEEKPSNFCCRGYCIDLLIELSKRINFTYDLGLIGELVADMIVIEFSKPFKITILEKFLLWILVMVSVHVVALVLYLLLSGIARVLGMVWAGFAMIIVASYTANLAAFLVLERPKTKLSGINDARGYGIGLQKGSPWTDAVTLAILEFHESGFMEKLDKQLGLKNMAGVFILVGVGIAGGVCLIIIEVIY
DmojNmdar2   IAWLKITFLEEAPEFQCCSGFCIDLLEKFAEELGFTYELGLIADLVTDMVLVDFSEPFMIAIVVAFLSWMLVGIVAIAATFMIFLLFAAVSRFMTNVWALFAVVFLAIYTANLAAFMITREEFHEFSGLNDSRGYGLAFSRNSKYVQMFNKRLLEFRANGDLERLRRYLALEQFLSAFLLLMAGILLAALLLLLEHVY
DvirIR7a     FYGLTVSWYPLPPMEWRLTGVDGELLKLLAKIFKFRLRLDCFHQLGSSVAIFSTTCSYHLVFVVRLVVWLALILSCLAVLLLQWALLNPLVRCYLGAWLLLALVQRVAYQGKLYDVFRLPYYPPVPEHIAELLQLVMYLRRHSIFKFAFDRKLKQLQSAGIVGQINRYIRQEMFCGLYFIYHMMLLAAFLVFLLELIS
DvirIR7b     FFGLTCATWPDMPV-GTFLGIEGALLQFMADNLNFSVGLWVFEQI-AEYALVPYSQSYFIMLVTNLALWQAICLVLALGCLSLWLVLMGPCRLLLIIWLLCAWVLRSAYQSGMYQLLRQDTQRNPPQTIAEVLQLAFNVRRHSHLVGVLNRQIMRAHSHGFLEHWTRQLSFKELAALFWLTLWALLCASLVFGLELLL
DvirIR7c     MHGLVTVTFESRPFDQRMHGIEGMIYRLLAERMNFGIKIGAMKMIVANITFMLPSISYTIVLCIPLTTWLCLLMCVLLGLGLIAWLLGLHARYLLALWLLQTLVLRAAYTGELYILLQDGRVRTPLRSLSEVLPLAIYMRPHSYLKQRINKLLINMMSSGLVHRYRRMLSLWLLAGLFASLGLMHLFASIVFMLELRA
DvirIR7d     LHGLRVIVWQILPEGGRISGLDADILQLLAARLNFSLALGAFRMLLANLTLLASTLPYGYVLVLRMLVWLLLFVLAA------VR-----PLQLQLAWVLFLFLLRVSYESCVFVFVHNAPRRPLPHSLEQALMACVHFPLGSYLTATVDRVLFNMRSSGINHHIANRESMRFIYAALNCLLIAESLTLAIFALELLS
DvirIR7f     LHQLSVVVWHTPPEAMRAAGFEIRLIEHLAQRLNFSLLLGPLELLMANLSVLTSPVAHYLVATVSLHVWRTLLAALILHWLIYM-LLVTLQRIIYAHWLYGSIPLRVVYQSLLFHFIRLQLFGTLPQSFEQLLQVVIYMPKHSYFLEQFNDMLRRLDASGFIDFWRRAEQLSQLDGIYTLMGALYALAILIFGVELLC
DvirIR7g     LHGLQVLLRAVSPS-KSEPGLEDRLLQELARRMNFAVQLQMLQLLQAHLAILTAVFPHYLICLSLLGAWLGVLTSFLGVSCLMLCWGPIIQQLVYINWLGFTLLVRAMYSALFYHMLRQQVHQRLPRNLFELMQLAIYLQKHSHLVQRLDELIMSIQAVGLINYWAGQLRQPDLWGIYIIVGVLYALATLVFIWELLS
DvirIR8a     WGAFRIGTAESLPYGPIWEGYCIDFMERLAEKLNFGYEIGVIGDLVTDFAIVDFLPPYYISIVMRFMVWLSIVAALVGTALMIWFFTQGGGRLLVAAYWLFVVLMLATFTANLAAFLTVERMQTPVQSLEQLAPYAVAVQQGSHLGDELSYAILELQKDRFFEQLKAKITLESLGGVFIATLLGLILAMITLAFEVMY
DvirIR10a    MKGLRVQIFKSVYPGRRITGVDWEVAKEIGELLNFTMLLGAIGSILLDICLMDFTVTVYLCIYVPPIIWLGFILMAFICALIW-LWVVNLERMFIGSLCLVSVIFGAIFESSLATVYIHPLHYKDIITLQDLDTISYVMPRDAPWEEAVNAQLLRLLNAGLIPKWIQDLTIGDLQLAFYVVIGGTIIASLGFLAEHAW
DvirIR11a    LNHLNVTGHQLPPMDQDLRGIDGELLSLLARALRFRIHLGCFAQLAADLAIFSTSVVYHFIFVVRMMVWLCLLGTLLAALICTRMSVNAVLRHLLANWLLLTLVLRCAYQAKLFDVLRTHQHQTLPQGLAGLLQLVIYFPNNSIFKFSFDRKIEQLLSSGVLSHIERRITNDMLRGLYHCYGALMTLAGLLLVLEHLA
DvirIR20b    LHGLRVMPDFSEPIGTRIAGFMWNFIDTFAKKLGASLSVNMLEFTKVDIGLYQYSYPIVWCIMLPYEALALLLISCYYLSFL-----EIVCRCLHLTPRLLALLLICACQAQLFSLMIMCPEEAPIDSFDALLPYSILLSDESIYHKTLKLFTMRTQESGLLLHWMKQLRLQDFQIAWLCYGGGLCLAVIVFAVELLR
DvirIR21a    FAGFQVSAANQPPFGLRWDGIEMRLLNIIAKRLNFTVEINIQYQIAVDIGMTDMSVGHSAAFITLIMVWVALICVYLGGIFPIVFFTKYSTRLLIGSYWLFTIIITSCYTGSIIAFVTLPAFPDTVDSVLDLLQIGFLFPLNSVYKRKIDAMIMTAQESGLMIKLGHELTTADTEGMFLLMGIGYFMGAVALVSEIVG
DvirIR25a    TADYRIYTVVQAPMAKGYKGYCIDLINEIAAIVHFDYEIGIVKKLIADIGLIDFTVPYYITIMMQFLVWLCILAAYFFTSFLMWVLTQGGGRLVAATWWLFGFIIIASYTANLAAFLTVSRLDTPVESLDDLAPYAIAVQQGSHLKDQFNNAILTLLNKRQLEKLKEKISIQNIGGVFIVIFVGIGMACITLVFEYWW
DvirIR31a    LRGVIDQENILTNIGAAFIKYHYELLCLLRDRFNFTVKFGLLGIIMADIAAFDTIHQSWTAFLFRFLVWLFTLGTLIGITVI-WLVCQGMSRSIVVTVYLFSVVMYNYYTSSVVGGLLSSSDQG-PATVDEITIMNWIVHKNSQYTELFKTAMCNAREVGLVERILRQVTMSGVSSAFLTL-----------LCKKL-
DvirIR40a    LEGFRVPVFHSPPW-NVTGGRDHRLLMLLAQHMNFQFMYGGIGMLQADFFMIEFSFFTLGAFATHIMIWPYLILTIVFSGPIFYGFLQSCTKFLTIVYWAATYVLADVYSAQLTSQFARPAHEAPINTLQRLQYSAVAVQIGCPFLDSLNDVLMHLFEGGILEKMTTALNLRMLQGAFIALGVGFFTAALMLLLELFC
DvirIR41a    LQGLIINGFDYRPVSVYIDGTETRVVLSFCAQFNCTVQIGSLGMIIVDICILDLSMYLAITCLVPPLLWAAVLFCLGIETLGLVLFIQSGVRVLLFACFLNDIIITSIYGGGLASILTIPSLGEAADTMQRMRYTVAFVPRLWPLLERFNALVYRWHSSGFDKYWEYRLAMSNFAGILLVWVLGVTVALMAFVAELMA
DvirIR47c    FQGAYIISSLVPPFGEYINGFCYNLLHSFAKHRNIKLIPQIMTLINVDIVATQNTASLGMFMVVPYRNWLTLYLSFAVFET---LFLQAALRQLLVQLSFFGLLIGTCFNAQLSTLLTKHPHDAPIQSYAELNPVNTVVQRNSIYAEALDHFILDVQGFGIDKWLETRLHSGDLNLLWHFLLIGHVIAVVVFIAELSA
DvirIR48d    LVGVRVALYNNPPL-ELYDGYALMLLREFLAQRGARFVPDCLRFLQSDICGFSFTASYQGNILIPIITWLLLTLYIVMICGFASFLLVGFRYILFCTIFLSGFICSNYYLAFLATILSTGLYEPQINSFEKLVLPGYPMRRQFLLKSKLSEALLNCFGSGLMQKLADDLALDYFNVPLIVLISGLIIGFVCLLGELLW
DvirIR48e    MHGIRVAVYSNPPLGPVYGGYYMRFVRHFLATHNAKFVPHCVKALLVDLCAFVVTNAIRANIMVALAVWICLIVYIGFIVCFMSCLLTGFRYILFGVLFIAGFIYSTFYLGYLKSILTTEVFEEQINSFEQLLYAGFPMRESWFLKQHLSEAWANAFESGLVQKLALDLGLDYFVMPAMSLAFGYGLAFLAFVIELTA
DvirIR51e    LRNVSTPAENDLPFGQLIRGFGYRILAEFLRRHNARLHVRITRLIGLDISMGILSYPLHNCLIVPLLSWLLLLFAVLYITLALYWLLLPGVRYVALQLSVLGFFVTNWYGNQLSSFLTATLVGEQVDTFEQLIVIGYPMRTDSHLESPLKHFIMRIQSIGLFQHWVVSLDLDTLRLGWYVLLCGWLLAAVVFACEHR-
DvirIR52m    VQGIISEADQLMPMGLEMVGFVCNLINTFVRRLNATLKLGIMERVQLDVAADYLSYPFVYCFMIPYTVLGVLLLLFLIFSLLLIYLLQAFLKAICLLLCFASLMTTTMYESYLQSFFTHPPAESMLRSFADFRLMCLPVRRHWPYRQLFENHMLSMWEFGVMQLWVRRVYVRDLSWIFFFYVSANLLACICFAVEFCW
DvirIR54a    MQRLILLPDQKHPIGQVLAGSVGRFMRTLAWKLNATIQFELLTLIEVDVPAPLISFPFEICLMIPYLHLLIALAVVYSFGLLLSLVLQSFVSTIFLMLAVLGLNVSSIHEAALGTLLTHPPKYFQPRRFADVQHMVFQLPKSTWFLEPITRLILDARDFGLFQHWVDMLRLEDLQWIWIAYGALLMLATLVLVLEILL
DvirIR56a2   MGQSVVAVYQNLPFGVALGGHLGILLDEFMRHVNGTMDIIAKGHKGVDI--ASYSPIVLTCLILPT-NIVFYTIVGVIKR-----AMQSVDKFMNISTSIYNLLLNSLLVSALTTAFIAGFPRPEIVDAETFLYLRFHLRLDLSYARVLKYFVTQIRETGLPRKLMQLLPINFFEKGFILFACGISTSLAVFLLELVY
DvirIR56b    ---IYSPFSSEIPFGTIYCGPYLRSIESFAQKYHYQLQLLMLQQIAYNMSVTQYSYPIEFCVMVPMVVWTSIFLSIFYVALLLRYNMMQLVRMFYTLLYLQGFILSNYHISHMTSFDMKPVFVRPINTWSDLIFNAFPIQKNAEFADRLDRFVMHVQQSGLWDYWEDMLNLEFFSTAWIVLVCGLPISAVVYCLEHLW
DvirIR56c    VGGFATPMREDAPF-DRYEGSTYRIIDTFVQHLNGSFREQTLQLVRVQFSALEKSYPLLWCLMVPPLVWFFVLGAFLTLSLLLLWIIIATLRLLLCAVFFHGFFLSANYTSTLGSILTVNLFHAQLNAMEDLLHLAYPMQKDSSLWRDLEYYTFRVHSSGLLYYYARLAGLQHLAIAFILLLAISAIAIIVFAFEVFA
DvirIR56d    MMGLSTPIFDDMPFDKTVYGTSAKLFQGFLQFVNATMLDNLLELVAYETLIVSFSYPIGWCLMVPVRIWLLLILTMLYVSFAIWLLTSPPMRYLYMVLSIMGLVASNMYISKMTSYFTSAPPQRQLNTVQDIIYHVFPMHLDSHLRSPFQNFILISQESGLGLYWKWELSMSFFSSMMRTWCLGLVLAGFVFVLEMKW
DvirIR56e    VKGFRVPVFQDVVYPGQLYGTLGLMLSNYIIHINGRLRVYTLMLASIDIGVAEGGLLTSTCLMVPI-RYNGILFVSLTLG-----FHQPVYKIMHMAFLFSAFILWNVRMGYLSAALSVKLPPPQINNLEDFLFRKIPLQRNSPFSENLAQFYIASLYTGFYWKWEQLLNLKSIEVLLKMYVLCVGVCLVCLICEIIW
DvirIR60a    PRNFYVCASIAAP-EDCIVGIEMRILGFMRSRLQFTINQGLLGKLECDFIMFWGSDCYLHTWYTKMVTWMCFLLTLVLSWLFWYAIIVTVTRIFFMMLTLYGINVVAVYTSKMIATFQDPGYLHQLDELHEVVPMQLIMKAGFPFLYEMNMIIRYMRDVGIIQKIDSDLTTEHLKGPFGILIVGICSASLIFLGELLC
DvirIR60o    MGGIVTMPDNVFPVGYQLSGYLSSFMENFAKTLNATLKIKVTRLIQVDIPARNYSHVMEWQLMVPVFQIVYAMCLMCLLALLLHNILQTLLKITYMLILVSSFLSYNTYITQLETNLVHPLTKPPIRSYQDMRPFAIPLSNDSIYHRALNSYILHTQASGLYSFWYRRLRWIDLYYFWLLYTCMVCLSLVIFAFELSA
DvirIR62a    FMGLRVPVQLDVPFHLQLDGAGGTLIRELMHHLNVCLELALVQLVAAELSPVDYSYPYARCFMLPVIVWLGLLMMLLLVLLMRYLLLSYYARLLFCGVVFAAFIIVQLYATKLTSLLTVSPSPKPSVTLPELLPAQFQLRIGSHFLEPLHQFELHANEAGLPEKWRRLLALNLLSSVVYLYLIGLLVGLGAFLLEF--
DvirIR64a    QVRVVVTNKNMTG-HDTMNRFNFNLLMAVRDMFNWTFVLGMIGALITDIGGIDAAGRSWPCFIFRFLVWVLILACGVLTVFILWLICQGLGRTIVITSLLFSFCIYQFYSASIVGTLLMEKP-KTIKTLSDLVKTVCITQKNSPMRKVISYGLRRVTETGIFSYQFNVVDMDTVSSALIILLLSYGIALLVLGIEILY
DvirIR67b    FHGITCGLPSGAPFNVIYAGYMLRMILDFISHYKGSIRTEANEALSVDF-LFTGSVVLWSFLMAPLLTWLACLAMLIYCSAALFLTLPGRRLLLYTIMTVAGLMLTNLYLAQLSSNLAAGLYERQLNTFDDLEPFFMPAAYGRPYLKIFNWYVRRMFEGGILLKMKSDNDLEYYYAAAGVWLCGILLSTACFIYESWL
DvirIR68a    LHGLAVAIAEHVPQ-NTYQGVEVEIMKALAKALNFQPFYGLVEEVAARFGIVELSVPHSLTFLTPFIMWAGVLLSLVAVGTIFYLLLVALLRVLTGWYWVYCILLVATYRASFTAILANPAASVTIDTLLDLSPVALALEKNSALKPHVDSIIQHLGEGGLIAKWLRDMNLHKFWSSFVALGIGYLVSSLVLLLEHWH
DvirIR68b    LHGLRFSMFTHPLLGEAIDGSVARL---LAKKLNATARYGVVQDLVTHIALLESLYPYTLSLVVPFVVWHLLLANFLIAFVLFLMHLQPVIRAYLIGWILFSYVLTSIYFGKLESSFVQPNYEPQIDSLDELIPSTYVLPLGSPFLYKFQRMLSNFYEHGFFKYWLRRLTLDILQGAFYLWVIGIILSIFGFLLEQGY
DvirIR75a    LRVVVTQRPITWPQHDSLVRFGFQLSLILKDMLQCGMNFGSVGAVVADIGSLSAIIETGSVCLFSFLVWYLFGGFLLLIALLLWLACQSSGRLAYFALFLISFIMYNYYTSVVVSSLLSSPVKSQIKTMQQLALLYTHLHRNSSYKELIRLKLLRVLETGVYRKHRTQVGMEYVAPLFFMLICGYVLVLLLLLLELGW
DvirIR75b    LRIVLTSMPIDTPEYDSFARLGYQTHEVLKEILDCNFSYGLIGDMRVDLSAFKLVTWFSSMCMFLFLVWFMFGSMLLASGFLLWLACQGAGRMVFYALMLTCFLLYNYYTSIVVSTLLGEAPKSNIRTIQQLANAYTMMLKTSSFVELMKLSQLRTLETGIHFKHFHYVGLDSAGPLFLLLICGYIMCLLVFGLEILW
DvirIR75c    FRQLVTVIPLSSGKHDWTSRVGYRQNVHLQELLRF----GALGEVTADLSTIFPTAEVSSICIFRFLVWIVFGAVLMFSGILLWLACQGSGRLAFIAVMFTSFLMYNYYTSIVVSSLLGSPVRSNIKTIQQLAAVYTVIHINSTYKELLKQIQLRMMETGITQKHKFFVGMEYAAPLFIALLLSYFASIFILMLELAW
DvirIR75d    LEGFNTAIVIAFP-HDTISKVNHRLMLELAVRLNMSYNTGLMGRFQLDFAQCDFVAETYAGIMFRFSVWISILVLLIVTMLVMLLMCQGFARIIVFTTFVAAVFLFTSFSANIVALLQSPS--DAIQSLGDLGMLAVPTRKNFPYKELFRRQIRWQREISLVNREERKIGLTECRYAFGIFGCGAALSFGVFLIELIR
DvirIR76a    LQGIVLGVFNYEPLAAFADGTEVRVVRTFCELYNCTVQLGLMGMVLIDYGIMDMTHFLGVTCLVPPLLWLCVLFCLILECLALAGFVQSTLRTVLLASYMIDIILTTVYGGGLAAILTLPKLEEAADSRQRLYYTAAYVPRLWPFSSIHNDFILAWHSSGFDKYWEWRLGIDNFIGLVLLWCFGMTCSLLAFVGELWC
DvirIR76b    INGLRIATLEDYPYGRVGRGVSFQIIGFLQEKFNFTYDVSLIEMVNVDLAAVFYSTTTLWIMVMQLLVWILIFVSLLAVGPIIYMLMQGSTRLLFATWWIFITILTSFYTANLTAFLTLSKFTLPFNTVNDILKRTFAYPIGSNLSELFDPELLNLVESGIIKHLSARLRNGDLMMTYYIMLTGFATSLVVFTTELLF
DvirIR84a    LIGALIEKPAGMD-QDPMQRKTFQLFLLIGRMYNLSLEVGVMGHVTVHFAVIQYTPVLHIHFLFRFFVWWCVLALVVGSAMLLMLFLQGPTKILISASCIFSFMLMQFYGAFIVGSLLSDTP-RSIVNLQALYLGASVLPKSSPWREYLNHAVLYLGETGLIGYNDKMVDLKHFAPALFTLVLAMLVSSTVFLLELLL
DvirIR85a    MQRLRMCLYMDDVI-GKLMGTDGLLSSYIAQSLNATRIIICAKEIADDLAMAEATIAHNLCVIVPIFVWLAIGTSVLLANIFCQVTLQPVVCMFLIFWLYFGMLISTAFRGNLTSMLVYRKALPDINDLNTLAHAVYTVPYGSPYLGFFNQLIRGAHEFGFERYWDRILKLKHFHAVFFLWAIGLTLAFLIFLWELLQ
DvirIR87a    LSGIRARPWEPYI-GTKLTGIEYQLVQTIAQRLHMSIDFHLFQQLIIEMIVVSSSTSYHLTWCVAFLAWLLLLLFIIVSSLAVLVLLQATLRLVFFTAFILAFFFSNTYQSFLISTLTTPTTQTQISELEEIYPVAMLLPKKFHLLHHINAVIQHVIESGHMQKWARDLTLAAFQGAFLFASLLLLLASGVFVLECLV
DvirIR92a    LQRLRLGSITYVPVRIAYDGSEANIMRTFCEVHNCHLRVGMLGDIYVELAITETSHTIAVTILGPDITWLLLISTIFLCSMVLYIFIQPSTRFFLATLLCATITLENIYSGQLKSLLTVPLYGAPVDTIGKWAWTRAVSIRGWTLMPQLNRHIRACQESGLYVHWELELVVDDISAALFVLAFGFTIAGCVLFLERLH
DvirIR93a    FRNMDIVTVHNPPIGVEHTGIVMEILKELSRALNFSYYLRVVELVQYFMAAFNYTQPISYTFILRFTTWGCLAGILLVTAPMLYILLQGGGRLVVGFWWLVVIVLVTTYCGNLVAFLTFPKFQPGIDYLNQLFQIGLIVPSSSAYLHLINQHIDRLFRMGFIDRWHDTVNMDDMQGCFMVLLFGIIAALLVSCIEFWY
DvirIR94d    LRGLPVIVGGSTPIGLVYSGYVGHLMHCFEQKYNCSLIQQLIGAVRVQFAFQGYTYPFEWCIMLPYSTFLIVLGSLGLISAILSFALQSFVRGIYLEICVLGFLLTAWYNSYFSAYITSSPKQKPFTSYDSILPIMFPIAENSVFREPLERLIGEVTATGLMVHWRDMMQLMDLSDILMAGGLMMTLALAVFGLEQLW
DvirIR94e    LHGVRIIIGGATPIGIIYRGTLGHFMDVFQQKFNCTLKQELVAAVRVDLSLRPFTYPYEWCLMLPYVAFLLTLAVLVVISMTLSSALQSFLRAIYVQICLLGFLLTAWYNSYFSAYVTSRPKEPPYRTYDDILPLGFPVHENSIYKKPIQRLIMELADAGLTSYWTSKMQLQDLEYVWYGFAFMVLFSTAVWLLELVL
DvirIR94f    LHGIRTRTDLTQPFGLITTGVLWRFMKGFARYLNATLELKLLPHIQADVTTNIFSYPVIWCTMLPMTMWVYLG------IVY-----LIRRPILILLPSLIQLTLLCTVVAQLSALFIDPQRLRLISNWEQLNHNSVIFQENFLYRHQLDLYTLRLRQSGILRFLIDKLKLAEMDFIVVLYGYAMAISLLIFVFELIV
DvirIR94g    LHGIRTMPDLSEPIGARLLGYVWNMLEEFARKHNASLQLQVLDLARLDIAAHEYAYPAYWCTMLPYT-WMLPAVTLFLAVLW-----LHERRLLGIGWKLLAIMLACNVHGRLVTLFVAPPAKPPIHSFDALSPFALVIPENSPHRATLHHFLLQLSQSGLYMHWVARLVTEDLHNVLQGYVVGVLISLTLFACELII
DvirIR94v    FNRAVILPDLFPPLNMKLYGASDVLVQEFADKHNIQLQLDFQNLIEIDIPPVEFNCFAGFFIVVPVFYIT-IVLGSYFETLIVAAVLLPMLQQIIMVMCIFSLVLCSFFNANLSTLLTKHPYYKQIENFEELRLMGHIMKQNSIFREALDDFVSWTYSFGFDKHWNLRLRFADLKWIWKLLGVCYGLAVLVFIGEICV
DvirIR94w1   FRGAVILPDLSPPMGQKLGGSSDRFIMEFAQKNNINLQWDVFNISKIDLPIMEYANVIRVFVIVPVYYAK-IILGSYFETLFVCAVMLPILHQIIMVMGVFSLVLSSYFNANLSTLLTKHPQLKQIQNFEELRPLSNILKKNSVYREAFLDFVHNTNRFGLRNHWEFTLNIEDLKWLWKLLCICYGVAGLVFIGEICI
DvirIR94w2   FRGAVILPDLSPPMGQKLGGSSDRFIMEFAQKNNINLQWDVFNITKIDLPIMEYANVISVFVIVPVYYST-IVLGSYFETLFVCAVMLPILHQIIMVMGVFSLVLSSYFNANLSTLLTKHPQLKQIQNFEELRPHNNILKKNSVYREAFLDFVHNTNRFGLRNYWEFTLNFEDFKWLWKLLGICYGVAGLVFIGEICI
DvirIR94x    FRQAITVPSLYPPYGQYLDGFMVRLVREFARKYNVELRLSIEQMVLVDFPMMESTAYVDLFVVVPVYFFV-MLGAYFLTTLKLASVLHPILRQFLMIMSIFSLVFGCYFNANLSALLTKPPCYQHVQNFEELAPIVGLLRENSIYINAVNEFIYKAHEVGLYHQWQLALNNQDLLWAWKLLAILYAAAGFVFIGELVM
DvirIR100a   LHGLRAYIFDSVYLELRATGPDATVAETVAKHLNFTLNYGGVGRAHLDVIFIQFSAAVYLCLIVQPLVWLCFLLVGFACAFVW-LWVVNVERIFLASLCLVSVIFGALLESSLATAYIRPLYYRDPKTLAELDHIGYVLPRPSPYMDAINTVLLHILAGGLLDHWISELTLTDIQLAFYALAIGCVLAALVCLLEFL-
DvirCG1115   IANLVVMTREERPMGAKFEGFCIDLLKAIAQQVGFQYKIGIVQELMADLAVIDFTKPFMIGILFKFMIWLYVLAAYILVSFALFVFLQGSTRIVGGCWFFFCLIIISSYTANLAAFLTVERMITPIESAADLAGYGIATPKGSPWRDKISLAILELQEKGIIQILYDKLGVENIGGVFVVLLCGLALAVVVAIFEFCW
DvirCG3822   LKNLVVTTILSNPMGDQFEGYAVDLIHEISRSLGFNYKIGMIRELLADLAIVDFTTPFMVSILYRFLVWIYMATAYLGVSVLLFILMQGCTRMVAGIWWFFTLIMISSYTANLAAFLTVERMDSPIESAEDLASYGIATPPNSPYRTAINSVILKLQEEGKLHILKTKLGLANVGGVFVVLMGGMGVACVIAVCEFVW
DvirCG5621   LMNFVVVTAISEPMGAQFEGFGIELIDELSKKLGFSYTFGMLREIIADMGIVDFTIPFMIAILFRFMVWLWLGLAYLGVSISMFVLLQGSTRAVASSWWFFTLILVSSYTANLAAFLTVESLVTPIEDAEDLSGYGIAMRKNWPYRDVLSQAILELQEQGVLTKMKTKLEISNLGGVYLVLGVGAAFGVFVSLLEMLL
DvirCG9935   SMNLVVITILETPMGERFYGFCVDILETISHEVGFDYILGMVAQLMADLAVIDFTKPFMISILLKFMIWIYVLAAYLLVSLTIYLLMQGSTRIISSVWGFFSLIIVASYTANLAAFLTVERMINPIENAEDLAGYGIATPKGSPWRDKISLAILELQEKGDIQMLYDKLGLESIGGVFVVLLTGTLVGFIVSFLEFMI
DvirClumsy   LSNFIISSRIGAPTGARYEGYSMDLIDNIARMLNFKYEFGIVRQLIADLGIVDFTPPFMISILFSFLVWIYMGSAYLFISLLLFALMQGCTRLVTGMWWFFALMMLNSYTANLAAFLTNSRQASSISNAEDLASYGIAMPFNSPYRKQISGAVLKLGELGVLSELKRKLGLENVGGVFLVLGLGLFAAMVLGCTEFLW
DvirGluR1    TRNYIVTSVLEEP-GERFEGYCKDMAELIATRLGIKFELGMVGELVADIAIIDFTKPFMISIMIKFLIWMSVILSYVGVSIVLYFFMQGCGRIAAAVWWFFTIILISSYTANLAAFLTVERMVAPIKSPEDLAGFGIATPIGSPLRNRLNLAVLSLKENGELLKLRNKLSLSNVAGIYYILIGGLLLSVLVAILEFFC
DvirGluR1B   EKNYIVTTVLEEPMGERFEGYCKDLADLLSKKLGLEYELGMVGELVADIAIIDFSKPFMISIMIKFMIWVSVIFSYIGVSIVLFFFMQGCGRIAAASWFFFTLILISSYTANLAAFLTVERMVTPINSPEDLAGFGIATPLGSALKDPINLAVLSLKENGELIKLRNKLSLSNVAGIFYILIGGLLVAVFVAIIEFCF
DvirGluRIA   VQRYTVVTHHEEPMGEKYEGYAVDLIRKLSELMEFDYEFGIIRKLIAQIGVVDFTVPFMISILHYFLVWIYMIFAQLVMTLAFVLIMQGCMRILTGMWWFFALMMLSTYTANLAAFLTSNKWQSTIKSLQDLIHYGLAVPLGADYRTNLSVSILQLSEKGELYKLKNKLSIIELGGVFLVLVGGLLTGVILGIFEFLW
DvirGluRIB   QKPYTVATRVGKPSGERFEGYAVDLIYKLAEECKFDFNFGIIRQLIAQIGIVDFTVPFMISILSYFLVWLYVMVAMLITAMALILILQGCMRLLTAFWWIFALLISQTYIAKLAAFITSSKMTGNIASLHDLVHYGIAVPLNANFRSNLSVGILKLSERGVLYNLRNKFDMDAVGGLFVVLIVGIFVSFLIGLAEFLW
DvirGluRIC   QKKYRVATRIGPPTGAIYKGYAVDLIDAIAQEVGFEYIFGIIGEIIAHMGIVDFTVPFMVSILAYYLVWIWILISVFAMSFLKVIIMAGCVRLFESTWWIFAIIIANSYTANLAAFLTSSKMEGSITNLKDLSHYAIAVPFGAEYRSNLSVAILRLSERGELYNLKQKMTFEELRGIFYTLYVGILIAFLIGVTEFLL
DvirGluRID   VNKKVLISVPNKPSGSQYEGYGIDLIKELAEKLGFNFTFGMLKEIVADLAIIDFSIPFMIAILYVFMVWLYLGIAYLGVSLCLFVLLQGSTRTISAIWWFFTLIMVSSYTANLAAFLTIENPSSSINSVEDLAGYGIAMPKNWPYRDKFNNALLELQEQGVLARLKNKLGVDNLSGIYAVLIVGSLLSFVFSFFYWCL
DvirGluRIE   ANKIVLLSVSNKPSGSQYEGYGVDLIKELADKLGFNFTFGMLREIMADLAVIDFSIPFMIAILYLFMVWWFLGLSFLAVSLSFFILLQGSTRTVASFWWFFTLIVVSSYTANLAAFLTIEKPQSLINSVDDLAGYGIAMRKNWPHRDKFNNALLELQEQGVLEKMKNKLAMDNLEGVFFVLLVGSCCALLYGVISWVL
DvirNmdar1   MIPLKVLTIEEKPSNFCCRGYCIDLLIELSKRINFTYDLGLIGELVADMIVIEFSKPFKITILEKFLLWILVMVSVHVVALVLYLLLSGIARVLGMVWAGFAMIIVASYTANLAAFLVLERPKTKLSGINDARGYGVGLQKGSPWTDAVTLTILEFHESGFMEKLDKQLGLKNMAGVFILVGVGIAGGVGLIIIEVIY
DvirNmdar2   IAWLKITFLEEAPEFQCCSGFCIDLLEKFAEELGFTYELGLIADLVTDMVLVDFSEPFMIAIVVAFLSWMLVGIVAIAATFMIFLLFAAVSRFMTNVWALFAVVFLAIYTANLAAFMITREEFHEFSGLNDSRGYGLAFSRNSKYVQMFNKRLLEFRANGDLERLRRYLALEQFLSAFLLLMAGILLAALLLLLEHVY
DgriIR7a     LKGLNVSWYPLPPIEWRLTGIDGELLKMLAEILGFRIYLDCFQQLSSSVAIFSTTHSYHLVFVLRLVVWLALILSCLLAVLLQWALLNPLLRGYLGAWLLLALVQRAAYQGKLYDVFRLPYSPPVPERITQLLQLVMFLRRHSIYKFPFDRKLKQLQSAGIVSYLTRFLTIEMFCGTFTVCYLVIIAAFLVFLLELMS
DgriIR7b     FFGLTCATWPDMPV-GQFVGIEGELLQFMAANLNFSIGIWVFDQI-AEYALMPYSQSYFIMLITNLALWQAICLVLALGCLSLWLVLMGSFRLLFVTWLLWSWVMRSAYQSGMYQLLRQDKQRHPPQTIAEVIQLAFNVRRHSHLIGVLNKQIMLAHSHGFLEHWTRKLSFKELAALFYLTVWSMLFAILVFGLELLL
DgriIR7c     MYSLVTATFEHLPIDERIHGIEGMIYRLLAERMNFTIKLGTMQLIVANITFMLPSISYTIVLCVPLTSWLCTVLSVLVGFGVIGMLLGMHARFLLAMWLLQTLVLRAAYTGDLYILLQDGRVRTPLRSLAEVLPITMYMRPHSYLEHRINKLLINMMSSGLVHRFRRMLSAWLLGGLFGIFVLMQLLASIVFLLELGA
DgriIR7d1    LHGLSAVAWHVPPEAKEIAGFDAEILKVLASRLNFSLVLGAYLMLSANITILASTDPYNFVLVVHMLVWLLLVAMVGLR-LLCRL-----ISPLHIGWLYSLFLFRICYESSVFMFVQNRPMRPLPESLEQALMVCMHFPPSFYLTGVFNQMLFNMRCSGITQHISDRKSISFIYTAFYCLLLVEALTIVVFALELLS
DgriIR7d2    LHGLSAVAWHVPPEAKEIAGFDAEILKVLASRLNFSLVLGAYLMLSANITILASTQPYNFVLVVHMLVWLLLVAMVGLR-LLCRL-----ISPLHIGWLYSLFLFRICYESSVFMFVQNRPMRPLPESLEQALMVCMHFPPSFYMTGVFNQMLFNMRCSGITQHISDRKSMSFIYTAFFCLLLVEALTIVVFALELLS
DgriIR7e1    FFGLRIALWHMPPFPRITGGIEGRLLHTISHRLNFSIQVRMLQMLHADLTVATSSHNYYIRAVLRLLIWLGISLVFALSLLLLLAFVMPMKRLYCIMLMVYTLLIRTAYQGMLYHLIRTHQLNRLPQSIEELVQMCMYLRKHSFLLDEFNEQIMWMRSVGLLSIWTHWLDLLELQIIFAVVLFGFMLSTIIFGLELLS
DgriIR7e2    FFGLRIALWHMPPFPRITGGIEGRLLQTISHRLNFSIQVRMLQMLHADLTVATSSHNYYIRAVLRLLIWLGISLVFALSLLLLLAFVMPMKRLYCIMLMVYTLLIRTAYQGMLYHLIRTHQLNRLPQSIEELVQMSMYLRKHSFLVDEFNEQIMWMRSVGLLSIWTHWLDLLELQIIFAVVLFGFMLSTIIFGLELLS
DgriIR7e3    FFGLRIALWHMPPFPRITGGIEGRLLQTISQRLNLSIQVRMLQMLHADLTVATSSHNYYIRAVLRLLIWLGISLVFALSLLLLLAFVMPMKRLYCIMLMVYTLLIRTAYQGMLYHLIRTHQLNRLPQSIEELVQMSMYLRKHSFLVDELNEQIMSMRSVGLLSVWTHWLGLQELYVLFVLGMLGMAVSTIIFILELIS
DgriIR7g     LHGLQILLRPIVPM------LEQRLLQELARRMNFSMHLQILQLLEAHLAILTAVFPHYLVCLPLLGAWLAVLLSLLATGCVMLWQPLGNQRMLSINWLCGTQLLRAMYMALFFYMLRHHIHQRLPRTLHEMTQLAIYLQKHSHLVQRLDELIIAIRSVGLLHYWAGQLRQPDLWAIYFIMAGLYFLATLLLLGELIS
DgriIR8a     WLSYRIGTAESLPYGPIWEGFCIDFIEALANMLNFDYELGVIGDLVTDFAIVDFLPPYYISIVMRFMVWLSIVGALMATALLIWIFTQGGGRILVASYWLFVVLMLATFTANLAAFLTVERMQVPVRSLEQLAPYAVAVQQGSHLGDELSYAILMLQKERFFENLKEKISLNSLGGVFMATIVGLVLAMCTLAFEVFY
DgriIR10a    MNGLRVQIFKSVYPGRRITGVDWEVAKVISELLNFTMLLGVIGSIILDICLMDFTVTVYLCIYVPPIIWLGFILMAFVCAFIW-MWVVNLERMFIGSLCLVSVIFGAIFESSLATVYIHPLHYKDILTMQDLDTISYVLPRNSPWEEAINAQLLLLLSAGLIPKWIDDLTIGDLQLAFYVVIGGTLLALLGFIAEHAL
DgriIR21a    FAGFQVSAANQPPFGLRWDGIELRLLQMIAKRLNFTVDVNVQSQIIIDIGMTDMSVGHSAAFITLIMVWVALICVYLGGIFPIVFFSKYSTRVLIGAYWLFTIIITSCYTGSIIAFVTLPAFPDTVDSITDLLQIGFMFPRNSVYKRKIDAMIMIAQESGLLIKLGHELTTADTEGMFLLMGIGYLMGAVALVSEIVG
DgriIR25a    TADYRIFTVVQAPIAKGYKGYCIDLINEIAAIVHFDYEIGIVKKLIADIGLIDFTVPYYITIMMQFLVWLCILAAYFFTSFLMWVLTQGGGRLVAATWWLFGFIIIASYTANLAAFLTVSRLDTPVESLDDLAPYAIAVQQGSHLKDQFNNAILTLLNKRQLEKLKEKISIQNIGGVFIVIFVGIGMACITLVFEYWW
DgriIR31a    LRGVIDQEDIVTNIGAAFVKYHYELLRLLKDQFNFTVNFGLLGIVMADVAAFDTIHQSWVAFLYRFLVWLFTSATLMATNFI-WFACQGMSRSLVLTVFLFSVVMYNYYTSSVVGGLLSSSDHG-PASVAEIIIINWILHKNSQYSELFKTAMCKAREAGLVERILREVSMSGVTSAFFTLLG-RKKTKYIFYWL---
DgriIR40a    FESFRVPVFHSPP--NVTGGRDHRLLMLLAQHMNFQFAYGGIGMLQADFFLIEFSFFTLGAFATHIMIWPYLILTIVFSGPIFYGFLQSCAKFLTIVYWAATYVLADVYSAQLTSQFARPAHEAPINTLQRLQYSAVAVQIGCPFLDSLNDVLMHLFEGGILDKMTTALNLRMLQGAFIALGVGSLTAALMLLLELFY
DgriIR41a    LQGLIIAGFDYKPIAVYIDGTETRVVLNFCEQFNCTVQIGAMGMVIADICILDLSMYLVVTCLVPPLLWAAVLICLSIETLGLVLFIQAGMRVLLFACFLNDIIITSIYGGGLASILTIPSLSEAADTMERMRYTVAFVPRCWPLLERFNDLIYRWHSSGFDKYWEYRLGMSNFVGILLVWVLGVTVALIVFVAELLA
DgriIR47c    FRGALIQPTLVPPFGPYLNGYVYNLLLTFGQHYNISLQVETVVMLNLDFVPIRNSANLDIFVVVPYQKFCIFYFIFAVLET---LFLQSVVKQFMMLLSFFGLVFCSCFNAKLSTLFTKHPHVKNIQSFEDLNPMFTVLQRNSIYAVALDNFIMYAQASGLDRKLKGSLRCGDLQYIWQSLIIGYVIAILVFIVELSW
DgriIR48d    LRGVRVALYNNPPL-QLYDGYALMLLRKFLAQRGAKFVPDCLEYLRSEICGASFTESYMGNILIPIITWLLVALYIAVICGFASFLLAGFHYILFSTIFVAGFICSNYYLAFLKTILFTGLYDPQINSFEELVLPGFPMQNQWLLKYKLSETLLNCFVSGLMQKLADDLTLDYFNVPLIMLIAGLIIAFVSLLGELCC
DgriIR48e    LHGIRVAAYANAPLGQIYGGYYMRFIRHFLAAHNAKFVAHCIRALLVDLCAIVVTNPIRANIMVPLVVWICLIVYIAFIVFFMSYVLTGFRYILFGVLFVAGFIYSTFYLGYLKSMLTTEVFEPQIDNFEDLLFAGFPMRDSWFLKQQLSWAWANAFESGLVQKLSEDLDLDYFVMPAMSLGLGYVLALLTFLVELLA
DgriIR51e    LHGISTPAQNDLPFGLLIRGYGYRVLAEFLHRHNVRLIIRINKLIGLEITMGILSYPLHNCLIMPLLSWILLLFAVIYISLALYWLLLPNLRYVALQLSVLGFFVTNWYSNQLSSSLTATLVGEQVNTFEQLIVIGYPMRKDSHLESPLKHFIMRIQSIGLFQHWIVSLDLDAMRLGWFILLGGWLLTAVVFLGEHHY
DgriIR52q    MKGIRSEPDQLAPFGLKMAGFAANVVNTFAERVNATLELEIWLKTLLDIAADYLSFPYIYCFMVPYTVLVIIIILFVIFSLLLIYLLQAFLKATCLILFFASLMITTMYQTYLQSLYTSPPSENMLRSFDDFQMYHFTIRRHLPYRQQFDQHMLYMQDFGLMKLWFGRVFLRDLVYIFEFYAVFHIIACFCFAIECFW
DgriIR52r    MKGIRSEPDQLAPMGIKMGGYVANVVNTFVERVNATLPLDLINRTYLDIATDYVSYPYYYCFMLPYTVLGIIMVLFVILSLLLIYLLQSFMKAICLILFFAGLMITTMYQAYLQTLYTSPPLEEMLHSFEDFQLFGFPLRRHLPYRQQFEQHILHMHAFGLTQFWISRVFLRDLVYIFEFYAAFHLLACFCFAIECFW
DgriIR52s    MKGIRSEPDQLAPMGIKMGGYVANLVNTFVERVNATLPLDLIKRTHLDIATDYVSYPYYYCFMLPYTVLGIIMVLFVILSLLLIYLLQSFMKAICLILFFAGLMITTMYQAYLQTLYTSPPLEEMLHSFEDFQLFGFPLRRHLPYRQQFEQHILHMHAFGLTQFWISRVFLRDLVYIFEFYAAFHLLACFCFAIECFW
DgriIR54a    MQGLIVLPQQKHPIGLVLNGSVGRFVRTLAWKLNASIEFELVKLVEIDVPAPHICYPFEICLMIPYVNVLIALIIFYSFGLLMSTLLQSFFSWIYVMLAHFGMNVNSIHGAALGTLLTHLPKHFQPRTFADVRHMVFQLPKNTWFQEPITNLIMDARDFGLFQYWVGMLRLEDLQWIWIFIGALLLLATSVFALEILI
DgriIR56a    MYKYKVAVAHSLPLGITLGGLNGILLTECMHFFNGRMDIQKEIREGIDV--SRFSPHVEYCLILPP-RLVFYYVISVIRR-----VIQTLEKYIEILILNYNLVCGTLFGSFLTMALITGLYKPKIIDVDTFLNMRFYVKPGRILLYVLEYFVQQVREAGLAKKWTQLLPMDFYQYSFRLYVIGMSLSLVSFLLELAI
DgriIR56b    ---HIYSPVSSDIANGTLYCGPHFKCMETFANVFHYQLRSELQEQMGYNVSVKYSYPIEYCVAIPVVVWATLFLGIFYVAFLLRYNMVHLIRMFYTLLYAQGFIISIYYFSHFTSYNMKPVFVKPINTLQELILKAFPLQREAPFASALDRFVLYVREVGLWKYWEEMLNVEFFAIAWIVLAVGILTGLVVYGLEHLW
DgriIR56c    VGGFATPLREDVPF-ERYEGSTYRIINTFVKHINGRFKEQTLQLVRIQFSALEKSYPLLWCLMVPALVWFFVLGTFVLLSLLLLWIIISTIRLLLFAVFFHGFFLSANYTSTLGSILTVNLFHAQLNTMDDIIHLAYPMQKDSSLWRDLEYFTFRVHSSGLLYYYARIAGLQHLAIAFFFLVTMSAIAAIVFALEVFL
DgriIR56d    MNKVSTPVMYDMPFDKTIFGSSAKLFLGFLDYVNATLKDYLLELVSYETLITSFSYPIAWCLMVPVKVWLILIAIIFYMGVSIWILTMPPMRYLFAMFSIMGLVGSNMYVSKMTSYFTTALQEEQVNSMQDVIYHVYPLPLDSHLRSPLQEFILIAQESGLRHHWKWELSMSFFSSMMRTWCVGLVLAGLTFILEMKW
DgriIR56e    VQGFRVPVFQDMLFPGQLCGGFGLLLEAFINSINGKLRVTTLLATTIDIGAIEGEMTLTTCLMVPS-LHYYIALMSLTMG-----VYQPLYKIIHVSNLLGAFLIWNVFQAYVSMSLSTKLANPQIKNLDDFMIRYVPMRKNSPFRQNLFSFIISSQTNGFYRKWHEALKLNDYRNIFKGYMIFNGVSILCFLCEIVW
DgriIR60a    PKNFYVCAAIAAP-EDCVIGIEMRILGFMRNRLQFVTNQGLLGKLSCDFILFWGTDTYLHTWFVQMVTWTAFLVVLLISWLLWYAIIAAITRILFLMLTIYGLNVVAIYTSKLIATFQDPGLLHQLDELHEVVPIQMITKAGFPFLYEMNMLIRYMRDVGIIHKIDSDLTTQHLKGPFGILIVGICSASLTFVGELLY
DgriIR60e    LQQIRIISFESIPFGLVQSGYMHHVFLEFARRHNGTVMINYLVYLKIDVIYTSGTTSLYMHIMVPLTVWLAVIGSIGYGMLMLCRILVAQQYAIHFILISSGLILTTSYLAQLSSMLTAGLFEPQYNTLEDLALMSFPVAPGLPYLNILNIYIRRIFESGILKKMRSDYDLEFYFYVFALWAIGLGLSVLCFILELLR
DgriIR60o    MAGFVTLSDNIMPIGRQLAGYLLPFMRNFVRRLNATFTVKMKRLINVN---PTSSYVVECQLMLPMIHFILVSIAMLLFGLLLYNMIQTFLMWIYFLLFICSFLSYNIYIAQLQMLLVQPLREPLVRTYEDMRPYAIPLSRNSIYRLPLNRYILDTQSSGLYKLWRYRLQSKYSSYYVYAYFCAIAVCLLVFVIEIVV
DgriIR62a    FLGLRVPVQVDVPFGLHLDGAGGALITELMRHLNVCLEIALVQMLAIELSPVDYSYPYSRCFLMPLYVWLYLVLLSSLVILLQRWGNYRVCNMLISACVFSFFVIVSLYVSRVTSLWTVRLNIKPSGTLTELFPNQFQLRIGSHFKHPLHVFELRVNEAGLPQKWHNRLTFHRVAFVFYLYLIGFLVSLGAFIVEI--
DgriIR64a    AQVMAVVTDKNMT-YDTMNRFNFNLLMVVRDMFNWTFVLGMIGALITDIGGIDASGQSWPCFIFRFLVWMLILVCGVFTVLILWLICQGLGRTIVITSLLFSFCIFQFYSASIVGTLLMEKP-KTIRTLKDLVKTVAISQKNSPMRKVISYGWRRITETGIFAYHYNVVDMDTVSSALMILLISYGITIFVLIIEILY
DgriIR67a    FHRAKVLPDQTPPLGLRITGYLAKTILAFAWAHNITLQWVLRNLTLINFAMGYYTYPIEWFVVLPYLIGLVLLGTYCIFVL--LDIIQSFARLAQAQLFLFGLIVSTLFSAHLKTLLTKRPRDHLISNLMELRIISLALQANSIFAEPMNTFIHRMHDAGLAMQWKQQFKVVDLFWVWLNLAFGLSLGFVTFLLELIF
DgriIR67b    FHGITCGLISAPPFDNIYAGYMLRMVLDFIHHFKGSIRTEANQVLSVDF-LFTNSVVLWRFLMAPLVTWLVLLAMLMYCSGALFLSLPGRRLFLYIMMTIAGLMLTNLYLAVLSSNLAAGIYDKQLNNFDDLEPFFMPAAYGRPYLKIFNWYVRRMFEAGILLKMKNDNDLEYYYVAAVVWLGGMLLATACFGYECCM
DgriIR68a    LNGLPVALAEHMPL-SGYEGVEVEIMNALAQALNFQPQYGLIGEVAARFGIVELSAAHSLTFLTPFIMWAGVLLSLIVVGTIFYMLLVALLRVMTGWYWIYCILLVATYRASFTAILANPAKRVTIDTLQDLKPVVLALEKNSPLKTHVDDIIQRLSEGGLIAKWLRDMNLHKFWSSFVALGIGYLVSIAAMLAERWH
DgriIR68b2   WRGLRFSMFSHPLLGDAIDGTVARL---MAQQLNATARYGVVHDLLTHIGLVESLYPYVICLVVPFVVWHFLLANFLIVLMLFAGLLQPVIRTFLMGWILFSYVLTTIYFGKLESSFVQPSYQAQVDTLDELTPNTYILPQGSPFRYKFQGMLSAFFEHGLLDYWWRMLTLDILQGAFFLWIIGIHLSMFSFLLEQGY
DgriIR75a    LRVVTISRPIDWPQLDGIARLGFRMCQILKDMLQCGMNFGAVGALAADIMSITAIIESGSICLFRFIVWYFFGGILLMIGMFLWLACQSSGRLAYLILLLTTFIMYNYYTSVVVSSLLSSPVKSDIKTMQQLALAYTLLQRNSTYKELIRLRMLRVLETGVYRKHRSQVGMEYVAPLFFILICGYILVLILLLLELAW
DgriIR75b    FRIVITALPISTPQHDTFARFGYQTYRILRDMLDCNFKFGLIGDMRVDIAALKILSWYCSICMFLFLVWLIFGSLLLLAGFLLWLACQGAGRMVFYAIMLSCFLIYNYYTSIVVSSLLDAVPKSNIRTIQQLAAAHTMVVKNSSYAEVLKLNFLRMMETGVHAKYYRYVGMDSAGPLFLLLIFAYTMCLFVLGLEILW
DgriIR75c    FKQVITYVPLNASKHDWMSRMGYRNNLLLQEMLRF----GAMGEMVADLSTVFSTTEISSICIFRFLVWLVFGALLIICGLLLGLACQGSGRLVFIALMLTSFIMYNYYTSIVVSTLLGSPVRSDIKSIQQLASLNTIVHINSTYRELLKQTQVRLLETGITQKHKLFVGMEYAAPLFIALLIAYFVSLFILMLEISW
DgriIR76a    LKGIVFGVFNYKPLSAAVDGTEVRVLRTFCELYNCTVQIGLMGMLLVEYGIMEMTTFLGITCLVPPLLWLCIIFCLVIECISLAVFVQSTLRTILLASYILDIILTTVYGGGLAAILTLPKLEEVADSRQRLYYSAAYVPRLWPYLKVHNDFILMWHSSGLDKYWEWKLGIDNFIGLIMLWCFGMGCSLLAFVGELWY
DgriIR76b    MNGLRIATLEDYPYGRIGRGVSFQVIDFLQEKFNFTYEVSLIEMVNVDLAAVFYSSTILWIMVMRLLVWILIFVSLLAVGPIIYMLMQGSTRLLFATWWIFITILTSFYTANLTAFLTLSKFTLPYNTVNDILKRTFAYPIGSNLSELFDPELLNLVESGIIKHLSARLRNGDLMMTYYIMLTGFATALAVFTTEVLF
DgriIR84a    LIGALIEKPTGMD-QDPMQRKTYQLFVLMARMYNLSLDVGVMGHITAHFTVIQYTPLLHIHFLFRFFVWWCVMALMVGSAFMLLLFLQGPTRILISVTCIFSFMLMQFYGAFIVGSLLSDTP-RSIVNMQALFLSGAVMPKSSPWREHLNYAMLYLNEMGLMGYNDKVVDLTHFAPALFFMVLAMLASTLVFLLELLL
DgriIR85a    MHRLRMCIFNDNVI-GRIRGTDGLLSGYIAQRLNATRIIACNPEIWDDVAMIEATVANSLCVIVPIFVWLSIGFSLLLAYIFCRATLHPMMCLFLIFWLFFGMLISSAFRGNLTSMLIYRKPQPDINDLSELAHGVYIVPYGSPYLGYFNTLIRGAHEFGFHVYWNNILKLEHFPAVFFLWAIGIALSLIVFLWELLA
DgriIR87a    LSGIRAPWEPYIF-GSTLTGIEYQLTQTIAQRLHVSIDFHLFQQLIIEMIVVSSSTPYHLTWCVAFLAWLLLLLTIVVNSLGVVMLVQAILRLLLLMAFILAFFFSNTYQSVLISTLTTPTTQAQISELEEIYQVSMLLPKKYHLLHHINAVIQHVIESGHMQKWARDLTLGAFHGAFAFASVLTLLAGGVFILECVV
DgriIR92a    LQRLRLGSITYVPVRVAYDGSEAKIMSTFCEVHNCHLRVGMLGDIYVELAITETSHTIAVTIIGPDLAWLLLILTIIVCSLVLSWFIQPSTRFFLATLLCATITLENIYSGQLKSLLTVPLYDAPVDTIEKWAWTRAVSIRGWALMPQLNRHIRSCQEAGLYVHWELELVVDDISAALFVLAFGLSIAGCALLVELLQ
DgriIR93a    FRNMDIVTEHNPPIGVEHNGIVMEILKELSRALNFSYYLRVVEMVQFFMAAFNYTQPISYTFILRFTTWACLAGILMVTAPMLYILLQGGGRLVVGFWWIVVIVLVTTYCGNLVAFLTFPKFQPGIDYLNQLFQIGLIVPTSSAYLHLINQHLDKLFRMGFIERWHKTVNMDDMQGCFMVLLFGIILALFISCIEFWY
DgriIR94ab   FKGALFLPDLSMPMGQKLCGSSDRLILEFVKARNIQLQFEILNLTSIDISPVEPTHFTGVLILVPVYYSI-IVLGAYFETLIVASVLLPMLQQIVIIMSIFSLVFSCFFNANLSTLLTKHPQNKQIQNLKELRPTAYVLKKNSIFRQAFDDFINLTWSYGLINYWIEQLNIEDLKWLWKLLGVCYSLAGLVFMVEKCV
DgriIR94e    LYGVSIMIGGASPIGIVYKGTLGHFIDAFQQRYNCTFTQDLVVAVLVDIGMRTFTYPYEWCLMLPYLSFLLTLAVLVVISITLSLALQSFVRSIYIQICILGFLLTAWYNSYFSAYVTSTPKELPYQSYDDILPLGFPVRENSVYKQPLQKLILELSEMGLYSYWTSKMQLQDLQYVWYGFAFMMVFSSSVWLLELFT
DgriIR94f    LYGLRAQPDLLRSFGLVLTGALWHLVKEFARHLNASLQFTLIGHIETDIACHLFSYPVFWCIMLPIFMWICLG------ILY-----CFHRRLLQLIPLLIKLSLICSVVAQLSALFIHPQKLNSISNWEKLSLQSLAYQENSIYRHELNLHILWFRQSGLLLYLNDNLTWSDCSFIGVLYAYAIGISLLVFVLELVV
DgriIR94g    MHGIRAMPDLSEPIGARVIGYVWNLVEEYARKHNAGVQLQLLDMARIDIGAREYTYPVQWCTMLPYA-WMMPGVTFFLSLLW-----IYERRLLAIGWKVLALMLACNVQGRLITLFIAPPAKPTISNFDALSSFALVMPESSPHRNNFHHYTLQLGQSGILQHWVRRLAPQDLHIILRAYALGVLISLTLFIVELLV
DgriIR100a   LYGLRVYIFDSVYLELRPTGPDAIVAETVGKHLNFTLNYGGVGRIHLDVIFLQFSAAVYLCLFVQPLVWLCFLLVGFVCAFIW-LWVVNVERIFLASLCLVSVIFGALLESSLATAYIRPLYYQDPNTLAELDHIGYVLPKPSPYLDGINTVLLRILAGGLLDHWISELTLKDVQLAFYALTIGCLLASLVWLLELL-
DgriCG1115   IANLVVMTREERPMGARFEGFCIDLLKAIAQQVGFQYKIGIVQELMADLAVIDFTKPFMIGILFKFMIWLYVLAAYILVSFALFVFLQGSTRIVGGCWFFFCLIIISSYTANLAAFLTVERMITPIESASDLAGYGIATPKGSPWRDKISLAILELQEKGIIQILYDKLGVENIGGVFVVLLCGLALAVVVAIFEFCW
DgriCG3822   LKNLVVTTILSNPMGDQFEGYAVDLIHEISRSLGFNYKIGMIRELLADLAIVDFTTPFMVSILYRFLVWIYMATAYLGVSVLLFILMQGCTRMVAGIWWFFTLIMISSYTANLAAFLTVERMDSPIESAEDLASYGIATPPNSPYRTAINSVILKLQEEGKLHILKTKLGLANVGGVFVVLMGGMGVACVIAVCEFVW
DgriCG5621   LMNFVVVTAISEPMGAQFEGFGIELIDELAKKLGFSYTFGMLREIIADMGIVDFTIPFMIAILFRFMVWLWLGLAYMGVSISMFILLQGSTRAVASSWWFFTLILVSSYTANLAAFLTVESLVTPIEDAEDLSGYGIAMRKNWPYRNVLSQAILELQEQGVLTKMKTKLEISNLGGVFLVMVVGAVFGVFVSMLEMLL
DgriCG9935   SMNLVVITILETPMGERFYGFCVDILETISHEVGFDYILGMVAQLMADLAVIDFTKPFMISILFKFMIWIYVLAAYLLVSITIYILMQGSTRIISSIWGFFSLIIVASYTANLAAFLTVERMINPIENAEDLAGYGIATPKGSPWRDKISLAILELQEKGDIQMLYDKLGLESIGGVFVVLITGILVAFIVAFFEFLF
DgriClumsy   LSNFIVSSRIGAPTGARYEGYSMDLIDNIARMLNFKYEFGIVRQLIADLGIVDFTPPFMISILFSFLVWIYMGSAYLFISFLLFALMQGCTRLVTGMWWFFALMMLNSYTANLAAFLTNSRQASSINNAEDLSSYGIAMPFNSPYRKQISGAVLKLGELGVLAELKRKLGLENVGGVFMVLGFGLLSAMVLGFTEFLW
DgriGluR1    TRNYIVTSVLEEP-GERFEGYCKDLAELIATRLGIKIELGMVGELLADIAIIDFTKPFMISIMIKFLIWMSVIFSYVGVSIVLYFFMQGCGRIAAAVWWFFTIILISSYTANLAAFLTVERMVAPIKSPEDLAGFGIATPIGSPLRNRLNLAVLSLKENGELLKLRNKLSLSNVAGIYYILIGGLLLSVIVAILEFFC
DgriGluR1B   EKNYIVTTVLEEPMGNRFEGYCKDLADLLSKKLGLEYELGMVGELVADIAIIDFSKPFMISIMIKFMIWVSVIFSYIGVSIVLFFFMQGCGRIAAASWFFFTLILISSYTANLAAFLTVERMVTPINSPEDLAGFGIATPLGSALKDPINLAVLSLKENGELIKLRNKLSLSNVAGIFYILIGGLLVAVFVAIIEFCF
DgriGluRIA   TQRYTVVTHHEEPMGEKYEGYAVDLIRKLSELMEFDYEFGIIRKLIAQIGVVDFTVPFMISIMHYFLVWIYMVFAQLVMTLAFVLIMQGCMRILTGMWWFFALMMLSTYTANLAAFLTSNKWQSTIKSLQDLLHYGLAVPLGADYRTNLSVSILQLSEKGELYKLKNKLSIIELGGVFLVLAGGVVTGVILGIFEFLW
DgriGluRIB   QKPYTVATRVGKPSGERFEGYAVDLLYKLAEECKFDFEFGIIRQLIAQIGIVDFTVPFMISILSYFLVWLYVMVAMLISAMALVVILQGCMRLLTAFWWFFTLLISQTYIAKLASFLTSSKLTGGIESLHDLIHYGIAVPLNANFRSNLSVGILKLSERGVLYNLRNKFDMDAVGGLFMVLIVGVFVAFLIGMVEFLW
DgriGluRIC   QKKYRVATRIGPPSGAIYQGYAVDLIDAIAQEVGFEYIFGIIGEIIAHMGIVDFTVPFMVSILAYYLVWIWILISVFAMSFLKVIIMAGCVRLFEATWWIFAIIIANSYTANLAAFLTSSKMEGSIGNLKDLSHYAIAVPFGAEYRSNLSVAILRLSERGELYNLKQKMTFEELRGIFYTLYVGILIAFLIGITEFLV
DgriGluRID   VNKKVLISVPNKPSGSQYEGYGIDLIKELAEKLGFNFTFGMLKEIVAELAIIDFSIPFMIAILYLFMVWLYLGIAYLGVSLCLFVLLQGSTRTISAIWWFFTLIMVSSYTANLAAFLTIENPSSSIDSVEDLAGYGIAMPKNWPYRDKFNNALLELQEQGVLARLKNKLRLDNLSGIYAVLIVGSLLSFVFSFSYLFV
DgriGluRIE   ANKIVLLSVPNKPSGSQYEGYGVELIKELADKLGFNFTFGMLRQITADLAIMDFTIPFMIAILYLFMVWWFLGLSFFGVSLSFFILLQGSTRTVAGFWWFFTLIVVSSYTANLAAFLTIEKPQSLINSVDDLAGYGIAMRKNWPHRDKFNNALLELQEQGVLEKMKNKLAMDNLEGVFFVLLVGSCCALLYGAISWAL
DgriNmdar1   MIPLKLLTIEEKPSNFCCRGYCIDLLIELSKRINFTYDLGLIGELVADMIVIEFSKPFKITILEKFLLWILVMVSVHVVALVLYLLLSGIARVLGMVWAGFAMIIVASYTANLAAFLVLERPKTKLSGINDARGYGIGLQKGSPWTDAVTLAILEFHESGFMEKLDKQLGLKNMAGVFILVGVGIAGGVGLIIIEVIY
DgriNmdar2   IAWLKITFLEEAPEFQCCSGFCIDLLEKFAEELGFTYELGLIADLVTDMVLVDFSEPFMIAIVVAFLSWMLVGIVAIAATFMIFLLFAAVSRFMTNVWALFAVVFLAIYTANLAAFMITREEFHEFSGLNDSRGYGLAFSRNSKYVQMFNKRLLEFRANGDLERLRRYLALEQFLSAFLLLMAGILLAALLLLLEHVY
DmelGluRIC   QKKYRVATRIGPPSGALYQGYAVDLIDAIARHVGFEYVFGIIGEIIAHMGIVDFTVPFMVSILAYYLVWIWILISVFVMTFLKTIIMAGCVRMFEATWWIFAIIIANSYTANLAAFLTSSKMEGSIANLKDLSHYAIAVPFGAEYRSNLSVAILKLSERGELYDLKQKMTFEELRGIFYTLYAGILIAFLIGITEFLV
DmelGluRIA   EQRYTVVTHYEEPMGEKYEGYAVDLISKLSELMEFDYEFGIIRKLIAQIGVVDFTVPFMISILHYFLVWIYMIFAQLIMTLAFVFIMQGCMRILTGMWWFFALMMLSTYTANLAAFLTSNKWQSSIKSLQDLIHYGLAVPLGSDYRTNLSVSILQLSERGELQKMKNKLSIIELGGVFLVLAGGVLIGVILGIFEFLW
DmelGluRIB   QKPYTVATRVGKPSGERFEGYAVDLIYMLAQECKFDFNFGIIRQLIAQIGIVDFTVPFMISILSYFLVWLFVMIAMMITAFALIFMLQGCMRLLTAFWWIFALLISQTYIAKLAAFITSSKIAGDIGSLHDLVHYGIAVPLNADFRSNLSVGILRLSERGELFKLRNKFDMDSVGGLFVVLIVGVVVGLVIGVAEFLW
DmelClumsy   LSNFIVSSRLGAPTGSRYEGYSIDLINEIAKMLNFKFEFGIVRQLIADLGIVDFTPPFMISILFSFLVWIYMGSAYLFISLLLFALMQGCTRLVTGMWWFFALMMLNSYTANLAAFLTNSRQANSINSAEDLASYGIAMPFNSPYRKQISAAVLKLGELGQLAELKRKLGLENVGGVFLVLGLGLLSAMVLGCTEFLW
DmelGluRID   VNKIVLISVATKPSGNQFQGYGVDLIKELADKLGFNFTFGMLKEIVADLAIIDFSIPFMIAILYVFMVWLYLGIAYLGVSLCFFILLQGSTRTISAIWWFFTLIMVSSYTANLAAFLTIENPTSPINSVKDLAGYGIAMVKNWPYRDKFNKALLELQEQGVLARLKNKLGVDNLSGIYVVLVIGSIISIIISILCWCY
DmelGluRIE   ANKIILLSVPNKPQGSQYEGYGVDLIKELADKLGFNFTFGMLREIMADLAILDFTIPFMIAILYLFMVWWFLGFSFLGVSLSFFILLQGSTRTVASFWWFFTLIVVSSYTANLAAFLTIEKPQSLINSVDDLAGYGIAMRKDWPHRGKFNNALLELQEQGVLEKMKNKLDMNNLEGVFFVLLVGSCCALLYGIISWVL
DmelCG3822   LKNLVVTTILSNPMGDQFEGYAVDLIHEISKSLGFNYKIGMIRELLADLAIVDFTTPFMVSILYRFLVWIYMATAYLGVSVLLFILMQGCTRMVAGIWWFFTLIMISSYTANLAAFLTVERMDSPIESAEDLASYGIATPPNSPYRTAINSVILKLQEEGKLHILKTKLGLANVGGVFVVLMGGMGVACVIAVCEFVW
DmelCG5621   LVNFVVITAISEPMGDQFEGFGIELIDELSKKLGFSYTWGMLREIIADMGIVDFTIPFMIGILFRFMVWLWLGLAYMGVSISMFVLLQGSTRAVAASWWFFTLILVSSYTANLAAFLTVESLVTPINDADDLSGYGIAMRKNWPYRDTLSQAVLEMQEQGLLTKMKTKLEISNLGGVFLVMGVGSFFGIFVSLLEMVL
DmelCG9935   SMNLVVITILETPMGERFYGFCVDILETISREVGFDYILGMVAQLMADLAVIDFTKPFMISILFKFMIWIYVLIAYFLVSLCIYIFMQSPTRIISSTWGFFSLIIVASYTANLAAFLTTERMINPIENAEDLAGYGIATPKGSPWRDKISLAILELQERGDIQMLYDKLGLESIGGVFVVLIAGIIVAAVVAFFEFWY
DmelCG1115   IANLVVMTREERPMGLRFEGFCIDLLKAIATQVGFQYKIGIVQELMADLAVIDFTKPFMIGILFKFMIWLYVLAAYILVSFALFVFLQGSTRIVGGCWFFFCLIIISSYTANLAAFLTVERMISPIESASDLAGYGIATPKGSPWRDKISLAILELQEKGIIQILYDKLGVENIGGVFVVLLCGLALAVVVAIFEFCW
DmelGluR1    DRNYIVSSLLEEPSGDRFEGYCKDLADMLAAQLGIKYEIGMVGELIADIAIIDFSKPFMISIMIKFLIWISVILSYVGVSFVLYFFMQGCGRIAAAVWWFFTIILISSYTANLAAFLTVERMVAPIKTPEDLTGFGVATPIGSPLRKRLNEAVLTLKENGELLRIRNKLSLSNVAGIYYILIGGLLLAVIVAIMEFFC
DmelGluR1B   EKNYIVTTVLEEPMGNRFEGYCKDLADLLAKELGINYELGMVGELVADIAIIDFSKPFMISIMIKFMIWVSVIFSYIGVSIVLFFFMQGCGRIAAASWFFFTLILISSYTANLAAFLTVERMVTPINSPEDLAGFGIATPLGSALKDPINLAVLTLKENGELIKLRNKLSLSNVAGIFYILIGGLLVSVFVAILEYCF
DmelNmdar2   IAWLKITFLEEAPEFQCCSGFCIDLLEKFAEELGFTYELGLIADLVTDMVLVDFSEPFMIAIVVAFLSWMLVGIVAIAATFMIFLLFAAVSRFMTNVWALFAVVFLAIYTANLAAFMITREEFHEFSGLNDSRGYGLAFSRNSKYVQMFNKRLLEFRANGDLERLRRYLALEQFLSAFLLLMAGILLAALLLLLEHVY
DmelNmdar1   MIPLRLLTIEEKPSNFCCRGYCIDLLIELSKRINFTYDLGLIGELVADMIVIEFSKPFKITILEKFLLWILVMVSVHVVALVLYLLLSGIARVLGMVWAGFAMIIVASYTANLAAFLVLERPKTKLSGINDARGYGIGLQKGSPWTDAVTLAILEFHESGFMEKLDKQLGLKNMAGVFILVGVGIAGGVGLIIIEVIY
DmelIR8a     SSVFRIGTAESIPYGPIWEGYCIDFIIRLSQKLNFEFEIGVVGDLVTDFAIIDFLPPYYISIAIRFMVWLSIVAALVGTAIMIWFFTQGGGRMLVAAYWLFVVLMLATFTANLAAFLTVERMQTPVQSLEQLAPYAVAVQQGSHLGDELSYAILELQKDRFFEELKAKITLESLGGVFIATLFGLVLAMMTLGMEVLY
DmelIR25a    TADYRIFTVVQAPMAKGYKGYCIDLINEIAAIVHFDYTIGIVKKLMADIGLIDFTVPYYITIMMQFLVWLCILAAYFFTSFLMWILTQGGGRLVAATWWLFGFIIIASYTANLAAFLTVSRLDTPVESLDDLAPYAIAVQQGSHLKDQFNNAILTLLNKRQLEKLKEKISIQNIGGVFIVIFVGIGMACITLVFEYWW
DmelIR21a    FAGFQISAANQPPFGLRWDGVEFRLLTMISKRLNFSIDITIQEQIIVDIGMSAMSVGHSAAFITLIMVWVALICVYLGGIFPIVFFTKYSTRLLIGAYWLFTIIITSCYTGSIIAFVTLPAFPDTVDSVLDLLQIGFLFPRESVYKIKIDSMILLAQQSGLIAKINNELTTADTEGMFLLMALGYFLGATALVSEIVG
DmelIR31a    LRGVIDKEDIISNIGAAFIKYHYELLGLLRERFNFTVNFGLLGIVMADIAAFDTIHQSWTAFLYRFLVWLFCLLTLGAFSII-WVCCQGLVRFLVMTLFLFSLVMYNYYTSSVVGGLLSSSDQG-PSTVDEITILNWILHKNSQYTEIFKTAMCNAQEKGFVERILRRVSLSGVLPGFVIL-----------ICKS--
DmelIR40a    FKGFRVPVFHSPP--RVTGGRDHRLLMLLSKHMNFRFKYGGIGLLQADFFLIEFSFFTLGAFATHIMIWPHLILTIIFSGPIFYGFLQSCAKFLTIVYWAATYVLADVYSAQLTSQFARPAREPPINTLQRLQYSAVAVQIGCPFLGSLNNVLMQLFESGILDKMTAALNLRMLQGAFIALGVGSLAAAALNLVLLL-
DmelIR64a    RVRVVVTNKNMTG-HDTMNRFNFNLLMAVRDMFNWTFVLGMIGALITDIGGIDVAGRSWPCFIFRFLVWILIVGCGVLTVFILWFICQGLGRCIVITSLLFSFCIYQFYSASIVGTLLMEKP-KTIKTLSDLVKTVSIMQKNSPMRKVISYGLRRVTETGILTYHFNVVDMDTVSSALLILLFSYAITLMILGTEILY
DmelIR75a    LRVVVTQRPLTLSEHDSLARFGFHLTLILRDLLHCKMKFGSVGAVVADLTALSAIIETGSVCIFRFLVWYLFGGVLSLIGVLLWIACQSSGRLIYFALFLISFIMYNYYTSVVVSSLLSSPVKSKIKTMRQLALFYTHLHRNSTYKELFRLRFLRILETGVYRKQRSYVGMEYVAPLLLMLICADILVVVILLVELAW
DmelIR75b    MRAVVTALPLNVSEQDTYARLGYQARQPLRDMLDCKFKYGMIGDLIADLAILQPITKFSEICMFRFLVWLTFALLLLLAGCLLWVGCQGAGRMAFFALMVTSYLMYNYYTSIVVSKLLGQPIKSNIRTLQQLAHTHTVLAKRSPYAELIKLSELRMLETGVHFKHERSVGLEYAAPLFIILLGAIILCMGILGLEVIW
DmelIR75c    FRLLVSVLPINSSEHDSISRIGNRLIMHTQEILGF----GAIGMLTAELCTLHPMTEQAAVCMFRFLVWFAFAGLLIFAGVLLWMACQGSGRLAFIAVMLTSFLMYNYYTSIVVSTLLGSPVRSNIRTIQQLAAVYGMVHLNSTYRQLLTQLQVRMLETGITSKQSRFVGMEYAAPLFISLLVAYFLALLILILEICW
DmelIR75d    LEGFNSAIVIAFP-HDTISKVNHRLMLELANRLNMSYNTGLMGRFQLDLAQVDFVAETYAGIMFRFAVWVSILMLLIITTVVLVLMCQGFARIIVFTTFVAALFLFTSFSANIVALLQSPS--DAIQSLSDLGMLAIPTRKNFPYKELIRRQLRWQREVSLVNREERKIGITECRYALGIFGCGAAVSFVLFLFEFIF
DmelIR76a    LKGVVIGIFDYKPLTVTIDGTDIQLMLIFCELYNCTIQVGLVGMILNDYGVMDMTHFLGVTCLVPLLLWMCVMLCLLLESLALGIFVQSTLRTVLVASYMIDIILTTVYSGGLAAILTLPTLEEAADSRQRLFFTVAFVPRLWPHLNAYNDFILAWHSSGFDKFWEWKLGIDNFIGLILLWCFGMICSLLTFLGELWR
DmelIR76b    IGGLRIATLEDFPYGRVGHGVSFQIIDFLKKKFNFTYEVSLIEMVNVDLAAVYYSTTTLWIMVMQLLVWILILVSLLAVGPIIYALMQGSTRLLFATWWIFITILTSFYTANLTAFLTLSKFTLPYNTVNDILKRTFAYPIGSNLSQLFDPELLHLVESGIVKHLSKRLRNGDLMMTYYIMLAGFATALAVFSTELMF
DmelIR84a    LIGVLTEKPPGFG-QDPMQRKTYQLFQLVERMFNLSLAIGVMGQVTADFAVVQYSAVLHIHFLFRFFVWWCVLALVTGSTILLLFYLQGPTRLLISLSCIFSFMLMQFYGAFIVGSLLSESA-RSIVNLQALYDSGSVMPKGSPWREHLAHALLHFRATGLLQYNDKKVDLEHFAPALFALALAMVASALVFLLELFL
DmelIR92a    LQRLLVGSITYVPIRLTFDGAEANVMKTFCQVHNCHLRVGMLGDIYVEMAITETSHTIAVTILGPNIAWLVLISTLVICGTFLYFFIQPSPRFFLATILCATITLENIYSGQLKSMLTFPFYSAPVDTIEKWAYTRAVSIRGWILMPELNKHIRTCQETGLYFHWELELDVRNIAGALFVLAFGVAFAGCALVAELLI
DmelIR93a    FRNMDILTVHNPPIGVEHKGIVMEIVKELSRALNFSYYLRVVEMVQFFIAAFNYTQPISYSFITRFTTWFCLMGIILLTAPTLYALLQGGGRLVVGFWWIVVIVLVTTYCGNLVAFLTFPKFQPGVDYLNQLEQIAMIVPAQSAYLHLVNRHIKSMFRMGFIERWHQMVNMDDMQGCFLVLLLGFTLALLIVCGEFWY
DmelIR7a     LSGLQVSWYPLPPSQWRLTGIDGELIKLLASIFDFRILLGCFDQVISSILIFSFTSSYHLVFIMHLAVWLALVVSSLLLVLVLWMLMNPLLRILYAGWLLLVLVLRVVYQGKLFDSFRLPYHKPLPTEISELIQMVIYLRRHSLLKFAFDRKIKQLLSAGIIGYFVREIPLDSFCGLYYISLIWLSAAVVAFILELLS
DmelIR7b     FYGLTCATWEDMPVGGSFVGIEGALLQFMAENLNFTVGLRIFDEIFADFSLIPYSQSYFIMLVTNLSLWRAIGLVLILACLLLMLVLMGDSRLVLLTWLFATLVLRSGYQSGMYQLLRQDTQRNPPQTISEVLQLAFYVRRHSHLVGVLNKQIQHAHTHGFLEHWTRQLSMRELAALFWLILWANLGAVVVFVLELLL
DmelIR7c     MHGMVVATFEHRPIGRSIHGIEGLIFRSLAERMNFTIKLGILKMMVVNLTFMLPSTSYTIVLVVPLTIWSCILVSLIFGFVLICLLLGLAARYILVMWLLQTLILRAAYTGQLYLLLQDVEMRSPIKSLSEVLPLTFYMRPHSYFKRRIDRLIMAMMSSGIVARYRKMLSIWRLSGIFVCCAGLYLVALIVFILEILT
DmelIR7d     LHGLSVIVWDIPPRPDGLDGLDGLLLRIVARKMNFTLKLGAYKMLRANITILEATSPYSYIIVLQMLTWLLLSTILGLH--WIVG-----PSPILAGWMLWIFVIRASYEASVFNFIQNSPVKPSPRTLDQALMLCMYFPHGSYFAWEINKLLFNMRSFGIFQHHSQIESMSFVVAALNCLMGALCISIVVFGLELLS
DmelIR7e     FFGLRCALWDVPPTVRVNGGYEGRLLLALAEKMNFTIAVEALEMLRVDLTLATSSHNYHEVGVLALFIWMGILGVVALSALIQLIFVMPLARLYCVMLMMYTLIIRTIYQGLLYHLIRTHQLNRWPQTIESLVQLTMYLAKHSFLIDQLNEEIMWMRSVGLLSVWSRWLGTMELYAIFLMVLVGLIVGLLVFILELVS
DmelIR7f     MHGLTVLTWHQPPENSRGSGFEIQLVEHLARRMNFSLELGPIEKLLVNISMLTTPMSYYLVAVLQLVVWMLLLLALLIHLGIHLPLLAALHRFIAAHWLWASIPLRISYQSLLFHLIRLQLYNTPSFSLDQLLYAGMYMPKHSFLYEKMDDDIRRLDASGFIHAWRRAINHAKLSGIYMVMAGLYLLAGLLFAGEVLL
DmelIR7g     LNGLIVLARKVSPDGRELRGLEGRLLQELSRRMNFSIQFQLLQKLVAHLAILTPVFPHYVVCLLLWSTWICLVAG----------SLLPILQLLFASWLIFGLIVRSMYSALLFFILRYHLHQRLPGNLQDLTQLAIYLQKHSHLASHLDHLVMSIRSVGLVHHWAGQIRQPDLWAVYILTAGLYLLSLVVFICELLA
DmelIR11a    LGDFNVGAAHMPPIPEDLAGIDWDLLQLLAKALKFRIQLGCFRQLAVSIAIFSKSTVYHFVMVVRLILWGVIIVILLLAVLSTCLIVNPILRYLLASWMLLTLVLRCAYQARLFDVLRLSRHRPLPKDLSGLIHLVIYFPRRFFLRPAIDRKIKQLLSAGVMAHIERRITKSIMNGAYRIHGLVIVLATGMFILELLA
DmelIR20a    LRGLRVIPDLSPPFGNQVTGYLWDFLATFAGRLNAGLEVYMLEYSAIDVGLHQYTYPLLWCTMLPFGLAMTLLL-IILVTWL-----FRQSRPARIVPHLLTLLLLTTCSAQLLSLLIFPPYHVRIASFEDLLPTSVIVAPDSIYWESIKDFTFRIHQAGLMKHWIRKLNIGDLEIVWRVCGAAIAVASAIFIMELLY
DmelIR41a    LQGVIIAGFDYPPVKVYIDGTETRIVLNFCEQFNCTIQIGALGMLIADICILDLSMYLVITCLVPPLLWAAILLCLCAEATGLVLFIQSGVRVLLFACFLNDLIITSIYGGGLASILTIPSMDEAADTVTRLRYTVAFVPRLWPLLDKLNTLIYSWHSSGFDKYWEYRLGMSNFAGFIIVWILGSAIATLTFLLELSL
DmelIR47a    FMGAIAVPDLVPPFGRRESGSIYNVFKAFTQRYNITMLLEIIGKSVIDLPIGSRSQPLGLSIAVPFFTPITITGYYVLLNTIEIIILLPTKGQLTMVMSITGLILSCIVAAQTSTILTMKPQYRHIKNFQELSAYTAVLEKNSIYALALQDYTLKAFSAGLVYYWAEELKLQDYNVCWKILLIGGALAFCVFIVEVVV
DmelIR48b    LYGVRVAAYNNAPMGHIFAGFYMRFLRAFIDARNGSFVPNCTLNLVVDVCAFSLTHGFRANVLVTLTVWACLVIYVLLVVNFLSFLLSGFRYILFGVLFIAGFVYSTEYLGLLKSMLISEVFEKQIDTFEALVYTGIPMRKRWFLKHHLGRAWYWAFESGLTRKLALDLNVDYFVMPAIALAIGYILALLSFVIEMTA
DmelIR48c    LMGLRVLVTNDPPFSNRYKGSIVTMLKIFADQLNATFQADCVQMVSIDACGYATSQPVRVVIMAPFFVWIGTGIIVVYIAVMGSLLLRELKFMLLLLLFAIGFILSNLYVALLSMMLTTKLYQRPIENLADLKWAVQVIKQNWVLEKHYNDHVQRFFETGLQNKLVDDLRLEDIVMAAMVLGGGHALAVICFLVELF-
DmelIR51b    FHGVSTPAENDIPFKRKVLGYAYRTFVEYLDHYNASLRLHIVQLIILEISLATKSYPLLNCLIVPLLSWYILLFAVFYITGILYCILIPIWRHIFLQLSVLGFMSTSWYNIELDSFFTTIVVGEQVNSMDQLVHIGYPMRVDSHLETSLNHFILKIQDTGLLNHWVVSIDVDTLRLGWCVLGIGWILSALVFSCEYWH
DmelIR52a    MRGIRTVADSLVPIGTKMMGYLGHMINTYAQKLNAKLHFDIMNWVNVDIGTDSVWYPYLYCLMVPYSVLSIIFVMLCLFSVLIIYLLQSFLKLIIFVLCFASVMITTMYEAYLQSYFTQPPSEPYIRSFRDIGLFSPPLRRYLPHRHLFEDHMMRQHEFGLVTFWKSQLLLDDISWILKLYLGAMFISSFCFILEILR
DmelIR52b    MKGIRIVPDLLPPMGLKMIGYVANLITNFAQKVNATLQLEISRMAKLDMGIETSSYPYLYCLMVQYAVLGIIFVLFLLLSVLLIYLLQSFLRLIFTILCFASIMLTTMYEAYLQSFFTNPPSEPEICSFQDVGFLSVPLRRHLPYRHLFDEHMMQQHEFGFVNYWMSHLLMDDISWIMKIYLAAIVLCVFCFLLEIGV
DmelIR52c    MHGIRTLSDKEPPIGEKFKGYVGMLISQFVKKVNATMQIDITNFTSLDIGIDAISYPYLYCFMAPYMILIMFLIIFCICSVLIIYFLQPFLKLIFMLVCFSSLISTTMYTAYLQAFLWGPPIEPRLTSFDDVKILSIPLRRHLPYRDIFEEHMLLQKEFGLTKYWIDQIEVHNLYWVFTMYFVGMGMGLCFFILEILR
DmelIR52d    MQGLKSITFNLIPMGEKHIGYVANLLNNFVEKVNATLDMNITKWASVDIGMDTISYPYLTCFMVPYMVLVVLIAIFCIFSVMLNYFLQPFLKLISMLVCFFSVITTTMYTSYLQSFMWGPPIDPKMCSFADLEFFSFPIRRHLPYRDLFEEHMLQQNEFGLSTYWIDRIEVSDLSWVFGMYFTGLGISCCCFGLELLG
DmelIR54a    MHGLTVMPDQWLPVGQILAGSVGRFFHVLSWKLNATLQLALKELSEVDVPAASTSYPMEVCLMVPYFNMFLAIVIVSSYGLALNLILQSFTRLIFLMLGIVGLNVSSIFGAGLDTLMAHPPRQFQARSFAGLRLLSFQWPQNSLFTEPVSQLILEVNANGLYDFWVGMLRIVDFQWMWQAYGTFMVIAILVFLLEVSW
DmelIR56a    YN-FSLEVINDPPFGLSVSGPLGLIIINFLRHLNVTIDIELFQQPDAEN--LKYSPMVTMCLLVSLDVHKLTFVGFVIKY-----FFIPLDRFIEVFIIIFVQILLSSNISITTSALTTGFWEPPIINVETMRILGIPLNPKSPLRFMFKDYFYRILESGLREQWVHSLSIEFYSNVIRAYIIGLVIATLAFVAELLH
DmelIR56b    ---IRSPYSFDIPFVPKFCGPYMEIVKHFAEVYHYQLFLVVEQDIIYNLSLTQHSYPLENCVMVPMVIWTCLFLGTFYVALLLRYNMMSVIRVFYTLLYIFGFILTNYHLSHMTAFDMKPVFLRPIDTWSDLIFNALPMASNASFADSLNKFILNVWQAGLWNYWEELLNLEFFTTAWIVLSAGIPISSLAFCLELFI
DmelIR56c    VGGFTTPLRQDLPF-GHYDGSTYRIIETFVRFINGSFKEDALQLIRMEFCALEKSYPLLWCLMVPPLVWFFALGALLALVLLLMWIIVPILRLLLATVFFHGFFLSAYYTSNLGSILTVNLFHAQINTMNDIVHLAFPLQMDSSLWRDIEYFTFRIHSSGLLNFYARSAGLQHLAIAFILLLVMSFLAGIVFVLETL-
DmelIR56d    MKGVRTPILYDMPFENFIHGTSGNLFLGFLEFVNATLMDNLLDLVSYETLIVSYSYPIGCCIMVPMHVWVLISLFTLYITVAIYLLTSVPMRYLYILLAIWGIVTSNLYISRMTSYFTTAPPVRQINTVQDVVYHVFPLHKDSHMRSVMTEYIMIAQQAGLMNHWERELSLDFFSSLLRTWTLGLILAGLAFAAEMKW
DmelIR60a    PRNFFACSSISAP-EDCILGLEMRILGFMKNRLKFDVNQGLLGKVQCDFVFFWGSDTYLHTWYIKLVTWIGFILILIISWLFWFTIIIAVTRLFFMALTLYGLNVVATYTSKMIATFQDPGYLHQLDELTEVVPVQMIMKAGFPFLFEMNSIIRLMRDVGIFQKIDADLTTEHLKGPFFILVVGSCWAALTFIGELII
DmelIR60b    LGGLTTLPDNIIPVGRQLAGYLYPFLRNYVSTINATLKVEVVRLSEVDFPLTSQNVPLEWFLMLPFIFEK-VTPVLLLLTILL--TLQAFLMLVYSLILLNGFTFSNYSITSLETWLVHPPSGHPIHSWEQMRIMAMPLPKNSMFHKSLNRYRALTHQSGLYEFWFKRFEWQDFSYVWLGFVGGTIASILVLLAEIGY
DmelIR60d    LGGVSALPGNIMPMGRQLAGYLNTFIRNYVESINGTLRITISRLSKVDFPLDKQHVYMEWFLMLPFV-RLLPIIV--VVGAVL--ALQPILMLIYSLLLLSGFFLSNYYMASLTTWLVHPPASDRILEWDQLRVMSLPLPRNSIFHKSLLRYAALTRETGLYYYWFRRLKWNDFRIVWLAFLGGTIISCLALLLEVAH
DmelIR62a    FRGMRLPVQQDVPFKWELAGLGGILINQLMMHLNVTMDLALTDLIVVELSPVDYSYPTQRCFMIPVFMWLCLLFVLLVVHFV--YILVGQVRRFSTFLLFGIFILGQTYSTKLTSSLTVTLIRRPDNSLEELFPYQYQLRVDSHLKDALHRFLLHVQQAGLHDLWLDTLALNLLVPAFSLFLCGMLGSGIAFLVEIRH
DmelIR67b    LNGITSGVIAGAPFNLILTGYMLRMIVDFTNHFNGSVRLDGLELLAIDFF-FSMSNILYCGLIVPLLTWIAWLIMLIYCSLALRIVLGSRRLFLFVILTTSGFILTNLYVAQLSSNSAAGLYEKQINTWEDLDPLQISAAFGRPYLQLFNWFVRKIFESGIYLKMKDDNDVEYYYLIAGLWFGGLTLATVCFLLELLI
DmelIR67c    LQGVRTTVETMTPFGLVYAGYMYRMVKEFISTYNGTEEHEGLAALKIDMMPFYRSHILYTYIMVPFIVWITIMVSFVYASIVIWWLFLPLQVVSFIVLFVFGFMLTNLYTAQLSSYLTTGLFKSQINTFDDLFPVFVALRHGLPYVELFNNYLRRIFESGIWIKLQEDFDKDFYFFAYILLGMGWCVSTIALFLELWS
DmelIR68a    LFGLPVAISEHVPL-KSFQGVEVEIMNALGKALNFKPVYMLVDEVAARFAIVELSAPHNLTFLTPFIMWVGVLLSLFVVGTVFYALLVALLRVLTGWYWIYCILLVATYRASFTAILANPAARVTIDTLEDLLPVVLAMEKNSALKPRVDASIQHLAEGGLIAKWLKDMNIQKFWSSFVALLIGYVISMLTLLAERWH
DmelIR68b    LRGLRFSMFTDPLMGQAVDGVAARV---VGEMLNASVTYGVVSDIVTHFAPVEVLYPYTLHLVVPFVVWYLLLVTLLVVVLVFWVHVEPAMRTFLMGWILFSYVLSTIYFAKLESGFVRPSYEEQVDRVDDLVICTYILPRGSPFLHRLESLYSGFLEHGFFEHWRQMLTLDILQGAFYLWSVGIGISCLGFAVEHAH
DmelIR85a    MQRLRMCIYKDDVI-GTILGTDGLLAAYVAERLNATMMIICFLEVAVDVAMAESTVSHTLCVIVPIFVWALILVSVLVANVFCYIALMPMIRLFLIFWLYFGLLICSAFKGNLTSMMVFQPYLPDINQLGALAHAVYIVPYGSPYLGFLDSLIRSSHEFGFERYWDRILKLQHFHAVFALWLVGIGMACIVLAWEHLT
DmelIR87a    LSGLTASFRPWEPFGLKLSGIEYEMVQTIAERLHVSIEMHLFQQLIIEMIVVSSSIPYHLTWCVAFVAGFLIGIFVVTCSLVVWLLLQAILRQLFALSFLMGFFFSNTYQSFLISTLTTPRSSYQIHTLQEIYLVTMLLPKKYHLLHQINPVIQHIIESGHMQKWARDLTFDQFRGAIAFSGGLLLVASCVFAFELCY
DmelIR94a    FHGLNAIPN-DIP----LFVALNEMFTEYARRYNSTLRI-EDIEITYDIDMMNIAMDIGLIILVPIFTWLALLFYI--EMLFVFIILQTSIQHFFVFMSLFGTLFGGFFDCKLRSFLTKRPYYSQIENFSELRPLTFSIRRNAIFSHHLRNFIINAADSGMITCWFKMLSFDHFKWLWAVLCIAYVMSFMVFVMEILW
DmelIR94b    FHGA----VVKHDWRFPISRIEDKEVIEFALKYNLTLQF----FNDFDIELIDSGIPMVLLIVVPVIKWIFYIILVYVEITFLGVILLPFLRQLFLAIALFGMIFSIFINCKLSSMLTNPCPRPQVNNFEELKPRIYILENNSILDRPLRRFIRQMQESGITNHWLKNLSIEHLTWLWCILILGYSISMIVFFVEMSL
DmelIR94c    FQGS-------VVIGIPLSELKDYEIVQFAVKYNLSLKL----ESKFDIQLMAFVSPNTLIVIVPVLKLIGCLLIAYAETLILWLILLPFLRQLFLVISVFGLVYSNFVSCTLSALLTKPAQNPQVRNFKELRPRMYVLGNNSVLKWMLSRYITYMPQTGIPDSWTEQLSIQHLSWIWHLLFIGESIATLVFIVEILL
DmelIR94d    LHGVPIALGGSSPIGLIFSGPVGNFMKSFEQRYNCRLVQDLIASVQVQIALTGYSYPIEWCLMMPYSAFGITIVAMVLISLTLSMVLQSFIKAMYLVICLLGLLITSWYNSYFSTFVTSAPRFPQLTSYESIRPIVFPMVKNSIFKEPFDRLILDVTATGLLSRWRDMMKVGDLIQIWRFVGWMLGLATIVFLLELIC
DmelIR94e    LHGMPVILGGTAPIGVVYDGTVGHFMTAFQQKYNVKFVQQTVGAVRVEISIFGFSYPYEWCVMLPYTAFLLTLGTLVLISCLLASVLQSFVRGIYLEICVLGILITAWYNSYFSSYVTSAPKQPPFRTYDDILPFGFPLHENSVFMEPVQKLIMELAETGLYYHWITTMQIQDLQYVWYGYAFMVVLSSLVWLLENLA
DmelIR94f    LKGIRTVPDNSEPIGIAIDGLVWQFMIEFAKHINATLQLQILDLVRVDIAAHIYGSPMMWCMMLPLTTWLILL------LFY-----VHRSSLIHLIKLLINLSLICFLQAQLSAYFIGPQKVNHISNMQQVELFSLIQQSNCIYCYRSRIFILRMHEAGLIRLWYRRIRWTEWQNVVLLHGVGLLFSVVVFVIELTV
DmelIR94g    LRGIRTMPDYSEPIGKEILGYLWDLLEAYAHKHNAQLQVELLDAAQIDVGAHEMSYPVNWCTMLPLT-RVIPYPTLLLLLLW-----FYESRLQSIGWLVLATLVSSNYVGKLLNLFTDPPSLPPVNSLAALMPFGLVIPENSPHRAPLHSYTLLLRQAGLHDFWVNRLTITDLRNVFIIYVSVLLISLILFTCELFV
DmelIR94h    LQGIRVQPDLSPPFGCQVGGFLWRIVENFSKSLKGDTQVYMIQFTRSDIGVRDYSYPMYWCTMLPFSSALLLILAFILFFLI-----PQLGRLIGMASRIFALVMLCSSSAQLLSLLMSPPLHTRIKSFDDLLPWGLLIAPESFYREPLQHFTLKINQAGLITQWMTQLRIQDLRKCWVIFAVGLGTSTVVFTIELLL
DmelIR100a   LEGLRIYIFDSVY-NLSVTGADAKLAKTVARQLNFTADFGGVGRAHVDIIFIQFSAAVYLCLYVKPLVWLCFLLVGLLGALVW-LWVVNVERIFVASLCLVSVIFGALLESSLATVYIRPLYYRDVNTLRELDHIAYVLPRPSPYLEEVNRIVLRLVAGGIVGLWTGELTLSDVQLAFYALTIGCLLSAIVCMAEILL
