# Supplementary material for: Ancient Protostome Origin of Chemosensory Ionotropic Glutamate Receptors and the Evolution of Insect Taste and Olfaction
Source: PLoS Genet. 2010 Aug 19;6(8):e1001064. doi: 10.1371/journal.pgen.1001064 (PMC2924276; doi:10.1371/journal.pgen.1001064)
Supplement: Dataset S3 — Alignments used for phylogeny. This folder contains the multiple sequence alignments used for phylogenetic analyses, before and after alignment cleaning in FASTA and PHYLIP format, respectively, as well as the intron alignment file used in Figure 2D. (1.21 MB ZIP) [file pgen.1001064.s003.zip › 100528_CrosetRytz_DatasetS3_Alignments/Figure6A_Dros_PreCleaning.fa]

>DsecIR7a GM17537 614 bp
M------------------------------------F--------H-------------
------Y-----------------------------------------------------
------------------------------------------------------------
------------------------------------------------------------
-----------------------------------------L------------------
-------------------------------------------------------W----
-----------------------------------------L------------------
------------L-----------------------------------------------
------------------------------------------------------------
-------------------------------------------------------M----
------------------------------------------------------------
-------------------------G----------------------------------
------------------------------------------------------------
----L-------------------------------------------------------
------------------------------------------------------------
----------------------------------------------------RSLAMGAL
-----------HP-----------------------------PQPEVMTPLVAAALEILA
EQVSPSQSTLAVMDLTQDAEHRDDRQEQLMNIILRSVGSEMALRTFQKPPAEVPAS----
-------F----------------------------------------------------
------------------------------------------------------------
------------------------------------------------------------
------------------------------------------------------------
------------------------------------------------------------
---------------------------VVFLVNSAEAFNTLGFHFTD-----IHSTRE-F
NFLIL----------L---T-RRMSSRAERLEVLTDISRTCV---RF-HTS---------
------------------------------------------------------------
------------------------------------------------------------
-------N-----------------------------------V----------------
---------I------------L-------------------------------------
------------------------------------ITE-KRDGVVLVYAYS---L----
-------------LNMD-------C--------DLSVSLELIDIYENGLF--RHGHEA-R
SI-------NR-G-----I-S---------------------------------------
--------------------------------------------------------LSG-
----C----------------P--------------LQV----S-WYPLA-PF-------
-------------------V-S-------F------------------------------
----I--------G---------N--------SSDPEER-------------A--Q-T--
-WRLTGIDGELIKLLASIFHFRILL------E---------------E---P----C---
------------------DK-CL-S---------H-D-IKDDCS-GCFD-QVIF-SNSSI
LI----G-----A--MSGSHQ-HR-SHFSFTSS--YH-Q-S-SLV-FIMH-MS-S---QF
--GA-VAQL-A-VPFT-V--IV--W---LA----L---V-V---S--S-L-L-----VVL
V-L-------------W-M------R----N------R----------------------
------L-----------------------------------------------------
------V--------------C--------------------------------------
------------------------------------------------------------
-------------------------------------------------GRSDLARHALQ
-----VLTT-L------MG---N---P----L--EARR-L-P-----R--S--GRVR-I-
--LYAGW-L-LLVLV-LRVVYQGKLFDSFRLPYHKPLPTEISELIQS---N--Y---T--
---L--I--------------N---Q----------------------------------
------------------------------------------------------------
------------------------------------------------------------
-----------E---Y--LDYYPRELTVLTRNGS-MDR-F-DY--IQG-LGK----EGKF
T-TTSL-----------I--ATM----AYYNMM---HWSTSRLT-HIKEHIF---LYQMV
IYLRR-HSLLKFAFDRKIKQLLSAGIIGYFVRE------------F--D-----------
----------------A-------------------------------------------
S-------------------Q------Y---R---K-P------------F----E----
------------E-D-Y-EVSPIPLDSFCGLYYVS-------------------SIWLS-
-------------------------AAVVAF-------------------------ILE-
-----------L--LS------------------------------------------Q-
------------------------------------------------------------
----------------R-------------------------------------------
----------I-------------------------------------------------
------------------------------------------------------------
-------------V----------------------------------------------
----------------------------------------------------------W-
----L-------R---R----I---FE
>DsecIR7b GM11972 664 bp
M------------------------------------E--------S-------------
------R-----------------------------------------------------
------------------------------------------------------------
------------------------------------------------------------
------------------------------------------------------------
------------------------------------------------------------
------------------------------------------------------------
------------------------------------------------------------
------------------------------------------------------------
------------------------------------------------------------
------------------------------------------------------------
------------------------------------------------------------
------------------------------------------------------------
------------------------------------------------------------
------------------------------------------------------------
------------------------------------------------------------
------------------------------------------------------------
------------------------------------------------------------
------------------------------------------------------------
------------------------------------------------------------
------------------------------------------------------------
------------------------------------------------------------
------S--D-------LAEALAQVVANSEMGRFKTLYIYTHSSSQSTGAHLEELLDQVL
MILPNNLQARRLLLQQSMEYKPYVH-AVLALVDGIPSLSAIYARIRA-----T---QD-L
-S-HT----------L---V-YMSMPTDAYGEEIQATLRLMW---RL-SVL---------
------------------------------------------------------------
------------------------------------------------------------
-------N-----------------------------------V----------------
---------G------------V-------------------------------------
--------------------VL------------RPPG-----DHILMVSYF---P----
---F---S---ALH-GCQVISANVV---------NRYQ--VG------TK--RWVSPD-Y
FP-------SK-L-----G-N---------------------------------------
--------------------------------------------------------FYG-
----C----------------L--------------LTC----A-TWEDM-PY-------
-------------------L-V-------W------------------------------
----R--------R---------D-------------------------------G-S--
-GSFVGIEGALLQFMAENLNFSVGL------Y---------------W---M----N--K
----------------E-E---------------V-L-ATFDESGRIFD-ELFG-HHADF
SL----G-----G--FHFKPS-AG-SEIPYSQSTYYF-M-S-HIM-LVTN-LQ-S---AY
--SA-YEKL-S-FPFS-P--LL--W---RA----I---G-L---V--L-I-L-----ACL
L-L-------------M-L------V----V------R----------------------
------W-----------------------------------------------------
------C------------HHQ--------------------------------------
------------------------------------------------------------
-----------------------------------------------------ELPRNPY
-----YELL-V------LT---M---GGNLED--R--W-V-P-----Q--R--FPSR-L-
--ILLTW-L-FATLV-LRSGYQSGMYQLLRQDTQRNPPQTISEVLAQ---H--F---T--
---I--Q--------------L---A----------------E----V------------
------------------------------N------E------------A-R-------
I-----------------------------------------------------------
---LASL----P---E--LSPEQLVYLEGSELQS-FPDLA-------------------M
Q--SGSSARVAILTPYEY----F----GYFRKVHPMSRRLHLV--RERI--Y---TQQLA
FYMRR-HSHLVGVLNKQIQHAHAHGFLEHWTRQ------------Y--V---S-------
-----------------------------A---------------------V--------
DEKDKSVARIASTSYSTLDGI-DGDPSLSESE----DQ----------------------
--Q-V-------A-P-V-RQNVLSMRELAALFWLI-------------------LWANL-
-------------------------GAAVVF-------------------------VLE-
-----------L--LL------------------------------------------P-
------------------------------------------------------------
----------------R-------------------------------------------
----------I-------------------------------------------------
------------------------------------------------------------
-------------K----------------------------------------------
---LRKISMKMKKSTRTSATPTSTLSAPSTTKDIPFSCEDGFQDSWP-----------K-
----C-------S---L----L---VS
>DsecIR7c GM11977 625 bp
M------------------------------------L--------P-------------
------S-----------------------------------------------------
------------------------------------------------------------
------------------------------------------------------------
-----------------------------------------A------------------
-------------------------------------------------------V----
-----------------------------------------H------------------
------------------------------------------------------------
------------------------------------------------------------
------------------------------------------------------------
------------------------------------------------------------
------------------------------------------------------------
------------------------------------------------------------
------------------------------------------------------------
------------------------------------------------------------
------------------------------------------------------------
------------------------------------------------------------
------------------------------------------------------------
------------------------------------------------------------
------------------------------------------------------------
------------------------------------------------------------
-------------------------------------------------------NVSLV
YALVWAI--DNYYGIATSTPLAVVQFPTSRESRRLHNDLIDAALGRSSGTGRIQFLLEDD
RVEMTETDTDPPPPSGLTGRPIAIW-FLDSLRSYFRLEMYLNQLGSP-----Y---KR-N
-G-FF----------L---V-VYTGLEDQPMESLKIMFRRLL---NM-YVL---------
------------------------------------------------------------
------------------------------------------------------------
-------N-----------------------------------V----------------
---------N------------V-------------------------------------
---------------------F------------LQRD-----ETVHLYTYY---P----
---Y---GPHHCQS-SLPVYYTAFQ---------DLPA--PA------TG--FGLTKP-L
FP-------SK-L-----A-N---------------------------------------
--------------------------------------------------------MHG-
----C----------------E--------------LVV----A-TFEHR-PY-------
-------------------V-I-------I------------------------------
----E--------D---------D--------P-----K------------TP--G-G--
-RSIHGIEGLIFRSLAERMNFTIKM------V---------------E---R----K--D
----------------K-N-R-G-E---------I-L-PDGNFT-GILK-MMVD-GEVNL
TF----V-----C--FMYSKA-RS-DLMLPSIS--YT-S-F-PIV-LVVP-SG-G---SI
--SP-MGRL-T-RPFR-Y--II--W---SC----I---L-V---S--L-I-C-----GFL
L-I-------------F-L------L-----------K----------------------
------I-------------------------------------------------TAVP
RLRNLVL------------GRR--------------------------------------
------------------------------------------------------------
-----------------------------------------------------NRLPFMS
-----MWAS-L------LG---G---L----A--L--Y-N-P-----Q--R--NFAR-Y-
--ILVMW-L-LQTLI-LRAAYTGQLYILLQDVDVRSPIKSLSEVQAK---D--Y---E--
---F--R--------------I--------------------------------------
--------------------------------------------------L-P-------
A-----------------------------------------------------------
---LRTV----F---K--DSMPNTNFHVVLSPEE-SLYRL-------------------R
D--EDDPGIAVPLLQPTI----N----QFDFRSGPKKRHLTVL--PDPL--M---TAPLT
FYMRP-HSYFKRRIDRLIMAMMSSGIVARYRKM------------Y--I---D-------
-----------------------------R---------------------I--------
K-------------------Q------V---G----------------------------
--K-R-------R-N-L-EPKPLSIWRLSGIFVCC-------------------AGLYM-
-------------------------LALIVF-------------------------ILE-
-----------I--LT------------------------------------------R-
------------------------------------------------------------
----------------T-------------------------------------------
----------H-------------------------------------------------
------------------------------------------------------------
-------------R----------------------------------------------
----------------------------------------------R------LRRALN-
--V-I-------N---R----Y---AA
>DsecIR7d GM11969 594 bp
M------------------------------------D--------I-------------
------R-----------------------------------------------------
------------------------------------------------------------
------------------------------------------------------------
-----------------------------------------C------------------
-------------------------------------------------------V----
-----------------------------------------V------------------
------------A-----------------------------------------------
------------------------------------------------------------
-------------------------------------------------------L----
------------------------------------------------------------
-------------------------L----------------------------------
------------------------------------------------------------
----L-------------------------------------------------------
------------------------------------------------------------
------------------------------------------------------------
------------------------------------------------------------
------------------------------------------------------------
------------------------------------------------------------
------------------------------------------------------------
------------------------------------------------------------
-------------------------------------------------------GLCKV
QAVLWPH--Q-------HPLEEQLASQISATLQKIFINGLAVHNFSVFISTAYEEMDRDR
VILVHRVLYRNLYQPNSPVPVVLASKMNRKMTAQVFTQLLFVQNAEQ-----A----IAI
-A--KGVNRNVLCVIV---L------LTSQPERPIMTKIFTYFMQER-YNI---------
------------------------------------------------------------
------------------------------------------------------------
-------N-----------------------------------V----------------
---------V------------I-------------------------------------
-------------------------------------LA-PRLQGVLAFNVR---P----
---Y---T-----------------PTSCLSLDPV--E--TD------IK--DGDLWD-V
FP-------SR-L-----K-N---------------------------------------
--------------------------------------------------------LHG-
----C----------------P--------------LSV----I-VWDIP-PY-------
-------------------M-R-------I------------------------------
----N--------W---------K--------S-----S-------------D--P-M--
-DGLDGLDGRLLRIVARKMNFTLKL------I---------------P---N----E--P
---------------NG-L-I-GGS---------S-F-INGTFT-GAYK-MLRE-RRANI
TI----G-----C--AACTPE-RS-TFLEATSP--YS-Q-M-AYI-IVLQ-TR-G---GY
--SI-YEVM-L-FPFE-K--YT--W---LL----L---S-T---I--L-G-L-----H--
W-I-------------V-G-----------------------------------------
------------------------------------------------------------
------------------------------------------------------------
------------------------------------------------------------
------------------------------------------------------------
---------------------------------------S-R-----W--R---MPS-P-
--ILAGW-M-LWIFV-IRASYEASVFNFIHNSPVKPSPRTLEQALSG---G--F---R--
---F--I--------------T--------------------------------------
---------------------------------------------DHATYRMTLQIP---
S-----------------------------------------------------------
-----------F---QGKTSISAGQPVDVFDALL-KSP-W-KT--GAF-TSR----AF--
-----LAD---------H----L----VRHRKH---RNQLVILA-EKIV------DNMLC
MYFPH-GSYFAWEINNLLFNMRSFGIFQHHSQI------------L--A-W-N-------
----------------N-MPTTTDTNSPGK------------------T--I--------
H-----------------SSK------E--------------------------------
------------S-A-A-TGFAESMSFVVAALNCL-------------------MGALC-
-------------------------VSIVVF-------------------------GLE-
-----------L--LS------------------------------------------Q-
------------------------------------------------------------
----------------R-------------------------------------------
----------R-------------------------------------------------
------------------------------------------------------------
-------------R----------------------------------------------
--------------------------------------------WTG----------L--
----A------WL---F----E---RV
>DsecIR7e GM11968 591 bp
M------------------------------------N--------H-------------
------I-----------------------------------------------------
------------------------------------------------------------
------------------------------------------------------------
------------------------------------------------------------
------------------------------------------------------------
------------------------------------------------------------
------------------------------------------------------------
------------------------------------------------------------
------------------------------------------------------------
------------------------------------------------------------
------------------------------------------------------------
------------------------------------------------------------
------------------------------------------------------------
------------------------------------------------------------
------------------------------------------------------------
------------------------------------------------------------
------------------------------------------------------------
------------------------------------------------------------
------------------------------------------------------------
------------------------------------------------------------
------------------------------------------------------------
------N--Q-------FVARAVLHVVHHYILSVTPSLVLTLCCRSNHTCNFYNEMMSTL
FREWGLAPLQIVNVLSGVPWHPVPGRRHFNVIFTDSFAAFEEIRMEY-----Y----SRE
-Y--NYNEHYFIFLQA---R------DRLLQGEMRLIFDYCW---RY-RLI---------
------------------------------------------------------------
------------------------------------------------------------
-------H-----------------------------------C----------------
---------S------------I-------------------------------------
---------------------Q---------------VQ-KSNGDILFYSYY---P----
---F---G-----E--H-------GCSDMEPQLIN--R--YN------GS--MLVEPD-L
FP-------RK-L-----R-N---------------------------------------
--------------------------------------------------------FFG-
----C----------------P--------------LRC----A-LWDVP-PF-------
-------------------L-T-------L------------------------------
----D--------E---------D--------Q-----E-------------E--V-L--
-LVNGGYEGRLLLALAEKMNFTIAV------R---------------K---V----H--V
----------------------------------------NMRD-EALE-MLQR-DEADL
TL----G-----G--MRQTVG-RG-MVASSTHN--YH-Q-T-REVFGVLA-SS-Y---EL
--SS-FDIL-F-YPYR-L--QI--W---MG----I---L-G---V--V-A-L-----SAL
M-Q-------------L-V------V----G------R----------------------
------M-----------------------------------------------------
------L--------------R--------------------------------------
------------------------------------------------------------
---------------------------------------------------ERMGSRFWL
-----NLELVF------VG---M---P----L--L--E-C-P-----R--S--HTAR-L-
--YCVML-M-MYTLI-IRTIYQGLLYHLIRTHQLNRWPQTIESLVQK---N--F---T--
---V--V--------------L---T----------------P----I------------
------------------------------VQ-----EVLDEIPSVQHMRFRLLEGS---
S-----------------------------------------------------------
-----------E---LDPLYFLEANNQLRQHVTA-SAL-D-IF--IHF-NRL----SA--
-----EKV---------H----Q----RGEQGS---GAHFVIVP-EDII------SMQLT
MYLAK-HSFLIDQLNEEIMWMRSVGLLSVWSKW------------E--L---S-------
-----------------------------E---------------------S--------
-------------------YL------R--------------------------------
------------N-E-Q-SFQVLGTMELYAIFLMV-------------------MVGLI-
-------------------------VGLLVF-------------------------ILE-
-----------I--VS------------------------------------------M-
------------------------------------------------------------
----------------Q-------------------------------------------
----------S-------------------------------------------------
------------------------------------------------------------
-------------I----------------------------------------------
----------------------------------------------Y-------------
----L-------R---K----L---FT
>DsecIR7f GM11968 589 bp
M------------------------------------Q--------G-------------
------------------------------------------------------------
------------------------------------------------------------
------------------------------------------------------------
------------------------------------------------------------
------------------------------------------------------------
------------------------------------------------------------
------------------------------------------------------------
------------------------------------------------------------
------------------------------------------------------------
------------------------------------------------------------
------------------------------------------------------------
------------------------------------------------------------
------------------------------------------------------------
------------------------------------------------------------
------------------------------------------------------------
------------------------------------------------------------
------------------------------------------------------------
------------------------------------------------------------
------------------------------------------------------------
------------------------------------------------------------
------------------------------------------------------------
-----ED--ANLYVARALRLVIENVLAQLSTTLVLTISTRHLGTAHWFEYMINNLMDSWR
MVAVQLLRIRPDLVVNPVPGRKRVS-LLMVDSYQGLLDTNITASNAD-----F---DD-P
-D-YY----------F---I-FLQARDHLVPKELQLILDHCL---AH-FWL---------
------------------------------------------------------------
------------------------------------------------------------
-------H-----------------------------------C----------------
---------N------------V-------------------------------------
--------------------MI------------QTAQ-----VEVLVYTYY---P----
---Y---T-----A--DACQKAHPI---------PVNT--FD------GC--KWKASQ-M
FP-------DK-L-----S-Q---------------------------------------
--------------------------------------------------------MHG-
----C----------------P--------------LTV----L-TWHQP-PF-------
-------------------V-E-------L------------------------------
----V--------W---------D--------P-----K-------------L--N-R--
-SRGSGFEIQLVKHLARRMNFSLEL------V---------------N---I----A--L
----------------L-R-P-NAY---------R-L-AEGSSE-GPIE-KLLQ-RNVNI
SM----G-----Y--FRRTAR-RN-QLLTTPMS--YY-S-A-NLV-AVLQLER-Y---RI
--GS-LALL-V-FPFE-L--SV--W---ML----L---L-L---A--L-L-I-----HMG
I-H-------------L-ASTRRGNQ-----------E----------------------
------------------------------------------------------------
------------------------------------------------------------
------------------------------------------------------------
-----------------------------------------------------DGGRGLQ
-----VVAL-L------LG---A---A----L--A--R-L-P-----R--P--WRHR-F-
--IAAHW-L-WASIP-LRISYQSLLFHLIRMQLYSTPSFSLDQLLAE---G--F---Q--
--------------GICNANTQ--------------------------------------
--------------------------------------------------R-L-------
L-----------------------------------------------------------
---LEMP----Q---V--ARDPDSIQSLDTPFDW-DVLNV-------------------L
T--RNRNRKIFAVANQDV----T----LSFLHSSAHPNEFHVV--QQPV--N---VEYAG
MYMPK-HSFLYEKMDDNIRRLDSSGFIHAWRRA------------S--F---A-------
-----------------------------S---------------------V--------
H-------------------R------R---D----------------------------
--Q-V-------H-M-T-SRRYINHAKLSGIYMVM-------------------AGLYL-
-------------------------LAGLVF-------------------------AGE-
-----------L--LL------------------------------------------R-
------------------------------------------------------------
------------------------------------------------------------
------------------------------------------------------------
------------------------------------------------------------
------------------------------------------------------------
------------------------------------------------------------
---------------------Q---RN
>DsecIR7g GM11978 591 bp
M------------------------------------N--------V-------------
------T-----------------------------------------------------
------------------------------------------------------------
------------------------------------------------------------
-----------------------------------------S------------------
-------------------------------------------------------L----
-----------------------------------------L------------------
------------N-----------------------------------------------
------------------------------------------------------------
-------------------------------------------------------F----
------------------------------------------------------------
------------------------------------------------------------
------------------------------------------------------------
------------------------------------------------------------
------------------------------------------------------------
------------------------------------------------------------
------------------------------------------------------------
------------------------------------------------------------
------------------------------------------------------------
------------------------------------------------------------
------------------------------------------------------------
----------------------------------------------------ESMKYIGA
QTQAASI--N-------HHVAQALRVFIEDFYQRIAPAFIVVLSCRRPSPMNFYRNIMQL
LYESVDTMIVQLVLVELGRPRRIAGPRTHNLLLVDSLDALLDIEIHT-----Y----TAQ
-S--DTSEYYYIFLQQ---R------DALIPHDMQGVFAYCW---RH-QLI---------
------------------------------------------------------------
------------------------------------------------------------
-------N-----------------------------------C----------------
---------N------------V-------------------------------------
---------------------M---------------TQ-SSGGQVLLHTYF---P----
---Y---A-----P--G-------QCNDSQPTRIN--M--FL------GE--SWQHRD-Y
FP-------SK-L-----H-N---------------------------------------
--------------------------------------------------------LNG-
----C----------------P--------------LVV----L-ARKVS-PF-------
-------------------L-D-------L------------------------------
----D-----------------------------------------------E--G-Q--
-RELRGLEGRLLQELSRRMNFSIQF------S---------------G---L----Q--D
----------------Q------LK---------N-R-TTWTEK-QLLQ-KLVQERIAHL
AI----G-----Y--VRKRIQ-YA-TNLTPVFP--HY-S-N-RVVGCLLL-NA-H---NL
--TS-LEIW-S-FPFQ-A--LT--W---IC----L---V-A---G---------------
------------------------------------------------------------
------------------------------------------------------------
------------------------------------------------------------
------------------------------------------------------------
-----------------------------------------------------DRLALVL
-----AVYAAS------LG---L---P----I-----D-P-P-----E--R--PSLQ-L-
--LFASW-L-IFGLI-VRSMYSALLFFILRYHLHQRLPGSLQDLTHG---D--Y---A--
---A--V--------------M---G---------------------R------------
------------------------------TM-----LQDLREVPSLQDLLGLKSVI---
V-----------------------------------------------------------
-----------S---SEREEEVLRTLDRCTLREG-AGS-H-PL--FFG-LIS----QD--
-----ALL---------H----L----TQRGHR---AGAYHIIP-QDVL------EQQLA
IYLQK-HSHLASHLDNLVMSIRSVGLLHHWAGQ------------M--A---S-------
-----------------------------E---------------------R--------
Y-----------------FRS------R--------------------------------
------------F-L-Y-REKRIRQPDLWAVYILT-------------------AGLYL-
-------------------------LSLVVF-------------------------ICE-
-----------L--LA------------------------------------------S-
------------------------------------------------------------
----------------R-------------------------------------------
------------------------------------------------------------
------------------------------------------------------------
------------------------------------------------------------
------------------------------------------------------------
----------------R----A---GV
>DsecIR8a GM22349 936 bp
M------------------------------------E--------L-------------
------L-----------------------------------------------------
------------------------------------------------------------
------------------------------------------------------------
-----------------------------------------L------------------
-------------------------------------------------------L----
-----------------------------------------V------------------
------------L-----------------------------------------------
------------------------------------------------------------
-------------------------------------------------------L----
------------------------------------------------------------
-------------------------L----------------------------------
------------------------------------------------------------
----A-------------------------------------------------------
------------------------------------------------------------
------------------------------------------------------------
------------L----------RFGGSEVLKITFWIEPVQRAEFDTDIAVVLKELDALR
LDVKVDDTTLTLTRSEDGLDMQRFCEILSTAGASAVIDLTYSHWEEGYNLVRSLGIGYVR
LERIMRPF----------------------------------------------------
------------------------------------------------------------
------------------------------------------------------------
---------------------------------L---------------DMFGDFMRQKR
ANNVAMV--F-------MNARDAGEAMQQMLIGYPFRTLIMDASQTDPGQHFLERIRSLR
PAPTYIAIFARAAAMNGIFEKVQKAGLFQRPLEWHFVFLDTRDRVFK-----Y----RRQ
-A--ELCTRFTLSPRA---I------CRSMPMPDLYCGSGFTMQRAM-LLN---------
------------------------------------------------------------
------------------------------------------------------------
-------V-----------------------------------L----------------
---------R------------S-------------------------------------
---------------------L---------------IN-AAQGSPGYPTAI---Y----
---Q--DC-----N--A-------TASTSEVGDPL--K--KD------DY--NWLDMV-H
WS------NFL-A-----Y-A---------------------------------------
---------------TPLTQIQDQFQRPVPGLTFAVNISAGYYSSEHEAKTDLAAWSSV-
----G----------------EMRLLNETISPARRFFRI----G-TAESI-PW-------
-------------------S-Y-------L------------------------------
----R--------REERTGELIRD--------------R-------------S--G-S--
-PIWEGYCIDFIIRLSQKLNFEFEI------V---------------A---P----E--V
----------------G-H-M-G-E---------L-N-ELGEWD-GVVG-DLVR-GETDF
AI----A-----A--LKMYSE-RE-EVIDFLPP--YYEQ-T-GIS-IAIR-KP-V---RR
--TS-LFKF-M-TVLR-L--EV--W---LS----I---V-A---A--L-V-G-----TAI
M-I-------------W-F------M----D------K----------------------
------Y-----------------------------------------------------
------S--------------P-------------Y----SSRNNRQAYPYACR------
------------------------------------------------------------
--------------------------------------------------EFTLRESFWF
-----ALTS-F------TP---Q---G----G--G--E-A-P-----K--A--ISGR-M-
--LVAAY-W-LFVVL-MLATFTANLAAFLTVERMQTPVQSLEQLARQ---S--RINYT--
---V--V--------------K---DSDTHQYFVNMKFAEDTLYRMWK------------
------------------------------EL-----ALNASNDFKKFRIWDYPIKE---
Q-----------------------------------------------------------
-----------Y---GHILLAINSSQPVADAKKG-FAN-V-DA--HEN-ADY----AFIH
D--SAEIK---------Y----E----I--TRN---CN-LTEVG-EVFA------EQPYA
VAVQQ-GSHLGDELSYAILELQKDRFFEELKAK------------Y----W-N-------
----------------Q-------------------------------S--N--------
L-----------------RNC------P--------------------------------
------------L-S-E-DQEGITLESLGGVFIAT-------------------LFGLV-
-------------------------LAMMTL-------------------------GME-
-----------V--LY------------------------------------------Y-
------------------------------------------------------------
----------------K-------------------------------------------
----------K-------------------------------------------------
------------------------------------------------------------
-------------KQNALEITQVRPVDDSSGSEGNSSTAPPTATSTTKQAWHIPVLEAEE
KPAKVSPPPSFEAATFRGKKLPARITLGDGKFKPRQGLYARRNLGAS----------D--
----S------HS---G----Y---ME
>DsecIR10a GM11250 609 bp
M------------------------------------A--------V-------------
------L-----------------------------------------------------
------------------------------------------------------------
------------------------------------------------------------
-----------------------------------------G------------------
-------------------------------------------------------S----
-----------------------------------------L------------------
------------F-----------------------------------------------
------------------------------------------------------------
-------------------------------------------------------L----
------------------------------------------------------------
-------------------------L----------------------------------
------------------------------------------------------------
----S-------------------------------------------------------
------------------------------------------------------------
------------------------------------------------------------
-----------ML-----------------------------------------------
------------------------------------------------------------
------------------------------------------------------------
------------------------------------------------------------
------------------------------------------------------------
------------------------------DMKT--------------------------
---------------LNLTRLDGLLVEPTRDLAQLELYLQAGSDHRDEENPYVQWFLQRT
EIPLSIVTYQENLYWMDDPFGRRNL--VLVMSLDQLLTNRGAAAPIQ-----K----A-G
-TFFY----------I---L-ADQDEDLSADEQLRLEGSCRQLWTQH-KVY---------
------------------------------------------------------------
------------------------------------------------------------
-------N-----------------------------------R----------------
---------F------------F-------------------------------------
---------------------L---------------T------RDGVWIYD---PFKRR
DSAF---G-----R---------------------------L------VR--YYGSET-L
DK-------LL-F-----R-D---------------------------------------
--------------------------------------------------------MAG-
----Y----------------P--------------LRI----Q-MFKSV-YT-------
-------------------R-P-------E------------------------------
-------------F---------D--------K-----E-------------S--GLL--
-TRVTGVDFLVAQMLRERLNFTMLL------Q---------------Q---P----E--E
----------------N-Y-F-G-E---------R-Y-ANGSYN-GAIG-SIIN-DGLDI
CL----T-----G--FFVKDYLVQ-QYMDFTVA--VY-D-D-ELC-IYVP-KA-S---RI
--PQ-SILP-I-FAVG-Y--DI--W---LG----F---V-L---T--A-F-A-----CAL
I-W---------------L------T---L-------R----------------------
------V-------------------------------------------------INLK
LRIVSLG--------------N--------------------------------------
------------------------------------------------------------
-----------------------------------------------QHILEQALGIVVD
-----TWVV-W------VR---L---N----L--S--H-L-P-----A--S--YAER-M-
--FIGTL-C-LVSVI-FGAIFESSLATVYIHPLYYRDINTMQELDES---G--L---K--
---V--V--------------Y---K----------------Y----S------------
------------------------------SM---ADD------------L-F-------
FSE--T-------------S----------------------------------------
-----------P---L--FASLNNKLTWNRDLRA-DVI-D-EV--ARF-RNQ----SGVS
R--YTSLI---------L--ESS------QLTL--LN-KIWVVP--ECP-K----YYTIS
YVMPR-DSPWEDAVNALLLRFLNAGLIVKWIQD------------E--K---S-------
-----------------------------W---------------------V-----D--
I-------------------K------M---R---S-S------------I----L---Q
----ADA-----E-S-E-LVRVLTIGDLQLAFYVV-------------------IGGNL-
-------------------------LAFLGF-------------------------LAE-
-----------H--FR------------------------------------------R-
------------------------------------------------------------
----------------K-------------------------------------------
----------L-------------------------------------------------
------------------------------------------------------------
------------------------------------------------------------
------------------------------------------------------------
------------Q---K----K---GV
>DsecIR11a GM11556 641 bp
M------------------------------------R--------L-------------
------A-----------------------------------------------------
------------------------------------------------------------
------------------------------------------------------------
-----------------------------------------I------------------
-------------------------------------------------------L----
-----------------------------------------W------------------
------------L-----------------------------------------------
------------------------------------------------------------
-------------------------------------------------------F----
------------------------------------------------------------
--------------------SGLLPG----------------------------------
------------------------------------------------------------
----I-------------------------------------------------------
------------------------------------------------------------
-------------------------------------QDGMWASVRAQQTGRDVLLSRMG
-----------NP-----------------------------QNELNTRRLANASSYLTR
NYIANRINTLVVRENCVECRYEPTDRQRQLVDQILASLAPDLSVLLHKGTAEETTS----
-------E----------------------------------------------------
------------------------------------------------------------
------------------------------------------------------------
------------------------------------------------------------
------------------------------------------------------------
---------------------------YTLFVVNDHTAFTGQVFIFP-----DELLER-E
FFCIV----------V---V-SEIQSPQFVRQTVGSIVKSNL---MM-HFV---------
------------------------------------------------------------
------------------------------------------------------------
-------N-----------------------------------V----------------
---------V------------V-------------------------------------
---------------------V---------------AQ-LEDGTVGTYSYK---L----
---F---K-----ANCR-------P--------GITVRQINHFDRITGEP--QKSMPD-L
YP-------VR-N-----G-H---------------------------------------
--------------------------------------------------------LGD-
----C----------------P--------------FNV----S-ATHLP-PH-------
-------------------L-I-------Y------------------------------
---------KRYKD---------P--------PPASNES-------------I--P-A--
-EDLSGIDWDLLQLLAKALKFRIQL------Y---------------M---P----Q---
------------------E--PS-Q---------I-F-GEGNVS-GCFR-QLAD-GTVSI
AI----G-----G--LSGSDK-RR-SLFSKSTV--YH-Q-S-HFV-MVVR-RD-R---YL
--GR-FGPL-I-LPFR-G--KV--W---GM----I---I-M---I--L-V-L-----AVL
S-T-------------CWL------R----S------R----------------------
------L-----------------------------------------------------
------------------------------------------------------------
------------------------------------------------------------
----------------------------------------------------GLSHPMED
-----LFTV-I------VG---N---P----I--PNPR-M-P-----G--K--GFLR-Y-
--LLASW-M-LLTLV-LRCAYQARLFDVLRLSRHRPLPEDLSGLIKD---N--Y---T--
---M--V--------------A---N----------------------------------
------------------------------------------------------------
------------------------------------------------------------
-----------G---Y--HDFYPLELTCRQPLDF-SAR-F-ER--VQR-AAP----DERL
T-TIAL-----------I--SNL----AYWNHK---HPNISRLT-FVRQPIY---MYHLV
IYFPR-RFFLRPAIDRKIKQLLSAGVMAHIERR------------Y--M---Q-------
---------------YE-------------------------------------------
K-------------------K------H---K---V-A------------S----N----
------------D-P-V-LLRRITKSIMNGAYRIH-------------------GLMIV-
-------------------------LATGMF-------------------------ILE-
-----------L--LA------------------------------------------G-
------------------------------------------------------------
----------------R-------------------------------------------
----------S-------------------------------------------------
------------------------------------------------------------
-------------S----------------------------------------------
--------------------------------------------GRL---------RRW-
----M-------E---W----V---HE
>DsecIR20a GM22616 562 bp
M------------------------------------L--------A-------------
------S-----------------------------------------------------
------------------------------------------------------------
------------------------------------------------------------
-----------------------------------------L------------------
-------------------------------------------------------N----
-------------------------------------RIT-G------------------
------------------------------------------------------------
------------------------------------------------------------
------------------------------------------------------------
------------------------------------------------------------
------------------------------------------------------------
------------------------------------------------------------
------------------------------------------------------------
------------------------------------------------------------
------------------------------------------------------------
------------------------------------------------------------
------------------------------------------------------------
------------------------------------------------------------
------------------------------------------------------------
------------------------------------------------------------
-------------------------------LPA--------------------------
---------------ELLDLYGLVVHFLLRGETTLVYYNPAGLDCSWRVLWQRNLTAHPQ
IVWQRNYSYPDLYDQFNAELFVLAC--LPMDSTAAIQLETLANSLNH-----L----R-T
-VVRL----------L------IEVAGPDQESLARQYLSFCL---RR-SML---------
------------------------------------------------------------
------------------------------------------------------------
-------H-----------------------------------V----------------
---------E------------L-------------------------------------
---------------------Y---------------FR-DYHHSLILYSFQ---V----
---F---P-----S--F-------E---------L--I---M----RRIS--GGQDVK-L
FL-------HK-L-----D-D---------------------------------------
--------------------------------------------------------LRG-
----H----------------R--------------LRV----I-PDLSP-PN-------
-------------------T-F-------F------------------------------
----Y--------R---------D--------A-------------------R--G-D--
-NQVTGYLWDFLATFAGRVNAGLEV------V---------------R---P----S---
----------------W-R-A-G-S--------------ASDSS-YMLE-YSAK-GLIDV
GL----T-----T--TLITKRNHW-AIHQYTYP--LL-V-S-SWC-TMLP-VE-K---PL
--AT-PDLF-G-RIVC-P--AL--A---MT----L---L-L------I-I-L-----VTW
L-----------------------------------------------------------
------------------------------------------------------------
------------------------------------------------------------
------------------------------------------------------------
------------------------------------------------------------
------------------V---V---R----H-----L-R-CL---TR--L--KNSR-P-
--ARIVP-H-LLALL-LLTTCSAQLLSLLIFPPYHVRIASFEDLLRG---D--Q---K--
---I--L--------------G---M----------------R----N------------
------------------------------EF-----Y------------D-L-------
-----D-------------G----------------------------------------
-----------A---F--RAQYAGVFHLIDDPNE-LYD-L-RN--HFN-TTW----AYTM
A--YIKWL---------V--IKT----QQRHFS---KPVFRWSK-DLCF-FD---FMPTS
VIVAP-DSIYWESLKDFTFRIHQAGLMKHWVRK------------S--F---Y-------
-----------------------------D---------------------M--------
V-------------------K------S---G---K-M------------S----I---E
----DYS-----D-L-E-TIKPLNIRDLDIVWRVC-------------------GAAIA-
-------------------------VASAIF-------------------------LME-
-----------L--LY------------------------------------------F-
------------------------------------------------------------
----------------Y-------------------------------------------
----------I-------------------------------------------------
------------------------------------------------------------
-------------N----------------------------------------------
------------------------------------------------------------
----V-------F---L----N---SL
>DsecIR21a GM16706 842 bp
M------------------------------------S--------Y-------------
------Y-----------------------------------------------------
------------------------------------------------------------
------------------------------------------------------------
-----------------------------------------W------------------
-------------------------------------------------------I----
-----------------------------------------A------------------
------------L-----------------------------------------------
------------------------------------------------------------
-------------------------------------------------------V----
------------------------------------------------------------
-------------------------L----------------------------------
------------------------------------------------------------
----F-------------------------------------------------------
------------------------------------------------------------
-------------------------------------------------------TAQAF
--SIEGDTSASYQ-----------------------------------------------
-------------------EKCVSRRLINHYQLNNEIFGVGMCDGNNENEFRQKRRIVPT
FHGNPRPR----------------------------------------------------
------------------------------------------------------------
------------------------------------------------------------
--------GELLASKFHVNSYNFKQTNSLVGLVN--------------------------
------------------------KIAQEYLNKCPPVIYYDSFVEKSDGLILENLFKTIP
ITFYHGEINADYEAKNKRFTSHIDS--NCKSYILFLSDPLMTRKILGPQTESR-------
----------------VVLVSRS-TQWRLRDFLSSELSSNIV---NL-LVI---------
------------------------------------------------------------
------------------------------------------------------------
-------G-----------------------------------E----------------
---------S-----LMADPMRE-------------------------------------
---------------------R---------------PY--VLYTHKLYADG---L----
---G---S-----N-TP-----VVL---------T--S-WIK------G-ALSRPHIN-L
FP-------SK-F-----QFG---------------------------------------
--------------------------------------------------------FAG-
----H----------------R--------------FQI----S-AANQP-PF-------
-------------------I-F-------R------------------------------
----I--------R--------------------------------TLDSSGM--G-Q--
-LRWDGVEFRLLTLISKRLNFSIDI------T---------------E---T----P--T
------------------------R---------SN--TRGVVD-AIQE-QIIE-RTVDI
GM----S-----G--IYITQE-RL-MDSAMSVG--HS-P-D-CAA-FITL-AS-K---AL
--PK-YRAI-M-GPFQ-W--PV--W---VA----L---I-C---V--Y-L-G-----GIF
P-I-------------V-F------T----D------R----------------------
------L-----------------------------------------------------
------T--------------L--------------------------------------
------------------------------------------------------------
--------------------------------------------SHLMGNWGEVENMFWY
-----VFGM-FTNAFSFTG---K---Y----S--W--S-N-T-----R--K--NSTR-L-
--LIGAY-W-LFTII-ITSCYTGSIIAFVTLPAFPDTVDSVLDLLGL---F--F---R--
---V--G--------------T---L----------------N------N----------
------------------------------GG-----W------------E-T--WF---
QNS--T-------------HI---------------------------------------
----PTS----R---LY------KKMEFVGSIDEGI-G---NVTQSFF-WNY----AFLG
S--KAQLE---------Y--LVQSNFSDENISR---RSALHLSE--ECF--A---LFQIG
FLFPR-ESVYKIKIDSMILLAQQSGLIAKINNE------------V--S---W-------
-----------------------------A------------------------------
-------------------MQ--RSSSG--RL---L--------------Q--ASS---S
NSLRE-------I-I-Q-EERQLTTADTEGMFLLM-------------------ALGYF-
-------------------------LGATAL-------------------------VSE-
-----------I--VG------------------------------------------GI
TNKCRQIIKRSRKSAASSWSSGSSGSMHRTNAEQLSHDKRKANRRQAADVAQKMSFGMRE
LNLTRATLREIYGSYGA-------------------------------------------
----------P-------------------------------------------------
------------------------------------------------------------
-------------G--------------------------------------------ID
HGQLDIVHAEFPSSSANLNSIEDEESQEAIESLQRLDEFMDQMDNDG-----------N-
----P---SSHTF---R----I---DN
>DsecIR25a GM18071 947 bp
M------------------------------------I--------L-------------
------V-----------------------------------------------------
------------------------------------------------------------
------------------------------------------------------------
-----------------------------------------N------------------
-------------------------------------------------------P----
-------------------------------------KTSKI------------------
------------L-----------------------------------------------
------------------------------------------------------------
-------------------------------------------------------W----
------------------------------------------------------------
-------------------------LVGFLVLLSSFSLEIAAQTTQ--------------
---------------------------------------------------------NIN
VLFINEVDNEPAAKAVDVVLTYLKKNIRYGLSVQLDSIEANKSDAKVLLEAICNKYATSI
EKKQTPHLILDTTKSGIASETVKSFTQALGLPTISASYGQQGDLRQWRDLDEAKQKYLLQ
VMPPADIIPEAIRSIVIHMNITNAAILYDDSFVMDHKYKSLLQNIQTRHVITAIAKDGKR
------------E-----------------------------------------------
------------------------------------------------------------
------------------------------------------------------------
------------------------------------------------------------
------------------------------------------------------------
---------------------------------R-------------------EEQIEKL
RNLDINNFFILGTLQSIRMVLESVKPAYFERNFAWHAITQSEGEISSQRDNATIMFMKPM
AYTQYRDRLGLLRTTYNLNEEPQLS-SAFYFDLALRSFLTIKEMLQS-----G---AW-P
-K-EM----------E---Y-LNCDDFQGGNTPQRNLDLRDY---FT-KIT---------
------------------------------------------------------------
------------------------------------------------------------
-------E-----------------------------------P----------------
-------TSY----------GTF-------------------------------------
--------------------DL------------VTQP-----TQPFNGHSF---M----
--KFEMDINVLQIR-GGSSVNSKSI---------GKWI--SG------LN--SELIVK-D
EE-------QM-K-----N-L---------------------------------------
--------------------------------------------------------TAD-
----T----------------V--------------YRI----F-TVVQA-PF-------
-------------------I-M--------------------------------------
-------------R---------D--------E-----T----------------A-P--
-KGYKGYCIDLINEIATIVHFDYTI------E---------------E---V----E--D
----------------G-K-F-G-N---------M-D-ENGQWN-GIVK-KLMD-KQADI
GL----G-----S--MSVMAE-RE-IVIDFTVP--YY-DLV-GIT-IMMQ-RP-S---SP
--SS-LFKF-L-TVLE-T--NV--W---LC----I---L-A---A--Y-F-F-----TSF
L-M-------------W-I------F----D------R----------------------
------W-----------------------------------------------------
------S--------------P-------------Y----S------------Y------
------------------------------------------------------------
------------------------------------QNNREKYKDDEEKREFNLKECLWF
-----CMTS-L------TP---Q---G----G--G--E-A-P-----K--N--LSGR-L-
--VAATW-W-LFGFI-IIASYTANLAAFLTVSRLDTPVESLDDLAKQ---Y--K---I--
------L--------------Y---A----------------P----LNGSSAMTYFERM
SNIEQMFYEIWKDLSLNDSLTAVERSKLAVW------D------------Y-P-------
V-----------------------------------------------------------
---SDKY----T---K--MWQAMQEAKLPASLDE-AVARVRNS--TAA-TGF----AFLG
D--ATDIR-----------------------YLQLTNCDLQVV--GEEF--S---RKPYA
IAVQQ-GSHLKDQFNNAILTLLNKRQLEKLKEK------------W--W---K-------
-----------------------------N------------------DEAM--------
A-------------------K------C--------------------------------
--D-K-------P-E-D-QSDGISIQNIGGVFIVI-------------------FVGIG-
-------------------------MACITL-------------------------VFE-
-----------Y--WW------------------------------------------Y-
------------------------------------------------------------
----------------R-------------------------------------------
----------Y-------------------------------------------------
------------------------------------------------------------
-------------R----------------------------------------------
KNPRIIDVAEANAERSNAADHPGKLVDGVILGNSGEKFEKSKAALRP------RFNQYP-
--A-T-------F---K----P---RF
>DsecIR31a GM18317 629 bp
M------------------------------------N--------L-------------
------L-----------------------------------------------------
------------------------------------------------------------
------------------------------------------------------------
-----------------------------------------I------------------
-------------------------------------------------------G----
-----------------------------------------M------------------
------------F-----------------------------------------------
------------------------------------------------------------
-------------------------------------------------------I----
------------------------------------------------------------
-------------------------L----------------------------------
------------------------------------------------------------
----I-------------------------------------------------------
------------------------------------------------------------
------------------------------------------------------------
------------L-----------------------------------------------
------------------------------------------------------------
------------------------------------------------------------
------------------------------------------------------------
------------------------------------------------------------
------------------------------------------------------------
---------A-------AGEGEIIPSMEESVLTNFVASLVKTKQAIVFSCLFKDFKEISL
ALMRLNQFGSVVNLNQSYSLTSILTRENYARTSVLVNARCSGSSELL-----F----EAS
-E--N----------R--YF-NKTYQWFLWGVDIEVQSLFPL---NLNYVG---------
------------------------------------------------------------
------------------------------------------------------------
-------P-----------------------------------N----------------
---------A------------Q-------------------------------------
-------------------ITY-----------VNETTDGYTYWDIHSKGRH---L----
---K---S---HLE--I-------N---------LIAT--LI----NDTLNIACDIFHLQ
SI-------DF-RGQFNGL-T---------------------------------------
--------------------------------------------------------LRG-
----A----------------S--------------VID----K-EDIIS-NE-------
-------------------Q-I-------E------------------------------
--SIL--------S--------RP------TKD-------------------A--G-V--
-AAFIKYHYELLGLLRERFNFTVNF------R---------------N---S----R---
------------------G-WAG-R---------L-G-NTTFRL-GLLG-IVMR-NEADI
AA----S-----G--AFNRIN-RF-AEFDTIHQ--SW-K-F-ETA-FLYR-YT-SDLDTH
--GK-SGNF-L-SPFS-D--RV--W---LF----C---L-L---T--L-G-A-----FSI
I---------------W-V------L----F-----E-----------------------
------------------------------------------------------------
------------------------------------------------------------
-----IIDCKILRRRVNSQKLEHLNQKSPVICIK--------------------------
---------------------------------------------------TTCIERILQ
-----TFGA-C------CQ---Q---G----L--D--P-N-P-----V--D--LSVR-F-
--LVMTL-F-LFSLV-MYNYYTSSVVGGLLSSSDQG-PSTVDEITAS---P--L---K--
---I--S--------------F---E----------------D----I------------
------------------------------GY-----Y------------K-V--LF---
RES--Q-------------NR---------------------------------------
----SITKLIEK---KLSSSRSLNELPIFSHIEDAVPY-L-K---A---GGF----AFHC
E--VVDAY---PVISEYF--DAN----E-----------ICDLR-EVSGLME---VEILN
WILHK-NSQYTEIFKTAMCNAQEKGFVERILRR------------R--Q---I-------
-----------------------------K---------------------K--------
P----------------------------------A-C----------------------
------Q-----S-L-Y-TVYPVSLSGVLPGFVIL-------------------------
--------------------------------------------------------ICK-
-----------S------------------------------------------------
------------------------------------------------------------
------------------------------------------------------------
------------------------------------------------------------
------------------------------------------------------------
------------------------------------------------------------
------------------------------------------------------------
------------I---N----K---FC
>DsecIR41a GM26714 646 bp
M------------------------------------L--------I-------------
------D-----------------------------------------------------
------------------------------------------------------------
------------------------------------------------------------
-----------------------------------------L------------------
-------------------------------------------------------S----
-----------------------------------------W------------------
-S---------LV-----------------------------------------------
------------------------------------------------------------
------------------------------------------------------------
------------------------------------------------------------
-------------------------L----------------------------------
------------------------------------------------------------
----S-------------------------------------------------------
------------------------------------------------------------
------------------------------------------------------------
------------------------------------------------------------
------------------------------------------------------------
------------------------------------------------------------
------------------------------------------------------------
------------------------------------------------------------
------------AIIGTYLNESTICIFWNDKFEF--------------------------
------------------------HLLHKSDYISFVGINIKSFDDNRGHYIVDKRLKEKD
IQNKNLFLDDLVIKIIISIEVTHCE--TFVVFDKDIDRFVNAFTKASVYSIWR-------
----------------SLHNKFV-FAHIAYELPESHHHFFED---QP-NIL---------
------------------------------------------------------------
------------------------------------------------------------
-------F-----------------------------------V----------------
---------V-----RDHSSASS-------------------------------------
---------------------F---------------DI--KTNKFVGRKEE---K----
---P---S-----Q-MI-----LVD---------R--Y-LAS------E-QRFQFGIS-L
FA-------DK-L-----N-N---------------------------------------
--------------------------------------------------------MQG-
----R----------------E--------------VII----A-GFDYP-PY-------
-------------------T-V-------I------------------------------
----K--------H---------N--------M-----STNAQDMGVSGDSDF--K-N--
-VYIDGTETRIILNFCEKFNCTIQI------D---------------S---S----A--A
----------------S-D-W-G-K---------VY--PNMSGD-GALG-MLIN-RKADI
CI----G-----A--MYSWYE-DY-TYLDLSMY--LV-R-S-GIT-CLVP-AP-L---RL
--TS-WYLP-L-EPFK-E--TL--W---AA----I---L-L---C--L-C-A-----EAT
G-L-------------V-L------A----F------K----------------------
------S-----------------------------------------------------
------E------------------------QALYV----L------------P------
------------------------------------------------------------
--------------------------------------------SYREGWWTCISFGVCT
-----TFKL-F------IS---Q---S----G--N--S-K-A-----Y--S--LTVR-V-
--LLFAC-F-LNDLI-ITSIYGGGLASILTIPSLDEAADTVPRLRFH---R--L---Q--
---W--A--------------A---N----------------------------------
--------------------------------------------------S-E--AW---
VSA--I-------------RA---------------------------------------
----SDE----A---LV------KDILYNFHIYSDD-E---LLRLAQD-QHV----RIGF
T--VERLP---------F--GHFAIGNYLGSQA---IDQLVIMK--DDI--Y---FQYTV
AFVPR-LWPLLDKLNTLIYSWHSSGFDKYWEYR------------V--V---A-------
-----------------------------D---------------------N--------
L-------------------N------L--KI---Q--------------Q--QVQ---E
TMTGS-------K-D-I-GPVPLGMSNFAGFIIVW-------------------ILGSA-
-------------------------IATLTF-------------------------LLE-
-----------L--AL------------------------------------------T-
------------------------------------------------------------
----------------Y-------------------------------------------
----------I-------------------------------------------------
------------------------------------------------------------
-------------L----------------------------------------------
------------------------------------------------------------
----------------K----E---MI
>DsecIR48b GM20411 602 bp
M------------------------------------I--------F-------------
------Q-----------------------------------------------------
------------------------------------------------------------
------------------------------------------------------------
-----------------------------------------Q------------------
-------------------------------------------------------S----
-----------------------------------------S------------------
-T---------LL-----------------------------------------------
------------------------------------------------------------
-------------------------------------------------------K----
------------------------------------------------------------
-------------------------L----------------------------------
------------------------------------------------------------
----L-------------------------------------------------------
------------------------------------------------------------
-----------------------------------------------------------L
FLAISSIRTQGLN-----------------------------------------------
------------------------------------------------------------
------------------------------------------------------------
------------------------------------------------------------
------------------------------------------------------------
------------------------------------------------------------
--------------------------DIIIELNQRLLISNNLLYCNQSDKLNEYEIKYLQ
HMPPISLMIFSSIESLNFTQVEYNL--GADNKLFLIMGNEEPPYDFFHALNLH----F-Q
-F--A----------EYIIVIDK-PVDLKRSTKWIDFVKHLW---QQ-GYV---------
------------------------------------------------------------
------------------------------------------------------------
-------K-----------------------------------L----------------
---------L------------F-------------------------------------
---------------------Y-------------------TSYNEKLYHKI---I----
---F---P-----E--I-------V---------I--E------------ETLVEHYI-F
IR-------GS-F-----K-N---------------------------------------
--------------------------------------------------------LYG-
----Y----------------P--------------VRV----A-AYNNA-PR-------
-------------------S-M-------L------------------------------
----Y--------V---------N--------R-------------------C--G-K--
-HVFAGFYMRFLRAFIGARNGSFVP------V---------------L---T----P---
------------------S---------------------DSPG-NCTL-NLVN-ETVDV
CA----D-----A--LAANP-----AAFSLTHG--FR-I-A-SAN-VLVT-HA-K---PL
--HS-YRYL-T-APFQ-W--SV--W---AC----L---V-I---Y--V-L-L-----VVN
F-L-------------S-F------I----G------W----------------------
------L-----------------------------------------------------
------R--------------S-------------G----K------------W------
------------------------------------------------------------
----------------------------------------------------EFSKHLLE
-----VFSS-L------LF---S---G----F--Y--L-K-E----IR--G--RERY-I-
--LFGVL-F-IAGFV-YSTEYLGLLKSMLISEVFEKQIDTFEALVES---N--I---T--
---L--M--------------V---D----------------P----YD-----------
--------------------------------------------------K-I--LF---
A-----------------------------------------------------------
---------------KYNMPEILSPIMELVSFETLL-E-H-RN--SFD-QDY----AYIL
F--SDRMA---------L--YDY----AQQFLK---HPKLLRIP--IDF--S---FLYTG
IPMRK-RWFLKHHLGRAWYWAFESGLTRKLALD------------A--D---F-------
-----------------------------E---------------------A--------
V-------------------R------V---G---Y-L------------S----F---L
--I-T-------E-H-V-EAQPLNVDYFVMPAIAL-------------------AIGYI-
-------------------------LALLSF-------------------------VIE-
-----------M--TA------------------------------------------W-
------------------------------------------------------------
----------------R-------------------------------------------
----------I-------------------------------------------------
------------------------------------------------------------
-------------R----------------------------------------------
-----------------------------------EFLGCKKATMTS----TGTGCPGG-
----G-------H---V----D---VD
>DsecIR48c GM20409 561 bp
M------------------------------------S--------L-------------
------L-----------------------------------------------------
------------------------------------------------------------
------------------------------------------------------------
-----------------------------------------R------------------
-------------------------------------------------------I----
-----------------------------------------I------------------
------------L-----------------------------------------------
------------------------------------------------------------
-------------------------------------------------------I----
------------------------------------------------------------
-------------------------I----------------------------------
------------------------------------------------------------
----I-------------------------------------------------------
------------------------------------------------------------
------------------------------------------------------------
------------F-----------------------------------------------
-------------------------------------------------LRIVWSI----
-------P----------------------------------------------------
------------------------------------------------------------
------------------------------------------------------------
------------------------------------------------------------
-----------------DTIISHLSAELKIKIQIYFVLGTELYDFSSLDDNYQKMIISNN
ISEDFKTYHDEPVLIIIRLESDLNL-----------NFATLDVLRSY-----L----TDR
-Q--Y----------N--DI-LLIDNDEENRNSYVDICKAYW---SA-GFS---------
------------------------------------------------------------
------------------------------------------------------------
-------Q-----------------------------------V----------------
---------L--------------------------------------------------
------------------------------------IYN----SQEELWSIK---P----
---Y---P-----Y--L-------Q---------T--M--------------PTNLKEYI
EN-------RN-T-----R-N---------------------------------------
--------------------------------------------------------LMG-
----Y----------------P--------------LRV----L-VTNDP-PH-------
-------------------C-F-------V------------------------------
----D--------E---------D--------E-----L------------PS--S-P--
-NRYKGSIVTMLKIFADQLNATFQA------T---------------P---F----R--E
------------------------------------F-RRYSTA-ECVQ-MVSD-DEIDV
CG----S--------IF---I-RT-YTYATSQP--VC-L-N-RVA-IMAP-FG-N---PI
--EK-FYYF-F-RPFD-L--YV--W---IG----T---G-I---I--V-V-Y-----IAV
M-G-------------S-L------L----H------R----------------------
------W-----------------------------------------------------
------H--------------F-------------K----E------------W------
------------------------------------------------------------
----------------------------------------------------NVGQYLLL
-----AVQT-L------LN---R---E----L--S--L-P-Q-----S-SS--GSKL-M-
--LLLLL-F-AIGLI-LSNLYVALLSMMLTTKLYQRPIENLADLKAA---N--V---N--
---I--L--------------L---Q----------------T----H------------
------------------------------NI-----R------------P-N-------
S-----------------------------------------------------------
---------------VYGSSEELRERFLLVEESL-HMQ-K-RN--GLD-PSY----AYVD
S--EDRMD---------F--YLY----QQKFLR---RRRMKKLS-NPVG------YTWAV
QVIKQ-NWVLEKHYNDHVQLLFETGLQNKLVDD------------V--H---E-------
-----------------------------L---------------------A--------
V-------------------K------A---G---F-L------------H----F---F
----P-T-----Q-T-Q-TIEALRLEDIVMAAMVL-------------------GGGHA-
-------------------------LAGICF-------------------------LVE-
-----------L--F---------------------------------------------
------------------------------------------------------------
------------------------------------------------------------
------------------------------------------------------------
------------------------------------------------------------
------------------------------------------------------------
------------------------------------------------------------
--------------------------A
>DsecIR51a GM21595 591 bp
M------------------------------------Y--------N-------------
------V-----------------------------------------------------
------------------------------------------------------------
------------------------------------------------------------
-----------------------------------------L------------------
-------------------------------------------------------V----
-----------------------------------------L------------------
------------L-----------------------------------------------
------------------------------------------------------------
-------------------------------------------------------L----
------------------------------------------------------------
-------------------------L----------------------------------
------------------------------------------------------------
----L-------------------------------------------------------
------------------------------------------------------------
---------------------------------------------------------S-T
-----------HA-----------------------------------------------
------------------------------------------------------------
-------Q----------------------------------------------------
------------------------------------------------------------
------------------------------------------------------------
------------------MEPYRRGHNITLLRSV--------------------------
---------------LTVIRGRENWKNTPIFIGGHSNSDDLNNLMSWLQNTMEVTCHTVD
TSTPAKNEHALGNFNINADNSLGLL--FCQSSHEVIWFNMDKRLRRL-----R----G-I
-R--L----------I---V-ILLNKRSSSNKAIMGTFKRLW---HF-QFL---------
------------------------------------------------------------
------------------------------------------------------------
-------K-----------------------------------V----------------
---------L------------V-------------------------------------
---------------------L---------------H------RDQIYSYT---P----
---Y---P-----V--I-------R---------F--F---K------L---DTNVYP-L
FP-------PS-V-----Q-N---------------------------------------
--------------------------------------------------------FQG-
----Y----------------V--------------VST----P-VGNDI-PR-------
-------------------V-F-------F------------------------------
----V--------K---------D--------K-----K-------------T--G-R--
-KQIRGFGYRTFVEYLHRYNASLHV------S---------------N---S----H--Q
----------------E---H-A-I-----------N-SSVNMG-RIIN-QIAD-GQLEI
SL----H-----P--YVDVP---E-NMGDNSYP--LL-I-A-SNC-LIVP-VR-N---EI
--SR-YMYL-L-LPLN-Q--SS--W---IL----L---L-G---S--V-I-Y-----ISG
V-L-------------Y-Y------I---QP------G----------------------
------L-----------------------------------------------------
------V--------------H--------------------------------------
------------------------------------------------------------
-----------------------------------------------RTWAQRIGLNILD
-----SISR-I------IN---I-CSP----S-------R-I-----Y--D--PSLR-YF
I-VSVHL-S-ILGFV-VTNLYSIMLGSFFTTLVVGEQVDSMEQLIQQ---Q--Q---K--
---V--L--------------V---K----------------Y----Y------------
------------------------------EV-----S------------T-F-------
LRH--V-------------E----------------------------------------
-----------P---D--LVDGVAQLLVGVNASE-QVS-A-LL--GFN-RSY----AYPF
T--LERWE---------F--FSL----QQQYAF---KPIFRFSS--ACL-G----SPIIG
YPMRR-DCHLQSSLNMFIMRIQAAGLLQHWVVS------------D--F---N-------
-----------------------------D---------------------A--------
M-------------------R------A---G---Y-V------------R----L---L
----E-------N-F-L-GFHSLDVDSLRLGWAVL-------------------LCGWL-
-------------------------LSALIF-------------------------LCE-
------------------------------------------------------------
------------------------------------------------------------
------------------------------------------------------------
------------------------------------------------------------
------------------------------------------------------------
------------------------------------------------------------
------------------------------------------------------------
--------------------------R
>DsecIR51b GM21596 597 bp
M------------------------------------C--------K-------------
------V-----------------------------------------------------
------------------------------------------------------------
------------------------------------------------------------
-----------------------------------------L------------------
-------------------------------------------------------T----
-----------------------------------------I------------------
------------L-----------------------------------------------
------------------------------------------------------------
-------------------------------------------------------V----
------------------------------------------------------------
-------------------------L----------------------------------
------------------------------------------------------------
----N-------------------------------------------------------
------------------------------------------------------------
------------------------------------------------------------
------------L-----------------------------------------------
------------------------------------------------------------
-------L----------------------------------------------------
------------------------------------------------------------
------------------------------------------------------------
------------------LALTNAAYNVTLLKSV--------------------------
---------------LSLISTREPWINTPIFVGHNTQRGDLNDLIIWLHRTMEVTSLTMN
SLLQPEHLRPLGHFKVTKYNGIALF--FCHDRQDIMWLSLDRNLRKL-----R----R-I
-R--L----------I---I-ILRTQRSGAQGAIKSIFNVLW---QY-QFL---------
------------------------------------------------------------
------------------------------------------------------------
-------N-----------------------------------V----------------
---------L------------V-------------------------------------
---------------------L---------------H------RDQLYSYT---P----
---Y---P-----A--L-------R---------F--F---E------L---DIHTEP-L
FP-------RA-A-----R-N---------------------------------------
--------------------------------------------------------FHG-
----Y----------------V--------------VST----P-AENDI-PR-------
-------------------V-F-------H------------------------------
----V--------H---------D--------P-----L-------------T--K-S--
-RKVLGYAYRTFVEYLDHYNASLRL------T---------------N---P----D--E
----------------N---L-D-P-----------T-TSVNMN-HIVQ-LIID-GQLEI
SL----H-----P--YVFTP---P--TATKSYP--LL-I-Y-PNC-LIVP-MR-N---EI
--PR-HMYL-L-RPFQ-L--YS--W---YI----L---L-F---A--V-F-Y-----ITG
I-L-------------Y-W------I---SP------K----------------------
------L-----------------------------------------------------
------N--------------K--------------------------------------
------------------------------------------------------------
-----------------------------------------------SSWVQRLGLNFLD
-----AISK-I------LF---I-SPP----I-------T-I-----Y--R--PTWR-HF
I-IFLLL-S-VLGFM-STSWYNIELDSFFTTIVVGEQVNSMDQLVKQ---Q--Q---R--
---V--L--------------V---K----------------E----Y------------
------------------------------EI-----N------------T-F-------
LRH--V-------------E----------------------------------------
-----------P---R--LVEKVSRLLVPVNASE-QVF-A-LL--SFN-RSF----AYPF
T--EERWQ---------F--FAM----QQQCAF---KPIFRFSS--ACL-G----SPHIG
YPMRV-DSHLETSLNHFILNIQDTGLLNHWVVS------------D--F---N-------
-----------------------------D---------------------A--------
M-------------------R------A---G---Y-V------------R----F---V
----D-------N-V-L-GYQDIDVDTLRLGWCVL-------------------GIGWI-
-------------------------LSALVF-------------------------SCE-
-----------Y--WH------------------------------------------P-
------------------------------------------------------------
----------------Y-------------------------------------------
------------------------------------------------------------
------------------------------------------------------------
------------------------------------------------------------
------------------------------------------------------------
----P-------W---R----F---IS
>DsecIR52a 599 bp
M------------------------------------A--------L-------------
------G-----------------------------------------------------
------------------------------------------------------------
------------------------------------------------------------
------------W-----------------------T----V------------------
-------------------------------------------------------I----
-----------------------------------------I------------------
------------L-----------------------------------------------
------------------------------------------------------------
------------------------------------------------------------
--------------------------------------------------G-C-------
-------------------------I----------------------------------
------------------------------------------------------------
----G-------------------------------------------------------
------------------------------------------------------------
------------------------------------------------------------
------------------------------------------------------------
------------------------------------------------------------
------------------------------------------------------------
------------------------------------------------------------
------------------------------------------------------------
------------------------------------------------------------
---------------------QLSAQILNYTQCKDVELLEGRLLRILSRLNLEEEYNTLL
VYGKECVFHSLLRKLEIPAVTVPSGSTGHDWSFSTATLVLSCGSDAE-----N----EEN
-S--YTLLKLQRTRRL---I------YLEDNSEPESVCMRYS---LK-EQH---------
------------------------------------------------------------
------------------------------------------------------------
-------N-----------------------------------I----------------
---------A-----------MV-------------------------------------
---------------------K--------------SD---FDQSDIFYSCR---L----
---F---H-----T--P-------N---------Y--V---E------GH--FFKDQR-I
YI-------EN-F-----Q-N---------------------------------------
--------------------------------------------------------MRG-
----A----------------T--------------IRT----V-PDILV-PR-------
-------------------T-I-------V------------------------------
----Y--------R---------D--------E-----K-------------S--G-E--
-TKMLGYLAHMLNTYAQKLNAKLQF------I---------------D---T----E---
------------------K-L-G-V-------------KKPSVL-DIMN-WVKE-DIVDI
GT----T-----L--AS-SLQ-FK-NMDSVWYP--YL-L-T-GYC-LMVP-VP-A---KM
--PY-NLVY-S-MIVD-P--LV--L---SI----I---F-V---M--L-C-L-----FSV
L-I-------------I-Y------T----Q------H----------------------
------L-----------------------------------------------------
------S----------------------------------------------W------
------------------------------------------------------------
--------------------------------------------------KNLTLANILL
--NDKSLRG-L------LG---Q---S----F--P----F-P-----P--NPSKHLK-L-
--IIFVL-C-FASVM-ITTMYEAYLQSYFTQPPSEPYIRSFQDIGNS---S--L---K--
---M--A--------------I---S----------------M----M------------
------------------------------EV-----N------------V-L-TSL---
N-----------------------------------------------------------
-----------N---SHFREISEDHLLIFDDLSE-YLV-L-RD--SFN-TSF----IFPV
S--VDRWN---------G--YEE----QQKLFA---EPAFYLAT-NLCF-NQ---FMLFS
PPLRR-YLPHRHLFDDHMMRQHEFGLVTFWKSQ------------S--F---I-------
-----------------------------E---------------------M--------
V-------------------R------L---G---L-A------------S----M---E
----DLT-----K-KTN-VGVSLLLDDISWILKLY-------------------CGAMF-
-------------------------ISSICF-------------------------ILE-
-----------I--LR------------------------------------------C-
------------------------------------------------------------
----------------V-------------------------------------------
----------K-------------------------------------------------
------------------------------------------------------------
------------RC----------------------------------------------
----------------------------------------------K-----------R-
----L-------W---R----C---RW
>DsecIR52b GM21617 589 bp
M------------------------------------T--------W-------------
------L-----------------------------------------------------
------------------------------------------------------------
------------------------------------------------------------
-----------------------------------------V------------------
-------------------------------------------------------I----
-----------------------------------------L------------------
------------L-----------------------------------------------
------------------------------------------------------------
-------------------------------------------------------C----
------------------------------------------------------------
-------------------------F----------------------------------
------------------------------------------------------------
----L-------------------------------------------------------
------------------------------------------------------------
------------------------------------------------------------
------------------------------------------------------------
------------------------------------------------------------
------------------------------------------------------------
------------------------------------------------------------
------------------------------------------------------------
--------------------------------GY--------------------------
---------------IAVHIADISVQNQSLMDNELLHLLLKLRKEEFYDTLLVYGKDCEF
HSLIRNVDVGVVLVSDSMNFDWNFS--SLTLILSCGPDIENGGL-----------YST-S
LKLQR----------N------RRLVLLKEDFQPSNICNIYA---QK-EQY---------
------------------------------------------------------------
------------------------------------------------------------
-------N-----------------------------------I----------------
---------A------------L-------------------------------------
---------------------V--------------RE--SLPKSNVIYTCR---Y----
---F---Q-----D--P-------N---------V--D---Q-----VN---LSETKP-I
FI-------EQ-F-----Q-N---------------------------------------
--------------------------------------------------------MKG-
----K----------------A--------------IRI----V-PDLLP-PR-------
-------------------V-M-------L------------------------------
----Y--------Q---------D--------A-----N-------------D--G-E--
-LKLIGYVANLITNFAQKVNATLQL------D---------------F---L----K---
------------------------P--------------SASIR-EISR-MAKD-DELDM
GI----T-----I--E-AS-LYTA-NLETASYP--YL-L-T-SYC-LMVQ-VP-E---KF
--PY-NLVY-A-LIVD-P--LV--L---GI----I---F-M---L--F-L-L-----LSV
L-L-------------I-Y------S----Q------K----------------------
------M-----------------------------------------------------
------S--------------W--------------------------------------
------------------------------------------------------------
-----------------------------------------------QDLSLANILLNDK
-----SLRG-L------LG---Q---S----F-----P-F-PL---NA--S--KKLR-L-
--IFTIL-C-FASIM-LTTMYEAYLQSFFTDPPSEPHIRSFKDIGKL---R--H---K--
---T--I--------------I---T----------------E----I------------
------------------------------EA-----N------------V-L---I---
RTN--N-------------T----------------------------------------
-----------Q---F--LEIPKKHLCIYEDWRD-WLA-M-RD--NFN-LTY----NYLV
T--EDRWS---------S--YAE----QQKLFK---KPLFYYSN-DLCF-SR---LIFLS
IPLRR-HLPYRHLFDEHMMRQQEFGLVNYWKSH------------S--F---F-------
-----------------------------D---------------------M--------
V-------------------R------L---G---L-T------------P----L---K
----DLS-----Q-P-KMYNPSLLMEDISWIMKLY-------------------LVAIS-
-------------------------LSVFCF-------------------------TSE-
-----------I--GW------------------------------------------V-
------------------------------------------------------------
----------------K-------------------------------------------
----------W-------------------------------------------------
------------------------------------------------------------
-------------K----------------------------------------------
----------------------------------------------H-------------
----W-------R---L----S---RK
>DsecIR52d GM21619 594 bp
M------------------------------------V--------R-------------
------I-----------------------------------------------------
------------------------------------------------------------
------------------------------------------------------------
-----------------------------------------I------------------
-------------------------------------------------------I----
-----------------------------------------I------------------
------------L-----------------------------------------------
------------------------------------------------------------
-------------------------------------------------------L----
------------------------------------------------------------
-------------------------C----------------------------------
------------------------------------------------------------
----L-------------------------------------------------------
------------------------------------------------------------
------------------------------------------------------------
------------------------------------------------------------
------------------------------------------------------------
------------------------------------------------------------
------------------------------------------------------------
------------------------------------------------------------
------------------------------------------------------------
---------------------GYTKARILDGTNTNHTDLEDRLLSLLLRLQQEQFFNTLL
IYGEDCAFSSLSRRLQVPTILVTSGSTSFEWNYSSLALILTCEFLAE-----R----EEN
-Y--QTLKKLQMNRRL---I------LLNGNIRPDAVCDFYS---KK-DQY---------
------------------------------------------------------------
------------------------------------------------------------
-------N-----------------------------------I----------------
---------A-----------MV-------------------------------------
---------------------N--------------NN---FHQVGIIYACR---L----
---F---Q-----E--R-------N---------Y--E---K------VY--LFESNP-I
YV-------DQ-F-----R-N---------------------------------------
--------------------------------------------------------MQG-
----A----------------M--------------LKS----I-TFNLI-PG-------
-------------------S-M-------A------------------------------
----Y--------R---------D--------P-----K-------------T--G-Q--
-EKYIGYVANLLNNFVEKVNATLDM------Q---------------V---K----L---
------------------H-D-S-G-------------KKTSFY-NITK-WAAE-DLVDI
GM----S-----Y--AA-YFE-MT-NFDTISYP--YL-M-T-STC-FMVP-LP-D---TM
--PY-SEIY-M-GIVD-P--PV--L---VV----L---I-A---I--F-C-I-----FSV
M-L-------------N-Y------I----K------Q----------------------
------S-----------------------------------------------------
------S----------------------------------------------W------
------------------------------------------------------------
--------------------------------------------------RRLSLVNVLM
--NDICLRG-F------LA---Q---P----F--P----F-P-----R--QSNRKLK-L-
--ISMLV-C-FFSVI-TTTMYTSYLQSFMWGPPIDPKMCSFADLENS---R--Y---K--
---L--A--------------I---R----------------Q----Y------------
------------------------------DI-----E------------L---------
------------------------------------------------------------
---------------LRPFNVSMDHVEVFDESKQ-LEN-L-RD--SFD-DNH----MYPM
S--ALSWI---------A--FKE----QQKLFA---FPLFYYSE-KLCL-EP---ISFFS
FPVRR-HLPYRDLFEEHMMQQNEFGLSKYWIDR------------S--F---S-------
-----------------------------D---------------------M--------
V-------------------R------L---K---L-T------------T----M---K
----DFS-----P-T-R-LDDYIEVSDLFWVFGMY-------------------FTGLG-
-------------------------ISCCCF-------------------------GLE-
-----------L--LG------------------------------------------L-
------------------------------------------------------------
------------------------------------------------------------
----PSWTRLL-------------------------------------------------
------------------------------------------------------------
------------RL----------------------------------------------
----------------------------------------------T-----------N-
----W-------L---R----V---RN
>DsecIR52f GM21617 597 bp
M------------------------------------D--------W-------------
------L-----------------------------------------------------
------------------------------------------------------------
------------------------------------------------------------
-----------------------------------------I------------------
-------------------------------------------------------I----
-----------------------------------------L------------------
------------L-----------------------------------------------
------------------------------------------------------------
-------------------------------------------------------F----
------------------------------------------------------------
-------------------------C----------------------------------
------------------------------------------------------------
----T-------------------------------------------------------
------------------------------------------------------------
------------------------------------------------------------
------------------------------------------------------------
------------------------------------------------------------
------------------------------------------------------------
------------------------------------------------------------
------------------------------------------------------------
------------------------------------------------------------
---------------------GSALAKLSAVVGNSNRDLEDTILSLLQRLQLEKFFDTLL
VYGDNCTFSALSARFPVSSVLVSPGSSNFDWNYSSLTLILSCGLEVE-----R----EEN
-Y--RTLIKLQTNRRL---I------FLHEDNKPESVCGYYS---KK-EQY---------
------------------------------------------------------------
------------------------------------------------------------
-------N-----------------------------------I----------------
---------A-----------MV-------------------------------------
---------------------R--------------EN---FPQSGLIYSCR---L----
---F---H-----D--Q-------K---------Y--E---E------VN--IHDGKA-I
FI-------DQ-F-----R-N---------------------------------------
--------------------------------------------------------MQR-
----A----------------P--------------IRT----I-TDNLA-PR-------
-------------------S-M-------A------------------------------
----T--------I---------D--------P-----I-------------T--G-E--
-KKWIGFVANLLNNFIEKVNATLAM------Q---------------S---Q----L---
------------------A-E-V-E-------------GKIFFV-NISK-WTAN-DLLDI
GM----S-----V--DT-TWE-MR-NFDTFTYP--YL-M-C-SYC-FMVP-LP-D---KI
--PY-NEVY-G-VIID-P--GV--L---AL----L---F-L---I--F-C-T-----FST
L-L-------------I-Y------I----------------------------------
------------------------------------------------------------
------Q----------------------------------------------K------
------------------------------------------------------------
--------------------------------------------------RSLSLTSVLM
--NDMCLRG-F------LC---Q---T----F--P----F-P-----R--QCSRKLK-L-
--MCLLL-C-FASLM-TTTMYGAYLKAFLYSPPPQPMMRTFSDLERS---R--Y---K--
---I--A--------------M---N----------------W----A------------
------------------------------EM-----D------------M-L-RFE---
N-----------------------------------------------------------
-----------N---RILPHVSNERVEIIKDYHE-FVK-L-RE--SFN-SNY----VFPV
T--SVRWG---------T--YDE----QQKLLF---NPVFYYSE-NIYL-SR---DNILS
FPIRR-HLPYRNLFEEHILRQKEFGLLNHWIDH------------S--F---L-------
-----------------------------D---------------------M--------
L-------------------R------L---E---L-T------------P----H---T
----DMN-----E-P-S-VELAIDVDDLYWILGLY-------------------SLALG-
-------------------------ICCCCF-------------------------ALE-
-----------I--LG------------------------------------------S-
------------------------------------------------------------
----------------S-------------------------------------------
----SRW-NRY-------------------------------------------------
------------------------------------------------------------
------------KI----------------------------------------------
----------------------------------------------Y-----------I-
----S-------K---I----F---RN
>DsecIR54a GM21819 586 bp
M------------------------------------W--------T-------------
------V-----------------------------------------------------
------------------------------------------------------------
------------------------------------------------------------
-----------------------------------------I------------------
-------------------------------------------------------A----
-----------------------------------------G------------------
------------I-----------------------------------------------
------------------------------------------------------------
-------------------------------------------------------V----
------------------------------------------------------------
-------------------------L----------------------------------
------------------------------------------------------------
------------------------------------------------------------
------------------------------------------------------------
------------------------------------------------------WAPVLV
-----------AG-----------------------------------------------
------------------------------------------------------------
------------------------------------------------------------
------------------------------------------------------------
------------------------------------------------------------
------------------------------------------------------------
------------------SAVDLIFRAAAEHSLSVIMIRTDYCPHSWAKDIFQNQTIPVV
ILSDSETSINIRMFSRPLHVACLPG--LELQKDLELLENFTKSL-----------MDF-P
TQNKI----------V------YISNNVSDRTRMDYIFETCY---HR-LIW---------
------------------------------------------------------------
------------------------------------------------------------
-------N-----------------------------------I----------------
---------V------------G-------------------------------------
---------------------L---------------L--AADEHRYFYRYH---L----
---Y---P-----S--F-------Q---------T--E---Y------R---SLNSST-I
FD-------KE-F-----P-N---------------------------------------
--------------------------------------------------------MHG-
----H----------------P--------------LIV----M-PDQWL-PR-------
-------------------S-V-------L------------------------------
----Y--------L---------D--------R-----R-------------T--G-K--
-QILAGSVGRFFHVLSWKLNATLQL------S---------------K---K--------
----------------V-T-T-G-R--------------FLNAT-ALKE-LSES-FSVDV
PA----S-----L--T-IM-ERVE-QLASTSYP--ME-V-T-PVC-LMVP-VA-R---RI
--PI-KDIY-F-ILSS-V--SN--M---FL----A---I-V---I--V-F-S-----YGM
A-L-------------N-L------L----R------N----------------------
------V-----------------------------------------------------
------T--------------H--------------------------------------
------------------------------------------------------------
-----------------------------------------------RDVRLVDFVLNDK
-----ALRG-I------LG---Q---S----F-----N-L-PL---SR--S--FSTR-L-
--IFLML-G-IVGLN-VSSIFGAGLDTLMAHPPRQFQARSFAGLRRT---K--I---P--
---L--V--------------T---T----------------E----E------------
------------------------------DF-----P----------------------
------------------------------------------------------------
------------------TWMKLRVPMLVVNVSE-YNH-L-RN--GRN-TSN----AYFA
S--RLYWN---------L--FSE----QQKRFT---RELFIYST-DDCL-WS---LALLS
FQWPQ-NSLFTEPVSQLILEVNANGLYDFWVGM------------H--Y---Y-------
-----------------------------D---------------------M--------
T-------------------A------A---G---L-S------------G----L---E
----D-PSLQLTE-R-E-HPTSLRIVDFQWMWQAY-------------------GTFMV-
-------------------------LAILVF-------------------------LLE-
-----------V--SW------------------------------------------H-
------------------------------------------------------------
----------------G-------------------------------------------
----------I-------------------------------------------------
------------------------------------------------------------
-------------T----------------------------------------------
----------------------------------------------S-----------L-
----F-------V---S----L---VL
>DsecIR56a GM19852 603 bp
M------------------------------------G--------S-------------
------N-----------------------------------------------------
------------------------------------------------------------
------------------------------------------------------------
-----------------------------------------F------------------
-------------------------------------------------------F----
-----------------------------------------K------------------
------------R-----------------------------------------------
------------------------------------------------------------
-------------------------------------------------------N----
------------------------------------------------------------
-------------------------L----------------------------------
------------------------------------------------------------
----I-------------------------------------------------------
------------------------------------------------------------
------------------------------------------------------------
------------------------------------------------------------
------------------------------------------------------------
-------L----------------------------------------------------
------------------------------------------------------------
------------------------------------------------------------
---------------------------------F-----------------GLLASSNMQ
ILVGELE--N-------KLELDVDFLLGVTEFMGHIHGLHSITVYSDCIDIQPSIQQRIM
DKFVVPVYTIGSNLRRTNYNKLNNANIRIVLFTGLNDTILVNLNKTD-----V----PYS
-D--HFYMLAYASPIK---N------KSVELDFIEGVFILLW---KM-SID---------
------------------------------------------------------------
------------------------------------------------------------
-------N-----------------------------------A----------------
---------I--------------------------------------------------
--------------------LL--------------VR---GEFKMEMWAYF---Y----
---M------------------------------G--K--IH------NI--ELTKPN-S
FL-------ES-L-----R-K---------------------------------------
--------------------------------------------------------YN--
----Y----------------R--------------FVL----Q-VIDDP-PA-------
-------------------I-F-------W------------------------------
----Y--------N---------SSEQADVT-G-------------------G--G-D--
-LSVSGPVGLMIINFMRHLNVTTDI------V---------------P---V--------
----------------------S-G-------------KQNSQY-EFFQ-QQVD-WRAEN
---------------GA-NMV-GG-ALLKYSTL--VT-Q-S-RMC-LLVP-NR-R---MI
--PF-SRFL-D-KLVS-P--RV--H---KL----T---F-VSSIG-IF-V-V-----KY-
-------------------------F----S------H----------------------
------------------------------------------------------------
------------------------------------------------------------
------------------------------------------------------------
----------------------------------------------------RPRSFLDA
--LFCTIRF-F------FA---I---P----LPSN----I-L-----N--RFPLVDK-L-
--IEVFI-I-IFVEI-LLSSNISMTTSALTTGFWEPPIRNVETMRAS---G--L---Q--
---I--I--------------T---K----------------D----P------------
------------------------------TI-----P------------Q-----A---
F-----------------------------------------------------------
-----------K---ENILPSSLADLVTLVDEGT-YFH-H-IT--TLN-NTY----VYVV
Q--THNWQ---------I--FRL----YQQQLT---NEPFEIASEELCS--K---WRILG
MTLNP-KSPLRFMLKDYFYRILESGLQEKWLHM------------G--F---K-------
-----------------------------K---------------------F--------
C-------------------E------F---N---N-L------------Q----K---L
----PVD-----S-L-D-SWQPLSIEFFLNIIRAY-------------------IIGLV-
-------------------------IAIFAF-------------------------VGE-
-----------L--FH------------------------------------------S-
------------------------------------------------------------
----------------R-------------------------------------------
----------Y-------------------------------------------------
------------------------------------------------------------
-------------R----------------------------------------------
----------------------------------------------R-------------
----K-------N---V----K---KT
>DsecIR56b GM21971 406 bp
M------------------------------------L--------L-------------
------G-----------------------------------------------------
------------------------------------------------------------
------------------------------------------------------------
------------------------------------------------------------
------------------------------------------------------TD----
-----------------------------------------L------------------
------------------------------------------------------------
------------------------------------------------------------
------------------------------------------------------------
------------------------------------------------------------
------------------------------------------------------------
------------------------------------------------------------
------------------------------------------------------------
------------------------------------------------------------
------------------------------------------------------------
------------------------------------------------------------
------------------------------------------------------------
------------------------------------------------------------
------------------------------------------------------------
------------------------------------------------------------
------------------------------------------------------------
------------------------------------------------------------
------------------------------------------------------------
------------------------------------------------------------
------------------------------------------------------------
------------------------------------------------------------
------------------------------------------------------------
------------------------------------------------------------
------------------------------------------------------------
------------------------------------------------------------
------------------------------------------------------------
------------------------------------------------------------
---------------------I--------------SGV----I-RSPYS-FD-------
-------------------I-P-------H------------------------------
----A--------F---------I--------F-----N-------------V--S-V--
-PKFCGPYMEIVKHFAEVYHYQLFL------D----------------------------
----------------------P-L-----------E-RLPKKS-VVEQ-DIIS-GKYNL
SLHGVII-----RPEVTSEF---F-NVTQHSYP--LE-L-M-TNC-VMVP-LA-P---EL
--PK-WMYM-V-WPLG-K--YI--W---TC----L---F-L---G--T-F-Y-----VAL
L-L-------------R-Y------M---H-------W----------------------
----REP-----------------------------------------------------
---GNAT--------------R--------------------------------------
------------------------------------------------------------
-----------------------------------------------SYTRNVLHAVALL
-----MFSA-N------MN---M---C----V-------K-L-----K--H--ASIR-VI
I-FYTLL-Y-IFGFI-LTNYHLSHMTAFGMKPVFLRPIDTWSDLIHS---R--L---R--
---I--V--------------I---H----------------D----S------------
------------------------------LL----------------------------
------------------------------------------------------------
-------------------------DELRWLPVD-YQA-L-LA--SPS-RSY----AYVV
T--QDAWL---------F--FNR----QQKVLI---QPYFHLSK--VCF-G----GLFNA
LPMAS-NASFAGSLNKFILNVWQAGLWNYWEEL------------A--F---R-------
-----------------------------H---------------------A--------
E-------------------Q------A---G---Y-A------------K----V---F
----L-------D-T-Y-PVEPLNLEFFSTAWIVL-------------------FAGIP-
-------------------------ISSLAF-------------------------CLE-
-----------R--FI------------------------------------------H-
------------------------------------------------------------
----------------R-------------------------------------------
----------R-------------------------------------------------
------------------------------------------------------------
-------------K----------------------------------------------
----------------------------------------------Q-----RRPQYER-
----F-------E---C----Y---DY
>DsecIR56c GM21972 589 bp
M------------------------------------R--------S-------------
------S-----------------------------------------------------
------------------------------------------------------------
------------------------------------------------------------
-----------------------------------------F------------------
-------------------------------------------------------R----
-----------------------------------------I------------------
------------C-----------------------------------------------
------------------------------------------------------------
-------------------------------------------------------V----
------------------------------------------------------------
-------------------------F----------------------------------
------------------------------------------------------------
----L-------------------------------------------------------
------------------------------------------------------------
------------------------------------------------------------
------------L-----------------------------------------------
------------------------------------------------------------
------------------------------------------------------------
------------------------------------------------------------
------------------------------------------------------------
------------------------------------------------------TTYHTS
YGWNMQY--M---------LNLLSPFARLNVFQEIVWFVSPHQRFDQVDEFIMRIDEAFE
KTATQTVVNNNTEMRMIHSSARRNH-LSFVFTIGAEDPIMQVFSKVL-----L---GR-H
-I-YF----------S---M-VIYVDKVGEMQPIYDLLTFAY---NQ-QFF---------
------------------------------------------------------------
------------------------------------------------------------
-------N-----------------------------------S----------------
---------M------------V-------------------------------------
---------------------H-----------FESEE-----GINQLFGVS---K----
---F---P-----V--M-------S---------F-------------DN--RTDFMR-Y
IGKMWKQVQNA-R-----S-D---------------------------------------
--------------------------------------------------------VGG-
----F----------------G--------------FTT----P-LRQDL-PH-------
-------------------L-F-------Q------------------------------
----S----------------------------------------------------Q--
-GHYDGSTYRIIETFVSFINGSIKE------L---------------I--MP----P--D
----------------------G-L---------G-G-QAINMK-DALQ-LIRE-RKMEF
CA----H-----A--YAL-FM-PD-EELEKTYP--LL-V-V-QWC-LMVP-LY-N---SV
--ST-YFYP-L-QPFA-W--NV--W---FF----A---L-G---A--L-L-A-----LIL
LEL-------------M-W------L----R------M----------------------
------F-----------------------------------------------------
-------------------GGW--------------------------------------
------------------------------------------------------------
--------------------------------------------------------SGYQ
GAVLNSFCY-I------IN---V---P----I--E--GQL-Q-----Q-PC---LLRFL-
--LLATV-F-FHGFF-LSAYYSSNLGSILTVNLFHAQINTMNDIVSA---Q--L---P--
---V--M--------------I---I----------------D----Y------------
------------------------------EM-----E------------F-L-------
L-----------------------------------------------------------
----NLN----K---E--LPQEFLELLRPVDSAV-FSD-H-QT--SFN-SSF----AYFV
T--EDHWQ---------F--LDE----QQKHLK---QRLFKLS--SICF--G---SYHLA
FPLQM-DSSLWRDIEYFTFRIHSSGLLNFYARS------------S--F---G-------
-----------------------------S---------------------A--------
L-------------------H------A---G---L-V------------Q----R---M
----P-------D-T-Q-EYTSAGLQHLAIAFILL-------------------LVMSF-
-------------------------LAGIVF-------------------------VLE-
-----------T--L---------------------------------------------
------------------------------------------------------------
------------------------------------------------------------
------------------------------------------------------------
------------------------------------------------------------
------------------------------------------------------------
------------------------------------------------------------
-------------------------SR
>DsecIR56d GM19823 634 bp
M------------------------------------D--------N-------------
------R-----------------------------------------------------
------------------------------------------------------------
------------------------------------------------------------
-----------------------------------------A------------------
-------------------------------------------------------A----
-----------------------------------------E------------------
------------L-----------------------------------------------
------------------------------------------------------------
-------------------------------------------------------I----
------------------------------------------------------------
-------LRERNIFPTNGSDNIALLN----------------------------------
------------------------------------------------------------
----N-------------------------------------------------------
------------------------------------------------------------
---------------------------------------------------------MFV
------------L-----------------------------------------------
------------------------------------------------------------
------------------------------------------------------------
------------------------------------------------------------
------------------------------------------------------------
------------------------------------------------------EMFFRI
TQLYHFK--N---------FIFYISERLDLNNKDSKEFFHNFWTYFPMAPNLIITREHHL
GIPMMQFISTPSLVMVFTTGKDDPI-MELASHNQQGIHWLKTIFVLF-----P---SL-Q
-S-RH----------F---E-TNPESLAHFTAEIKDVYDWVW---RK-QFI---------
------------------------------------------------------------
------------------------------------------------------------
-------N-----------------------------------T----------------
---------F------------L-------------------------------------
---------------------V---------------T-----IKDNVFILD---P----
---Y---P-----T--P-------S---------I--V--NK------TG--VWRAEE-F
FH-------KY-A-----K-N---------------------------------------
--------------------------------------------------------MKG-
----Y----------------L--------------VRT----P-ILYDM-PR-------
-------------------V-F-------K------------------------------
----S--------D---------R--------P---TNR-------------Y--E-K--
-NFIHGTSGNLFLGFLEFVNATLVD--------------------------T----S--A
----------------------N-V---------T-D-DYLNMT-NLLD-LVSQ-GVYET
LI----H-----S--FTE-IT-TK-SVVSYSYP--IG-I-N-DCC-IMVP-YR-N---QS
--PA-DQFM-H-EALQ-E--NV--W---VL----I---S-L---F--T-L-Y-----ITV
A-I-------------Y-L------C----S------P----------------------
------L-----------------------------------------------------
------R--------------P--------------------------------------
------------------------------------------------------------
--------------------------------------------------------RDLS
AAFLQSICT-L------TY---S---V----P--T--FII-R-----T-PT--LRMR-Y-
--LYILL-A-IWGIV-TSNLYISRMTSYFTTAPPVRQINTVQDVVEA---N--L---R--
---I--K--------------M---L----------------A----I------------
------------------------------EY-----D------------R-M-------
A-----------------------------------------------------------
----KSP----L---Q--YPESYLHQVDLVDKHM-LDL-H-RD--PFN-TSF----GYTV
S--SDRWR---------F--LDL----QQFHLR---KPIFRLT--EICE--G---PFYHV
FRLHK-DSHMRSVMTEYIMIAQQAGLMIHWERE------------A--F---W-------
-----------------------------E---------------------A--------
M-------------------H------L---H---R-I------------K----V---H
----L-------F-D-D-EPMALSLDFFSSLLRTW-------------------TLGLI-
-------------------------IAGLAF-------------------------AGE-
-----------M--KW------------------------------------------H-
------------------------------------------------------------
----------------E-------------------------------------------
--------HVT-------------------------------------------------
----------------------------------------------------------FK
RRPAIRINIYRKPR----------------------------------------------
---------------------------------------------SF-------------
--L-R-------R---F----M---KL
>DsecIR60a GM11847 714 bp
M------------------------------------W--------C-------------
------N-----------------------------------------------------
------------------------------------------------------------
------------------------------------------------------------
-----------------------------------------N------------------
-------------------------------------------------------P----
-----------------------------------------G------------------
------------V-----------------------------------------------
------------------------------------------------------------
-------------------------------------------------------I----
------------------------------------------------------------
-------------------------I----------------------------------
------------------------------------------------------------
----I-------------------------------------------------------
------------------------------------------------------------
---------------------------------------------------------IFL
-----------GQ-----------------------------------------------
-------------------TFNLCQGIVNPSNETANTVIFMLPEKDLGPDVWQAGVSCLD
SFAQIFFF----------------------------------------------------
------------------------------------------------------------
------------------------------------------------------------
--------RKPTERFTRAYNLMLTHAFNLSSPAD--------------------------
------------------------QIQEGFSKLINEAVTNPGPPDRKELFQMRVASDYNI
TYGTEDQGELILADNYVIVVDSVTR--LKELMAKKIAKMRSWNPGARFLVLFH-------
----------------NATCRNY-PLGVASSIFKDLMEMFYV---HR-VAL---------
------------------------------------------------------------
------------------------------------------------------------
-------L-----------------------------------Y----------------
---------A-----NSSMNYNL-------------------------------------
---------------------L---------------VN--DYYSNVNCRIL---N----
---V---Q-----S-VG-----QCH---------D--G-QLY------P-NNAVVKAS-M
QD-------YV-S-----GFS---------------------------------------
--------------------------------------------------------PRN-
----C----------------T--------------FFA----C-SSISA-PF-------
------------------------------------------------------------
----------------------------------------------------V--E-A--
-DCILGLEMRILGFMKNRLKFDVNQ------T---------------C---S----L--E
------------------S-R-G-E---------MY--GPANWT-GLLG-KVQN-NECDF
VF----G-----G--YYPDNE-VA-DHFWGSDT--YL-Q-D-AHT-WYIK-MA-D---RR
--PA-WQAM-V-GIFE-A--YT--W---IG----F---I-L---I--L-I-I-----CWL
F-W-------------F-A------L----V------K----------------------
------I-----------------------------------------------------
------------------------------------------------------------
------------------------------------------------------------
--------------------------------------------------LPEPKYYQQL
-----SLTA-INALAVSIS---I---A----V--Q--E-R-P-----I--C--ETTR-L-
--FFMAL-T-LYGLN-VVAMYTSKMIATFQDPGYLHQLDELTEVVAA---G--I---P--
---F--G--------------G---------------------------H----------
------------------------------EE-----S------------R-D--WF---
E-----------------------------------------------------------
-------------------------NDDDMWIFNGY-N---ISPEFIP-QSK----NLEA
V--KWGQR---------C--ILSNRMYTMQSPL---ADVIYAFP--NNV--F---SSPLQ
MIMKA-GFPFLFEMNSIIRLMRDVGIFQKIDAD------------F--R---Y-------
------------------------------------------------------------
---------------------------N--NT---Y--------------L--NRI---N
KMRPQ-------F-P-D-TAIVLTKEHLKGPFFIL-------------------VVGSC-
-------------------------CAALTF-------------------------LVE-
-----------L--MI------------------------------------------H-
------------------------------------------------------------
----------------S-------------------------------------------
----------W-------------------------------------------------
------------------------------------------------------------
-------------R----------------------------------------------
TQLVSTSEQQDRRRARRRRRRRKAAKDNRWQRQVQVAPVVRFTPVKR-----------R-
----K---VFQGQ---T----S---QK
>DsecIR60b GM11866 575 bp
M------------------------------------R--------L-------------
------S-----------------------------------------------------
------------------------------------------------------------
------------------------------------------------------------
-----------------------------------------L------------------
-------------------------------------------------------Y----
-----------------------------------------L------------------
------------I-----------------------------------------------
------------------------------------------------------------
-------------------------------------------------------V----
------------------------------------------------------------
-------------------------A----------------------------------
------------------------------------------------------------
----I-------------------------------------------------------
------------------------------------------------------------
------------------------------------------------------------
------------------------------------------------------------
------------------------------------------------------------
------------------------------------------------------------
------------------------------------------------------------
------------------------------------------------------------
------------------------------------------------------------
--GLVDA--H-------CVSLRYILNALEEELQYRAILLVESSSESESCWEHRYIQGAVP
ILNFNSNQSLYLKDAFNTNILALVC---LNENVESTMQALDENLEDM-----R----D-T
-P--T----------I---L------FVLSDSEVQDVFLKCL---RS-KML---------
------------------------------------------------------------
------------------------------------------------------------
-------N-----------------------------------V----------------
---------L------------A-------------------------------------
---------------------F---------------K---GLDRGFVYSFR---A----
---F---P-----T--F-------R---------V--I---E------RD--VMDILQ-Y
FE-------HQ-L-----E-D---------------------------------------
--------------------------------------------------------LGG-
----H----------------T--------------LTT----L-PDNIA-PR-------
-------------------T-V-------V------------------------------
----Y--------R---------S--------P-------------------D--G-S--
-RKLAGYLYPFMLNYVSTINATLKI------C---------------W--HL--------
------------------V-P-E-D-------------GMIQLG-EVVR-LSEI-HDVDF
PL-----------GIH---GI-EH-GSTSQNVP--LE-V-S-SWF-LMLP-ME-P---SL
--PR-AQFF-I-ML------GF--E---K-----I---T-P---V--L-L-L-----FTI
L-L----------------------S----T------A----------------------
------H-----------------------------------------------------
---RIEL----------------------------------------------G------
------------------------------------------------------------
--------------------------------------------------LRPSWRCYVL
--GDRVLRG-A------LA---Q---A----F--F----L-P-----R--RLSVKLM-L-
--VYSLI-L-LNGFT-FSNYAITSLETWLVHPPSGHPIHSWEQMRTL---N--L---K--
---V--L--------------I---V----------------P----S------------
------------------------------EL-----D------------S-M-T-I---
A-----------------------------------------------------------
-----------L---GEEFTDSNSDLFEHSKSGN-FQD-K-RL--AMD-QSY----AYPV
T--CTLWP---------L--LEH----AQIRLP---KPEFRRSR-EMVL-IP---LLIMA
MPLPK-NSMFHKSLSRYRARTHQSGLYEFWFKR------------S--F---D-------
-----------------------------E---------------------L--------
V-------------------A------L---R---K-I------------H----Y---K
----VND-----D-H-Q-TYRDFEWQDFSYVWLGF-------------------VGGTI-
-------------------------ASSLVL-------------------------LAE-
-----------I--GY------------------------------------------H-
------------------------------------------------------------
----------------R-------------------------------------------
----------W-------------------------------------------------
------------------------------------------------------------
------------------------------------------------------------
------------------------------------------------------------
---------------------Q---LN
>DsecIR60e GM11821 568 bp
M------------------------------------L--------S-------------
------F-----------------------------------------------------
------------------------------------------------------------
------------------------------------------------------------
-----------------------------------------L------------------
-------------------------------------------------------L----
-----------------------------------------G------------------
------------S-----------------------------------------------
------------------------------------------------------------
-------------------------------------------------------V----
------------------------------------------------------------
-------------------------L----------------------------------
------------------------------------------------------------
----L-------------------------------------------------------
------------------------------------------------------------
------------------------------------------------------------
----------S-L-----------------------------------------------
------------------------------------------------------------
------------------------------------------------------------
------------------------------------------------------------
------------------------------------------------------------
------------------------------VGAP--------------------------
------------------------DLEYIQVEVLQDLNLALQTELNVFIDFECCAASEIL
HKLDTPRILLSSNSSEARDLRIRGN--FTESALIIVSVMESGLDPLAASLLPR----L-L
-D--E----------LHALHIVF-FSNEEPGFPKHDLYTYCF---KE-GFV---------
------------------------------------------------------------
------------------------------------------------------------
-------N-----------------------------------V----------------
---------I------------L-------------------------------------
---------------------L---------------S------GTRLYSYL---P----
---Y---P-----R--I-------Q---------T--I---S--------LSNVSDYF-N
RA-------RI-I-----R-N---------------------------------------
--------------------------------------------------------FQG-
----F----------------P--------------VRI----L-RSTLA-PR-------
-------------------D-F-------E------------------------------
----Y--------S---------N--------E-------------------Q--G-D--
-LVRAGYLFTAVKELTCRYNATIES------V---------------P---IPDLPE---
------------------Y---------------------DVYW-AVSE-MLHS-KKLDI
VC-------------YFKDFS----LEVAYTAP--LS-I-I-REY-FMTP-HA-R---PL
--SS-YLYY-S-KPFG-W--TL--W---AV----V---I-S---T--V-L-Y-----GTL
M-L-------------H-L------A----A------R----------------------
------G-----------------------------------------------------
------A--------------R-------------------------------V------
------------------------------------------------------------
----------------------------------------------------QMGKCLLY
-----SLSH-I------LY---N---C----H--Q--K-I-R----VA--G--WRDV-A-
--IHGIL-T-IGGFI-LTNVYLATLSSILTSGLYDEEYNTLEDLARA---P--Y---P--
---S--L--------------H---D----------------E----YY-----------
--------------------------------------------------R-S--QM--K
A-----------------------------------------------------------
---------------KTFLPERFRRNSLTLNATLLK-A-Y-RD--GLN-QSY----IYML
Y--EDRLE---------L--ILM----QQYLLK---TPRFNMIR--QAV--G---FTLES
YCVSN-SLPYLAMTSEFMRRLQEHGISIKMKAD------------T--F---R-------
-----------------------------E---------------------L--------
I-------------------Q------Q---G---I-Y------------T----L---M
--R-D-------D-E-P-PATAFDLDYYFFAFVLW-------------------AVGLS-
-------------------------SSLLVF-------------------------FVE-
-----------F--VS--------------------------------------------
------------------------------------------------------------
------------------------------------------------------------
------------------------------------------------------------
------------------------------------------------------------
------------------------------------------------------------
------------------------------------------------------------
---------------------G---HL
>DsecIR60f GM11869 592 bp
M------------------------------------R--------F-------------
------H-----------------------------------------------------
------------------------------------------------------------
------------------------------------------------------------
-----------------------------------------L------------------
-------------------------------------------------------I----
-----------------------------------------I------------------
------------L-----------------------------------------------
------------------------------------------------------------
-------------------------------------------------------T----
------------------------------------------------------------
-------------------------V----------------------------------
------------------------------------------------------------
----V-------------------------------------------------------
------------------------------------------------------------
------------------------------------------------------------
------------------------------------------------------------
------------------------------------------------------------
-------C----------------------------------------------------
------------------------------------------------------------
------------------------------------------------------------
------------------------------------------------------------
LGHTCAQ--P-------EVLNLNSILVSLRLELSFETLLILRGSGGNDFCWEHFDLDRYP
HLNFNANQSIYLKGGVSRKILALVC-LDSAEETEVVMKALGENLMDM-----R----G-T
-P--I----------L---L------LVGLEANISSLFEGCF---SH-QML---------
------------------------------------------------------------
------------------------------------------------------------
-------N-----------------------------------V----------------
---------L------------A-------------------------------------
---------------------L---------------S---TLNPKFVYSYR---A----
---F---P-----F--F-------K---------V--V---R------RR--ISQVDR-F
FG-------AQ-V-----K-D---------------------------------------
--------------------------------------------------------LQG-
----Y----------------P--------------IAT----V-PYNLL-PR-------
-------------------S-V-------I------------------------------
----Y--------K---------D--------G-------------------E--G-R--
-RQMTGYLTHFYRNFARSLNASLLV------R---------------W--DL--------
------------------V-P-E-D-------------ETPSIE-ATAA-LLRD-GLVDF
PL----V-------LT---TL-AP-EPFYPSHV--GE-I-T-SWF-LMLP-VE-P---DV
--SP-SSLY-F-NL------KG--W---QY----F---L-G---L--M-I-I-----LAL
L-L-------------V-N------A----H------R----------------------
------L-----------------------------------------------------
---QSGQ----------------------------------------------G------
------------------------------------------------------------
--------------------------------------------------LLTLRCGNIL
--GDHVLRA-I------LA---Q---S----F--V----M-P-----S--RLSFSRT-L-
--LYSLL-M-MAGLI-VSTFYSANLATLLVHPPAAFRILSYDDLRRA---R--G---K--
---I--L--------------I---S----------------Q----Q------------
------------------------------EL-----P------------T-LND-S---
V-----------------------------------------------------------
-----------G---REVLERNLDTFEVTPSVVD-FLA-H-RN--ELN-TSF----AYPV
T--NTLWP---------F--LQL----KQIRMH---RPLFRRSN-EITF-TR---FMPVT
MPMAR-NSIYRDVFNTYLSRTLASGLYDLWFRR------------S--Y---Q-------
-----------------------------E---------------------A--------
V-------------------A------V---G---K-L------------N----Y---T
----VDP-----A-P-S-LYHDLVWEDLYYVWIAY-------------------LGGTM-
-------------------------VGIGML-------------------------AAE-
-----------I--AC------------------------------------------S-
------------------------------------------------------------
----------------K-------------------------------------------
----------W-------------------------------------------------
------------------------------------------------------------
-------------G----------------------------------------------
--------------------------------------------PLR-----------R-
----A-------P---I----E---MH
>DsecIR62a 606 bp
M------------------------------------Y--------L-------------
------Q-----------------------------------------------------
------------------------------------------------------------
------------------------------------------------------------
-----------------------------------------F------------------
-------------------------------------------------------L----
-----------------------------------------F------------------
------------A-----------------------------------------------
------------------------------------------------------------
-------------------------------------------------------L----
------------------------------------------------------------
-------------------------L----------------------------------
------------------------------------------------------------
----M-------------------------------------------------------
------------------------------------------------------------
------------------------------------------------------------
------------------------------------------------------------
------------------------------------------------------------
------------------------------------------------------------
------------------------------------------------------------
------------------------------------------------------------
--------SRYQIVATENFDRAFELALFLDRIGR--------------------------
------------------------VHRLHAITIVNSVGSVDPSYLDDLHRGLMCNSSNHF
YLLPQMTATDKDSSHVRFSSLQDEE--TIYLVFARDSKDAVIYMQAERARGRR-------
----------------YTRTMFL-LRKQESHKDMKYFFELLW---KL-QFR---------
------------------------------------------------------------
------------------------------------------------------------
-------S-----------------------------------A----------------
---------L------------V-------------------------------------
-----------------------------------------VVAARNFYQMD---P----
---Y---P-----T--V-------R---------V--I-RMR------R-LSSYDPHH-V
FP------PAN-R-----R-N---------------------------------------
--------------------------------------------------------FRG-
----Y----------------R--------------MRL----P-VQQDV-PN-------
-------------------T-F-------W------------------------------
----Y--------K---------N--------R-----R-------------T--K-A--
-WELSGLGGILINRLMMYLNVTMDL------F---------------S---F--------
-------------------------------EVNGS--TLLNMA-ALTD-LIVE-GKAEL
SP----H-----L--Y-DTVQ-SN-TNVDYSYP--TQ-V-A-PRC-FMIP-LD-N---EI
--SR-SLYV-F-LPFS-L--PM--W---LC----L---L-F---V--L-L-V-----VHF
V-----------------Y------V----R------R----------------------
------L-----------------------------------------------------
------L--------------P--------------------------------------
------------------------------------------------------------
----------------------------------------------------------DG
-----HFWA-I------LG---VPGAG----P--V--K-Y-G-----N--R--KPGR-G-
--LSTFLIL-FGIFI-LVQTYSTKLTSYLTVTLIRRPANSLEQMFLL---P--Y---R--
---I--L--------------V---V----------------P-----------------
------------------------------SD----------------------------
-------VY----AIVDSLGH---------------------------------------
---AKQF----STKFSF------TDADNFNKKRI-----------SMD-PNY----IYPI
T--TIRWR---------F--FDL----QQRFLR---KKRFYFSK--ICH--G---SFPYQ
YQLRV-DSHLKDALHRFLLHVQQAGLHDLWLET------------C--Y---R-------
-----------------------------K---------------------A--------
H-------------------R------M---G---Y-L------------K--DFS---T
LAELE-------E-K-L-RLRPLALNLLVPAFSLF-------------------LCGLL-
-------------------------GSGIAF-------------------------VVE-
-----------I--RH------------------------------------------S-
------------------------------------------------------------
-------------FGCR-------------------------------------------
----------Q-------------------------------------------------
------------------------------------------------------------
-------------K----------------------------------------------
--------------------------------------------PPS-----------I-
----N-------R---N----A---GD
>DsecIR64a GM13920 863 bp
M------------------------------------H--------W-------------
------W-----------------------------------------------------
------------------------------------------------------------
------------------------------------------------------------
-----------------------------------------L------------------
-------------------------------------------------------L----
-----------------------------------------L------------------
------------F-----------------------------------------------
------------------------------------------------------------
-------------------------------------------------------L----
------------------------------------------------------------
-------------------------P----------------------------------
------------------------------------------------------------
----L-------------------------------------------------------
------------------------------------------------------------
-------------------------------------------------------SCQGL
-----------PE-----------------------------------------------
------------------RELLELELDYGLAEPQRTSLVQSSLILQFSQDYKHIPR----
-------I----------------------------------------------------
------------------------------------------------------------
------------------------------------------------------------
------------------------------------------------------------
------------------------------------------------------------
---------------------------TYFTCQKPHLQTPNQIPNAA-----EHCDAF-A
AKNFQ----------L---I-KSLYESELFVRIVLLDVLAQA---AA-PSS---------
------------------------------------------------------------
------------------------------------------------------------
-------GRPNRPGSGPTGGFSQTPSQAQSNSEWLEGVLRMEALRQIAVVDLACGAVSRR
FLELASTKML------------YSEKFHWLLIEDFAWHGRTQTAERSEKRDDGEMEEEEP
PGQQIQATDDEDLPSIESFLGGMNLYMNTELTLAKRMSE-AAHYTLFDVWNPGLNY----
---G---G-----HVNL-------T--------EIGSFTPSEGIQLHTWF--RTTSTV-R
RR-------MD-M----QH-A---------------------------------------
--------------------------------------------------------RVR-
----C----------------M--------------VVV----T-NKNMT-G--------
------------------------------------------------------------
-----------TLM---------Y--------YLTHTVS-------------G--H-I--
-DTMNRFNFNLLMAVRDMFNWTFVL------S---------------R---T----T---
------------------S-W-G-Y-----------V-KNGRFD-GMIG-ALIR-NETDI
GG----S-----P--IFYWLE-RH-KWIDVAGR--SW-S-S-RPC-FIFR-HP-R---ST
-QKD-RIVF-L-QPFT-N--DV--W---VL----I---V-G---C--G-V-L-----TVF
I-L-------------W-F------L----T------T---------IEWKLVPHDGSAL
IKPKGGAPPRHHYQQKQHQEQVEAPVRPITAVSVVVSKEKVEEKQEEYEDSTPIDAGTLW
QRCYQKL--------------NKYIKDRKAKQKKAP------------------------
------------------------------------------------------------
------------------------------------------------ERVGLFLESVLF
-----FVGI-I------CQ---Q---G----L--G--F-S-T-----S--F--VSGR-C-
--IVITS-L-LFSFC-IYQFYSASIVGTLLMEKP-KTIKTLSDLVHS---S--L---K--
---V--G--------------M---E----------------D----I------------
------------------------------LY-----N------------R-D--YF---
LHT--K-------------DPVSMELYAKKITSVSTNKENEGDEDEPVDPNPASTDPAKS
YRDIVHS----H---E--TGAHAKDNAASNWLDP-ETG-L-LR--VKH-ERF----AFHV
--DVAA-----------A--YKI----IAETFS---EQDICDLT-EVSM-FP---SQKTV
SIMQK-NSPMRKVISYGLRRVTETGILTYHFNV------------W--H---S-------
------------------------------------------------------------
--------------------R-----KP---P---C-V------------K----K----
------------I-E-T-SDLHVDMDTVSSALLIL-------------------LFSYG-
-------------------------ITLMIL-------------------------GTE-
-----------I--LY------------------------------------------S-
------------------------------------------------------------
----------------K-------------------------------------------
----------W-------------------------------------------------
------------------------------------------------------------
-------------H----------------------------------------------
----------------------------------------------N-----------R-
-IQLQ-------W---V----G---AT
>DsecIR67a GM24856 576 bp
M------------------------------------W--------P-------------
------I-----------------------------------------------------
------------------------------------------------------------
------------------------------------------------------------
-----------------------------------------L------------------
-------------------------------------------------------V----
-----------------------------------------P------------------
------------V-----------------------------------------------
------------------------------------------------------------
-------------------------------------------------------L----
------------------------------------------------------------
-------------------------L----------------------------------
------------------------------------------------------------
------------------------------------------------------------
------------------------------------------------------------
------------------------------------------------------------
------------------------------------------------------------
------------------------------------------------------------
------------------------------------------------------------
------------------------------------------------------------
------------------------------------------------------------
------------------------------------------------------------
----L------------FNETSWLNPILASIYKDRHHETVLLLQHSQHVDASGLERFPWP
VFSFNEQMDFYVRENYNSEMLVLIWQTGNSDWDLDLWQALDRSLLNM-----R----K-V
-R-----------VLL---L------RKWEKIPTADVAAAAE---HL-LFL---------
------------------------------------------------------------
------------------------------------------------------------
-------H-----------------------------------V----------------
---------A------------V-------------------------------------
---------------------I--------------------GQGNRIYRLQ---P----
---Y---A-----P--Q-------S---------W--L----------QV--DPIESP-I
FI--------K-V-----R-N---------------------------------------
--------------------------------------------------------YFG-
----R----------------Y--------------IVT----L-PDQFP-PR-------
-------------------S-I-------V------------------------------
----Y--------R---------N--------P-----K-------------T--G-E--
-LQMTGYVYKFLLEFIRIYNFTFRW------Q---------------R---P--------
------------------I-V-Q-G-------------ERMNLI-LLRN-MTLN-GTINL
AI----S-----LCGF---EA-PS-ELGVFSHV--YD-M-E-DWY-IMVP-RA-Q---EI
--SI-ADVY-V-VMVG-G--KF--L---IV----L---I-I---F--Y-F-I-----FTI
----------------L-D------T----C------F----------------------
------G-----------------------------------------------------
---PVLL----------------------------------------------K------
------------------------------------------------------------
--------------------------------------------------ERVDWSNLLL
--NERMISG-I------MG---Q---S----F--N----M-R-----A--RNTISSK-V-
--TNATL-F-LLGLV-LSTLYAAHLKTLLTKRPTSQQISNFKQLRDS---P--V---T--
---V--F--------------F---E----------------E----A------------
------------------------------ER-----F-------------YL---K---
N-----------------------------------------------------------
-----------A---WDRPIRYIKDQLHFRETVE-YNA-L-RS--GLN-RSN----AFSA
L--TSEWL---------I--VAK----RQELFK---QPIFTVQP-ELRVIQT---SVLLS
LVMQS-NSIYEDHINDLIHRVQSAGIVEYWKQQ------------T--L---R-------
-----------------------------E---------------------M--------
I-------------------T------M---G---M-I------------S----Q---K
----DPF-----P-Y-V-AFREFKVGDLLWIWILW-------------------ASFLF-
-------------------------MSSVIF-------------------------LCE-
-----------L--LV------------------------------------------N-
------------------------------------------------------------
----------------C-------------------------------------------
------------------------------------------------------------
------------------------------------------------------------
------------------------------------------------------------
------------------------------------------------------------
------------F---I----S---KP
>DsecIR67b GM19390 573 bp
E------------------------------------L----------------------
------L-----------------------------------------------------
------------------------------------------------------------
------------------------------------------------------------
-----------------------------------------Y------------------
-------------------------------------------------------L----
-----------------------------------------N------------------
------------T-----------------------------------------------
------------------------------------------------------------
-------------------------------------------------------V----
------------------------------------------------------------
------------------------------------------------------------
------------------------------------------------------------
------------------------------------------------------------
------------------------------------------------------------
-------------------------------------------------QSLSLF----D
-----------GN-----------------------------------------------
------------------------------------------------------------
-------R----------------------------------------------------
------------------------------------------------------------
------------------------------------------------------------
------------------------------------------------------------
-----------------LGQTVQELNNIYQTELNVFLEFGNGADILESAKGTFVPTLWIK
NPQNQKVLKGNFSSCSLTTLYLEDE-----------HLDRGLHYLAN-----W----LWE
-Y--H----------H--LQ-VLIFFNGGSYDKLIQIFSRCF---NE-GFV---------
------------------------------------------------------------
------------------------------------------------------------
-------N-----------------------------------I----------------
---------L------------V-------------------------------------
---------------------M---------------LP----DSDELYTFM---P----
---Y---Q-----D--L-------K---------I--L------------NLKSIKEFYN
LS-------SN-K-----M-D---------------------------------------
--------------------------------------------------------FNG-
----Y----------------N--------------ITS----GLVTAGA-PR-------
-------------------W-F-------S------------------------------
----F--------R---------D--------R-------------------Q--N-R--
-LILSGYMFRMIVDFTNHFNGSVRL------M---------------D------------
---------------------------------------VLTVN-DGLE-LLAN-RTIDF
F-----------P-FLI---R-PL-ERFSMTNI--LY-L-E-NCG-LIVP-TS-R---PL
--PN-WVYL-I-RPYA-F--NT--W---IA----W---L-I---M--L-T-Y-----CSL
A-L-------------R-I------F----S------R----------------------
------G-----------------------------------------------------
---Q-------------------------------------------------I------
------------------------------------------------------------
----------------------------------------------------SLSAAFLK
-----VLRL-V----MYLS---G---S----R--D--M-G-T-----R-PT--TRRL-F-
--LFVIL-T-TSGFI-LTNLYVAQLSSNSTAGMYEKQLNTWEDLDKT---D--S---I--
---W--P--------------L---I----------------D----V------------
------------------------------DI-----K------------T-M---E---
K-----------------------------------------------------------
---------------LIPDRKKLLKRIVPTSEAD-VDI-Y-RR--NLN-TSC----IHSG
F--FDRID---------F--ALY----QQKFLR---FPIFRKFL-HILY------QQPLQ
ISAAF-GRPYLQLFNWFVRKIFESGIYLKMKDD------------A--Y---H-------
-----------------------------H---------------------G--------
I-------------------Q------S---G---L-L------------N----L---A
----FRD-----R-H-L-EVKSNDVEYYYLIAGLW-------------------FGGLT-
-------------------------LATVCF-------------------------LVE-
-----------L--LI------------------------------------------G-
------------------------------------------------------------
----------------Y-------------------------------------------
----------A-------------------------------------------------
------------------------------------------------------------
-------------R----------------------------------------------
-------------------------------------------IKVT----------IS-
----Y-------K---I----N---IM
>DsecIR68a GM24763 700 bp
M------------------------------------R--------C-------------
------L-----------------------------------------------------
------------------------------------------------------------
------------------------------------------------------------
-----------------------------------------G------------------
-------------------------------------------------------I----
-----------------------------------------L------------------
------------I-----------------------------------------------
------------------------------------------------------------
-------------------------------------------------------V----
------------------------------------------------------------
---------------------------------------------A--------------
-----------------------------------------------------NISLA--
----L-------------------------------------------------------
------------------------------------------------------------
------------------------------------------------------------
----------ATS-----------------------------------------------
------------------------------------------------------------
------------------------------------------------------------
------------------------------------------------------------
------------------------------------------------------------
--------IPIPIANHSPLGSYEMHLKILLQKIL--------------------------
------------------------WVANVKRCFAVITDDLHYPIYDRIFFESVGRRVIPF
FVMRTNESEDLQRPSKQVELFVKAI--KSSDCELNVITILNGWQVQRFLGYIY-------
----------------DNRSLNM-QKKFVLLYDSRLFDSDMI---HL-WSV---------
------------------------------------------------------------
------------------------------------------------------------
-------F-----------------------------------I----------------
---------G-----AIFLKRQL-------------------------------------
---------------------D---------------NK--YTISTIAFPGI---L----
---S---G-----V-LV-----MKN---------I--V-NWE------L-GKGVNGRI-L
FA-------DK-T-----S-N---------------------------------------
--------------------------------------------------------LFG-
----T----------------S--------------LPV----A-ISEHV-PM-------
-------------------V-L-------W------------------------------
----A--------N---------A---------------------------------S--
-KSFQGVEVEIMNALGKALNFKPVY------Y----KPNQTENMDWEL---D--------
---------------GTAY-G-G-G---NPDLYGQN--GTHIDS-MLVD-EVAA-HSARF
AI----G-----D--LHLFQV-YL-KLVELSAP--HN-F-E-CLT-FLTP-ES-S---TD
--NS-WQTF-I-LPFS-A--GM--W---AG----V---L-L---S--L-F-V-----VGT
V-F-------------Y-A------I----S-----------------------------
------------FLNAIINGNVSSEFFRCLRPNRSVPMDPKIYRRISFRIAISRYRPSKG
DRMPRDL----------FDGYA--------------------------------------
------------------------------------------------------------
-------------------------------------------------------NCILL
-----TYSM-L------LY---V---A----L--P--R-M-P-----R--N--WPLR-V-
--LTGWY-W-IYCIL-LVATYRASFTAILANPAARVTIDTLEDLLRS---H--I---P--
---P--T--------------A---G----------------A-----------------
------------------------------NE-----N------------R-Q--FF---
LDA--N-------------DE---------------------------------------
----VAR----K---VG------EKMQVVGYSDD-----------LTS-RIAKAQCAYY-
DNEFYLRY---------L--RVA----D---ES---GSALHIMK--ECV--L---HMPVV
LAMEK-NSALKPRVDASIQHLAEGGLIAKWLKD------------A--I---E-------
-----------------------------H---------------------L--------
P-------------------A------E--------------------------------
----A-------L-A-P-QEALMNIQKFWSSFVAL-------------------LIGYV-
-------------------------ISLLTL-------------------------FAE-
-----------R--WH------------------------------------------F-
------------------------------------------------------------
----------------K-------------------------------------------
----------H-------------------------------------------------
------------------------------------------------------------
------------------------------------------------------------
----------------------------IVMKHPMYDVYNPSLYYNF-----------K-
----R-------T---Y----P---QH
>DsecIR68b GM24681 641 bp
M------------------------------------K--------F-------------
------L-----------------------------------------------------
------------------------------------------------------------
------------------------------------------------------------
-----------------------------------------V------------------
-------------------------------------------------------G----
-----------------------------------------L------------------
------------L-----------------------------------------------
------------------------------------------------------------
-------------------------------------------------------L----
------------------------------------------------------------
-------------------------Q----------------------------------
------------------------------------------------------------
----L-------------------------------------------------------
------------------------------------------------------------
------------------------------------------------------------
------------------------------------------------------------
------------------------------------------------------------
------------------------------------------------------------
------------------------------------------------------------
------------------------------------------------------------
-------------------------------------------------------YLPGN
YALAGIA--C---------RIAVEQNVQVTYLYRCASCPASFDAEYSALEVDLYRCVGSR
LPVITRNIEAHELEPFRRTDSLSIF-QIPTAEKGDSLVRRILDMLNP-----L---QR-R
-K-HL----------H---K-YLFIWPDAGRHQLLRLFRGSW---AK-KLL---------
------------------------------------------------------------
------------------------------------------------------------
-------Y-----------------------------------G----------------
---------L------------A-------------------------------------
---------------------I--------------TG-----RENGTFDFD---P----
---F---A-----W--G-------G------------L--QV------VQ--RLDGEV-S
YP-------KK-M-----K-N---------------------------------------
--------------------------------------------------------LRG-
----Y----------------P--------------LRF----S-MFTDP-LM-------
-------------------A-V-------P------------------------------
-------------R---------S--------P---VET-------------A--G-Y--
-QAVDGMAARV---IGEMLNASVTY------V---------------F---P----E--D
---------------NE-S-Y-G-R---------C-L-PDGNFT-GVVN-DIVG-GHTHF
AP----N-----S--RFVLDC-IW-PAVEVLYP--YT-R-R-NLH-LVVP-AS-E---IQ
--PE-YLIF-V-RVFR-R--TV--W---YL----L---L-V---T--L-L-V-----VVL
V-F-------------W-V------M----Q------R----------------------
------L-----------------------------------------------------
------Q--------------R--------------------------------------
------------------------------------------------------------
---------------------------------------------RIPRRGVTQFQATWY
EILEMFGKT-H------VG---E---P----A--G--R-L-S-----S-FS---SMR-T-
--FLMGW-I-LFSYV-LSTIYFAKLESGFVRPSYEEQVDRVEDLAHL---D--V---H--
---I--Y--------------A---V----------------T----T------------
------------------------------MYDAVRSA------------L-T-------
E-----------------------------------------------------------
----YQY----G---L--LENRSRQLPLGLTTSY-YQP-V-VR--RRD-RRA----AFIM
R--DFHAR---------DFLAIT----YDSQAE---RPAYHIA--REYL--R---SMICT
YILPR-GSPFLHRLESLYSGFLEHGFFEHWRQM------------D--L---I-------
-----------------------------T---------------------R--------
V-------------------GASPDAEE---F---L-EDLGDQTDTDSGSN----E---L
----A-------I-R-N-KKVVLTLDILQGAFYLW-------------------SVGIG-
-------------------------ISCFGF-------------------------AVE-
-----------H--AH------------------------------------------W-
------------------------------------------------------------
----------------F-------------------------------------------
----------W-------------------------------------------------
------------------------------------------------------------
-------------R----------------------------------------------
----------------------------------------------R--QTLRDAAEAR-
--SDL-------Q---I----H---LR
>DsecIR75b GM24302 504 bp
M------------------------------------N--------F-------------
------S-----------------------------------------------------
------------------------------------------------------------
------------------------------------------------------------
-----------------------------------------E------------------
--------------------------------------------------L---------
------------------------------------------------------------
------------------------------------------------------------
------------------------------------------------------------
------------------------------------------------------------
------------------------------------------------------------
------------------------------------------------------------
------------------------------------------------------------
------------------------------------------------------------
------------------------------------------------------------
------------------------------------------------------------
------------------------------------------------------------
------------------------------------------------------------
------------------------------------------------------------
------------------------------------------------------------
------------------------------------------------------------
------------------------------------------------------------
------------------------------------------------------------
------------------------------------------------------------
-------------------------------ESHFKEAQIFV---DADVTY---------
------------------------------------------------------------
------------------------------------------------------------
-------V-----------------------------------T----------------
---------H------------D-------------------------------------
-------------------PIT-----------RNFLLYDIYNKGRQLGGQL---N----
---I---T---ADR--E-------I---------SCNK--TN----CRVERYLSKLYTRS
AL-------QH-RKSFTGL-T---------------------------------------
--------------------------------------------------------MRA-
----T----------------A--------------VVT----A-LPLNV-SK-------
-------------------K-E-------I------------------------------
--FDF--------L--------NS------QYR-------------------I--Q-L--
-DTYARLGYQARQPLRDMLDCKFKY------I----------------------------
--------------------FRD-R---------W-S-DGSATG-GMIG-DLIL-DKADL
AM----A-----P--FIYSFD-RA-LILKPITK--FS-V-F-REI-CMFR-NP-R--SVS
AGLS-ATEF-L-QPFS-G--GV--W---LT----F---A-L---I--L-L-L-----AGC
L-L-------------W-V------T----F------I----------------------
------L-----------------------------------------------------
------E--------------R------------RK----Q------------W------
---------------------------------K--------------------------
---------------------------------------------------PSLLTSCLL
-----SFGA-G------CI---Q---G----A--W--L-T-P-----R--S--MGGR-M-
--AFFAL-M-VTSFL-MYNYYTSIVVSKLLGQPIKSNIRTLQQLADS---N--L---D--
---V--G--------------I---E----------------P----A------------
------------------------------IY-----T------------R-I--YV---
ETS--E-------------EP---------------------------------------
-----DVRDLYR---KKVLASKRSPDSIWISTEAGVLS-V-R---DQ--EGF----VYIT
S--VATGY---EFVRKHF--LAH----Q-----------ICELN-EIPLR-D---TSHSH
TVLAK-RSPYAELLKLSELRMLETGVHFKHERS------------W--M---K-------
-----------------------------T---------------------K--------
L----------------------------------H-C----------------------
------Y-----Q-H-N-HTVAVGLEYAAPLFIIL-------------------LGAII-
-------------------------LCVGIL-------------------------GLE-
-----------V--IW------------------------------------------H-
------------------------------------------------------------
----------------R-------------------------------------------
----------H-------------------------------------------------
------------------------------------------------------------
------------------------------------------------------------
------------------------------------------------------------
----------------C----T---RH
>DsecIR75c GM24302 557 bp
M------------------------------------T--------S-------------
------W-----------------------------------------------------
------------------------------------------------------------
------------------------------------------------------------
-----------------------------------------P------------------
-------------------------------------------------------L----
-----------------------------------------Y------------------
------------R-----------------------------------------------
------------------------------------------------------------
-------------------------------------------------------L----
------------------------------------------------------------
-------------------------I----------------------------------
------------------------------------------------------------
------------------------------------------------------------
------------------------------------------------------------
------------------------------------------------------------
------------------------------------------------------------
------------------------------------------------------------
------------------------------------------------------------
------------------------------------------------------------
------------------------------------------------------------
------------------------------------------------------------
------------------------------------------------------------
---------------VFNLLEINLSNFMVFHCWSIKEAFPLVQMLNQ-----N----GIF
-S--Q----------Y--ID-LQNPDNLANVHKEYLDSDLVS---LNADVT---------
------------------------------------------------------------
------------------------------------------------------------
-------Y-----------------------------------V----------------
---------S------------R-------------------------------------
-------------------QDE-----------ERFILHDVYNKGSHLGGKL---N----
---I---T---VDQ--T-------L---------QCNR--SH----CQVKEYLSELHLRP
RL-------QH-RMDLSSV-T---------------------------------------
--------------------------------------------------------FRL-
----A----------------A--------------LVS----V-LPINS-SE-------
-------------------E-E-------L------------------------------
--LEF--------L--------NS------DRD-------------------S--H-M--
-DSISRIGNRLIMHTQEILGF---------------------------------------
------------------------------------N-VQDAFG-GAIG-MLTN-ESAEL
CT----T-----P--FVPSWN-RL-HYVHPMTE--QA-Q-F-RAV-CMFR-TP-H--NSE
--IK-AAVF-L-EPFM-P--SV--W---FA----F---A-G---L--L-I-F-----AGV
L-L-------------W-I------I----F------H----------------------
------L-----------------------------------------------------
------E--------------R-------------H-----------------W------
--------------------------MQRCLDFI--------------------------
---------------------------------------------------PSLLSSCLI
-----SFGA-A------CI---Q---G----S--Y--F-I-P-----K--S--AGGR-L-
--AFIAV-M-LTSFL-MYNYYTSIVVSTLLGSPVRSNIRTIQQLADS---S--L---D--
---V--G--------------F---D----------------T----V------------
------------------------------PF-----T------------K-T--YL---
VSS--P-------------RP---------------------------------------
------DIRSLY---KQKVESKRDPNSVWLSPEEGVIR-V-R---DQ--PGF----VYTS
E--ASFMY---HFVEKHY--LPR----E-----------ISDLN-EIILR-P---ESAVY
GMVHL-NSTYRQLLTQLQVRMLETGITSKQSRF------------F--S---K-------
-----------------------------T---------------------K--------
L----------------------------------H-T----------------------
------F-----S-N-S-FVIQVGMEYAASLFISL-------------------LVAYF-
-------------------------LALLIL-------------------------ILE-
-----------I--CW------------------------------------------A-
------------------------------------------------------------
----------------R-------------------------------------------
----------Y-------------------------------------------------
------------------------------------------------------------
-------------A----------------------------------------------
----------------------------------------------R----------KK-
----F-------S---T----I---IP
>DsecIR75d GM14912 676 bp
M------------------------------------K--------V-------------
------Q-----------------------------------------------------
------------------------------------------------------------
------------------------------------------------------------
-----------------------------------------V------------------
-------------------------------------------------------A----
-----------------------------------------H------------------
------------W-----------------------------------------------
------------------------------------------------------------
------------------------------------------------------------
------------------------------------------------------------
------------------------------------------------------------
------------------------------------------------------------
------------------------------------------------------------
------------------------------------------------------------
------------------------------------------------------------
------------------------------------------------------------
------------------------------------------------------------
------------------------------------------------------------
------------------------------------------------------------
------------------------------------------------------------
------------------------------------------------------------
------------------------------------------------------------
--------------------------------LPLIFFLLVSGTPPR-----VAGSWR-S
EYSRQ----------D---P-DPKTRWGNQLPDMLVAYYRHH---GV-HSL---------
------------------------------------------------------------
------------------------------------------------------------
-------MLVVCHTDIADFRLWKLWQHFNLNNFYVQVNTESSLRDLQHVDALDEHKDAPP
PKSFHANNST------------HWETSFLLPALPYKMGILLLEFSSECALNLLRWSAASE
HNYFTTNRFWLLLTEDPGDIDLLEDPEIFIPPDSELRVL-QYENVGNFSCSLIDLY----
---K---V-----AAWK-------P--------LKRTLVGHNIRNSRHVI--HALQHF-G
SA-------IT-Y----RQ-D---------------------------------------
--------------------------------------------------------LEG-
----I----------------V--------------FNS----A-IVIAF-P--------
------------------------------------------------------------
-----------DLF---------T--------NIEDLSL-------------R--H-I--
-DTISKVNHRLMLELANRLNMSYNT------Y---------------Q---T----V---
------------------N-F-G-W---------R-Q-PNGSFD-GLMG-RFQR-YELDM
AQ----L-----A--IFMRMD-RI-ALVDFVAE--TY-R-V-RAG-IMFR-QP-P---LS
--AV-ANIF-A-MPFE-N--DV--W---VS----I---L-M---L--L-I-I-----TTV
V-L-------------V-L------E----L------F----------------------
------F-----------------------------------------------------
------S--------------P-------------H------------------------
------------------------------------------------------------
------------------------------------------------NHDMSYMDTLNF
-----VWGA-M------CQ---Q---G----F--Y--V-E-V-----R--N--RSAR-I-
--IVFTT-F-VAALF-LFTSFSANIVALLQSPS--DAIQSLSDLGQS---P--L---E--
---I--G--------------V---Q----------------D----T------------
------------------------------QY-----N------------K-I--YF---
TES--T-------------DP---------------------------------------
----VTK----N---L--YHKKIASKGENIYMRP-LLG-M-EK--MRT-GLF----AYQV
--ELQA-----------G--YQI----VSDTFS---EPEKCGLM-ELEP-FQ---LPMLA
IPTRK-NFPYKELIRRQLRWQREVSLVNREERK------------W--I---P-------
------------------------------------------------------------
--------------------Q-----KP---K---C--------------E----G----
------------G-V-G-GFVSIGITECRYALGIF-------------------GCGAA-
-------------------------VSFVLF-------------------------LFE-
-----------F--IF------------------------------------------R-
------------------------------------------------------------
----------------H-------------------------------------------
----------F-------------------------------------------------
------------------------------------------------------------
-------------K----------------------------------------------
----------------------------------------QVYRIIK-----------G-
----Y-------R---E----V---QR
>DsecIR76a GM19647 646 bp
M------------------------------------E--------N-------------
------L-----------------------------------------------------
------------------------------------------------------------
------------------------------------------------------------
-----------------------------------------L------------------
-------------------------------------------------------V----
-----------------------------------------E---------SNYWSTVLS
FF---------AQ-----------------------------------------------
------------------------------------------------------------
-------------------------------------------------------Q----
------------------------------------------------------------
-----------------------FFA----------------------------------
------------------------------------------------------------
----D-------------------------------------------------------
------------------------------------------------------------
------------------------------------------------------------
------------------------------------------------------------
------------------------------------------------------------
------------------------------------------------------------
------------------------------------------------------------
------------------------------------------------------------
------------SHATCILWHPAFDFRLETVHPM--------------------------
------------------------PLIIMDWQGWANRSDQDVYDFKIKEDEFEGKGISYN
DWTLRLTVAIEKSHCETFIAFQEQI--HEFARYFYHASIYSIWRSLRNRFMFV-------
----------------YTKEFEE-KMGSYLSGYIFQDQPNIL---VI-TSQ---------
------------------------------------------------------------
------------------------------------------------------------
-------Y-----------------------------------L----------------
---------N-----SSTVEIKT-------------------------------------
---------------------N---------------RF--VGSRYFNKNPE---P----
---V---E-----F-YV-----LQR---------F--D-AQD------T-EATWETQS-A
MS-------SK-M-----R-N---------------------------------------
--------------------------------------------------------LKG-
----R----------------E--------------VVI----G-IFDYK-PF-------
-------------------M-L-------L------------------------------
----D--------Y--------------------------EKTPLYYDRFKNT--T-E--
-VTIDGTDIQLMLIFCQLYNCTIQV------D---------------T---S----E--P
----------------Y-D-W-G-D---------IY--LNASGY-GLVG-MILD-RRNDY
GV----G-----G--MYLWYE-AY-EYMDMTHF--LG-R-S-GVT-CLVP-AP-N---RL
--IS-WTLL-L-RPFQ-F--VL--W---MC----V---M-I---C--L-L-L-----ESL
A-L-------------G-I------T----R------R----------------------
------W-----------------------------------------------------
------E--------------H-------------S----S------------V------
------------------------------------------------------------
--------------------------------------------SAGNSWISSLRFGCIS
-----TLKL-F------VN---Q---S----T--N--Y-V-T-----S--S--YALR-T-
--VLVAS-Y-MIDII-LTTVYSGGLAAILTLPTLEEAADSRQRLFDH---K--L---I--
---W-----------------A---G----------------------------------
--------------------------------------------------T-S--QA---
WIT--T-------------ID---------------------------------------
----ERS----A---DP------VLLGLMEHYRVYD-P---NLISAFS-HTE----QMGF
V--VERLQ---------F--GHLGNTELIGNDA---LKRLKLMV--DDI--Y---FAFTV
AFVPR-LWPHLSAYNDFILAWHSSGFDKFWEWK------------I--A---A-------
-----------------------------E---------------------Y--------
M-------------------------NA--HR---Q--------------N--RIV---A
SEKTN-------L-D-I-GPVKLGIDNFIVLILLW-------------------CFGMI-
-------------------------CSLLTF-------------------------VGE-
-----------L--WR--------------------------------------------
------------------------------------------------------------
------------------------------------------------------------
------------------------------------------------------------
------------------------------------------------------------
------------------------------------------------------------
------------------------------------------------------------
---------------------G---QK
>DsecIR76b GM22253 636 bp
M------------------------------------A--------T-------------
------G-----------------------------------------------------
------------------------------------------------------------
------------------------------------------------------------
-----------------------------------------I------------------
-------------------------------------------------------E----
-----------------------------------------L------------------
------------L-----------------------------------------------
------------------------------------------------------------
-------------------------------------------------------V----
------------------------------------------------------------
-------------------------A----------------------------------
------------------------------------------------------------
------------------------------------------------------------
------------------------------------------------------------
------------------------------------------------------------
------------------------------------------------------------
------------------------------------------------------------
------------------------------------------------------------
------------------------------------------------------------
------------------------------------------------------------
------------------------------------------------------------
------------------------------------------------------------
------------------------------------------------------------
--------------------------------------------------A---------
------------------------------------------------------------
------------------------------------------------------------
-------A-----------------------------------L----------------
-------CVA----------CPP-------------------------------------
--------------------LN------------DSPP-----TNLIQLGEN---G----
--TYSPVTELPIDV-EDSDAVFDPD---------APVE--TL------ET--INRKKP-K
LR-------EM-L-----D-W---------------------------------------
--------------------------------------------------------IGG-
----K----------------H--------------LRI----A-TLEDY-PL-------
-------------------S-Y-------T------------------------------
----E--------V---------L--------E-----N----------------G-T--
-RVGHGVSFQIIDFLKKKFNFTYEV------V---------------V---P----Q--D
----------------N-I-I-G-S---------P----NDFDR-SLIE-MINS-STVDL
AA----A-----F--IPSLSD-QR-SFVYYSTT--TL-D-EGEWI-MVMQ-RP-R---ES
--AS-GSGL-L-APFE-F--WV--W---IL----I---L-V---S--L-L-A-----VGP
I-I-------------Y-L------L----I--ILRNR----------------------
------L-----------------------------------------------------
------T-----------------------------------------------------
------------------------------------------------------------
--------------------------------------------GDGQETPYSLGHCAWF
-----VYGA-L------MK---Q---G----S--T--L-S-P-----I--A--DSTR-L-
--LFATW-W-IFITI-LTSFYTANLTAFLTLSKFTLPYNTVNDILTK---N--K---H--
------FVSMRGGGVEYAIRTT---N----------------E----S------------
------------------------LSMLNRM------I------------Q-N-------
N-----------------------------------------------------------
---YAVF----S---D--ETNDTYNLQNYVEKNG-----------------Y----VFVR
D--RPAINIMLYRDYLYR----K----TVSFSDEKVHCPFAMA--KEPF--L---KKKRT
FAYPI-GSNLSQLFDPELLHLVESGIVKHLSKR------------N--L---P-------
-----------------------------S---------------------A--------
E-------------------I------C---------P----------------------
--Q-D-------L-G-G-TERQLRNGDLMMTYYIM-------------------LAGFA-
-------------------------TALAVF-------------------------STE-
-----------L--VF------------------------------------------R-
------------------------------------------------------------
----------------Y-------------------------------------------
----------VNSRQEANKWARHGIGRTPNGQSVAPSRWLRGWRRLNSGHGQLLGANTHG
QNVTPPPPYQSIFNGGSHGAPLNRWRRPLANGNALGNGVLLGGDSEGGVRRLINGRDYMV
FRNPNGQSQLVPVR----------------------------------------------
-----------------------------------------------------SPSAAL-
--F-Q-------Y---S----Y---TE
>DsecIR84a GM10959 644 bp
M------------------------------------I--------K-------------
------L-----------------------------------------------------
------------------------------------------------------------
------------------------------------------------------------
-----------------------------------------Q------------------
-------------------------------------------------------V----
-----------------------------------------K------------------
------------V-----------------------------------------------
------------------------------------------------------------
-------------------------------------------------------I----
------------------------------------------------------------
------------------------SW----------------------------------
------------------------------------------------------------
----P-------------------------------------------------------
------------------------------------------------------------
------------------------------------------------------------
------------------------------------------------------------
------------------------------------------------------------
------------------------------------------------------------
------------------------------------------------------------
------------------------------------------------------------
------------------------------------------------------------
------------------------------------------------------------
------------------------------------------------------------
------------------------------LIILTAFLRVLQ---IE-SIN---------
------------------------------------------------------------
------------------------------------------------------------
-------TNFLELAAFEDFLRSEHLSHVLVVRGDDADGDWKIECHQKLLANYRVQFYQPE
MSANFTDLMF------------YGSPRTAVLVLNSEHVLVRRQVFEVASEAGYFNNSLAW
FILGSGHESLPDEQMIDQLLSGYKMGIDADITVALRGSD-NASMLFYDVYRISQQT----
---N---T-----PLII-------E--------KKGLWTHSGGFQKFENF--KNTWVI-R
RR-------NF-L----NV-T---------------------------------------
--------------------------------------------------------LIG-
----S----------------T--------------VLT----E-KPPGF-G--------
------------------------------------------------------------
-----------DME---------Y--------LADDKQL-------------Q--Q-L--
-DPMQRKTYQLFQLVERMFNLSLAI------S---------------L---T----D---
------------------K-W-G-E---------L-L-ENGSWS-GVMG-QVTS-READF
AV----C-----P--IRFVLD-RQ-AYVQYSAV--LH-T-Q-NIH-FLFR-HP-R---RS
--HI-RNIF-F-EPLS-N--QV--W---WC----V---L-A---L--V-T-G-----STI
L-L-------------L-F------H----M------R----------------------
------L-----------------------------------------------------
------E--------------------------RML------------------------
------------------------------------------------------------
------------------------------------------------SHMENRLSFVWF
T----MLET-Y------LQ---Q---G----P--A--NEI-F-----R--L--FSTR-L-
--LISLS-C-IFSFM-LMQFYGAFIVGSLLSESA-RSIVNLQALYDS---N--L---A--
---I--G--------------M---E----------------N----I------------
------------------------------SY-----N------------F-Q--IF---
TNT--S-------------NQ---------------------------------------
----LVK----D---V--YGKKICKSGEHNIMSL-QQG-A-ER--IIQ-GRF----AFHT
A-IDRM-----------Y--RLL----LELQMD---EAEFCDLQ-EVMF-NL---PYDSG
SVMPK-GSPWREHLAHALLHFRASGLLQYNDKK------------W--M---V-------
------------------------------------------------------------
--------------------R-----RP---D---C--------------S----L----
------------F-K-T-SQAEVDLEHFAPALFAL-------------------ALAMV-
-------------------------ASALVF-------------------------LLE-
-----------L--FL------------------------------------------H-
------------------------------------------------------------
----------------W-------------------------------------------
----------L-------------------------------------------------
------------------------------------------------------------
-------------P----------------------------------------------
-------------------------------------------DFPR-----------R-
----L-------G---T----V---ST
>DsecIR85a GM23765 605 bp
M------------------------------------S--------I-------------
------Q-----------------------------------------------------
------------------------------------------------------------
------------------------------------------------------------
-----------------------------------------W------------------
-------------------------------------------------------L----
-----------------------------------------K------------------
------------H-----------------------------------------------
------------------------------------------------------------
-------------------------------------------------------I----
------------------------------------------------------------
-------------------------L-------------------L--------------
------------------------------------------------------------
----L-------------------------------------------------------
------------------------------------------------------------
-----------------------------------------------------------A
------------------------------------------------------------
------------------------------------------------------------
------------------------------------------------------------
------------------------------------------------------------
------------------------------------------------------------
------------ILVISAGARENRIPLDLKKSSI--------------------------
------------------------VMVKMSQILCQARIKVLFVYFENQTSHEHTGQILKE
VTKCDISNQNTPLEAVKDDGILMYM--VMIITNISQPLELSLIRKKSAAKHRS-------
----------------HVFLLVR-DADTVSDAWMRASFRQFW---KI-WLL---------
------------------------------------------------------------
------------------------------------------------------------
-------N-----------------------------------I----------------
---------V------------I-------------------------------------
---------------------L---------------YW--RDGRLNAYRYN---P----
---F---M-----D--N-----YLI---------P--V-DNK------P-NEVPILEQ-L
FP-------KT-I-----P-N---------------------------------------
--------------------------------------------------------MQR-
----K----------------P--------------LRM----C-IYRDD-VR-------
-------------------A-I-------F------------------------------
----W--------R-------------------------------------------Q--
-GIILGTDGLLAAYVAERLNATMMI------T---------------R---P--------
-------------------------------HSYNN--HNLSSD-ICFL-EVAK-EYVDV
AM----N-----I--RFLVPDTFR-KQAESTVS--HM-R-D-DLC-VIVP-KA-K---TA
--PT-FWNI-F-RSFG-A--LV--W---AL----I---L-V---S--V-L-V-----ANV
F-C-------------Y-I------L----K------S----------------------
------------------------------------------------------------
-------------------EVG--------------------------------------
------------------------------------------------------------
-------------------------------------------------------RVPMQ
-----LFAG-A------LT---M---P----M--T--R-I-P-----L--N--HSIR-L-
--FLIFW-L-YFGLL-ICSAFKGNLTSMMVFQPYLPDINQLGALARS---H--Y---H--
---I--I--------------I---R----------------P-----------------
------------------------------RH----------------------------
-------VKHIQHFLTLGHKH---------------------------------------
---ESRI----REQMLE------VSDTQMYEMMR-----------NND-IRF----AYLE
KYHIARFQ---------V--NSR----VHMHLG---RPLFHLMN--SCL--V---PFHAV
YIVPY-GSPYLGFLNWLIRSSHEFGFERYWDRI------------M--N---S-------
-----------------------------A---------------------F--------
I-------------------K------S---G---V-K----------------VV---N
RRRGS-------D-N-D-EPVVLKLQHFHAVFALW-------------------LVGIG-
-------------------------MACIVL-------------------------AWE-
-----------H--LT------------------------------------------H-
------------------------------------------------------------
----------------N-------------------------------------------
----------Y-------------------------------------------------
------------------------------------------------------------
-------------N----------------------------------------------
----------------------------------------------L-----------V-
----V-------T---K----R---RH
>DsecIR87a GM24108 896 bp
M------------------------------------S--------T-------------
------P-----------------------------------------------------
------------------------------------------------------------
------------------------------------------------------------
-----------------------------------------E------------------
-------------------------------------------------------Q----
-----------------------------------------R------------------
------------FWLAALL-----------------------------------------
------------------------FLLSPHSGVRGFGINLMKVQTEDKGQEACILALLRK
YFDSGDGLSGSVLCINRNYQLPNIEEQLLRGMNNYVNYPWSLLITNSR------EG----
----------------------------------------------PSPAK-F-------
------L-------------MNKKPQ----------------------------------
------------------------------------------------------------
---CY-------------------------------------------------------
------------------------------------------------------------
-------------------------------------FLIVDNLEDEDLDEVFEHWKGMV
-----------NW-----------------------------NPLAQFVVYLASLEETDE
EMTDLMVELLLTFINKKIFNVNVIGQSEENQFYYGKTVFPYHPDNNCGNRVISVEL----
-------L----------------------------------------------------
------------------------------------------------------------
------------------------------------------------------------
------------------------------------------------------------
------------------------------------------------------------
---------------------------DACDYPSEEPESEDENDGEE-----GDGAQE-E
GDGPQ----------E---E-GNGDQEEEDGPQEQEDGDQAE---GD-EGQ---------
------------------------------------------------------------
------------------------------------------------------------
-------E-----------------NDDGGPENKTENEFPIGSS----------------
---------G------------VEENSESITSQGANESNITEIETVTVENVDYDENPEGT
RFYHSIKTQQNLVRQFVTPNNDYSDNSLENTSVFLATNY-DNGRDSNNEDNAEEFP----
---E---S-----AKDD-------D--------ELENDLSSNSSEPEAII--EEFFRA-K
FE-------DK-F----PR-D---------------------------------------
--------------------------------------------------------LSG-
----C----------------P--------------LTA----S-FRPWE-PY-------
-------------------I-F-RNSEEQPVDDYYYGLQGDGDDYNDTSPNYGELEDESY
ADPGE----DGDGG---------I--------PDTETQS-------------G--G-K--
-LKLSGIEYEMVQTIAERLHVSIEM------Q---------------V---E----N---
----------------------------------------SNLY-HLFQ-QLID-GEIEM
IV----G-----G--IDEDPS-IS-QFVSSSIP--YH-Q-D-ELT-WCVA-RA-K---RR
--HG-FFNF-V-ATFN-A--DA--G---FL----I---G-I---F--V-V-T-----CSL
V-V-------------C-L------A----Q------R----------------------
------V-----------------------------------------------------
------S--------------G-------------F----Q-------------------
------------------------------------------------------------
-----------------------------------------------LRNLNGYFPTCLR
-----VLGI-L------LN---Q---A----I--P--A-Q-D-----F--P--ITLR-Q-
--LFALS-F-LMGFF-FSNTYQSFLISTLTTPRSSYQIHTLQEIYSN---K--M---T--
---V--M--------------G---T----------------S----E------------
------------------------------HV----------------------------
------------------------------------------------------------
-----RH----L---N--KDGEIFKYIREKFQMC-YNL-V-DC--LND-AAQ----NEHI
A-VAVS-----------R--QHS----FYNPRI---QRDRLYCF-DRRESLY---VYLVT
MLLPK-KYHLLHQINPVVQHIIESGHMQKWARD------------L--D-----------
----------------M-----------RR---------------------M--------
I-------------------H------E---E---I-T------------R----V----
------------R-E-D-PFKALTFDQFRGAILFS-------------------GGLLL-
-------------------------VASCVF-------------------------AFE-
-----------F--CY------------------------------------------V-
------------------------------------------------------------
----------------K-------------------------------------------
----------Y-------------------------------------------------
----------------------------------------------------VHRSEKRE
RKTKNPEKKCIILK----------------------------------------------
------------------------------------------------------------
----F-------N---M----I---RD
>DsecIR92a GM23108 684 bp
M------------------------------------L--------L-------------
------Q-----------------------------------------------------
------------------------------------------------------------
------------------------------------------------------------
-----------------------------------------P------------------
-------------------------------------------------------L----
-----------------------------------------V------------------
------------M-----------------------------------------------
------------------------------------------------------------
---------------HLSQLLRLIVGQYFAELPSILIVYNNSASTTPLQLEYLS-A----
------------------------------------------------------------
-----------------------LEL----------------------------------
------------------------------------------------------------
----V-------------------------------------------------------
------------------------------------------------------------
------------------------------------------------------------
------------------------------------------------------------
------------------------------------------------------------
------------------------------------------------------------
------------------------------------------------------------
------------------------------------------------------------
------------LRELSQPIRLQWINVAFLKDLK--------------------------
------------------------DLEDQVMGALNSSVTEGFITILSQTQHFIHARYYAT
RNANVRLKDKRYLFLCEDESPAELL--CMDILQFYPHHLMIRPGTKTEAGAVP-------
----------------TGPTTGP-QPEDPRRGGGASVNTRNK---DD-GEG---------
------------------------------------------------------------
------------------------------------------------------------
-------G-----------------------------------A----------------
---------G-----AKTTSSYR-------------------------------------
---------------------D---------------IN--FELWTQKFVGA---V----
---G---N-----L-DA-----LLL---------D--A-FLP------N-ETFANRVE-L
YP-------NK-L-----L-N---------------------------------------
--------------------------------------------------------LQR-
----R----------------S--------------LLV----G-SITYV-PY-------
-------------------T-I-------T------------------------------
----N------------------Y------V-P-----AGEGDVDPIHPHLAN--R-S--
-LTFDGAEANVMKTFCQVHNCHLRV------E---------------A---Y----G--A
----------------D-N-W-G-G---------IY--DNESSD-GMLG-DIYE-QRVEM
AI----G-----C--IYNWYD-G---ITETSHT--IA-R-S-SVT-ILGP-AP-A---PL
--PS-WRTN-I-MPFN-N--RT--W---LM----L---I-S---T--L-V-I-----CGT
F-L-------------Y-F------M----K------Y----------------------
------V-----------------------------------------------------
------S-----------------------YRLRFS----G------------T------
------------------------------------------------------------
--------------------------------------------QVKFHHSRKLEKSMLD
-----IFAL-F------IQ---Q---P----S--A--PLS-F-----D--R--FAPR-F-
--FLATI-L-CATIT-LENIYSGQLKSMLTFPFYSAPVDTIEKWAQT---G--W---K--
---W--S-----------------------------------------------------
--------------------------------------------------A-P--SI---
IWV--H-------------TV---------------------------------------
----QSS----D---LE------TEQILARNFEVHD-Y---SYLSNVS-FMP----NYGF
G--IERLS---------S--GSLSVGDYVSKEA---LENRIVLH--DDL--Y---FDYTR
AVSIR-GWILMPELNKHIRTCQETGLYFHWELE------------F--I---D-------
-----------------------------K---------------------Y--------
M------------------------DKK--KQ---E--------------V--LMD---L
ANGHK-------V-K-A-APRALDVRNIAGALFVL-------------------AFGVA-
-------------------------FAGCAL-------------------------VVE-
-----------L--LI------------------------------------------H-
------------------------------------------------------------
----------------R-------------------------------------------
------------------------------------------------------------
------------------------------------------------------------
------------------------------------------------------------
------------------------------------------------------------
------------M---D----L---SK
>DsecIR93a GM23153 843 bp
M------------------------------------Q--------P-------------
------L-----------------------------------------------------
------------------------------------------------------------
------------------------------------------------------------
-----------------------------------------A------------------
-------------------------------------------------------C----
-----------------------------------------L------------------
------------L-----------------------------------------------
------------------------------------------------------------
-------------------------------------------------------L----
------------------------------------------------------------
-------------------------L----------------------------------
------------------------------------------------------------
----AGLQLSILVPTEANDFSSFLSANASLAVVVDHEYMTVHGENILAHFEKILSDVIRE
NLRNGGINVKYFSWNAVRLKKDFLAAITVTDCDNTWNFYKSTQETSILLIAITDSDCPRL
PLNRALMQILNWKTAVVFVDQTILEENALLVKSIVHESITNHITPISLILYEINDTLRGQ
------------Q-----------------------------------------------
------------------------------------------------------------
------------------------------------------------------------
------------------------------------------------------------
------------------------------------------------------------
---------------------------------K-------------------RVALRQA
LSQFAPNKHEEMRQQFLVISAFHEDIIEIAETLNMFHVGNQWMIFVLDMVARDFDAGTVT
INLDEGANIAFALNETEPNCQDSLN-CTISEISLALVDAISKITVEE-----E---SI-Y
-G-EI----------S---D-EEWEAIRFTKQEKQSEILGYM---KE-FLK---------
------------------------------------------------------------
------------------------------------------------------------
-------T-----------------------------------N----------------
-------AKC----------SSC-------------------------------------
--------------------AR------------WRVE-----TAITWGKSQ---E----
--NRKFRSTPQRDA-KNRNFEFINI---------GYWT--PV------LG--FVCQEL-A
FP-------HI-E-----H-H---------------------------------------
--------------------------------------------------------FRN-
----I----------------T--------------MDI----L-TVHNP-PW-------
-------------------Q-I-------L------------------------------
----T--------K---------N--------S-----N----------------GDI--
-VEHKGIVMEIVKELSRALNFSYYL------H---------------E---A----SSWK
EEDSLSTSAGGNESDEL-V-G-S-M---------T----FRIPY-RVVE-MVQG-NQFFI
AA----V-----A--ATLEDP-DQ-KPFNYTQP--IS-V-Q-KYS-FITR-KP-D---EV
--SR-IYLF-T-APFT-V--ET--W---FC----L---M-G---I--I-L-L-----TAP
T-L-------------Y-A------I----N------R----------------------
------L-----------------------------------------------------
------A--------------P-------------L------------------------
------------------------------------------------------------
-------------------------------------------KEMRIVGLSTVKSCFWY
-----IFGA-L------LQ---Q---G----G--M--Y-L-P-----T--A--DSGR-L-
--VVGFW-W-IVVIV-LVTTYCGNLVAFLTFPKFQPGVDYLNQLEDH---K--D---I--
---V--Q--------------Y---G----------------L----R------------
------------------------NGTFFER------Y------------V-Q-------
S-----------------------------------------------------------
---TTRE----D---F--KHYLERAKIYGSAQEE-----------------D----IEAV
K--RGERINIDWRINLQL----I----VQRHFERDKECRFALG--RESF--V---DEQIA
MIVPA-QSAYLHLVNRHIKSMFRMGFIERWHQM------------N--L---P-------
-----------------------------S---------------------A--------
G-------------------K------C---N---GKS----------------------
--A-Q-------R-Q-V-TNHKVNMDDMLGCFLVL-------------------LLGFT-
-------------------------FALLIV-------------------------CGE-
-----------F--WY------------------------------------------R-
------------------------------------------------------------
----------------R-------------------------------------------
----------F-------------------------------------------------
------------------------------------------------------------
-------------P----------------------------------------------
--------------------------------------------------------ASR-
--K-R-------R---Q----F---TN
>DsecIR94c GM23668 604 bp
M------------------------------------S--------K-------------
------V-----------------------------------------------------
------------------------------------------------------------
------------------------------------------------------------
-----------------------------------------F------------------
-------------------------------------------------------K----
-----------------------------------------L------------------
------------L-----------------------------------------------
------------------------------------------------------------
-------------------------------------------------------V----
------------------------------------------------------------
-------------------------L----------------------------------
------------------------------------------------------------
----P-------------------------------------------------------
------------------------------------------------------------
------------------------------------------------------------
------------L-----------------------------------------------
------------------------------------------------------------
------------------------------------------------------------
------------------------------------------------------------
------------------------------------------------------------
---------------------------------I---------------------YLSLT
KGGKNPQ--L---------KFLRELISVIEEGREIRTIMVIKHSRDENCHLDQWNPSGSP
ILRANEMGSIRISGYFNDQTVILAC--MGENSDYGLLKSLANAMDNM-----R----Q-E
-R--I----------------ILWSQREPTKMLLDYISQQAD---RY-NFV---------
------------------------------------------------------------
------------------------------------------------------------
-------Q-----------------------------------M----------------
----------------------I-------------------------------------
---------------------I--------VAMNEDPD-----AVPSLQQLN---P----
---Y---P-----T--P-------R---------CCQL---T------NI--SNIKGP-S
FI-------GS-G-----L-S---------------------------------------
--------------------------------------------------------FHGR
TAILK----------------E--------------S------------V-DS-------
-------------------N-I-------R------------------------------
----F--------K------------------V-----R-------------SPSG-P--
-IPLSELKDYEIVQFAVKYNLSLKL------Y---------------D---Q----N---
--------------------------------------------------DTKS-DNFDI
QL----G-----P--RFITKD-FP-TQMPFVSP--NT-A-C-SLI-VIVP-CS-P---KW
--RF-MD-V-L-HKLG-V--LK--L---IG----C---F-L---I--A-Y-GVFVLIECV
I-L-------------W-L------T----H------R----------------------
------I-----------------------------------------------------
------S--------------G--------------------------------------
------------------------------------------------------------
--------------------------------------------------REVCLTSLNP
LLNPRAFRG-I------LG---L---P----F--P--E-F-R-----R-SS--ISLR-Q-
--LFLVI-S-VFGLV-YSNFVSCTLSALLMKPAQNPQVRNFKELRDS---G--M---V--
---T--I--------------M---D----------------K----Y------------
------------------------------TH-----S------------Y-I-------
E-----------------------------------------------------------
---NHID----S---E--FFDNVLPNYLILQKKE-TLR-M-LL--NFN-DSY----SYIM
Y--TTTWR---------S--LKT----LQKSLD---ERVFCEAE-SLTI-AW---NLPRM
YVLGN-NSVLKGMLTRYITYIPQTGIPEAWTKK------------L--P---K-------
-----------------------------A---------------------L--------
K-------------------L------L---Y---N-V------------T----Y---P
--R-R-------I-K-E-EAVPLSIQHLSWIWHLL-------------------VIGES-
-------------------------IAIVVF-------------------------ILE-
-----------I--LL------------------------------------------Q-
------------------------------------------------------------
----------------K-------------------------------------------
----------R-------------------------------------------------
------------------------------------------------------------
-------------N----------------------------------------------
----------------------------------------------Q------HTSNMRG
RSR-E-------D---D----D---FV
>DsecIR94d GM26504 599 bp
M------------------------------------G--------Q-------------
------S-----------------------------------------------------
------------------------------------------------------------
------------------------------------------------------------
-----------------------------------------H------------------
-------------------------------------------------------L----
-----------------------------------------L------------------
------------L-----------------------------------------------
------------------------------------------------------------
-------------------------------------------------------V----
------------------------------------------------------------
-------------------------A----------------------------------
------------------------------------------------------------
----F-------------------------------------------------------
------------------------------------------------------------
------------------------------------------------------------
------------V-----------------------------------------------
------------------------------------------------------------
-------L----------------------------------------------------
------------------------------------------------------------
------------------------------------------------------------
------------------------------------------------------------
---------L-------CPGGDCSYHNLLHQLRRELNIEYVLLLGNFDPTWLDTLWQIPI
PVLQIKEHSRETYNLLENPSHNVLTIAFVNDSPEDILEILYRNLRML-----N-------
------------------TQ-PVLLVIRKSTIRVNSLLEWCW---HH-QLL---------
------------------------------------------------------------
------------------------------------------------------------
-------N-----------------------------------V----------------
---------V------------A-------------------------------------
---------------------I---------------AQ-DFMESLIVYSYT---P----
---F---P-----V--L-------Q---------F--I---E------RR--LDNSTV-L
FE-------KR-L-----E-N---------------------------------------
--------------------------------------------------------LHG-
----Y----------------E--------------LPI----A-LGGSS-PR-------
-------------------L-I-------V------------------------------
----Y--------R---------D--------S-------------------E--G-K--
-LIFSGPVGNFMKSFEQRYNCRLVQ------P---------------H--PF----D--E
------------------------------------S-AISPAR-DLIA-AVRN-GSVQI
AL----G-----A--IYP----QH-PYTGFSYP--IE-L-M-SWC-LMMP-VP-E---QV
--PH-SQLY-S-MVFS-P--MA--F---GV----T---I-V---A--M-V-L-----ISL
T-L-------------S-M------A----L------R----------------------
------L-----------------------------------------------------
------H--------------G-------------Y--RVS------------F------
------------------------------------------------------------
----------------------------------------------------SEYFLHDS
-----CLRG-V------LS---Q---S----F--Y--E-V-L-----R-AP--ALIK-A-
--MYLVI-C-LLGLL-ITSWYNSYFSTFVTSAPRFPQLTSYESIRHS---K--L---K--
---I--V--------------I---W----------------K----P------------
------------------------------EY-----E------------M-L--LF---
L-----------------------------------------------------------
---------------SENMEKYSSIFQLEEDYKE-FLH-L-RD--SFD-TKY----GYMM
P--MEKWS---------L--MKE----QQRVFS---SPLFSLQD-DLCV-FH---TVPIV
FPMVK-NSIFKEPFDRLILDVTATGLLSRWRDM------------S--F---T-------
-----------------------------E---------------------M--------
I-------------------K------A---G---Q-L------------A----L---E
----DRG-----H-P-K-EFRAMKVEDLIQIWRFV-------------------GWMLG-
-------------------------LATIVF-------------------------LFE-
-----------L--FC------------------------------------------F-
------------------------------------------------------------
----------------W-------------------------------------------
----------R-------------------------------------------------
------------------------------------------------------------
-------------H----------------------------------------------
---------------------------------------KMRQNIKY----IFCCVKTK-
----I-------F---K----L---RI
>DsecIR94e GM26504 611 bp
M------------------------------------D--------C-------------
------P-----------------------------------------------------
------------------------------------------------------------
------------------------------------------------------------
-----------------------------------------K------------------
-------------------------------------------------------W----
-----------------------------------------I------------------
------------L-----------------------------------------------
------------------------------------------------------------
-------------------------------------------------------G----
------------------------------------------------------------
-------------------------G----------------------------------
------------------------------------------------------------
----F-------------------------------------------------------
------------------------------------------------------------
------------------------------------------------------------
------------------------------------------------------------
------------------------------------------------------------
------------------------------------------------------------
------------------------------------------------------------
------------------------------------------------------------
----------------------------------------------------CLISLVSG
ATVIELL--G-------TMKLESDFEYVLLMKNRNFSLSDQVWNGTSLTKDIMDEVQVPV
LQFNENVSYFLHNSISRRLVTLCFMSDANLDEHRGLLTALVANLRHM-----T----T-S
-G--V----------I---F--L-VQSEASTDFLYELFRNCW---RK-KLL---------
------------------------------------------------------------
------------------------------------------------------------
-------N-----------------------------------V----------------
---------I------------V-------------------------------------
---------------------V---------------FQ-DFETTSTFYRYS---H----
---F---P-----I--L-------Q---------I--E--ER----IYEP--SLQPLP-I
FP-------DR-L-----R-N---------------------------------------
--------------------------------------------------------FHG-
----Y----------------E--------------MPV----I-LGGTA-PR-------
-------------------M-I-------A------------------------------
----Y--------R---------N--------K-------------------K--G-N--
-VVYDGTVGHFMTAFQQKYNVKFVQ-----PL---------------Q--AK----N--P
------------------------------------L-DFAPSM-QTVG-AVRN-ETVEI
SI----S-----L---TF--P-TI-PPFGFSYP--YE-Q-M-NWC-VMLP-VE-A---DV
--PP-FEYY-T-RVFE-L--AA--F---LL----T---L-G---T--L-V-M-----ISC
L-L-------------A-S------A----L------R----------------------
------F-----------------------------------------------------
------H--------------G-------------Y--ATN------------I------
------------------------------------------------------------
----------------------------------------------------SEFLLHDS
-----CLRG-V------LG---Q---S----F--V--E-V-F-----R-AP--TLVR-G-
--IYQEI-C-VLGIL-ITAWYNSYFSSYVTTAPKQPPLRTYDDILAS---K--L---K--
---V--V--------------A---W----------------K----P------------
------------------------------EY-----A------------E-L--VG---
R-----------------------------------------------------------
---------------LLEFRKYETMFLVEPDFNR-YLA-L-RD--TLD-TRY----GYMI
T--TSRWV---------L--INE----QQKVFS---RPLFQKRD-DFCF-FN---NIPFG
FPLHE-NSVFMEPVQKLIMELAETGLYFHWITT------------G--F---S-------
-----------------------------E---------------------L--------
I-------------------D------A---G---E-M------------H----F---V
----DLS-----P-H-R-EFRAMQIQDLQYVWYGY-------------------AFMVV-
-------------------------LSLLVW-------------------------LLE-
-----------N--LA------------------------------------------H-
------------------------------------------------------------
----------------T-------------------------------------------
----------L-------------------------------------------------
------------------------------------------------------------
-------------K----------------------------------------------
-------------------------------------------TKTI-------FPTHF-
----M-------Q---R----N---QK
>DsecIR94f GM26507 422 bp
M-----------------------------------------------------------
------------------------------------------------------------
------------------------------------------------------------
------------------------------------------------------------
------------------------------------------------------------
------------------------------------------------------------
------------------------------------------------------------
------------------------------------------------------------
------------------------------------------------------------
------------------------------------------------------------
------------------------------------------------------------
------------------------------------------------------------
------------------------------------------------------------
------------------------------------------------------------
------------------------------------------------------------
------------------------------------------------------------
------------------------------------------------------------
------------------------------------------------------------
------------------------------------------------------------
------------------------------------------------------------
------------------------------------------------------------
------------------------------------------------------------
------------------------------------------------------------
------------------------------------------------------------
--------------------------------------------------P---------
------------------------------------------------------------
------------------------------------------------------------
-------N-----------------------------------V----------------
---------V------------L-------------------------------------
---------------------L---------------SW-TFFNSATLYSYE---M----
---F---P-----E--F-------N---------V--Q---K------LV--YQAYLT-L
FP-------YK-L-----G-N---------------------------------------
--------------------------------------------------------LKG-
----H----------------P--------------IRT----V-PDNSE-PH-------
-------------------T-I-------V------------------------------
----R--------K---------T--------L-------------------N--G-S--
-ISIDGPVWQFMIEFAKHINATLQL------P---------------I---E----L---
------------------H-P-K-R--------------SFKLV-QILD-LVRN-QTVDI
AA----S-----LRPYSVN-VQRS-STHIYGSP--MM-V-G-NWC-MMLP-TE-R---II
--GS-HEAL-T-RLMKSP--WT--W---LI----L---L-------------------LF
Y-----------------------------------------------------------
------------------------------------------------------------
------------------------------------------------------------
------------------------------------------------------------
------------------------------------------------------------
------------------S---V---H----R-----F-L-AQ---KT--R--LRSS-L-
--IHLIK-L-LINLA-LICFLQAQLSAYFIGPQKVNHISNMQQIEES---G--L---K--
---I--R--------------G---M----------------R----G------------
------------------------------EF-----M------------E-Y-------
-----P-------------I----------------------------------------
-----------D---M--RSRYASSFLLHDIFFE-LAQ-Y-RN--SFN-TSY----GYTV
T--SVKWQ---------L--YKE----AQRHFR---RPLFRYSE-EICV-QK---LSLFS
LIQQS-NCIYCYRSTIFILRMHEAGLIRMWYRR------------S--Y---Y-------
-----------------------------V---------------------M--------
V-------------------T------A---G---R-F------------P----I---G
----DLS-----T-V-H-RAQPIRWTEWQYVVLLH-------------------GVGLL-
-------------------------FSVVVF-------------------------VIE-
-----------L--TV------------------------------------------H-
------------------------------------------------------------
----------------Y-------------------------------------------
----------A-------------------------------------------------
------------------------------------------------------------
-------------N----------------------------------------------
------------------------------------------------------------
----V-------C---L----N---NL
>DsecIR94g GM26508 545 bp
M------------------------------------S--------T-------------
------A-----------------------------------------------------
------------------------------------------------------------
------------------------------------------------------------
-----------------------------------------V------------------
-------------------------------------------------------N----
------------------------------------------------------------
------------------------------------------------------------
------------------------------------------------------------
------------------------------------------------------------
------------------------------------------------------------
------------------------------------------------------------
------------------------------------------------------------
------------------------------------------------------------
------------------------------------------------------------
------------------------------------------------------------
------------------------------------------------------------
------------------------------------------------------------
------------------------------------------------------------
------------------------------------------------------------
------------------------------------------------------------
------------------------------------------------------------
-----------------SVHSKLVSLISRGQELTSIFFYAPAKEKCHLEDTISSATWGLP
LVIWRTDRTVILNGFIGEGLLVLAC--LPGFHWRALLGSLSSSLKYL-----R----Q-A
-R--I----------L------IELMEDRDEFLVSEVLQFCL---SQ-DMI---------
------------------------------------------------------------
------------------------------------------------------------
-------N-----------------------------------V----------------
---------N------------A-------------------------------------
---------------------I---------------FD-DFPETENLSSFE---A----
---Y---P-----S--F-------E---------V--V-NQT-----FTP--DTQVSD-L
YP-------NK-M-----L-N---------------------------------------
--------------------------------------------------------LRG-
----G----------------V--------------IRT----M-PDYSE-PN-------
-------------------T-I-------L------------------------------
----Y--------Q---------D--------K-------------------E--G-N--
-KQILGYLWDLLEAYAHKHNAQLQV------V---------------N---K----Y---
------------------A-D-D-R--------------PLNFI-ELLD-AAQS-GIIDV
GA----S-----I--QPMSMGSLS-RMHEMSYP--VN-Q-A-SWC-TMLP-VE-R---QL
--HV-SELL-T-------------R---VM----P---Y-P---T--LIL-L-----LLV
W-----------------------------------------------------------
------------------------------------------------------------
------------------------------------------------------------
------------------------------------------------------------
------------------------------------------------------------
------------------I---F---Y----E-----V-L-RG---RW--R--RHPR-L-
--QSSGW-L-VLATL-VSSNYVGRLLNLFADPPSLPPVNSLSALMES---P--V---R--
---I--I--------------S---I----------------R----S------------
------------------------------EY-----S------------S-I-------
-----E-------------F----------------------------------------
-----------T---Q--RTKYSAAFHLALQASI-LIG-L-RN--AFN-TSY----GYTI
T--SEKWK---------I--YEE----QQKRSS---KPVFRYSK-DLCF-YE---MIPFG
LVIPE-NSPHRAPLHSYTLLLREAGLHDFWVNR------------G--F---S-------
-----------------------------Y---------------------M--------
V-------------------K------A---G---K-I------------N----F---T
----NVV-----E-R-Y-QTKTLTITDLRNVFIIY-------------------VSVLL-
-------------------------ISLVLF-------------------------TCE-
-----------L--FV------------------------------------------S-
------------------------------------------------------------
----------------W-------------------------------------------
----------V-------------------------------------------------
------------------------------------------------------------
-------------N----------------------------------------------
------------------------------------------------------------
------------Y---W----L---GF
>DsecIR94h GM26509 559 bp
M------------------------------------L--------S-------------
------N-----------------------------------------------------
------------------------------------------------------------
------------------------------------------------------------
-----------------------------------------I------------------
-------------------------------------------------------S----
---------------------------------------L-S------------------
------------------------------------------------------------
------------------------------------------------------------
------------------------------------------------------------
------------------------------------------------------------
------------------------------------------------------------
------------------------------------------------------------
------------------------------------------------------------
------------------------------------------------------------
------------------------------------------------------------
------------------------------------------------------------
------------------------------------------------------------
------------------------------------------------------------
------------------------------------------------------------
------------------------------------------------------------
-------------------------------SAP--------------------------
---------------ELVDLYGLVLKFLVSSETTLFYFNPTGQKCSWETLPRTILSNHPQ
IIWFREETYPGLYKRHSSNLFVMTC--LSSTSYGGQLQLLAESLTRY-----R----S-V
-R--V----------L------IEVQDKGGSFLASQILLLCQ---QY-SML---------
------------------------------------------------------------
------------------------------------------------------------
-------N-----------------------------------V----------------
---------V------------L-------------------------------------
---------------------Y---------------FS-RWTRSLNVFSYL---A----
---F---P-----Y--F-------K---------L--L---K----QRLL--GSLRPR-I
FI-------NQ-L-----K-D---------------------------------------
--------------------------------------------------------LQG-
----Y----------------K--------------IRV----Q-PDLSP-PN-------
-------------------S-F-------S------------------------------
----Y--------R---------D--------R-------------------H--G-E--
-YQVGGFLWRIVENFSKSLKGDTQV------L---------------Y---P----T---
----------------W-V-K-A-K--------------VSAAE-YMIQ-FTRN-GSSDI
GV----T-----T--TMISFKHEE-RYRDYSYP--IF-D-I-SWC-TMLP-VE-K---PL
--SV-EILF-L-HVLS-P--GS--T---LL----L---I-L---A--F-I-L-----CFL
I-----------------------------------------------------------
------------------------------------------------------------
------------------------------------------------------------
------------------------------------------------------------
------------------------------------------------------------
------------------V---P---Q----L-----I-K-CW---GI--T--FRGR-L-
--IRMAS-S-IFALV-MLCSSSAQLLSLLMSPPLHTRIKSFDDLLTS---G--L---K--
---I--F--------------G---V----------------S----S------------
------------------------------EF-----Y------------F-L-------
-----D-------------G----------------------------------------
-----------G---F--RAKYASVFHLTENSNE-LYD-K-RN--YFN-TSW----AYTI
T--SVKWN---------V--IEA----QQRHFG---HPVFRYST-DLCF-SS---ETPWG
LLIAP-ESFYREPLQHFNLKINQAGLITHWMTQ------------S--F---Y-------
-----------------------------E---------------------M--------
V-------------------R------A---G---R-M------------T----I---K
----DYS-----R-T-N-LMKPLRIQDLRKCWLIF-------------------AVGLG-
-------------------------TSTVVF-------------------------TIE-
-----------L--LL------------------------------------------I-
------------------------------------------------------------
----------------Y-------------------------------------------
----------T-------------------------------------------------
------------------------------------------------------------
-------------N----------------------------------------------
------------------------------------------------------------
----V-------F---L----N---SL
>DsecIR100a GM16454 604 bp
M------------------------------------A--------A-------------
------T-----------------------------------------------------
------------------------------------------------------------
------------------------------------------------------------
-----------------------------------------L------------------
-------------------------------------------------------Q----
-----------------------------------------L------------------
------------I-----------------------------------------------
------------------------------------------------------------
-------------------------------------------------------M----
------------------------------------------------------------
-------------------------L----------------------------------
------------------------------------------------------------
----A-------------------------------------------------------
------------------------------------------------------------
------------------------------------------------------------
------------L-----------------------------------------------
------------------------------------------------------------
------------------------------------------------------------
------------------------------------------------------------
------------------------------------------------------------
---------------------------------V--------------------------
----------------GGALGQANNTDYKRVLTSIVEQLEGGLELHLRSSEDGGNDLVQF
LMVQEKSSIKISVKKEEVPSRAEIM--RHHFFIFAGVHQMQEIRTSL-----V----N-T
-DGFY----------L---L-ALENYPIEDDVLLMEFAADVWLQHGH-SRI---------
------------------------------------------------------------
------------------------------------------------------------
-------Y-----------------------------------Y----------------
---------V------------Q-------------------------------------
---------------------L---------------R------KESVLLFN---P----
---F---T-----R---------------------------S------LV--VVQDSK-T
YS-------RI-Y-----K-N---------------------------------------
--------------------------------------------------------LEG-
----Y----------------H--------------LRI----Y-IFDSV-YS-------
-------------------S---------V------------------------------
-------------I---------G--------D-----G-------------E--NKV--
-LSVTGADAKLATTVARQLNFTADY------L---------------W---P----D--D
----------------E-F-F-G-G---------R-L-ANGEYS-GGVG-RAHR-GEVDI
IF----A-----G--FFVKDY-LT-THIQFSAA--VY-M-D-ELC-LYVK-KA-Q---RI
--PQ-SILP-L-FAVH-T--DV--W---LC----F---L-L---V--G-L-L-----GAL
V-W---------------L------I---L-------R----------------------
AVNLILC-------------------------------------------------IERI
PDGSRAT--------------R--------------------------------------
------------------------------------------------------------
-----------------------------------------------ISYFGAARRIFID
-----TWVV-W------VR---V---N----V--G--R-F-P-----P--F--HSER-I-
--FVASL-C-LVSVI-FGALLESSLATVYIRPLYYRDANTLRELDES---G--Q---P--
---I--Y--------------I---K----------------H----P------------
------------------------------AF---KDD------------L-F-------
YGH--D-------------S----------------------------------------
-----------E---V--YRRLDAKMMLVAEGEE-RLI-E-MV--SKR-GGF----AGVT
R--SASLQ---------L--SDI------RYVM--TK-KVHKIP--ECP-K----NYHVA
YVLPR-PSPYLEEVNRIVLRLVAGGVVGLWTGE------------A--K---E-------
-----------------------------R---------------------A----KW--
S-------------------I------Q---R---F-P------------E----Y---L
----AEL-----D-V-G-RWKVLTLSDVQLAFYAL-------------------TIGCL-
-------------------------LSAIVC-------------------------MAE-
-----------I--LL------------------------------------------G-
------------------------------------------------------------
----------------R-------------------------------------------
----------K-------------------------------------------------
------------------------------------------------------------
-------------R----------------------------------------------
------------------------------------------------------------
----K-------L---H----S---PK
>DsecCG11155 GM13027 909 bp
V------------------------------------R--------K-------------
------K-----------------------------------------------------
------------------------------------------------------------
------------------------------------------------------------
------------------------------------------------------------
------------------------------------------------------------
----RETIIKKNIQGRSYLKKICFSYIILSIFVI------AN------------------
------------------------------------------------------------
------------------------------------------------------------
------------------------------------------------------------
------------------------------------------------------------
------------------------------------------------------------
------------------------------------------------------------
------------------------------------------------------------
------------------------------------------------------------
------------------------------------------------------------
------------------------------------------------------------
------------------------------------------------------------
-----------------------ALPPVIRVGAIFTEDERESSIESAFKYAIYRINKEKS
LLPNTQLVYDIEYVPRDDSFRTTKKVCSQLEAGVQAIFGPTDALLASHVQSICEAYDIPH
IEGRIDLEYKSKEFSINLYPSHTLLTLAYRDIMAYLNWTKVAIIYEEDYGLFNLMHSTTE
TKAEMYIRQASPDSYRQVLRAIRQKEIYKIIVDT--------------------------
---------N-------PSHIKSFFRSILQLQMNDHRYHYMFTTFDLETYDLEDFRYNSV
NITAFRLVDVDSKRYLEVINQMQKLQHNGLNIINGIPYIQTESALMF-----D----SVY
-A--F----------A--NG-LHFLNLDNHQNFYIKNLSCTS---DQTWND---------
------------------------------------------------------------
------------------------------------------------------------
-------G-----------------------------------I----------------
---------S------------L-------------------------------------
-------------------YNQ-----------INAAITDGLTGTVHFMEGR---R----
---N---I---FKL--D-------I---------LKLK--QE----KIQKVGYWHPDDGV
NI-------SD-PTAFYDS-N---------------------------------------
--------------------------------------------------------IAN-
----I----------------T--------------LVV----M-TREER-PY-------
-------------------V-M-------V------------------------------
----K--------E---------D------KNL-------------------T--G-N--
-LRFEGFCIDLLKAIATQVGFQYKI------E---------------L---V----P--D
----------------N-M-Y-G-V---------YIP-ETNSWN-GIVQ-ELME-RRADL
AV----A-----S--MTINYA-RE-SVIDFTKP--FM-N-L-GIG-ILFK-VP-T--SQP
--TR-LFSF-M-NPLA-I--EI--W---LY----V---L-A---A--Y-I-L-----VSF
A-L-------------F-V------M----A------R----------------------
------F-----------------------------------------------------
------S--------------P-------------Y----E------------W------
---------------------------------K--------------------------
------------------------------------NPHPCYKDTDIVENQFSILNSFWF
-----ITGT-F------LR---Q---G----S--G--L-N-P-----K--A--TSTR-I-
--VGGCW-F-FFCLI-IISSYTANLAAFLTVERMISPIESASDLAEQ---T-EI---S--
---Y--G--------------T---L----------------E----G------------
------------------------------GS-----T------------M-T--FF---
RDS--K-------------IG---------------------------------------
----IYQ----K---MWRYMENRKTAVFVKTYEDGIKR-V-I---E---GSY----AFLM
E--STMLD---------Y--AVQ----R-----------DCNLT-QIGGLLD---SKGYG
IATPK-GSPWRDKISLAILELQEKGIIQILYDK------------W--W---K-------
-----------------------------N---------------------T--------
G------------------------------D---V-C------------N----R---D
----DKS-----K-E-S-KANALGVENIGGVFVVL-------------------LCGLA-
-------------------------LAVVVA-------------------------IFE-
-----------F--CW------------------------------------------N-
------------------------------------------------------------
----------------S-------------------------------------------
----------R-------------------------------------------------
------------------------------------------------------------
-------------K----------------------------------------NLNTEN
QSLCSEMAEELRFAMHCHGSKSKHRPRKRNCLNCSSVPTYVPSNVST-------SSVGV-
----Y-------Y---N----Y---FN
>DsecCG3822 GM23151 853 bp
M------------------------------------R--------S-------------
------S-----------------------------------------------------
------------------------------------------------------------
------------------------------------------------------------
-----------------------------------------G------------------
-------------------------------------------------------V----
-----------------------------------------L------------------
------------V-----------------------------------------------
------------------------------------------------------------
-------------------------------------------------------L----
------------------------------------------------------------
-------------------------P----------------------------------
------------------------------------------------------------
----L-------------------------------------------------------
------------------------------------------------------------
------------------------------------------------------------
------------------------------------------------------------
-------------------------------------------------------L----
-------LLQLILNCRKAQSLPDIIKIGGLFHPADDHQELAFRQAVDRINADRSILPRSK
LVAQIERISPFDSFHAGKRVCGLLNIGVAAIFGPQSSHTASHVQSICDNMEIPHLENRWD
YRLRRESCLVNLYPHPNTLSKAYVDIVRHWGWKTFTIIYENNDGIVRLQELLKAHGMTPF
PITVRQLSDSGDYRPLLKQIKNSAEAHIVLDCST--------------------------
---------E-------RIHEVLKQAQQIGMMSDYHSYLVTSLDLHTVNLDEFRYGGTNI
TGFRLINEKIVSDVVRQWSIDEKGLLRSANLTTVRSETALMYDAVHL-----F----AKA
-L--H----------D--LD-TSQQIDIHPISCDGQSTWQHG---FSLINY---------
------------------------------------------------------------
------------------------------------------------------------
-------M-----------------------------------K----------------
---------I------------V-------------------------------------
-------------------EMK-----------GLTNVIKFDHQGFRTDFML---D----
---I---V---ELT--P-------A---------GIRK--IG----TWNSTLPDGINFTR
TF-------SQ-KQQEIEA-N---------------------------------------
--------------------------------------------------------LKN-
----K----------------T--------------LVV----T-TILSN-PY-------
-------------------C-M-------R------------------------------
----K--------E--------SA------IPL-------------------S--G-N--
-DQFEGYAVDLIHEISKSLGFNYKI------Q---------------L---V----P--D
----------------G-S-Y-G-S---------LNK-LTGEWN-GMIR-ELLE-QRADL
AI----A-----D--LTITFE-RE-QAVDFTTP--FM-N-L-GVS-ILYR-KP-I--KQP
--PN-LFSF-L-SPLS-L--DV--W---IY----M---A-T---A--Y-L-G-----VSV
L-L-------------F-I------L----A------K----------------------
------F-----------------------------------------------------
------T--------------P-------------Y----E------------W------
------------------------------------------------------------
-------------------------------------PAYTDAHGEKVESQFTLLNCMWF
-----AIGS-L------MQ---Q---G----C--D--F-L-P-----K--A--LSTR-M-
--VAGIW-W-FFTLI-MISSYTANLAAFLTVERMDSPIESAEDLAKQ---T-RI---K--
---Y--G--------------A---L----------------K----G------------
------------------------------GS-----T------------A-A--FF---
RDS--K-------------IS---------------------------------------
----TYQ----R---MWSFMESARPSVFTASNGEGVER-V-A---KGK-GSY----AFLM
E--STSIE---------Y--VTE----R-----------NCELT-QVGGMLD---TKSYG
IATPP-NSPYRTAINSVILKLQEEGKLHILKTK------------W--W---K-------
-----------------------------E---------------------K--------
R-------------------G------G---G---K-C------------R----V---E
----TSK-----S-S-S-AANELGLANVGGVFVVL-------------------MGGMG-
-------------------------VACVIA-------------------------VCE-
-----------F--VW------------------------------------------K-
------------------------------------------------------------
----------------S-------------------------------------------
----------R-------------------------------------------------
------------------------------------------------------------
-------------K----------------------------------------------
---------------------------------------------VA-------VEERL-
----S-------A---I----L---NE
>DsecCG5621 GM15053 956 bp
M------------------------------------WFV---KMIS-------------
------T-----------------------------------------------------
------------------------------------------------------------
------------------------------------------------------------
-----------------------------------------E------------------
-------------------------------------------------------A----
--------------------------SFPLGFIL--TSLLLA------------------
------------F-----------------------------------------------
------------------------------------------------------------
------------------------------------------------------------
------------------------------------------------------------
------------------------------------------------------------
------------------------------------------------------------
------------------------------------------------------------
------------------------------------------------------------
------------------------------------------------------------
-----------------------------------------PSCRGERTNVGLVYENTDP
DLEKIFHLAISKANEENEDLQLHGVSVSIEPGNSFETSKKLCKMLRQNLVAVFGPTSNLA
ARHAMSIC----------------------------------------------------
------------------------------------------------------------
------------------------------------------------------------
--------DAKELPFLDTRWDFGAQLPTINLHPH--------------------------
------------------------PATLGVALRDMVVALGWESFTIIYESGEYLPTVREL
LQMYGTAGPTVTVRRYELDLNGNYR--NVLRRIRNADDFSFVVVGSMATLPEF----F-K
-Q--A----------QQVGLVTS-DYRYIIGNLDWHTMDLEP---YQ-HSG---------
------------------------------------------------------------
------------------------------------------------------------
-------T----------------------------------NI----------------
---------T------------G-------------------------------------
---------------------L---------------RL--VSPDSEQVQEV---A----
---K---A-----L--Y-------E---SEEPFQN-VS---C------P-LTNSMALV-Y
DG-------VQ-L-----L-AETYKHVNFRPVALSCNDDSAWDKGYTLVNYMKSLTLNGL
TGPIRFDYEGLRTDFELEVIELAVSGMQKIGQWSGEDGFQENRPAPAHSLEPDMRSLVN-
----K----------------S--------------FVV----I-TAISE-PY-------
-------------------G-M-------L------------------------------
----K-----ETSE---------K--------L-------------------E--G-N--
-DQFEGFGIELIDELSKKLGFSYTW------R---------------L---Q----E--D
----------------N-K-Y-G-G---------IDP-KTGEWN-GMLR-EIID-SRADM
GI----T-----D--LTMTSE-RE-SGVDFTIP--FM-S-L-GIG-ILFR-KPMK---EP
--PK-LFSF-M-SPFS-G--EV--W---LW----L---G-L---A--Y-M-G-----VSI
S-M-------------F-V------L----G------R----------------------
------L-----------------------------------------------------
------S--------------P-------------E----E------------W------
---------------------------------D--------------------------
------------------------------------NPYPCIEEPTELENQFSFANCLWF
-----SIGA-L------LQ---Q---G----S--E--L-A-P-----K--A--YSTR-A-
--VAASW-W-FFTLI-LVSSYTANLAAFLTVESLVTPINDADDLSKN---K--G---G--
---V--N--------------Y---G----------------A----KIG----------
------------------------------GA-----T------------F-N--FF---
KES--N-------------YP---------------------------------------
----TYQ----R---MYEFM-RDNPQYMTNTNQEGV-D---RV--E-N-SNY----AFLM
E--STTIE---------Y--ITE----RRCTL--------TQVG--ALL--D---EKGYG
IAMRK-NWPYRDTLSQAVLEMQEQGLLTKMKTK------------W--W---Q-------
-----------------------------E---------------------K--------
R-------------------G------G---G---A-C------------S----N---S
----D-------E-D-S-GAVALEISNLGGVFLVM-------------------GVGSF-
-------------------------FGIFVS-------------------------LLE-
-----------M--VL--------------------------------------------
------------------------------------------------------------
------------------------------------------------------GVKERS
DENQEAPDSDA-----------------------------------SSLGFANLGGVY-L
V----MFVG-------SCFGSIYGLVNCVVSVYLRARENKVSFKTELLDEIRFILQCSGN
TKAVKYPKNSSRSN----------------------------------------------
-----------------------------------ASSKSKGSSMSV----DSLPEDTS-
----EADASGKHN---Q----D---KK
>DsecCG9935 GM26773 899 bp
M------------------------------------F--------I-------------
------A-----------------------------------------------------
------------------------------------------------------------
------------------------------------------------------------
-----------------------------------------S------------------
-------------------------------------------------------G----
-----------------------------------------L------------------
------------L-----------------------------------------------
------------------------------------------------------------
-------------------------------------------------------L----
------------------------------------------------------------
-------------------------L----------------------------------
------------------------------------------------------------
------------------------------------------------------------
------------------------------------------------------------
------------------------------------------------------------
------------------------------------------------------------
------------------------------------------------------------
------------------QFLSYALGVPPLVRVGAIFSNQPGMYNSELAFRYAIHRLNMD
KSLLPETTVDYYVEYVNRFDSFETVQKVCKLIQVGVQAVFSPTDSVLATHINSICDALDI
PNIGRSAHDFSINVYPSKQYVNYAFNDVIQYLNWTRFGILHEKENGIINLHQLSRSFHGE
VHMRQVSRDSYVSALNEFKGKEIHNIIIDTNSNG--------------------------
---------I-------SILLKTILQQQMNEYKYHYLFTSFDLETYDLEDFKYNFVNITS
FRLVDTADVGVKQILKDIGLYSHHIFKKPYLNLHFTKSTVLESEPAL-----M----FDS
-V--Y----------V--FA-IGLQTLEQSHSLTLSNISCEE---ENSWDG---------
------------------------------------------------------------
------------------------------------------------------------
-------G-----------------------------------L----------------
---------S------------L-------------------------------------
-------------------INY-----------LNAVEWKGLTGPIQFKDGQ---R----
---V---Q---FKL--D-------L---------IKLK--QH----SIVKVGEWTPHGHL
NI-------TE-PSMFFDA-G---------------------------------------
--------------------------------------------------------SMN-
----V----------------T--------------LVV----I-TILET-PY-------
-------------------V-M-------M------------------------------
----H-----------------YG------KNF-------------------T--G-N--
-ERFYGFCVDILETISREVGFDYIL------D---------------L---V----P--D
----------------R-K-Y-G-A---------KDP-ETGEWN-GMVA-QLMK-YKADL
AV----G-----S--MTITYA-RE-SVIDFTKP--FM-N-L-GIS-ILFK-VP-T--SEP
--TR-LFSF-M-NPLA-I--EI--W---IY----V---L-I---A--Y-F-L-----VSL
C-I-------------Y-I------V----G------K----------------------
------L-----------------------------------------------------
------S--------------P-------------I----E------------W------
---------------------------------K--------------------------
------------------------------------CINACDLENISIGNQFSLTDSFWF
-----TIGT-F------MQ---Q---S----P--D--I-Y-P-----R--A--MSTR-I-
--ISSTW-G-FFSLI-IVASYTANLAAFLTTERMINPIENAEDLASQ---T-EI---S--
---Y--G--------------T---L----------------D----S------------
------------------------------GS-----T------------M-T--FF---
RDS--V-------------IE---------------------------------------
----TYK----K---IWRSMDNKKPSAFTTTYEDGIKR-V-N---Q---GNY----AFLM
E--STMLD---------Y--IVQ----R-----------DCNLT-QIGGLLD---TKGYG
IATPK-GSPWRDKISLAILELQERGDIQMLYDK------------W--W---K-------
-----------------------------N---------------------T--------
D-------------------E--------------T-C------------T----R---K
----NTS-----K-Q-S-KANSLGLESIGGVFVVL-------------------IAGII-
-------------------------VAAVVA-------------------------FFE-
-----------F--WY------------------------------------------N-
------------------------------------------------------------
----------------F-------------------------------------------
--------RYN-------------------------------------------------
------------------------------------------------------------
---------HKATT-----------------------------------SQSVVNTKYNK
DGILESDRNYTPPDRSFWIEISEELRYASWCMNKQKRPALRRTCSKC-------TIPKG-
----Q-------R---I----N---KL
>DsecClumsy GM23400 1002 bp
M------------------------------------F--------F-------------
------L-----------------------------------------------------
------------------------------------------------------------
------------------------------------------------------------
-----------------------------------------F------------------
-------------------------------------------------------L----
-----------------------------------------T------------------
------------H-----------------------------------------------
------------------------------------------------------------
-------------------------------------------------------F----
------------------------------------------------------------
-------------------------L-------------------L--------------
-------------------------------------------------------IAL--
------------------------------------------------------------
------------------------------------------------------------
------------------------------------------------------------
------------P--------------VLAGIDRSQFMVGSIFTSDKDESEIAFRTAVDR
ANILERNVELVPIVVYANTDDSFIMEKMVCNLISQGVIAIFGPSTGSSSDIIASICDTLD
IPHIVYDW----------------------------------------------------
------------------------------------------------------------
------------------------------------------------------------
--------IPNESIPDREHSTMTLNVHPDNLLLS--------------------------
------------------------QGLAEIVQSFAWRSFTVVYETDKELQQLQDILQVGE
PSSNPTTVKQLGPDDDHRPFLKEIK--LSTDNCLILHCAPDNLLKILQQANEL----K-M
-L--G----------EYQSVFIP-LLDTHSIDFGELSGVEAN---IT-TVR---------
------------------------------------------------------------
------------------------------------------------------------
-------L----------------------------------MD----------------
---------P------------S-------------------------------------
---------------------D---------------FH--VKNVVHDWEER---E----
---K---R-----E--G-------R---YFKVDPN-RV---K------S-QMILLNDA-V
WL-------FS-K-----G-LTELGIFEELTAPDLECRRKKPWPFGKRIIEFIKARSEET
STGRIDFNENGQRSFFTLRFMELNSDGFLDLATWDPVNGLDVLNDDEESEKRVGQKLSN-
----K----------------T--------------FIV----S-SRLGA-PF-------
-------------------L-T-------L------------------------------
--REP-----QEGE---------V--------L-------------------T--G-N--
-SRYEGYSIDLINEIAKMLNFKFEF------R---------------M---S----P--D
----------------G-K-Y-G-A---------LNK-VTQTWD-GIVR-QLID-GNADL
GI----C-----D--LTMTSS-RR-QAVDFTPP--FM-T-L-GIS-ILFS-KPPT---PP
--TD-LFSF-L-SPFS-L--DV--W---IY----M---G-S---A--Y-L-F-----ISL
L-L-------------F-A------L----A------R----------------------
------M-----------------------------------------------------
------A--------------P-------------D----D------------W------
---------------------------------E--------------------------
-------------------------------------NPHPCKEPEEVENIWSIMNTTWL
-----SIGS-L------MG---Q---G----C--D--I-L-P-----K--A--ASTR-L-
--VTGMW-W-FFALM-MLNSYTANLAAFLTNSRQANSINSAEDLAAQ---S------K--
---I--K--------------Y---G----------------A----MAG----------
------------------------------GS-----T------------M-G--FF---
RDS--N-------------FS---------------------------------------
----TYQ----K---MWTAMESASPSVFTKTNDEGV-E---RV--QKGKNLY----AFLM
E--STTLE---------Y--NVE----RKCDL--------VQIG--GWL--D---YKSYG
IAMPF-NSPYRKQISAAVLKLGELGQLAELKRK------------W--W---K-------
-----------------------------E---------------------M--------
H-------------------G------G---G---N-C------------E----K---S
----D------ED-G-G-DTPELGLENVGGVFLVL-------------------GLGLF-
-------------------------AAMVLG-------------------------CTE-
-----------F--LW------------------------------------------N-
------------------------------------------------------------
----------------V------------KSVAIEEKISLKEAFKSEALFAARIWITTKP
VHTSSGSGSST-----------------------------------SSSSSSSRSKHSFK
SQGLSMKSLKSSGYQDVEASVHSKLKKIGSMFSLKSQTTVTPPPEIGWKLDKSTQIDAVP
TSDGDLELIPEVET----------------------------------------------
-----------------------------------HLPHRHHHHHHH----RHHHHHHQ-
----PDQEHDGNP---S----P---PE
>DsecGlu-R1B GM25126 1094 bp
M------------------------------------R--------F-------------
------G-----------------------------------------------------
------------------------------------------------------------
------------------------------------------------------------
-----------------------------------------L------------------
-------------------------------------------------------K----
-----------------------------------------L-----------------S
CL---------WP-----------------------------------------------
------------------------------------------------------------
-------------------------------------------------------S----
------------------------------------------------------------
-------------------------F-------------------LLWLTWSSGGGGGRW
WGVSAQPSLTEKIPLGAIFEQGTDEVQSAFKYAMLNHNLNVSSRRFELQAYVDVINTA--
----D-------------------------------------------------------
------------------------------------------------------------
------------------------------------------------------------
----AFKLSRLIC--------------NQFSRGVYSMLGAVSPDSFDTLHSYSNTFQMPF
VTPWFPEKVLTPSSGFLDFALSMRPDYHQAIIDTIQFYGWRKIIYLYDSHDGLLRLQQIY
QGLRPGNE----------------------------------------------------
------------------------------------------------------------
------------------------------------------------------------
--------SFQVELVKRISNVSMAIEFLHTLEQI--------------------------
------------------------GRFENKHIVLDCPTEMAKQILIQHVRDLRLGRRTYH
YLLSGLVMDDRWESEIIEFGAINIT--GFRIVDTNRRLVREFYDSWKRLDPQM----S-V
-G--A----------GRESISAQ-AALMYDAVFVLVEAFNKI---LR-KKP---------
------------------------------------------------------------
------------------------------------------------------------
-------D----------------------------------QF----------------
---------R------------N-------------------------------------
---------------------N---------------VQ--RRSQTLMVAQA---A----
---A---S-----T--S-------S---DGYNYSA-SG---G------G-GNGGAGGG-F
AG-------SD-S-----G-GPGGMASRALDCNTAKGWVNAWEHGDKISRYLRKVEIEGL
TGDIKFNDDGRRVNYTLHVVEMTVNSAMVKVAEWNDDAGLQPLNAKYVRLRPHVELEKN-
----R----------------T--------------YIV----T-TVLEE-PY-------
-------------------I-M-------L------------------------------
--KQV-----AFGE---------K--------L-------------------H--G-N--
-NRFEGYCKDLADLLAKELGINYEL------R---------------L---V----K--D
----------------G-N-Y-G-S---------EKSSAHGGWD-GMVG-ELVR-KEADI
AI----A-----A--MTITAE-RE-RVIDFSKP--FM-S-L-GIS-IMIK-KPVK---QT
--PG-VFSF-M-NPLS-Q--EI--W---VS----V---I-F---S--Y-I-G-----VSI
V-L-------------F-F------V----S------R----------------------
------F-----------------------------------------------------
------S--------------P-------------H----E------------WRLVQQQ
PQQSQSPDPHAHHEQLANQQPPGIIGGAPLPAPP--------------------------
--------------GPPTPGAQTAAGAAALQAALSAGSPGSGGSSSAAVNEFSVWNSFWF
-----ALAA-F------MQ---Q---G----S--D--L-S-P-----R--S--VSGR-I-
--AAASW-F-FFTLI-LISSYTANLAAFLTVERMVTPINSPEDLAMQ---T------E--
---V--Q--------------Y---G----------------T----LLH----------
------------------------------GS-----T------------W-D--FF---
RRS--Q-------------IG---------------------------------------
----LHN----K---MWEN-MNSRKHVFVPTYDEGI-K---RV--RNSKGKY----ALLV
E--SPKNE---------Y--VNA---REPCDT--------MKVG--RNL--D---TKGFG
IATPL-GSALKDPINLAVLTLKENGELIKLRNK------------W--W---Y-------
-----------------------------E---------------------K--------
A-------------------E----------------C------------S----T--HK
----D-------G-E-T-SHSELSLSNVAGIFYIL-------------------IGGLL-
-------------------------VSVFVA-------------------------ILE-
-----------Y--CF------------------------------------------R-
------------------------------------------------------------
----------------S-------------------------------------------
----------R--------------------------------------------HSRSA
SSGSGMGLGMGLGGGISGGSLGKANGSMMLGPSSAVPGGMPSSHQRSTLTDTMHAKAKLT
IQASRDYDNGRVGY----------------------------------------------
-----------------------------------LNCASLQYYPPA----QLSATPPD-
----AGDSLHMNA---H----G---QV
>DsecGluRIIB GM18562 911 bp
M------------------------------------H--------G-------------
------L-----------------------------------------------------
------------------------------------------------------------
------------------------------------------------------------
-----------------------------------------Q------------------
-------------------------------------------------------F----
-----------------------------------------L------------------
------------V-----------------------------------------------
------------------------------------------------------------
-------------------------------------------------------L----
------------------------------------------------------------
-------------------------L----------------------------------
------------------------------------------------------------
----A-------------------------------------------------------
------------------------------------------------------------
------------------------------------------------------------
------------L-----------------------------------------------
--------------------------------------------------A--ISS----
-------GANDLVVKIGAIFFDTEMKLADAFSAALEEVNAVNPALKLEAIKRYVTVDDSI
VLQDISCDLIGSGVAAIFGPSSKTNSDIVEVLCNMTGIPHLQFDWHPQQSSRERMNHQLT
VNVAPMELFLSAAFSDILASKTFDWKSFTIAYERSSHLIRLQHILAWKQLHKAGIKMQEF
ERGDDYRILWKRINNAREKFVLLDCPSDILVDVI--------------------------
---------N-------ASIGYNMTGSFNHLFLTNLDTHLSGIDGFYSRDFTVAVAAVRI
RTYVPPPVHDEIDVFDNSVDTRFSSLGSQLVYDSIVLFYNALLEISQ-----L----PGF
-Y--I----------P--NF-SCGRGFWQPGPRLVEQMKQIT---PKMVKP---------
------------------------------------------------------------
------------------------------------------------------------
-------P-----------------------------------F----------------
---------K------------T-------------------------------------
-------------------QRL-----------QINADGQRDDFNLEVYNPI---I----
---D---R---VTH--I-------W---------NKEF--QL----VDFEKLRENSTQAL
KQ-------KR-LQNKEDF-S---------------------------------------
--------------------------------------------------------QKP-
----I----------------R--------------YTV----A-TRVGK-PY-------
-------------------F-S-------W------------------------------
--REE--------P--------EG------VHF-------------------E--G-N--
-ERFEGYAVDLIYMLAQECKFDFNF------E---------------P---V----R--D
----------------N-K-Y-G-S---------YDA-NTDEWD-GIIR-QLID-NNAQI
GI----C-----D--LTITQA-RR-SVVDFTVP--FM-Q-L-GIS-ILSY-KE-P--PPK
--AD-IYAF-L-NPYN-A--EV--W---LF----V---M-I---A--M-M-I-----TAF
A-L-------------I-F------T----G------R----------------------
------I-----------------------------------------------------
------D--------------Q-------------Y----E------------W------
---------------------------------D--------------------------
------------------------------------QPVENVNREMERQNIWHLSNALWL
-----VLGS-I------LN---Q---G----C--D--L-L-P-----R--G--LPMR-L-
--LTAFW-W-IFALL-ISQTYIAKLAAFITSSKIAGDIGSLHDLVDQ---N-KV---Q--
---F--G--------------T---I----------------R----G------------
------------------------------GA-----T------------S-V--YF---
SES--N-------------DT---------------------------------------
----DNR----M---AWNKMLSFKPDAFTKNNEEGVDR-V-K---LSK-GTY----AFLM
E--TTNLQ---------Y--YVQ----R-----------NCELT-QIGESFG---EKHYG
IAVPL-NADFRSNLSVGILRLSERGELFKLRNK------------W--F---N-------
-----------------------------S---------------------N--------
E-------------------S--------------T-C------------D---------
----SNV-----P-T-I-DDGQFDMDSVGGLFVVL-------------------IVGVV-
-------------------------VALVIG-------------------------VAE-
-----------F--LW------------------------------------------H-
------------------------------------------------------------
----------------V-------------------------------------------
----------Q-------------------------------------------------
------------------------------------------------------------
--------------------------------------------------RISVKEKIPP
MLALKAEFYFVIRFWLTRKPLHTYRQSRDSTSTGYSSLEQITSASSA-------KKKKK-
----S-------R---R----I---EK
>DsecGluRIIC GM16780 940 bp
M------------------------------------W--------Q-------------
------R-----------------------------------------------------
------------------------------------------------------------
------------------------------------------------------------
-----------------------------------------I------------------
-------------------------------------------------------L----
-----------------------------------------L------------------
------------L-----------------------------------------------
------------------------------------------------------------
------------------------------------------------------------
------------------------------------------------------------
-------------------------G----------------------------------
------------------------------------------------------------
----C-------------------------------------------------------
------------------------------------------------------------
------------------------------------------------------------
------------------------------------------------------------
-------------------------------------------------MWSAFFV----
-------CRSRGQQINIGAFFYDDELELEKEFMTVVNAINGPESEQTVRFYPLIKRLKPE
DGSVTMQEQACDLIDNGVAAIFGPSSKAASDIVALVCNSTGIPHIEFDISDEGIQAEKPN
HQLTLNLYPAQAILSKAYADIVQNFGWRKFTIVYDADDDRAAARLQDLLQLREVHNDVVR
VRKFQKDDDFRVMWKSIRGERRVVLDCEPSMLVE--------------------------
---------L-------LNSSTEFGLTGQYNHIFLTNLETYTDHLEELAADNETFAVNIT
AARLLVNPDPPPYSLPYGYVTQRDSIVYESNDPPRTLLHDLIHDALQ-----L----FAQ
-S--W----------R--NA-SFFYPDRMAVPRITCDFAASG---GRTWAM---------
------------------------------------------------------------
------------------------------------------------------------
-------G-----------------------------------R----------------
---------Y------------L-------------------------------------
-------------------ARL-----------MKGTSGVNNTNFRTSILQF---D----
---E---D---GQR--I-------T---------FNIE--VY----DPLDGIGIAIWDPR
GQ-------IT-QLNVDVK-A---------------------------------------
--------------------------------------------------------QKK-
----M----------------I--------------YRV----A-TRIGP-PY-------
-------------------F-S-------Y------------------------------
--NET--------A--------RE------LNL-------------------T--G-N--
-ALYQGYAVDLIDAIARHAGFEYVF------V---------------P---V----A--D
----------------Q-Q-Y-G-K---------LDK-ETKQWN-GIIG-EIIN-NDAHM
GI----C-----D--LTITQA-RK-TAVDFTVP--FM-Q-L-GVS-ILAY-KS-P--HVE
--KT-LDAY-L-APFG-G--EV--W---IW----I---L-I---S--V-F-V-----MTF
L-K-------------T-I------V----A------R----------------------
------I-----------------------------------------------------
------S--------------K-------------M----D------------W------
---------------------------------E--------------------------
------------------------------------NPHPCNRDPEVLENQWHIHNTGWL
-----TVAS-I------MT---A---G----C--D--I-L-P-----R--S--PQVR-M-
--FEATW-W-IFAII-IANSYTANLAAFLTSSKMEGSIANLKALSAQ---K-KV---K--
---F--G--------------T---I----------------Y----G------------
------------------------------GS-----T------------Y-N--LL---
ADS--N-------------ET---------------------------------------
----VYR----L---AFNLMNNDDPSAYTKDNLEGVDR-V-R---KNR-GDY----MFLM
E--TTTLE---------Y--HRE----Q-----------SCDLR-SVGEKFG---EKHYA
IAVPF-GAEYRSNLSVAILKLSERGELYDLKQK------------W--W---K-------
-----------------------------N---------------------P--------
N-------------------A--------------S-C------------F---------
----EEP-----D-P-D-ATPDMTFEELRGIFYTL-------------------YAGIL-
-------------------------IAFLIG-------------------------ITE-
-----------F--LV------------------------------------------Y-
------------------------------------------------------------
----------------V-------------------------QQVALEERLTFKDAFKKE
IRFVLCVWNNR-------------------------------------------------
------------------------------------------------------------
--------------------------------------------------KPIVAGTPIS
SVRTTPRRSLDKSLDRTPKTSRRVVIGRSSEEMREMAHGSGSSSGSN-------NAGRG-
----Q-------K---E----A---RV
>DsecGluRIIE GM23174 897 bp
M------------------------------------F--------F-------------
------N-----------------------------------------------------
------------------------------------------------------------
------------------------------------------------------------
-----------------------------------------H------------------
-------------------------------------------------------F----
-----------------------------------------V------------------
------------I-----------------------------------------------
------------------------------------------------------------
-------------------------------------------------------L----
------------------------------------------------------------
-------------------------W----------------------------------
---------------------------------------------------------S--
----I-------------------------------------------------------
------------------------------------------------------------
------------------------------------------------------------
----ISIKISVNW--------------AQYENFGGYDNYQNLGSVPIGLLTDQNTEKMNI
VFDHAIDVANQEVGTSLTSLKEEVNYGDAYQSYGKLCRMLETGIAGVFGPSSRHTAVHLM
SICDAMDI----------------------------------------------------
------------------------------------------------------------
------------------------------------------------------------
--------PHIYSYMSENAEGFNLHPHPADLAKA--------------------------
------------------------LYSLITEFNWTRFIFLYESAEYLNILNELTMMLGKS
GTVITVLRYDMQLNGNYKQVLRRVR--KSVDNRIVVVGSSETMPEFLNQAQQV----G-I
-I--N----------EDYKYIIG-NLDFHSFDLEEYKYSEAN---IT-GLR---------
------------------------------------------------------------
------------------------------------------------------------
-------L----------------------------------FS----------------
---------P------------E-------------------------------------
---------------------K---------------MA--VKELLMKLGYP---T----
---D---Q-----D--E-------F---RNGSCPI-TV---E------M-ALTYDAVQ-L
FA-------QT-L-----K-NLPFKPMPQNCSQRTESVRDDGSSFKNYMRTLRLSDRLLT
GPIYFEGNVRKGYHLDVIELQPSGIVKVGTWDEDRQYRPQRLAPTTAQFDSVDNSLANK-
----T----------------F--------------IIL----L-SVPNK-PY-------
-------------------A-Q-------L------------------------------
----V-----ETYK---------Q--------L-------------------E--G-N--
-SQYEGYGVDLIKELADKLGFNFTF------V---------------N---G-------G
----------------N-D-Y-G-S---------YNK-STNEST-GMLR-EIMT-GRADL
AI----T-----D--LTITSE-RE-QALDFTIP--FM-N-L-GIA-ILYL-KPQK---AT
--PE-LFTF-M-DPFS-E--EV--W---WF----L---G-F---S--F-L-G-----VSL
S-F-------------F-I------L----G------R----------------------
------L-----------------------------------------------------
------S--------------P-------------S----E------------W------
---------------------------------D--------------------------
------------------------------------NPYPCIEEPEELENQFTIGNSIWF
-----TTGA-L------LQ---Q---G----S--E--I-G-P-----K--A--LSTR-T-
--VASFW-W-FFTLI-VVSSYTANLAAFLTIEKPQSLINSVDDLADN---K--D---G--
---V--V--------------Y---G----------------A----KKT----------
------------------------------GS-----T------------R-N--FF---
MTS--A-------------EE---------------------------------------
----RYK----K---MNKFM-SENPQYLTEDNMEGV-N---RV--KTN-THY----AFLM
E--STSIE---------Y--NTK----RECNL--------KKIG--DAL--D---EKGYG
IAMRK-DWPHRGKFNNALLELQEQGVLEKMKNK------------W--W---N-------
-----------------------------E---------------------V--------
--------------------G------T---G---I-C------------A----T---K
----E-------D-A-P-DATPLDMNNLEGVFFVL-------------------LVGSC-
-------------------------CALLYG-------------------------IIS-
-----------W--VL--------------------------------------------
------------------------------------------------------------
------------------------------------------------------------
------------------------------------------------------------
-------------------------------------F-------VMK----KAHHYRVP
LRDALKEEFQFVID----------------------------------------------
-----------------------------------FNNYVRVLKNSA----SIYSRSRQ-
----SSMSVASVA---Q----E---SQ
>DsecNmdar1 GM10627 997 bp
M------------------------------------A--------V-------------
------A-----------------------------------------------------
------------------------------------------------------------
------------------------------------------------------------
-----------------------------------------G------------------
-------------------------------------------------------F----
-----------------------------------------V------------------
-FCRPLFGLAIVL-----------------------------------------------
------------------------------------------------------------
------------------------------------------------------------
------------------------------------------------------------
------------------------------------------------------------
------------------------------------------------------------
---LVAPIDAAQRHTASDNPSTYNIGGVLSNSDSEEHFSTTIKHLNFDQQYVPRKVTYYD
KTIRMDKNPIKTVFNVCDKLIENRVYAVVVSHEQTSGDLSPAAVSYTSGFYSIPVIGISS
RDAAFSDKNIHVSFLRTVPPYYHQADVWLEMLSHFAYTKVIIIHSSDTDGRAILGRFQTT
------------S-----------------------------------------------
------------------------------------------------------------
------------------------------------------------------------
------------------------------------------------------------
------------------------------------------------------------
---------------------------------Q-------------------TYYDDVD
VRATVELIVEFEPKLESFTEHLIDMKTAQSRVYLMYASTEDAQVIFRDAGEYNMTGEGHV
WIVTEQALFSNNTPDGVLGLQLEHA-HSDKGHIRDSVYVLASAIKEM-----I---SN-E
-T-IA----------E---A-PKDCGDSAVNWESGKRLFQYL---KS-RNI---------
------------------------------------------------------------
------------------------------------------------------------
-------T-----------------------------------G----------------
-------ETG----------QVA-------------------------------------
--------------------FD------------DNGD-----RIYAGYDVI---N----
--IREQQKKHVVGK-FSYDSMRAKM---------RMRI--ND------SE--IIWPGK-Q
RR-------KP-E-----G-I---------------------------------------
--------------------------------------------------------MIP-
----T----------------H--------------LKL----L-TIEEK-PF--VYVRR
MGDDEFRCEPDERPCPLFNN-S--------------------------------------
-------------D---------A--------T-----A----------------N-E--
-FCCRGYCIDLLIELSKRINFTYDL------A---------------L---S----P--D
----------------G-Q-F-G-HYILRNSTGAM-T-LRKEWT-GLIG-ELVN-ERADM
IV----A-----P--LTINPE-RA-EYIEFSKP--FK-Y-Q-GIT-ILEK-KP-S---RS
--ST-LVSF-L-QPFS-N--TL--W---IL----V---M-V---S--V-H-V-----VAL
V-L-------------Y-L------L----D------R----------------------
------F-----------------------------------------------------
------S--------------P-------------F------------------------
------------------------------------------------------------
------------------------------------GRFKLSHSDSNEEKALNLSSAVWF
-----AWGV-L------LN---S---G----I-GE--G-T-P-----R--S--FSAR-V-
--LGMVW-A-GFAMI-IVASYTANLAAFLVLERPKTKLSGINDARLRNTME--N---L--
------T--------------C---A----------------T----V------------
-------------------------KGSSVD------M------------Y-F-------
R-----------------------------------------------------------
---RQVE----L---S--NMYRTMEANNYATAEQ-AIQDVK-----KG-KLM----AFIW
D--SSRLE-----------------------YEASKDCELVTA--GELF--G---RSGYG
IGLQK-GSPWTDAVTLAILEFHESGFMEKLDKQ------------W--I---F-------
-----------------------------H------------------GHVQ--------
Q-------------------N------C--------------------------------
--E-L-------F-E-K-TPNTLGLKNMAGVFILV-------------------GVGIA-
-------------------------GGVGLI-------------------------IIE-
-----------V--IY------------------------------------------K-
------------------------------------------------------------
----------------K-------------------------------------------
----------H----------------------------------------------QVK
KQKRLDIARHAADKWRGTIEKRKTIRASLAMQRQYNVGLNSTHAPGTISLAVDKRRYPRL
GQRLGPERAWPGDA---------------------------------------------A
DVLRIRRPYELGKPGQSPKVMAANQPGMPMPMLGKTRPQQSVLPPRY------SPGYTS-
--D-V-------S---H----L---VV
>DsecNmdar2 GM18968 1085 bp
M------------------------------------I--------P-------------
------S-----------------------------------------------------
-------RVKLKRGTDGPTPTATSAPMPITMPKQTPIATLNTASCQHNSTTSRRKPTLTP
PSGPISLLLFTVLTLLILDTRSCQGLRLTNGGGSLSKGAAAHKEQLNIGLIAPHTNFGKR
EYLRSINNAVTGL-----------------------TKTRGA------------------
------------------------------------------------------------
------------------------------------------------------------
------------------------------------------------------------
------------------------------------------------------------
------------------------------------------------------------
------------------------------------------------------------
------------------------------------------------------------
------------------------------------------------------------
------------------------------------------------------------
------------------------------------------------------------
------------------------------------------------------------
--------------------------KLTFLKDYSFEQKNIHFDMMSLTPSPTAILSTLC
KEFLRVNVSAILYMMNNEQFGHSTASAQYFLQLAGYLGIPVISWNADNSGLERRASQSTL
QLQLAPSI----------------------------------------------------
------------------------------------------------------------
------------------------------------------------------------
---------------------------------E---------------HQSAAMLSILE
RYKWHQF--S-------VVTSQIAGHDDFVQAVRERVAEMQEHFKFTILNSIVVTRTSDL
MELVNSEARVMLLYATQTEAITILRAAEEMKLTGENYVWVVSQSVIE-----K----KDA
-H--SQFPVGMLGVHF---D------TSSAALMNEISNAIKIYSYGV-EAY---------
------------------------------------------------------------
------------------------------------------------------------
-------L-----------------------------------T----------------
---------D------------P-------------------------------------
---------------------A---------------NR-DRRLTTQSLSCE---D----
---E--GR-----G--R-------WDNGEIFFKYL--R--NV------SI--EGDLNK-P
NI------EFT-A-----D-G---------------------------------------
---------------DLRSAELKIMNLRPSANNKNLVWEEIGVWKSWETQKLDIRDIAW-
----P----------------GNSHAPPQGVPEKFHLKI----T-FLEEA-PYINLSPAD
PVSGKCLMDRGVLCRVAADH-E-------M------------------------------
----A--------ADIDVGQAHRN--------------E-------------S--F-Y--
-QCCSGFCIDLLEKFAEELGFTYEL------V---------------R---V----E--D
----------------G-K-W-G-T---------L---ENGKWN-GLIA-DLVN-RKTDM
VL----T-----S--LMINTE-RE-AVVDFSEP--FM-E-T-GIA-IVVA-KR-T---GI
--IS-PTAF-L-EPFD-T--AS--W---ML----V---G-I---V--A-IQA-----ATF
M-I-------------F-L------F----E------W----------------------
------L-----------------------------------------------------
------S--------------P-------------S--GYDMKLYLQNTNVTPY------
------------------------------------------------------------
--------------------------------------------------RFSLFRTYWL
-----VWAV-L------FQ---A---A----V--H--VDS-P-----R--G--FTSR-F-
--MTNVW-A-LFAVV-FLAIYTANLAAFMITREEFHEFSGLNDSRL--------------
---------------------------------------------VHP------------
------------------------------FS-----HKPSFKFGTIPYSHTDSTIH---
K-----------------------------------------------------------
-----------Y---FNVMHNYMRQYNKTSVADG-VAA-V-----LNG-NLD----SFIY
D--GTVLD---------Y----L----VAQDED---CR-LMTVG-SWYA------MTGYG
LAFSR-NSKYVQMFNKRLLEFRANGDLERLRRY-----------------W-M-------
----------------T------------G------------------T--C--------
R-----------------PGK------Q--------------------------------
------------E-H-K-SSDPLALEQFLSAFLLL-------------------MAGIL-
-------------------------LAALLL-------------------------LLE-
-----------H--VY------------------------------------------F-
------------------------------------------------------------
----------------K-------------------------------------------
----------Y-------------------------------------------------
-------------------------------------------IRKRLAKKDGGHCCALI
SLSMGKSLTFRGAVFEATEILKKHRCNDPICDTHLWKVKHELDMSRLRVRQLEKVMDKHG
IKAPQLRLASSSDLLNHHHLKERPPLLGNLSLAASAQDLYRWSYKTE----------I--
----A------EM---E----T---VL
>DsimIR7a GD16857 614 bp
M------------------------------------F--------H-------------
------Y-----------------------------------------------------
------------------------------------------------------------
------------------------------------------------------------
-----------------------------------------L------------------
-------------------------------------------------------W----
-----------------------------------------L------------------
------------L-----------------------------------------------
------------------------------------------------------------
-------------------------------------------------------M----
------------------------------------------------------------
-------------------------G----------------------------------
------------------------------------------------------------
----L-------------------------------------------------------
------------------------------------------------------------
----------------------------------------------------RSLAMGAL
-----------HP-----------------------------PQPEVMTPLVAAALEILA
EQVSPSQSTLAVMDLTQDAEHRDDRQEQLMNIILRSVGSEMALRTFQKPPAEVPAS----
-------F----------------------------------------------------
------------------------------------------------------------
------------------------------------------------------------
------------------------------------------------------------
------------------------------------------------------------
---------------------------VVFLVNSAEAFNTLGFHFTD-----FHSTRE-F
NFLIL----------L---T-RRMSSRAERLEVLRDISRTCV---RF-HTS---------
------------------------------------------------------------
------------------------------------------------------------
-------N-----------------------------------V----------------
---------I------------L-------------------------------------
------------------------------------ITE-KRDGVVLVYAYS---L----
-------------LNMD-------C--------DLSVSLELIDIYENGLF--RHGHEA-R
SF-------NR-G-----L-S---------------------------------------
--------------------------------------------------------LSG-
----C----------------P--------------LQV----S-WYPLA-PF-------
-------------------V-S-------F------------------------------
----I--------G---------N--------SSDPEER-------------A--Q-T--
-WRLTGIDGELIKLLASIFHFRILL------E---------------E---P----C---
------------------DK-CL-S---------H-D-IKDDCS-GCFD-QVIF-SNSSI
LI----G-----A--MSGSHQ-HR-SHFSFTSS--YH-Q-S-SLV-FIMH-MS-S---QF
--GA-VAQL-A-VPFT-V--IV--W---LA----L---V-V---S--S-L-L-----VVL
V-L-------------W-M------R----N------R----------------------
------L-----------------------------------------------------
------V--------------C--------------------------------------
------------------------------------------------------------
-------------------------------------------------GRSDLARHALQ
-----VLTT-L------MG---N---P----L--EARR-L-P-----R--S--GRVR-I-
--LYAGW-L-LLVLV-LRVVYQGKLFDSFRLPYHKPLPTEISELIRS---N--Y---T--
---L--I--------------N---Q----------------------------------
------------------------------------------------------------
------------------------------------------------------------
-----------E---Y--LDYYPRELTVLTRNGS-KDR-F-DY--IQG-LGK----EGKF
T-TTSL-----------I--ATM----AYYNMM---HWSTSRLT-HIKEHIF---LYQMV
IYLRR-HSLLKFAFDRKIKQLLSAGIIGYFVRE------------F--D-----------
----------------A-------------------------------------------
S-------------------Q------Y---R---K-P------------F----E----
------------E-D-Y-EVSPIPLDSFCGLYYVS-------------------SIWLS-
-------------------------AAVVAF-------------------------ILE-
-----------L--LS------------------------------------------Q-
------------------------------------------------------------
----------------R-------------------------------------------
----------I-------------------------------------------------
------------------------------------------------------------
-------------V----------------------------------------------
----------------------------------------------------------W-
----L-------R---R----I---FE
>DsimIR7c GD16867 625 bp
M------------------------------------L--------P-------------
------S-----------------------------------------------------
------------------------------------------------------------
------------------------------------------------------------
-----------------------------------------A------------------
-------------------------------------------------------V----
-----------------------------------------H------------------
------------------------------------------------------------
------------------------------------------------------------
------------------------------------------------------------
------------------------------------------------------------
------------------------------------------------------------
------------------------------------------------------------
------------------------------------------------------------
------------------------------------------------------------
------------------------------------------------------------
------------------------------------------------------------
------------------------------------------------------------
------------------------------------------------------------
------------------------------------------------------------
------------------------------------------------------------
-------------------------------------------------------NVSLV
YALVWAI--DNYYGMATSTPLAVVQFPTSRESRRLHNDLIDAALGRSSGTGRIQFLLEDD
RVGMTETDTDPPPPSGLTGRPIAIW-FLDSLRSYFRLEMYLNQLGSP-----Y---KR-N
-G-FF----------L---V-VYTGLEDQPMESLKIMFRRLL---NM-YVL---------
------------------------------------------------------------
------------------------------------------------------------
-------N-----------------------------------V----------------
---------N------------V-------------------------------------
---------------------F------------LQRD-----ETVHLYTYY---P----
---Y---GPHHCQS-SLPVYYTAFQ---------DLPA--PA------TG--FGLTKP-L
FP-------SK-L-----A-N---------------------------------------
--------------------------------------------------------MHG-
----C----------------E--------------LVV----A-TFEHR-PY-------
-------------------V-I-------I------------------------------
----E--------D---------D--------P-----K------------TP--G-G--
-RSIRGIEGLIFRSLAERMNFTIKI------V---------------E---R----K--D
----------------K-N-R-G-E---------I-L-PDGNFT-GILK-MMVD-GEVNL
TF----V-----C--FMYSKA-RS-DLMLPSIS--YT-S-F-PIV-LVVP-SG-G---SI
--SP-MGRL-T-RPFR-Y--II--W---SC----I---L-V---S--L-I-C-----GFL
L-I-------------F-L------L-----------K----------------------
------I-------------------------------------------------TAVP
RLRNLVL------------GRR--------------------------------------
------------------------------------------------------------
-----------------------------------------------------NRLPFMG
-----MWAS-L------LG---G---L----A--L--Y-N-P-----Q--R--NFAR-Y-
--ILVMW-L-LQTLI-LRAAYTGQLYLLLQDVDVRSPIKSLGEVQAK---D--Y---E--
---F--R--------------I--------------------------------------
--------------------------------------------------L-P-------
A-----------------------------------------------------------
---LRTV----F---K--DSMPNTNFHVVLSPEE-SLYRL-------------------R
D--EDDPGIAVPLLQPTI----N----QFDFRSGPNKRHLTVL--PDPL--M---TAPLT
FYMRP-HSYFKRRIDRLIMAMMSSGIVARYRKM------------Y--M---D-------
-----------------------------R---------------------I--------
K-------------------Q------V---G----------------------------
--K-R-------R-N-L-EPKPLSIWRLSGIFVCC-------------------AGLYL-
-------------------------LALIVF-------------------------ILE-
-----------I--LT------------------------------------------R-
------------------------------------------------------------
----------------N-------------------------------------------
----------H-------------------------------------------------
------------------------------------------------------------
-------------R----------------------------------------------
----------------------------------------------R------LRRALN-
--V-I-------N---R----Y---AA
>DsimIR7d GD16143 594 bp
M------------------------------------D--------I-------------
------R-----------------------------------------------------
------------------------------------------------------------
------------------------------------------------------------
-----------------------------------------C------------------
-------------------------------------------------------V----
-----------------------------------------V------------------
------------A-----------------------------------------------
------------------------------------------------------------
-------------------------------------------------------L----
------------------------------------------------------------
-------------------------L----------------------------------
------------------------------------------------------------
----L-------------------------------------------------------
------------------------------------------------------------
------------------------------------------------------------
------------------------------------------------------------
------------------------------------------------------------
------------------------------------------------------------
------------------------------------------------------------
------------------------------------------------------------
-------------------------------------------------------GLCKV
QAVLWPH--Q-------HPLEEQLASQISATLQKIFINGLAVHNSSVFISTAYEEMDRDR
VILVQRVLYRNLYQPNTPVPVVLASKMNRKMSAQVFTQLLFVQNAEQ-----A----IAI
-A--EGVNRNGLCVIV---L------LTSQPERPIMTKIFTYFMQER-YNI---------
------------------------------------------------------------
------------------------------------------------------------
-------N-----------------------------------V----------------
---------V------------I-------------------------------------
-------------------------------------LV-PRLQGVLAFNVR---P----
---Y---T-----------------PTSCLSLDPV--E--TD------IK--DGDLWD-V
FP-------SR-L-----K-N---------------------------------------
--------------------------------------------------------LHG-
----C----------------P--------------LSV----I-VWDIP-PY-------
-------------------M-R-------I------------------------------
----N--------W---------K--------S-----S-------------D--P-M--
-DGLDGLDGRLLRIVARKMNFTLKL------I---------------P---N----E--P
---------------NG-L-I-GGS---------S-F-INGTFT-GAYK-MLRE-RRANI
TI----G-----C--AACTPE-RS-TFLEATSP--YS-Q-M-AYI-IVLQ-AR-G---GY
--SI-YEVM-L-FPFE-K--YT--W---LL----L---S-T---I--L-G-L-----H--
W-I-------------V-G-----------------------------------------
------------------------------------------------------------
------------------------------------------------------------
------------------------------------------------------------
------------------------------------------------------------
---------------------------------------S-R-----W--R---MPS-P-
--ILAGW-M-LWIFV-IRASYEASVFNFIHNSPVKPSPRTLEQALSG---G--F---R--
---F--I--------------T--------------------------------------
---------------------------------------------DHATYRMTLQIP---
S-----------------------------------------------------------
-----------F---QGKTSISAGQPVDVFDALL-KSP-W-KT--GAF-TSR----AF--
-----LAD---------H----L----VRHRKH---RNQLVILA-EKIV------DNMLC
MYFPH-GSYFAWEINNLLFNMRSFGIFQHHSQI------------L--A-W-N-------
----------------N-MPTTTDTNSPGK------------------T--I--------
H-----------------SSK------E--------------------------------
------------S-A-A-TGFAESMSFVVAALNCL-------------------MGALC-
-------------------------VSIVVF-------------------------GLE-
-----------L--LS------------------------------------------Q-
------------------------------------------------------------
----------------R-------------------------------------------
----------R-------------------------------------------------
------------------------------------------------------------
-------------R----------------------------------------------
--------------------------------------------WTG----------L--
----A------WL---F----E---RV
>DsimIR7g GD24763 591 bp
M------------------------------------N--------V-------------
------T-----------------------------------------------------
------------------------------------------------------------
------------------------------------------------------------
-----------------------------------------S------------------
-------------------------------------------------------L----
-----------------------------------------L------------------
------------N-----------------------------------------------
------------------------------------------------------------
-------------------------------------------------------F----
------------------------------------------------------------
------------------------------------------------------------
------------------------------------------------------------
------------------------------------------------------------
------------------------------------------------------------
------------------------------------------------------------
------------------------------------------------------------
------------------------------------------------------------
------------------------------------------------------------
------------------------------------------------------------
------------------------------------------------------------
----------------------------------------------------ESMKYIGA
QTQAASI--N-------HHVAQALRVFIEDFYQRIAPAFIVVLSCRRPSPMNFYRNIMQL
LYESVDTMIVQLVLVELGRPRRIAGPRTHNLLLVDSLDALLDIEIHT-----Y----TAQ
-S--DTSEYYFIFLQQ---R------DALIPHDMQGVFAYCW---RH-QLI---------
------------------------------------------------------------
------------------------------------------------------------
-------N-----------------------------------C----------------
---------N------------V-------------------------------------
---------------------M---------------TQ-SSGGQVLLHTYF---P----
---Y---A-----P--G-------QCNDSQPTRIN--M--FL------GE--SWQHRD-Y
FP-------SK-L-----H-N---------------------------------------
--------------------------------------------------------LNG-
----C----------------P--------------LVV----L-ARKVS-PF-------
-------------------L-D-------L------------------------------
----D-----------------------------------------------E--G-Q--
-RELRGLEGRLLQELSRRMNFSIQF------S---------------G---L----Q--D
----------------Q------LK---------N-R-TTWTEK-QLLQ-KLVQERIAHL
AI----G-----Y--VRKRIQ-YA-TNLTPVFP--HY-S-N-RVVGCLLL-NA-H---NL
--TS-LEIW-S-FPFQ-A--LT--W---IC----L---V-A---G---------------
------------------------------------------------------------
------------------------------------------------------------
------------------------------------------------------------
------------------------------------------------------------
-----------------------------------------------------DRLALVL
-----AVYAAS------LG---L---P----I-----D-L-P-----E--R--PSLQ-L-
--LFASW-L-IFGLI-VRSMYSALLFFILRYHLHQRLPESLQDLTHG---D--Y---A--
---A--V--------------M---G---------------------R------------
------------------------------TM-----LQDLREVPSLQDLLGLKSVI---
V-----------------------------------------------------------
-----------S---SEREEEVLRTLDRCTLREG-AGS-H-PL--FFG-LIS----QD--
-----ALL---------H----L----TQRGHR---AGAYHIIP-QDVL------EQQLA
IYLQK-HSHLASHLDHLVMSIRSVGLLHHWAGQ------------M--A---S-------
-----------------------------E---------------------R--------
Y-----------------FRS------R--------------------------------
------------F-L-Y-REKRIRQPDLWAVYILT-------------------AGLYL-
-------------------------LSLVVF-------------------------ICE-
-----------L--LA------------------------------------------S-
------------------------------------------------------------
----------------R-------------------------------------------
------------------------------------------------------------
------------------------------------------------------------
------------------------------------------------------------
------------------------------------------------------------
----------------R----A---GV
>DsimIR8a GD16073 936 bp
M------------------------------------E--------L-------------
------L-----------------------------------------------------
------------------------------------------------------------
------------------------------------------------------------
-----------------------------------------L------------------
-------------------------------------------------------L----
-----------------------------------------V------------------
------------L-----------------------------------------------
------------------------------------------------------------
-------------------------------------------------------L----
------------------------------------------------------------
-------------------------L----------------------------------
------------------------------------------------------------
----A-------------------------------------------------------
------------------------------------------------------------
------------------------------------------------------------
------------L----------RFGGSEVLKITFWIEPVQRAEFDTDIAVVLKELDALR
LDVKVDDTTLTLTRSEDGLDMQRFCEILSTAGASAVIDLTYSHWEEGYNLVRTLGIGYVR
LERIMRPF----------------------------------------------------
------------------------------------------------------------
------------------------------------------------------------
---------------------------------L---------------DMFGDFMRQKR
ANNVAMV--F-------MNARDAGEAMQQMLIGYPFRTLIMDASQTDPGQHFLERIRSLR
PAPTYIAIFARAAAMNGIFEKVQKAGLFQRPLEWHFVFLDTRDRVFK-----Y----RRQ
-A--ELCTRFTLSPRA---I------CRSMPMPDLYCGSGFTMQRAM-LLN---------
------------------------------------------------------------
------------------------------------------------------------
-------V-----------------------------------L----------------
---------R------------S-------------------------------------
---------------------L---------------IN-AAQVSPGYPTAI---Y----
---Q--DC-----N--A-------TASSSEVGDPL--E--KD------DY--NWLDMV-H
WS------NFL-A-----Y-A---------------------------------------
---------------TPSPQIQGQFQRPVPGLTFAVNISAGYYSSEHEAKTDLAAWSSV-
----G----------------EMRLLNETISPARRFFRI----G-TAESI-PW-------
-------------------S-Y-------L------------------------------
----R--------REERTGELIRD--------------R-------------S--G-S--
-PIWEGYCIDFIIRLSQKLNFEFEI------V---------------A---P----E--V
----------------G-H-M-G-E---------L-N-ELGEWD-GVVG-DLVR-GETDF
AI----A-----A--LKMYSE-RE-EVIDFLPP--YYEQ-T-GIS-IAIR-KP-V---RR
--TS-LFKF-M-TVLR-L--EV--W---LS----I---V-A---A--L-V-G-----TAI
M-I-------------W-F------M----D------K----------------------
------Y-----------------------------------------------------
------S--------------P-------------Y----SSRNNRQAYPYACR------
------------------------------------------------------------
--------------------------------------------------EFTLRESFWF
-----ALTS-F------TP---Q---G----G--G--E-A-P-----K--A--ISGR-M-
--LVAAY-W-LFVVL-MLATFTANLAAFLTVERMQTPVQSLEQLARQ---S--RINYT--
---V--V--------------K---DSDTHQYFVNMKFAEDTLYRMWK------------
------------------------------EL-----ALNASKDFKKFRIWDYPIKE---
Q-----------------------------------------------------------
-----------Y---GHILLAINSSQPVADAKEG-FAN-V-DA--HEN-ADY----AFIH
D--SAEIK---------Y----E----I--TRN---CN-LTEVG-EVFA------EQPYA
VAVQQ-GSHLGDELSYAILELQKDRFFEELKAK------------Y----W-N-------
----------------Q-------------------------------S--N--------
L-----------------RNC------P--------------------------------
------------L-S-E-DQEGITLESLGGVFIAT-------------------LFGLV-
-------------------------LAMMTL-------------------------GME-
-----------V--LY------------------------------------------Y-
------------------------------------------------------------
----------------K-------------------------------------------
----------K-------------------------------------------------
------------------------------------------------------------
-------------KQNALEITQVRPVDDSSGSGGNSSTAPPTATSTTKQAWHIPVLQAEE
KPAKVSPPPSFEAATFRGKKLPARITLGDGKFKPRQGLYARRNLGAS----------D--
----S------HS---G----Y---ME
>DsimIR11a GD15931 642 bp
M------------------------------------R--------L-------------
------A-----------------------------------------------------
------------------------------------------------------------
------------------------------------------------------------
-----------------------------------------I------------------
-------------------------------------------------------L----
-----------------------------------------W------------------
------------L-----------------------------------------------
------------------------------------------------------------
-------------------------------------------------------F----
----------------------------------------------------S-------
--------------------GCLLPG----------------------------------
------------------------------------------------------------
----I-------------------------------------------------------
------------------------------------------------------------
-------------------------------------QDGMWASVRAQQTGRDVLLSRMG
-----------NP-----------------------------QNELNTRRLANASSYLTR
NYIANRINTLVVRENCVECRYELTDRQRQLVDQILASLAPDLSVLLHKGTAEETTW----
-------E----------------------------------------------------
------------------------------------------------------------
------------------------------------------------------------
------------------------------------------------------------
------------------------------------------------------------
---------------------------YTLFVVNDHTAFTGQVFIFP-----DELLER-E
FFCIV----------V---V-SEIQSPQFVRQTVGSIVKSNL---RM-HFV---------
------------------------------------------------------------
------------------------------------------------------------
-------N-----------------------------------V----------------
---------V------------V-------------------------------------
---------------------V---------------AQ-LEDGTVGTYSYK---L----
---F---K-----ANCT-------P--------GITVRQINHFDRITGEP--QQSMPD-L
YP-------VR-N-----G-H---------------------------------------
--------------------------------------------------------LGD-
----C----------------P--------------FNV----G-ATHLP-PH-------
-------------------L-I-------Y------------------------------
---------KRYKD---------P--------PPASNES-------------I--P-A--
-EDLSGVDWDLLQLLAKALKFRIQL------Y---------------M---P----Q---
------------------E--PS-Q---------I-F-GEGNVS-GCFR-QLAD-GTVSI
AI----G-----G--LSGSDK-RR-SLFSKSTV--YH-Q-S-HFV-MVVR-RD-R---YL
--GR-FGPL-I-LPFR-G--KV--W---GM----I---I-M---I--L-V-L-----AVL
S-T-------------CWL------R----S------R----------------------
------L-----------------------------------------------------
------------------------------------------------------------
------------------------------------------------------------
----------------------------------------------------GLSHPMED
-----LFTV-I------VG---N---P----I--PNPR-L-P-----G--K--GFLR-Y-
--LLASW-M-LLTLV-LRCAYQARLFDVLRLSRHRPLPEDLSGLIKD---N--Y---T--
---M--V--------------A---N----------------------------------
------------------------------------------------------------
------------------------------------------------------------
-----------G---Y--HDFYPLELTCRQPLDF-SAR-F-ER--VQR-AAP----DERL
T-TIAL-----------I--SNL----AYWNHK---HPNISRLT-FVRQPIY---MYHLV
IYFPR-RFFLRPAIDRKIKQLLSAGVMAHIERR------------Y--M---Q-------
---------------YE-------------------------------------------
K-------------------K------H---K---V-A------------S----N----
------------D-P-V-LLRRITKSIMNGAYRIH-------------------GLVIV-
-------------------------LATGMF-------------------------ILE-
-----------L--LA------------------------------------------G-
------------------------------------------------------------
----------------R-------------------------------------------
----------S-------------------------------------------------
------------------------------------------------------------
-------------N----------------------------------------------
--------------------------------------------GRL---------RRW-
----M-------E---W----V---HE
>DsimIR20a GD15493 562 bp
M------------------------------------L--------A-------------
------S-----------------------------------------------------
------------------------------------------------------------
------------------------------------------------------------
-----------------------------------------L------------------
-------------------------------------------------------N----
-------------------------------------RIT-G------------------
------------------------------------------------------------
------------------------------------------------------------
------------------------------------------------------------
------------------------------------------------------------
------------------------------------------------------------
------------------------------------------------------------
------------------------------------------------------------
------------------------------------------------------------
------------------------------------------------------------
------------------------------------------------------------
------------------------------------------------------------
------------------------------------------------------------
------------------------------------------------------------
------------------------------------------------------------
-------------------------------LPA--------------------------
---------------ELLDLYGLVVHFLLRGETTLVYYNPAGLDCSWGVLWQRNLTVHPQ
IVWQRNYSYPDLYDQFNAELFVLAC--LPMDSTAAIQLETLANSLSH-----L----R-T
-VVRL----------L------IEVAGPDQESLARQYLSFCL---RR-SML---------
------------------------------------------------------------
------------------------------------------------------------
-------H-----------------------------------V----------------
---------E------------L-------------------------------------
---------------------Y---------------FR-DYHHSLILYSFQ---V----
---F---P-----S--F-------E---------L--V---M----RRIS--GGQGVK-L
FL-------HK-L-----D-D---------------------------------------
--------------------------------------------------------LRG-
----H----------------R--------------LRV----I-PDLSP-PN-------
-------------------T-F-------F------------------------------
----Y--------R---------D--------A-------------------R--G-D--
-NQVTGYLWDFVATFAGRVNAGLEV------V---------------R---P----S---
----------------W-R-A-G-S--------------ASDSS-YMLE-YSAK-GLIDV
GL----T-----T--TLITKRNHW-AIPQYTYP--LL-V-S-SWC-TMLP-VE-K---PL
--AT-PDLF-G-RIVC-P--AL--A---MA----L---L-L------I-I-L-----VTW
L-----------------------------------------------------------
------------------------------------------------------------
------------------------------------------------------------
------------------------------------------------------------
------------------------------------------------------------
------------------V---F---R----H-----L-R-CL---AR--W--KNSR-P-
--ARIVP-H-LLALL-LLTTCSAQLLSLLIFPPYHVRIASFEDLLRG---D--Q---K--
---I--L--------------G---M----------------R----N------------
------------------------------EF-----Y------------D-L-------
-----D-------------G----------------------------------------
-----------A---F--RARYAGVFHLIDDPNE-LYD-L-RN--HFN-TTW----AYTM
A--YIKWL---------V--IKT----QQRHFS---KPVFRWSK-DLCF-FD---FMPTS
VIVAP-DSIYWESLKDFTFRIHQAGLMKHWVRK------------S--F---Y-------
-----------------------------D---------------------M--------
V-------------------K------S---G---K-M------------S----I---K
----DYS-----D-L-E-TIKPLNIRDLDIVWRVC-------------------GAAIA-
-------------------------VASAIF-------------------------LME-
-----------L--LY------------------------------------------F-
------------------------------------------------------------
----------------Y-------------------------------------------
----------I-------------------------------------------------
------------------------------------------------------------
-------------N----------------------------------------------
------------------------------------------------------------
----V-------F---L----N---SL
>DsimIR21a GD22995 842 bp
M------------------------------------S--------Y-------------
------Y-----------------------------------------------------
------------------------------------------------------------
------------------------------------------------------------
-----------------------------------------W------------------
-------------------------------------------------------I----
-----------------------------------------A------------------
------------L-----------------------------------------------
------------------------------------------------------------
-------------------------------------------------------V----
------------------------------------------------------------
-------------------------L----------------------------------
------------------------------------------------------------
----F-------------------------------------------------------
------------------------------------------------------------
-------------------------------------------------------TAQAF
--SIEGDTSASYQ-----------------------------------------------
-------------------EKCVSRRLINHYQLNNEIFGVGMCDGNNENEFRQKRRIVPT
FHGNPRPR----------------------------------------------------
------------------------------------------------------------
------------------------------------------------------------
--------GELLASKFHVNSYNFKQTNSLVGLVN--------------------------
------------------------KIAQEYLNKCPPVIYYDSFVEKSDGLILENLFKTIP
ITFYHGEINADYEAKNKRFTSHIDS--NCKSYILFLSDPLMTRKILGPQTESR-------
----------------VVLVSRS-TQWRLRDFLSSELSSNIV---NL-LVI---------
------------------------------------------------------------
------------------------------------------------------------
-------G-----------------------------------E----------------
---------S-----LMADPMRE-------------------------------------
---------------------R---------------PY--VLYTHKLYADG---L----
---G---S-----N-TP-----VVL---------T--S-WIK------G-ALSRPHIN-L
FP-------SK-F-----QFG---------------------------------------
--------------------------------------------------------FAG-
----H----------------R--------------FQI----S-AANQP-PF-------
-------------------I-F-------R------------------------------
----I--------R--------------------------------TLDSSGM--G-Q--
-LRWDGVEFRLLTLISKRLNFSIDI------T---------------E---T----P--T
------------------------R---------SN--TRGVVD-AIQE-QIIE-RTVDI
GM----S-----G--IYITQE-RL-MDSAMSVG--HS-P-D-CAA-FITL-AS-K---AL
--PK-YRAI-M-GPFQ-W--PV--W---VA----L---I-C---V--Y-L-G-----GIF
P-I-------------V-F------T----D------R----------------------
------L-----------------------------------------------------
------T--------------L--------------------------------------
------------------------------------------------------------
--------------------------------------------SHLMGNWGEVENMFWY
-----VFGM-FTNAFSFTG---K---Y----S--W--S-N-T-----R--K--NSTR-L-
--LIGAY-W-LFTII-ITSCYTGSIIAFVTLPAFPDTVDSVLDLLGL---F--F---R--
---V--G--------------T---L----------------N------N----------
------------------------------GG-----W------------E-T--WF---
QNS--T-------------HI---------------------------------------
----PTS----R---LY------KKMEFVGSIDEGI-G---NVTQSFF-WNY----AFLG
S--KAQLE---------Y--LVQSNFSDENISR---RSALHLSE--ECF--A---LFQIG
FLFPR-ESVYKIKIDSMILLAQQSGLIAKINNE------------V--S---W-------
-----------------------------A------------------------------
-------------------MQ--RSSSG--RL---L--------------Q--ASS---S
NSLRE-------I-I-Q-EERQLTTADTEGMFLLM-------------------ALGYF-
-------------------------LGATAL-------------------------VSE-
-----------I--VG------------------------------------------GI
TNKCRQIIKRSRKSAASSWSSGSSGSMHRTNAEQLSHDKRKANRRQAAEVAQKMSFGMRE
LNLTRATLREIYGSYGA-------------------------------------------
----------P-------------------------------------------------
------------------------------------------------------------
-------------G--------------------------------------------ID
HGQLDIVRAEFPSSSANLNSTEDEESQEAIESLQRLDEFMDRMDNDS-----------N-
----P---SSHTF---R----I---DN
>DsimIR25a GD22688 947 bp
M------------------------------------I--------L-------------
------L-----------------------------------------------------
------------------------------------------------------------
------------------------------------------------------------
-----------------------------------------N------------------
-------------------------------------------------------P----
-------------------------------------KTSKI------------------
------------L-----------------------------------------------
------------------------------------------------------------
-------------------------------------------------------W----
------------------------------------------------------------
-------------------------LVGFLVLLSSFSLEIAAQTTQ--------------
---------------------------------------------------------NIN
VLFINEVDNEPAAKAVDVVLTYLKKNIRYGLSVQLDSIEANKSDAKVLLEAICNKYATSI
EKKQTPHLILDTTKSGIASETVKSFTQALGLPTISASYGQQGDLRQWRDLDEAKQKYLLQ
VMPPADIIPEAIRSIVIHMNITNAAILYDDSFVMDHKYKSLLQNIQTRHVITAIAKDGKR
------------E-----------------------------------------------
------------------------------------------------------------
------------------------------------------------------------
------------------------------------------------------------
------------------------------------------------------------
---------------------------------R-------------------EEQIEKL
RNLDINNFFILGTLQSIRMVLESVKPAYFERNFAWHAITQNEGEISSQRDNATIMFMKPM
AYTQYRDRLGLLRTTYNLNEEPQLS-SAFYFDLALRSFLTIKEMLQS-----G---AW-P
-K-DM----------E---Y-LNCDDFQGGNTPQRNLDLRDY---FT-KIT---------
------------------------------------------------------------
------------------------------------------------------------
-------E-----------------------------------P----------------
-------TSY----------GTF-------------------------------------
--------------------DL------------VTQP-----TQPFNGHSF---M----
--KFEMDINVLQIR-GGSSVNSKSI---------GKWI--SG------LN--SELIVK-D
EE-------QM-K-----N-L---------------------------------------
--------------------------------------------------------TAD-
----T----------------V--------------YRI----F-TVVQA-PF-------
-------------------I-M--------------------------------------
-------------R---------D--------E-----T----------------A-P--
-KGYKGYCIDLINEIATIVHFDYTI------Q---------------E---V----E--D
----------------G-K-F-G-N---------M-D-ENGQWN-GIVK-KLMD-KQADI
GL----G-----S--MSVMAE-RE-IVIDFTVP--YY-DLV-GIT-IMMQ-RP-S---SP
--SS-LFKF-L-TVLE-T--NV--W---LC----I---L-A---A--Y-F-F-----TSF
L-M-------------W-I------F----D------R----------------------
------W-----------------------------------------------------
------S--------------P-------------Y----S------------Y------
------------------------------------------------------------
------------------------------------QNNREKYKDDEEKREFNLKECLWF
-----CMTS-L------TP---Q---G----G--G--E-A-P-----K--N--LSGR-L-
--VAATW-W-LFGFI-IIASYTANLAAFLTVSRLDTPVESLDDLAKQ---Y--K---I--
------L--------------Y---A----------------P----LNGSSAMTYFERM
SNIEQMFYEIWKDLSLNDSLTAVERSKLAVW------D------------Y-P-------
V-----------------------------------------------------------
---SDKY----T---K--MWQAMQEAKLPATLDE-AVARVRNS--TAA-TGF----AFLG
D--ATDIR-----------------------YLQLTNCDLQVV--GEEF--S---RKPYA
IAVQQ-GSHLKDQFNNAILTLLNKRQLEKLKEK------------W--W---K-------
-----------------------------N------------------DEAL--------
A-------------------K------C--------------------------------
--D-K-------P-E-D-QSDGISIQNIGGVFIVI-------------------FVGIG-
-------------------------MACITL-------------------------VFE-
-----------Y--WW------------------------------------------Y-
------------------------------------------------------------
----------------R-------------------------------------------
----------Y-------------------------------------------------
------------------------------------------------------------
-------------R----------------------------------------------
KNPRIIDVAEANAERSNAADHPGKLVDGVILGNSGEKFEKSKAALRP------RFNQYP-
--A-T-------F---K----P---RF
>DsimIR31a GD23694 629 bp
M------------------------------------N--------L-------------
------L-----------------------------------------------------
------------------------------------------------------------
------------------------------------------------------------
-----------------------------------------I------------------
-------------------------------------------------------G----
-----------------------------------------M------------------
------------F-----------------------------------------------
------------------------------------------------------------
-------------------------------------------------------I----
------------------------------------------------------------
-------------------------L----------------------------------
------------------------------------------------------------
----I-------------------------------------------------------
------------------------------------------------------------
------------------------------------------------------------
------------L-----------------------------------------------
------------------------------------------------------------
------------------------------------------------------------
------------------------------------------------------------
------------------------------------------------------------
------------------------------------------------------------
---------A-------AGEGEIIPSMEESVLTNFVASLVKTKQAIVFSCLFKDFREISL
ALMKINQFVSVVNLNQSYSLTSILTRENYARTSVLVNARCSGSSDLL-----F----EAS
-E--N----------R--YF-NKTYQWFLWGVDLEVRSLFPL---NLNYVG---------
------------------------------------------------------------
------------------------------------------------------------
-------P-----------------------------------N----------------
---------A------------Q-------------------------------------
-------------------ITY-----------VNETTDGYAYWDIHSKGRH---L----
---K---S---HLE--I-------N---------LIAT--LI----NDTLNIACDIFHLQ
SI-------DF-RGQFNGL-T---------------------------------------
--------------------------------------------------------LRG-
----A----------------S--------------VID----K-EDIIS-NE-------
-------------------Q-I-------E------------------------------
--SIL--------S--------RP------TKD-------------------A--G-V--
-AAFIKYHYELLGLLRERFNFTVNF------R---------------N---S----R---
------------------G-WAG-R---------L-G-NTTFRL-GLLG-IVMR-NEADI
AA----S-----G--AFNRIN-RF-AEFDTIHQ--SW-K-F-ETA-FLYR-YT-SDLDTH
--GK-SGNF-L-SPFS-D--RV--W---LF----C---L-L---T--L-G-A-----FSI
I---------------W-V------L----F-----E-----------------------
------------------------------------------------------------
------------------------------------------------------------
-----IIDCKILRRRVNSQKLEHLNQKRPVICIK--------------------------
---------------------------------------------------TTCIERILQ
-----TFGA-C------CQ---Q---G----L--D--P-N-P-----V--D--RSVR-F-
--LVMTL-F-LFSLV-MYNYYTSSVVGGLLSSSDQG-PSTVDEITAS---P--L---K--
---I--S--------------F---E----------------D----I------------
------------------------------GY-----Y------------K-V--LF---
RES--Q-------------NR---------------------------------------
----SITRLIEK---KLSSSRSLNELPIFSHIEDAVPY-L-K---A---GGF----AFHC
E--VVDAY---PVISEYF--DAN----E-----------ICDLR-EVSGLME---VEILN
WILHK-NSQYTEIFKTAMCNAQEKGFVERILRR------------R--Q---I-------
-----------------------------K---------------------K--------
P----------------------------------A-C----------------------
------Q-----S-L-Y-TVYPVSLSGVLPGFVIL-------------------------
--------------------------------------------------------ICK-
-----------S------------------------------------------------
------------------------------------------------------------
------------------------------------------------------------
------------------------------------------------------------
------------------------------------------------------------
------------------------------------------------------------
------------------------------------------------------------
------------I---T----K---FC
>DsimIR41a GD15325 646 bp
M------------------------------------L--------I-------------
------D-----------------------------------------------------
------------------------------------------------------------
------------------------------------------------------------
-----------------------------------------L------------------
-------------------------------------------------------S----
-----------------------------------------W------------------
-S---------LV-----------------------------------------------
------------------------------------------------------------
------------------------------------------------------------
------------------------------------------------------------
-------------------------L----------------------------------
------------------------------------------------------------
----S-------------------------------------------------------
------------------------------------------------------------
------------------------------------------------------------
------------------------------------------------------------
------------------------------------------------------------
------------------------------------------------------------
------------------------------------------------------------
------------------------------------------------------------
------------AIIGTYLNESTICIFWNDKFEF--------------------------
------------------------HLLHKSDYISFVGINIKSFDDNRGHYIVDKRLKEKD
IQNKNLFLDDLVIKIIISIEVTHCE--TFVVFDKDIDRFVNAFTKASVYSIWR-------
----------------SLHNKFV-FAHIAYELPESHHHFFED---QP-NIL---------
------------------------------------------------------------
------------------------------------------------------------
-------F-----------------------------------V----------------
---------V-----RDHSSASS-------------------------------------
---------------------F---------------DI--KTNKFVGRKEE---K----
---P---S-----Q-LI-----LVD---------R--Y-LAS------E-RRFQFGIS-L
FA-------DK-L-----N-N---------------------------------------
--------------------------------------------------------MQG-
----R----------------E--------------VII----A-GFDYP-PY-------
-------------------T-V-------I------------------------------
----K--------H---------N--------M-----STNAQDMGVSGDSDF--K-N--
-VYIDGTETRIILNFCEKFNCTIQI------D---------------S---S----A--A
----------------S-D-W-G-K---------VY--PNMSGD-GALG-MLIN-RKADI
CI----G-----A--MYSWYE-DY-TYLDLSMY--LV-R-S-GIT-CLVP-AP-L---RL
--TS-WYLP-L-EPFK-E--TL--W---AA----I---L-L---C--L-C-A-----EAT
G-L-------------V-L------A----F------K----------------------
------S-----------------------------------------------------
------E------------------------QALYV----L------------P------
------------------------------------------------------------
--------------------------------------------SYREGWWTCISFGVCT
-----TFKL-F------IS---Q---S----G--N--S-K-A-----Y--S--LTVR-V-
--LLFAC-F-LNDLI-ITSIYGGGLASILTIPSLDEAADTVPRLRFH---R--L---Q--
---W--A--------------A---N----------------------------------
--------------------------------------------------S-E--AW---
VSA--I-------------RA---------------------------------------
----SDE----A---LV------KDILYNFHIYSDD-E---LLRLAQD-QHV----RIGF
T--VERLP---------F--GHFAIGNYLGPQA---IDQLVIMK--DDI--Y---FQYTV
AFVPR-LWPLLDKLNTLIYSWHSSGFDKYWEYR------------V--V---A-------
-----------------------------D---------------------N--------
L-------------------N------L--KI---Q--------------Q--QVQ---E
TMTGS-------K-D-I-GPVPLGMSNFAGFIIVW-------------------ILGSA-
-------------------------IATLTF-------------------------LLE-
-----------L--SL------------------------------------------T-
------------------------------------------------------------
----------------Y-------------------------------------------
----------I-------------------------------------------------
------------------------------------------------------------
-------------L----------------------------------------------
------------------------------------------------------------
----------------K----E---MI
>DsimIR47a GD25991 593 bp
M------------------------------------R--------Q-------------
------I-----------------------------------------------------
------------------------------------------------------------
------------------------------------------------------------
-----------------------------------------K------------------
-------------------------------------------------------L----
-----------------------------------------L------------------
------------V-----------------------------------------------
------------------------------------------------------------
-------------------------------------------------------W----
------------------------------------------------------------
-------------------------L----------------------------------
------------------------------------------------------------
----L-------------------------------------------------------
------------------------------------------------------------
------------------------------------------------------------
------------V-----------------------------------------------
------------------------------------------------------------
------------------------------------------------------------
------------------------------------------------------------
------------------------------------------------------------
-------------------GGVVSSTEQLQFLKN--------------------------
------------------------FLEAVHKERSISTILLMQRKVHKHDFLHGLYPISWP
IIRLDETKRVELVNNFNKDILALVY--MEAEEDTLLLSALAADFNHI-----R----D-A
-R--I----------M---I--W-LQMSPSETFLENIVFQAS---KE-KFL---------
------------------------------------------------------------
------------------------------------------------------------
-------N-----------------------------------L----------------
---------V------------V-------------------------------------
---------------------I--------------------ENTLKTRRFY---P----
---F---P-----Q--P-------T---------V-QV----------I-DKPFEEKE-I
YP-------AL-W-----R-N---------------------------------------
--------------------------------------------------------FMG-
----K----------------N--------------AIA----V-PDLVP-PR-------
-------------------S-F-------Y------------------------------
----S--------F---------N--------P-----K-------------T--G-H--
-RTQSGSVYKVFKAFTQRYNITMLL------K---------------W---P----L--N
----------------T-N---------------------TTQE-EIIE-RTVR-GEIDL
PL----T-----G--QLISFR-H--PNGSRAQP-LLG-M-T-ALS-IAVP-CG-P---EL
--PM-FDRF-F-LVYG-L--AT--P---IT----I---A-G---Y--Y-V-L-----LNT
I-E-------------I-I------L----V------T----------------------
------L-----------------------------------------------------
------S------DRVKRHPRH-------------E----K------------I------
------------------------------------------------------------
----------------------------------------------------LNLVLNLR
-----VFSC-I------LS---L---P----T--P--Q-G-N----RL--R--SVKG-Q-
--LTMVM-S-ITGLI-LSCIVAAQTSTILTMKPQYRHIKNFQELRDS---N--I---T--
---V--V--------------C---N----------------H----LN-----------
--------------------------------------------------Y-M--TIKQQ
M-----------------------------------------------------------
---------------DPKFLAKFMQNIWIVSSIEQM-K-M-IF--DLN-TSY----AYQT
F--SYKRD---------P--FTL----LQMHTT---RKAFCRTP--D-L--EVVSGLAYT
AVLEK-NSIYALPLQDYTLQVFSAGLVYYWAEE------------A--I---R-------
-----------------------------D---------------------L--------
I-------------------S------T---V---RHS------------Q----L---E
-KL-P-------I-V-I-GYQSLKLQDYKCCWMIL-------------------LFGGA-
-------------------------LAFCVF-------------------------IVE-
-----------V--VV------------------------------------------G-
------------------------------------------------------------
----------------S-------------------------------------------
----------K-------------------------------------------------
------------------------------------------------------------
------------------------------------------------------------
------------------------------------------------------------
----------------K----R---GI
>DsimIR47b GD25991 595 bp
M------------------------------------R--------E-------------
------A-----------------------------------------------------
------------------------------------------------------------
------------------------------------------------------------
-----------------------------------------Q------------------
-------------------------------------------------------I----
-----------------------------------------I------------------
------------I-----------------------------------------------
------------------------------------------------------------
-------------------------------------------------------F----
------------------------------------------------------------
-------------------------L----------------------------------
------------------------------------------------------------
----L-------------------------------------------------------
------------------------------------------------------------
------------------------------------------------------------
------------A-----------------------------------------------
------------------------------------------------------------
------------------------------------------------------------
------------------------------------------------------------
------------------------------------------------------------
-------------------SAAAVTVKQYEFLQS--------------------------
------------------------FLKAVEQEQTITTLLMMQSHVQKKNLFQGLYPLPWP
IIHMDETQRIELVNHYNKGIMALLY--MDSEQDIFLLSSLAANLNHM-----R----E-A
-R--I----------V---I--W-LELEPTEKFLGDMAKQAD---VH-KFL---------
------------------------------------------------------------
------------------------------------------------------------
-------N-----------------------------------I----------------
---------L------------L-------------------------------------
---------------------I--------------------ERTLQLLRFF---P----
---F---P-----Q--P-------K---------F-ER----------L-EKPLGKSN-I
FP-------VL-W-----Y-N---------------------------------------
--------------------------------------------------------YMG-
----K----------------I--------------ALT----L-DHLVE-PR-------
-------------------S-F-------Y------------------------------
----W--------T---------D--------P-----S-------------T--N-V--
-KRPTGYIYKLITNFAEQHNITLQL------D---------------S---P----P--S
----------------E-D---------------------MSQI-EIIE-RTLH-GEIDL
AI----T-----G--QTINSR-H--ASGSRIHC-FLG-M-A-SMS-IVVP-CG-Q---EM
--SA-YERF-H-AAYS-F--RA--P---II----F---F-G---F--Y-I-F-----LSL
V-D-------------F-L------L----R------T----------------------
------I-----------------------------------------------------
------S------DRIRRNPRR-------------I----P------------L------
------------------------------------------------------------
----------------------------------------------------LQTVLSLR
-----VLCC-I------LS---M---S----V--P--N-S-N----RL--R--SVKG-Q-
--FTMVM-S-LTGLI-IFGIMAAQTSTLLSMNPQYRHISNFQELRDS---N--I---T--
---V--V--------------F---N----------------H----MN-----------
--------------------------------------------------F-M--TIKQQ
M-----------------------------------------------------------
---------------NPDILSKFLTNIWVVKSQELM-N-M-IV--SFN-TSY----AYQT
F--IYNEG---------L--IRA----LQSHSV---HKAFCSSP--E-L--RLISGLTYS
LVLEP-NSIYALALQDHALQVWSSGIINYWIDE------------A--V---R-------
-----------------------------K---------------------I--------
I-------------------S------S---V---R-N------------S----R---F
-VK-L-------P-F-S-TFRVLKLEDCRGGWQTL-------------------FCGFF-
-------------------------IATCVF-------------------------IVE-
-----------V--LI------------------------------------------G-
------------------------------------------------------------
----------------F-------------------------------------------
----------F-------------------------------------------------
------------------------------------------------------------
-------------R----------------------------------------------
------------------------------------------------------------
----Y-------R---N----Q---KK
>DsimIR48a GD25888 573 bp
M------------------------------------I--------F-------------
------L-----------------------------------------------------
------------------------------------------------------------
------------------------------------------------------------
-----------------------------------------P------------------
-------------------------------------------------------T----
-----------------------------------------F------------------
------------L-----------------------------------------------
------------------------------------------------------------
-------------------------------------------------------A----
------------------------------------------------------------
-------------------------L----------------------------------
------------------------------------------------------------
----M-------------------------------------------------------
------------------------------------------------------------
------------------------------------------------------------
--------HLLIT-----------------------------------------------
------------------------------------------------------------
------------------------------------------------------------
------------------------------------------------------------
------------------------------------------------------------
------------------------------------------------------------
--------------------------ETNLIIGKTLPDILNELNERLIISTNIIFCKQFD
NLLPFEAQTSRFVYSSLEAFNITSL--WNHVGSDNKLFVIVGNEPPYELFTKL----D-L
-R--F----------QLVDFLLI-IGNEIEEDIWKRFIKYAW---RL-GYV---------
------------------------------------------------------------
------------------------------------------------------------
-------K-----------------------------------I----------------
---------L------------I-------------------------------------
---------------------Y-------------------STYTKLCYHQI---L----
---F---S-----S--L-------R---------I--R------------ETNIADYT-K
FR-------GS-F-----R-N---------------------------------------
--------------------------------------------------------VNG-
----Y----------------Q--------------VRV----A-AYNNV-PR-------
-------------------S-F-------I------------------------------
----Y--------S---------D--------K-------------------N--G-K--
-RIYAGYYMRFARAFIQNINATFKP------V---------------Y---T----P---
------------------N---------------------DSPE-NCTQ-FSLN-NTVDI
CA----D-----A--LVKNS-----NAFSVSRE--LR-I-A-PAN-VIVP-HG-K---PL
--LS-YRYL-A-APFN-T--RV--W---IA----L---G-T---Y--V-F-L-----ISG
F-L-------------C-L------I----H------W----------------------
------L-----------------------------------------------------
------R--------------S-------------G----K------------W------
------------------------------------------------------------
----------------------------------------------------DYSQNLLE
-----VYSS-L------LF---T---G----F--H--L-K-A----IN--G--IERY-I-
--LFGVL-F-ISGFV-YSTMYLGLLKSMLISETFEKQIQTFEELAES---N--I---P--
---L--L--------------I---D----------------P----YD-----------
--------------------------------------------------R-M--IF---
Q-----------------------------------------------------------
---------------HHHIPKSLWTAVRTVSSETLL-N-H-RN--NFD-QNY----AYVM
F--PDRMD---------M--FVY----AQQYLR---HPKFRRIP--IDI--C---FLFAG
FPMSK-KWFLKHKLSRAWFHAFESGIVNKMAWD------------A--Y---R-------
-----------------------------E---------------------S--------
V-------------------G------Q---G---Y-L------------R----F---P
--I-T-------E-H-L-EAKPLGLYYFMMPTISL-------------------VLGYS-
-------------------------VALLSF-------------------------IME-
-----------V--IA------------------------------------------C-
------------------------------------------------------------
----------------K-------------------------------------------
----------L-------------------------------------------------
------------------------------------------------------------
-------------N----------------------------------------------
---------------------------------------------------------CT-
----S-------K---Y----R---CG
>DsimIR48b GD25887 602 bp
M------------------------------------I--------F-------------
------Q-----------------------------------------------------
------------------------------------------------------------
------------------------------------------------------------
-----------------------------------------Q------------------
-------------------------------------------------------S----
-----------------------------------------S------------------
-N---------LL-----------------------------------------------
------------------------------------------------------------
-------------------------------------------------------K----
------------------------------------------------------------
-------------------------L----------------------------------
------------------------------------------------------------
----L-------------------------------------------------------
------------------------------------------------------------
-----------------------------------------------------------L
FLAISSIRSQGLN-----------------------------------------------
------------------------------------------------------------
------------------------------------------------------------
------------------------------------------------------------
------------------------------------------------------------
------------------------------------------------------------
--------------------------DIIIELNQRLLISNNLLYCNQSDKLNEYEIKYLQ
HMPPISLMIFSSIESLNFTQVEYNL--GADNKLFLIMGNEEPPYDFFHALNLH----F-Q
-F--A----------EYIIVIDE-PVDLKRSTKWLDFVKHLW---QQ-GYV---------
------------------------------------------------------------
------------------------------------------------------------
-------Q-----------------------------------L----------------
---------L------------F-------------------------------------
---------------------Y-------------------TSYNEKLYHKI---I----
---F---P-----E--I-------V---------I--E------------ETLVEHYI-S
IR-------GT-F-----N-N---------------------------------------
--------------------------------------------------------LYG-
----Y----------------P--------------VRV----A-AYNNA-PR-------
-------------------S-M-------L------------------------------
----Y--------V---------N--------R-------------------W--G-K--
-QIFAGFYMRFLRAFIGARNGSFVP------V---------------L---T----P---
------------------S---------------------DSPG-NCTL-NLVN-ETVDV
CA----D-----A--LAANP-----AAFSLTHG--FR-I-A-SAN-VLVT-HA-K---PL
--HS-YRYL-T-APFQ-W--SV--W---AC----L---V-I---Y--V-L-L-----VVN
F-L-------------S-F------I----G------W----------------------
------L-----------------------------------------------------
------R--------------S-------------G----K------------W------
------------------------------------------------------------
----------------------------------------------------DFSKHLLE
-----VFSS-L------LF---S---G----F--Y--L-K-E----IR--G--RERY-I-
--LFGVL-F-IAGFV-YSTEYLGLLKSMLISEVFEKQIDTFEALVES---N--I---T--
---L--M--------------V---D----------------P----YD-----------
--------------------------------------------------K-I--LF---
A-----------------------------------------------------------
---------------KYNMPEILSPIMELVSFETLL-E-H-RN--RFD-QDY----AYIL
F--SDRMA---------L--YDY----AQQFLK---HPKLLRIP--IDF--S---FLYTG
IPMRK-RWFIKHHLGRAWYWAFESGLTRKLALD------------A--D---F-------
-----------------------------E---------------------A--------
V-------------------R------V---G---Y-L------------S----F---L
--I-T-------E-H-V-EAQPLNVDYFVMPAIAL-------------------AIGYI-
-------------------------LALLSF-------------------------VIE-
-----------M--TA------------------------------------------W-
------------------------------------------------------------
----------------R-------------------------------------------
----------I-------------------------------------------------
------------------------------------------------------------
-------------R----------------------------------------------
-----------------------------------EFLGCKKATMTS----TGTGCPGG-
----G-------H---V----D---VD
>DsimIR48c GD25885 561 bp
M------------------------------------S--------L-------------
------L-----------------------------------------------------
------------------------------------------------------------
------------------------------------------------------------
-----------------------------------------R------------------
-------------------------------------------------------I----
-----------------------------------------I------------------
------------L-----------------------------------------------
------------------------------------------------------------
-------------------------------------------------------I----
------------------------------------------------------------
-------------------------I----------------------------------
------------------------------------------------------------
----I-------------------------------------------------------
------------------------------------------------------------
------------------------------------------------------------
------------F-----------------------------------------------
-------------------------------------------------LRIVWSI----
-------P----------------------------------------------------
------------------------------------------------------------
------------------------------------------------------------
------------------------------------------------------------
-----------------DTIISHLSAELKIKIQIYFGLGTEPYDFSSLGDNYQKMIISNN
ISEQFKTYHDEPVLIIIRLERDLNL-----------NLATLDVLRSY-----L----TDR
-Q--Y----------N--DI-LLINNDEENRNSYVDICKAYW---SA-GFS---------
------------------------------------------------------------
------------------------------------------------------------
-------Q-----------------------------------V----------------
---------L--------------------------------------------------
------------------------------------IYN----SQEQLWSIN---P----
---Y---P-----Y--L-------Q---------I--R--------------PTNLKEYI
EN-------RN-T-----R-N---------------------------------------
--------------------------------------------------------LMG-
----Y----------------P--------------LRV----L-VTNDP-PH-------
-------------------C-F-------V------------------------------
----D--------E---------D--------E-----L------------PS--S-P--
-NRYKGSIVTMLKIFADQLNVTFQA------T---------------P---F----R--E
------------------------------------F-RRYSTA-ECVQ-MVSD-DEIDA
CG----S--------IF---I-RT-YTYATSQP--VR-L-N-RVA-IMAP-FG-N---PI
--DK-FYYF-F-RPFD-L--YV--W---IG----T---G-I---I--V-V-Y-----IAV
M-G-------------S-L------L----H------R----------------------
------W-----------------------------------------------------
------H--------------F-------------K----E------------W------
------------------------------------------------------------
----------------------------------------------------NVGQYLLL
-----AVQT-L------LN---R---E----L--S--L-P-Q-----S-SS--GSKL-M-
--LLLLL-F-AIGFI-LSNLYVALLSMMLTTKLYQRPIENLADLKAA---N--V---N--
---I--L--------------L---Q----------------T----H------------
------------------------------NI-----R------------P-N-------
S-----------------------------------------------------------
---------------VYGSSEELRERFLLVAESL-HLQ-K-RN--GLD-PSY----AYVD
S--EDRMD---------F--YLY----QQKFLR---RRRMKKLS-NPVG------YTWAV
QVIKQ-NWVLEKHYNDHVQRLFETGLQNKLVDD------------V--H---E-------
-----------------------------L---------------------A--------
V-------------------K------A---G---F-L------------H----F---F
----P-T-----Q-T-Q-TIEPLRLEDIVMAAMVL-------------------GGGHA-
-------------------------LAGICF-------------------------LVE-
-----------L--F---------------------------------------------
------------------------------------------------------------
------------------------------------------------------------
------------------------------------------------------------
------------------------------------------------------------
------------------------------------------------------------
------------------------------------------------------------
--------------------------A
>DsimIR51a GD11102 596 bp
M------------------------------------Y--------N-------------
------V-----------------------------------------------------
------------------------------------------------------------
------------------------------------------------------------
-----------------------------------------L------------------
-------------------------------------------------------V----
-----------------------------------------L------------------
------------L-----------------------------------------------
------------------------------------------------------------
-------------------------------------------------------L----
------------------------------------------------------------
-------------------------L----------------------------------
------------------------------------------------------------
----L-------------------------------------------------------
------------------------------------------------------------
---------------------------------------------------------S-T
-----------RA-----------------------------------------------
------------------------------------------------------------
-------Q----------------------------------------------------
------------------------------------------------------------
------------------------------------------------------------
------------------MEPYRGGHNITLLRSV--------------------------
---------------LTVIRGRENWKNTPIFLGGHSNSDDLNNLMSWLQNTMEVTCHTVD
TSTPPKNEHALGNFNINADNSLGLL--FCQSSHELIWFNMDKRLRRL-----R----G-I
-R--L----------I---V-ILSNKRSSSNKAIMGTFKRLW---HF-QFL---------
------------------------------------------------------------
------------------------------------------------------------
-------K-----------------------------------V----------------
---------L------------V-------------------------------------
---------------------L---------------H------RDQIYSYT---P----
---Y---P-----V--I-------R---------F--F---K------L---DTNVYP-L
FP-------PS-V-----Q-N---------------------------------------
--------------------------------------------------------FQG-
----Y----------------V--------------VST----P-VGNDI-PR-------
-------------------V-F-------F------------------------------
----V--------K---------D--------K-----K-------------T--G-R--
-KQIRGFGYRTFVEYLHRYNASLYV------S---------------N---S----H--Q
----------------E---H-A-I-----------N-SSVNMG-RIIN-QIVD-GQLEI
SL----H-----P--YVDVP---E-NMGDNSYP--LL-I-A-SNC-LIVP-VR-N---EI
--SR-YMYL-L-LPLN-Q--SS--W---IL----L---L-G---S--V-I-Y-----ISG
V-L-------------Y-Y------I---QP------G----------------------
------L-----------------------------------------------------
------V--------------H--------------------------------------
------------------------------------------------------------
-----------------------------------------------RTWDQRIGLNVLD
-----SISR-I------IN---I-CSP----S-------R-I-----Y--N--PSLR-YF
I-VSVHL-S-ILGFV-VTNLYSIMLGSFFTTLVVGEQVDSMEQLIQQ---Q--Q---K--
---V--L--------------V---K----------------Y----Y------------
------------------------------EV-----S------------T-F-------
LRH--V-------------E----------------------------------------
-----------P---D--LVDGVAQLLVGVNASE-QVS-A-LL--GFN-RSY----AYPF
T--LERWE---------F--FSL----QQQYAF---KPIFRFSS--ACL-G----SPIIG
YPMRR-DCHLQSSLNMFIMRIQAAGLLQHWVVS------------D--F---N-------
-----------------------------D---------------------A--------
M-------------------R------A---G---Y-V------------R----L---L
----E-------N-F-L-GFHSLDVDSLRLGWTVL-------------------LFGWL-
-------------------------LSALIF-------------------------LCE-
-----------R--W---------------------------------------------
------------------------------------------------------------
------------------------------------------------------------
------------------------------------------------------------
------------------------------------------------------------
------------------------------------------------------------
------------------------------------------------------------
----------------R----F---YH
>DsimIR51b GD17900 597 bp
M------------------------------------C--------K-------------
------V-----------------------------------------------------
------------------------------------------------------------
------------------------------------------------------------
-----------------------------------------L------------------
-------------------------------------------------------T----
-----------------------------------------I------------------
------------L-----------------------------------------------
------------------------------------------------------------
-------------------------------------------------------V----
------------------------------------------------------------
-------------------------L----------------------------------
------------------------------------------------------------
----N-------------------------------------------------------
------------------------------------------------------------
------------------------------------------------------------
------------L-----------------------------------------------
------------------------------------------------------------
-------L----------------------------------------------------
------------------------------------------------------------
------------------------------------------------------------
------------------LALTNAAYNVTLLKSV--------------------------
---------------LSLISTREPWINTPIFVGHNTQRGDLNDLIIWLHRTMEVTSLTMN
SLLQPEHLRPLGHCKVTKYNGIALF--FCHDRQDIMWLTLDRNLRKL-----R----R-I
-R--L----------I---I-ILRTQRSGAQGAIKSIFNVLW---QY-QFL---------
------------------------------------------------------------
------------------------------------------------------------
-------N-----------------------------------V----------------
---------L------------V-------------------------------------
---------------------L---------------H------RDQLYSYS---P----
---Y---P-----V--L-------R---------F--F---K------L---DVHTEP-L
FP-------RA-A-----R-N---------------------------------------
--------------------------------------------------------FHG-
----Y----------------V--------------VST----P-AENDI-PR-------
-------------------V-F-------H------------------------------
----V--------H---------D--------P-----L-------------T--K-S--
-RKVLGYAYRTFVEYLDHYNASLRL------T---------------N---P----D--E
----------------N---L-D-P-----------T-TSVNMK-HIVQ-LIID-GQLEI
SL----H-----P--YVFTP---P--TATKSYP--LL-I-Y-PNC-LIVP-VR-N---EI
--PR-HMYL-L-RPFQ-L--YS--W---YI----L---L-F---A--V-F-Y-----ITG
I-L-------------Y-W------I---SP------K----------------------
------L-----------------------------------------------------
------N--------------K--------------------------------------
------------------------------------------------------------
-----------------------------------------------SSWVQRLGLNFLD
-----AISK-I------LF---I-SPP----I-------T-I-----Y--R--PTWR-HF
I-IFLLL-S-VLGFM-STSWYNIELDSFFTTIVVGEQVNSVDQLVKQ---Q--Q---R--
---V--L--------------V---K----------------E----Y------------
------------------------------EI-----N------------T-F-------
LRH--V-------------E----------------------------------------
-----------P---R--LVEKVSRLLVPVNASE-QVF-A-LL--SFN-RSF----AYPF
T--EERWQ---------F--FAM----QQQYAF---KPIFRFSA--ACL-G----SPHIG
YPMRV-DSHLETSLNHFILNIQDTGLLNHWVVS------------D--F---N-------
-----------------------------D---------------------A--------
M-------------------R------A---G---Y-V------------R----F---V
----D-------N-V-L-GYQDIDVDTLRLGWCVL-------------------GIGWI-
-------------------------LSALVF-------------------------SCE-
-----------Y--WH------------------------------------------L-
------------------------------------------------------------
----------------Y-------------------------------------------
------------------------------------------------------------
------------------------------------------------------------
------------------------------------------------------------
------------------------------------------------------------
----P-------W---R----C---IA
>DsimIR52a GD11120 599 bp
M------------------------------------A--------L-------------
------G-----------------------------------------------------
------------------------------------------------------------
------------------------------------------------------------
------------W-----------------------S----V------------------
-------------------------------------------------------I----
-----------------------------------------I------------------
------------L-----------------------------------------------
------------------------------------------------------------
------------------------------------------------------------
--------------------------------------------------G-C-------
-------------------------I----------------------------------
------------------------------------------------------------
----G-------------------------------------------------------
------------------------------------------------------------
------------------------------------------------------------
------------------------------------------------------------
------------------------------------------------------------
------------------------------------------------------------
------------------------------------------------------------
------------------------------------------------------------
------------------------------------------------------------
---------------------QLSAQILNYTQPRDLELLEGRLLRVLSRLNLEEEYNTLL
VYGKECVFHSLLRKLEIPAVTVLSGSTDYDWSFSTATLVLSCGSDAE-----N----EEN
-S--YTLLKLQRTRRL---I------YLDDNSEPESVCMRYS---LK-EQH---------
------------------------------------------------------------
------------------------------------------------------------
-------N-----------------------------------I----------------
---------A-----------MV-------------------------------------
---------------------K--------------SN---FDQSDIFYSCR---L----
---F---Q-----T--P-------N---------Y--V---E------GH--FFKDQP-I
YI-------EN-F-----Q-N---------------------------------------
--------------------------------------------------------MRG-
----A----------------T--------------IRT----V-PDILV-PR-------
-------------------T-I-------V------------------------------
----Y--------R---------D--------E-----K-------------S--G-E--
-TKMLGYLAHMINTYAQKLNAKLQF------I---------------D---T----E---
------------------K-L-G-V-------------KKPSVL-DIMN-WVKE-DIVDI
GT----T-----L--AS-SLQ-FK-NMDSVWYP--YL-L-T-GYC-LMVP-VP-A---KM
--PY-NLVY-S-MIVD-P--LV--L---SI----I---F-V---M--L-C-L-----FSV
L-I-------------I-Y------T----Q------Q----------------------
------L-----------------------------------------------------
------S----------------------------------------------W------
------------------------------------------------------------
--------------------------------------------------KNLTLANILL
--NDKSLRG-L------LG---Q---S----F--P----F-P-----A--NPSKHLK-L-
--IIFVL-C-FASVM-ITTMYEAYLQSYFTQPPSEPYIRSFQDIGNS---S--L---K--
---M--A--------------I---S----------------R----M------------
------------------------------EV-----N------------V-L-TSL---
N-----------------------------------------------------------
-----------N---SHFREISEDHLLIFDDLSE-YLV-L-RD--SFN-TSF----IFPV
S--VDRWN---------G--YEE----QQKLFA---EPAFYLAT-NLCF-NQ---FMLFS
PPLRR-YLPHRHLFDDHMMRQHEFGLVTFWKSQ------------S--F---I-------
-----------------------------E---------------------M--------
V-------------------R------L---G---L-A------------S----M---E
----DLS-----K-KTN-VGVSLLLDDISWILKLY-------------------LGAMF-
-------------------------ISSFCF-------------------------LLE-
-----------I--FR------------------------------------------C-
------------------------------------------------------------
----------------V-------------------------------------------
----------E-------------------------------------------------
------------------------------------------------------------
------------RC----------------------------------------------
----------------------------------------------K-----------R-
----L-------W---R----C---KW
>DsimIR52b GD11121 589 bp
M------------------------------------T--------W-------------
------M-----------------------------------------------------
------------------------------------------------------------
------------------------------------------------------------
-----------------------------------------V------------------
-------------------------------------------------------I----
-----------------------------------------I------------------
------------L-----------------------------------------------
------------------------------------------------------------
-------------------------------------------------------C----
------------------------------------------------------------
-------------------------F----------------------------------
------------------------------------------------------------
----L-------------------------------------------------------
------------------------------------------------------------
------------------------------------------------------------
------------------------------------------------------------
------------------------------------------------------------
------------------------------------------------------------
------------------------------------------------------------
------------------------------------------------------------
--------------------------------GY--------------------------
---------------IAAHIADISVQNQSLMDNELLHLLLKLRKEEFYDTLLVYGKDCEF
HSLIRNVDVAVVLVSDSMNFDWNFS--SLTLILSCGPDIENGGP-----------YST-S
LKLQR----------N------RRLVLLKEDFQPSNICNIYT---QK-EQY---------
------------------------------------------------------------
------------------------------------------------------------
-------N-----------------------------------I----------------
---------A------------L-------------------------------------
---------------------V--------------RE--NLHNSNVIYTCR---Y----
---F---Q-----D--P-------N---------V--D---E-----VN---LSGMKP-I
FI-------EQ-F-----Q-N---------------------------------------
--------------------------------------------------------MKG-
----K----------------A--------------IRI----V-PDLLP-PR-------
-------------------V-M-------V------------------------------
----Y--------Q---------D--------A-----K-------------D--G-E--
-LKMIGYVANLITNFAQKVNATLQL------D---------------F---L----K---
------------------------P--------------SASIT-EISR-MAKD-DELDM
GI----T-----L--E-AS-LYTA-NLETASYP--YL-L-T-SYC-LMVQ-IP-E---KL
--PY-NLVY-A-LIVD-P--LV--L---GI----I---F-V---L--F-L-L-----LSV
L-L-------------I-Y------S----Q------K----------------------
------M-----------------------------------------------------
------S--------------W--------------------------------------
------------------------------------------------------------
-----------------------------------------------QDLSLANILLNDK
-----SLRG-L------LG---Q---S----F-----P-F-PL---NA--S--KKLR-L-
--IFTII-C-FASMM-LTTMYEAYLQSFFTDPPSEPHIRSFKDIGKL---R--H---K--
---T--I--------------I---T----------------E----I------------
------------------------------EA-----N------------V-L---I---
RTN--N-------------T----------------------------------------
-----------Q---F--LEIPKKHLCIYEDWRD-WLA-M-RD--TFN-LTY----NYLV
T--EDRWS---------S--YAE----QQKLFK---KPLFYYSN-DLCF-SR---MIFLS
IPLRR-HLPYRHLFDEHMMRQQEFGLVNYWKSH------------S--F---F-------
-----------------------------D---------------------M--------
V-------------------R------L---G---L-T------------P----L---K
----DLS-----Q-P-KMYNPSLLMEDISWIMKLY-------------------LVAIS-
-------------------------LSVFCF-------------------------TSE-
-----------I--GW------------------------------------------V-
------------------------------------------------------------
----------------K-------------------------------------------
----------W-------------------------------------------------
------------------------------------------------------------
-------------K----------------------------------------------
----------------------------------------------R-------------
----W-------R---D----S---RI
>DsimIR52c GD11121 599 bp
M------------------------------------V--------W-------------
------L-----------------------------------------------------
------------------------------------------------------------
------------------------------------------------------------
-----------------------------------------I------------------
-------------------------------------------------------I----
-----------------------------------------I------------------
------------L-----------------------------------------------
------------------------------------------------------------
-------------------------------------------------------L----
------------------------------------------------------------
-------------------------C----------------------------------
------------------------------------------------------------
----L-------------------------------------------------------
------------------------------------------------------------
------------------------------------------------------------
------------------------------------------------------------
------------------------------------------------------------
------------------------------------------------------------
------------------------------------------------------------
------------------------------------------------------------
------------------------------------------------------------
---------------------GNSRAHILDVTNNSHLDFEYRLFDLLQRLQFEKSYDTLL
IYGEDCAIPSLFERLQVPAVLVSSGSTNFDWNFSSLTLILSCNFQDE-----R----EEN
-Y--RTLMKLQISRRL---I------ILKGHIKPESVCDFYS---KK-EQH---------
------------------------------------------------------------
------------------------------------------------------------
-------N-----------------------------------V----------------
---------A-----------MV-------------------------------------
---------------------K--------------EN---FYQLEVVYSCR---L----
---F---Q-----D--Q-------N---------Y--E---K------LN--LFDGQS-I
YK-------DQ-F-----R-N---------------------------------------
--------------------------------------------------------MHG-
----A----------------P--------------IRT----L-SDKEP-PR-------
-------------------T-I-------P------------------------------
----Y--------I---------D--------S-----K-------------T--G-E--
-EKFKGYVGMLISQFVKKVNATMKI------R---------------E---D---LI---
--------------------K-D-D-------------EEVSFV-DITN-FTSN-DILDI
GI----C-----E--AR-TLE-MS-NYDAISYP--YL-M-S-SYC-FMAP-LP-D---SL
--PF-SDVY-M-AIVA-P--SI--L---IM----F---L-I---M--F-C-I-----CSV
L-I-------------I-Y------I----Q------E----------------------
------R-----------------------------------------------------
------S----------------------------------------------Y------
------------------------------------------------------------
--------------------------------------------------RSLSIRRVLM
--NDICLRG-F------LA---Q---P----F--P----F-P-----R--QSNRKLK-L-
--IFMLV-C-FSSLI-STTMYTAYLQAFLWGPPIEPRLTSFDDVKKS---R--Y---T--
---M--A--------------I---N----------------I----Y------------
------------------------------ET-----E----------------------
------------------------------------------------------------
---------------FLEALNVSLDDVEIYDYGK-FSK-L-RS--TFN-TNY----LFPV
T--ALQWF---------T--INE----EQKLFK---YKIFYYCD-AFCL-NQ---FDILS
IPIRR-HLPYRDIFEEHMQRQKEFGLTKYWIDQ------------S--Y---R-------
-----------------------------D---------------------M--------
I-------------------K------A---N---L-T------------T----F---K
----DFS-----P-P-L-ENDYIEVHNLYWVFTMY-------------------FVGMG-
-------------------------MGLCFF-------------------------IFE-
-----------I--LR------------------------------------------P-
------------------------------------------------------------
----------------L------------------------------------------R
YWRNCKIKCEY-------------------------------------------------
------------------------------------------------------------
------------CY----------------------------------------------
----------------------------------------------A-----------F-
----L-------K---N----L---AK
>DsimIR52d GD11121 594 bp
M------------------------------------V--------R-------------
------I-----------------------------------------------------
------------------------------------------------------------
------------------------------------------------------------
-----------------------------------------I------------------
-------------------------------------------------------I----
-----------------------------------------I------------------
------------L-----------------------------------------------
------------------------------------------------------------
-------------------------------------------------------L----
------------------------------------------------------------
-------------------------C----------------------------------
------------------------------------------------------------
----L-------------------------------------------------------
------------------------------------------------------------
------------------------------------------------------------
------------------------------------------------------------
------------------------------------------------------------
------------------------------------------------------------
------------------------------------------------------------
------------------------------------------------------------
------------------------------------------------------------
---------------------GYTKARILDATNTNHTDLEERLLSLLLRLQQEQFFNTLL
IYGEDCAFSSLSRRLQVPTILVSSGSTSFEWNYSSLALILTCEFQAE-----R----EEN
-Y--QTLKKLQMNRRL---I------LLNGNIRPDAVCDFYS---KK-DQY---------
------------------------------------------------------------
------------------------------------------------------------
-------N-----------------------------------I----------------
---------A-----------MV-------------------------------------
---------------------K--------------NN---FHQVGIIYACR---L----
---F---Q-----E--R-------N---------Y--E---K------VY--LFESNP-I
YV-------DQ-F-----R-N---------------------------------------
--------------------------------------------------------MQG-
----A----------------M--------------LKS----I-TFNLI-PG-------
-------------------S-M-------A------------------------------
----Y--------R---------D--------P-----K-------------T--G-Q--
-EKYIGYVANLLNNFVEKVNATLDM------Q---------------V---K----L---
------------------H-E-T-G-------------KKTSFY-NITK-WAAE-DLVDI
GM----S-----Y--AA-YFE-MT-NFDTISYP--YL-M-T-STC-FMVP-LP-D---MM
--PY-SEIY-M-GIVD-P--PV--L---VV----L---I-A---I--F-C-I-----FSV
M-L-------------N-Y------I----K------Q----------------------
------S-----------------------------------------------------
------S----------------------------------------------W------
------------------------------------------------------------
--------------------------------------------------RSLSLVNVLM
--NDICLRG-F------LA---Q---P----F--P----F-P-----R--HSNRKLK-L-
--ISMLV-C-FFSVI-TTTMYTSYLQSFMWGPPIDPKMCSFADLENF---R--Y---K--
---L--A--------------I---R----------------R----Y------------
------------------------------DI-----E------------L---------
------------------------------------------------------------
---------------LRPFNVSMDHVEIFDESNQ-LEN-L-RD--SFD-DNY----MYPM
S--ALSWI---------A--FKE----QQKLFA---FPLFYYSE-KLCL-KP---ISFFS
FPIRR-HLPYRDLFEEHMMQQNEFGLSKYWIDR------------S--F---S-------
-----------------------------D---------------------M--------
V-------------------K------L---K---L-T------------T----M---K
----DFS-----P-P-R-LDDYIEVSDLSWVFGMY-------------------FTGLG-
-------------------------ISCCCF-------------------------GLE-
-----------L--LG------------------------------------------L-
------------------------------------------------------------
------------------------------------------------------------
----PSWTRRL-------------------------------------------------
------------------------------------------------------------
------------RL----------------------------------------------
----------------------------------------------T-----------N-
----W-------L---R----V---RN
>DsimIR52e GD11121 599 bp
M------------------------------------A--------W-------------
------L-----------------------------------------------------
------------------------------------------------------------
------------------------------------------------------------
-----------------------------------------I------------------
-------------------------------------------------------I----
-----------------------------------------L------------------
------------L-----------------------------------------------
------------------------------------------------------------
-------------------------------------------------------L----
------------------------------------------------------------
-------------------------C----------------------------------
------------------------------------------------------------
---AG-------------------------------------------------------
------------------------------------------------------------
------------------------------------------------------------
------------------------------------------------------------
------------------------------------------------------------
------------------------------------------------------------
------------------------------------------------------------
------------------------------------------------------------
--------------------------------NS--------------------------
---------------SARYLDYIHKSNPHLEDRVFSLLVRLQLEEFYDTLLLYGEDCVFH
SSFRRLNVSTVLVSSGSYNFDWNFS--SQTLILSCSPEDENETN-----------YNT-L
AKLQR----------N------RRLVYIRGNIQPQSVCERYL---QK-EQY---------
------------------------------------------------------------
------------------------------------------------------------
-------N-----------------------------------I----------------
---------A------------T-------------------------------------
---------------------I--------------TE--DFDKSKTVYACR---H----
---F---K-----D--P-------N---------I--E---E-----IS---LLDSKP-V
FI-------EQ-F-----R-N---------------------------------------
--------------------------------------------------------MYG-
----K----------------S--------------IRA----V-ADFLS-PR-------
-------------------S-M-------L------------------------------
----Y--------V---------D--------P-----K-------------T--G-D--
-MKTTGYVANLVNTFAERVNATLEL------E---------------V---L----T---
------------------------N--------------KLIVK-EILG-LVED-EQLDI
GI----T-----L--E-SS-FRMT-FIEISSYP--YI-L-T-SYC-LMVQ-VP-A---KL
--PY-NLVY-A-MIID-P--IV--L---GM----I---F-V---L--F-L-L-----LSV
L-L-------------I-Y------S----Q------K----------------------
------M-----------------------------------------------------
------S--------------W--------------------------------------
------------------------------------------------------------
-----------------------------------------------QDLSLANILLNDK
-----SLRG-L------LG---Q---S----F-----P-F-PL---NA--S--KKLR-L-
--IFTIL-C-FASIM-LTTMYEAYLQSFFTNPPSEPEICSFQDVGSY---N--R---R--
---I--A--------------M---P----------------A----L------------
------------------------------EI-----N------------G-L---I---
KTN--N-------------S----------------------------------------
-----------H---F--REIDVDDLEIFDNLPE-CYE-Q-RD--AFN-LSY----NYVV
T--GDRWR---------S--YAE----QQTLFK---EPVFYFAR-DLCF-SR---LIFLS
VPLRR-RLPYRHLFDEHMMQQHEFGFVNYWMSH------------S--F---F-------
-----------------------------D---------------------M--------
V-------------------R------L---G---L-T------------S----L---K
----DLS-----R-P-LAYTPSLLMDDISWIMKIY-------------------LAAIV-
-------------------------LCVFCF-------------------------LLE-
-----------I--GV------------------------------------------D-
------------------------------------------------------------
----------------K-------------------------------------------
----------W-------------------------------------------------
------------------------------------------------------------
-------------K----------------------------------------------
--------------------------------------------WKR-----WKKFRNL-
----R-------I---L----N---TC
>DsimIR52f GD11121 597 bp
M------------------------------------D--------W-------------
------L-----------------------------------------------------
------------------------------------------------------------
------------------------------------------------------------
-----------------------------------------I------------------
-------------------------------------------------------I----
-----------------------------------------L------------------
------------L-----------------------------------------------
------------------------------------------------------------
-------------------------------------------------------L----
------------------------------------------------------------
-------------------------C----------------------------------
------------------------------------------------------------
----T-------------------------------------------------------
------------------------------------------------------------
------------------------------------------------------------
------------------------------------------------------------
------------------------------------------------------------
------------------------------------------------------------
------------------------------------------------------------
------------------------------------------------------------
------------------------------------------------------------
---------------------GSAWAKLSAVIGNSNRDLEDTILNLLLILQLEKFFDTLL
VYGDNCTFSALSARFPVSSVLVSSGSSNFDWNYSSLTLILSCGLEVE-----R----EEN
-Y--RTLIKLQTNRRL---I------FLHENNQPESVCDYYA---KK-EQY---------
------------------------------------------------------------
------------------------------------------------------------
-------N-----------------------------------I----------------
---------A-----------MV-------------------------------------
---------------------R--------------EN---FPQSGIIYSCR---L----
---F---H-----D--Q-------K---------Y--E---E------VN--IHHGKA-I
FI-------DQ-F-----R-N---------------------------------------
--------------------------------------------------------MQG-
----A----------------P--------------IRT----I-TDNLA-PR-------
-------------------S-M-------A------------------------------
----T--------E---------D--------P-----I-------------T--G-E--
-KKWIGFVANLLNNFIEKVNATLAM------Q---------------S---Q----L---
------------------A-E-V-E-------------GKIFFV-NISK-WTAN-DLLDI
GM----S-----V--DT-MWE-MR-NFDTFTYP--YL-M-C-SYC-FMVP-LP-D---KI
--PY-NEVY-G-VIID-P--GV--L---TL----L---F-L---I--F-C-T-----FST
L-L-------------I-Y------I----------------------------------
------------------------------------------------------------
------Q----------------------------------------------K------
------------------------------------------------------------
--------------------------------------------------RSLSLTSVLM
--NDMCLRG-F------LC---Q---P----F--P----F-P-----L--QCSRKLK-L-
--MCLLL-C-FASLM-TTTMYGAYLKAFLYSPPPQPMMRTFSDLERS---R--Y---K--
---I--A--------------M---N----------------W----A------------
------------------------------EM-----D------------M-L-RFE---
N-----------------------------------------------------------
-----------N---RILPHVSNERVEIIKDYHE-FVK-L-RE--SFN-SNY----VFPV
T--SVRWG---------T--YDE----QQKLLF---NPVFYYSE-NICL-SS---DNILS
FPIRR-HLPYRNLFEEHILRQKEFGLLNHWIDH------------S--F---L-------
-----------------------------D---------------------M--------
L-------------------R------L---E---L-T------------P----H---T
----DMS-----E-P-S-VELAIEVDDLYWILGLY-------------------ALSLG-
-------------------------ICCCCF-------------------------ALE-
-----------I--LG------------------------------------------S-
------------------------------------------------------------
----------------S-------------------------------------------
----SRW-NRF-------------------------------------------------
------------------------------------------------------------
------------KL----------------------------------------------
----------------------------------------------Y-----------I-
----S-------K---I----F---TN
>DsimIR54a GD11311 586 bp
M------------------------------------W--------T-------------
------V-----------------------------------------------------
------------------------------------------------------------
------------------------------------------------------------
-----------------------------------------I------------------
-------------------------------------------------------A----
-----------------------------------------G------------------
------------I-----------------------------------------------
------------------------------------------------------------
-------------------------------------------------------V----
------------------------------------------------------------
-------------------------L----------------------------------
------------------------------------------------------------
------------------------------------------------------------
------------------------------------------------------------
------------------------------------------------------WAHVLV
-----------AG-----------------------------------------------
------------------------------------------------------------
------------------------------------------------------------
------------------------------------------------------------
------------------------------------------------------------
------------------------------------------------------------
------------------SAVDFIFRAAAEHSLSVIMIRTDYCPHSWAKDIFQNQTIPVV
ILSDSETSINIRMFSRPLHVACLPG--HELQKDLELLDNFTKSL-----------MDF-P
SQKKI----------V------YISNNFSDRTSMDYIFETCY---HR-RIW---------
------------------------------------------------------------
------------------------------------------------------------
-------N-----------------------------------I----------------
---------V------------G-------------------------------------
---------------------L---------------L--ASDEHRYFYRYH---L----
---Y---P-----S--F-------R---------T--E---Y------R---SLESST-I
FD-------KD-F-----P-N---------------------------------------
--------------------------------------------------------MHG-
----H----------------P--------------LIV----M-PDQWL-PR-------
-------------------S-V-------L------------------------------
----Y--------V---------D--------R-----R-------------T--G-K--
-QILAGSVGRFFHVLSWKLNATLQL------S---------------K---K--------
----------------V-T-T-G-R--------------FLNAT-ALKE-LSES-FSVDV
PA----S-----L--T-IM-ERVE-QLASTSYP--ME-V-T-HVC-LMVP-VA-R---RI
--PI-KDIY-F-ILSS-V--SN--M---FL----A---I-V---I--V-F-S-----YGM
A-L-------------N-L------L----R------N----------------------
------M-----------------------------------------------------
------T--------------H--------------------------------------
------------------------------------------------------------
-----------------------------------------------RDVRLVDFVLNDK
-----ALRG-I------LG---Q---S----F-----N-L-PL---SR--R--FSTR-L-
--IFLML-G-IVGLN-VSSIFGAGLDTLMAHPPRQFQARSFAGLRRT---K--I---P--
---L--V--------------T---T----------------E----E------------
------------------------------DF-----P----------------------
------------------------------------------------------------
------------------TWMKLRVPMLVVNVSE-YNH-L-RN--GRN-TSN----AYFA
S--RLYWN---------L--FSE----QQKRFT---RELFIYST-DDCL-WS---LALLS
FQWPQ-NSLFTEPVSQLILEVNANGLYDFWVGM------------H--Y---Y-------
-----------------------------D---------------------M--------
T-------------------A------A---G---L-S------------G----L---E
----D-PSLQLKE-R-E-HPTSLRIVDFQWMWQAY-------------------GTFML-
-------------------------MAILVF-------------------------LLE-
-----------V--SW------------------------------------------H-
------------------------------------------------------------
----------------G-------------------------------------------
----------I-------------------------------------------------
------------------------------------------------------------
-------------T----------------------------------------------
----------------------------------------------S-----------L-
----F-------V---S----L---VL
>DsimIR56a GD25339 603 bp
M------------------------------------G--------S-------------
------R-----------------------------------------------------
------------------------------------------------------------
------------------------------------------------------------
-----------------------------------------F------------------
-------------------------------------------------------F----
-----------------------------------------I------------------
------------R-----------------------------------------------
------------------------------------------------------------
-------------------------------------------------------N----
------------------------------------------------------------
-------------------------L----------------------------------
------------------------------------------------------------
----I-------------------------------------------------------
------------------------------------------------------------
------------------------------------------------------------
------------------------------------------------------------
------------------------------------------------------------
-------L----------------------------------------------------
------------------------------------------------------------
------------------------------------------------------------
---------------------------------F-----------------GLLASSNMQ
IPVGKLE--N-------KLELDVDFLLGVTEFMGHIHGLHSITVYSDCIDIQPSIQQRIM
DKFVVPVYTIGSYLRRTNYNKLNNANIRIVLFTGLNDTILVNLNKTD-----V----PYS
-D--HFYMLAYASPFK---N------KSVELDFIEEVFILLW---KM-SID---------
------------------------------------------------------------
------------------------------------------------------------
-------N-----------------------------------A----------------
---------I--------------------------------------------------
--------------------LL--------------VR---GEFKMEMWAYF---Y----
---M------------------------------G--K--IH------KI--ELTKAN-S
FL-------ES-L-----R-K---------------------------------------
--------------------------------------------------------YN--
----Y----------------R--------------FAL----Q-VIDDP-PA-------
-------------------I-F-------W------------------------------
----Y--------N---------SSEQADVT-G-------------------G--G-N--
-LSVSGPVGLMIINFMRHLNVTTDI------V---------------P---V--------
----------------------S-G-------------KQNSQY-EFFQ-QQED-WRAEN
---------------GA-NMV-GG-ALLKYSPL--VT-Q-S-RMC-LLVS-NR-R---MI
--PF-SRFL-D-KLVS-P--GV--H---KL----T---F-ASSIG-IF-V-V-----KY-
-------------------------F----S------H----------------------
------------------------------------------------------------
------------------------------------------------------------
------------------------------------------------------------
----------------------------------------------------RPRSFVDA
--LFCTIRF-F------FA---I---P----LPSN----I-L-----N--RLPLVDK-L-
--IEVFI-I-IFVEI-LLSSNISMTTSALTTGFWEPPIRNVETMRAS---G--L---Q--
---I--I--------------T---E----------------D----P------------
------------------------------AI-----P------------Q-----A---
F-----------------------------------------------------------
-----------K---ENILPSSLADLVILVDKGT-YFH-H-IT--TLN-NTY----VYVV
Q--SHKWQ---------I--FRL----YQQQLT---NEPFEIASEELCS--K---WRVLG
MPLNP-KSPLRFMLKDYFYRILESGLQEKWLHM------------G--F---K-------
-----------------------------K---------------------F--------
C-------------------E------F---N---N-L------------Q----K---L
----PVD-----S-A-D-SWQPLTIEFFLNFIRAY-------------------IIGLV-
-------------------------IASLAF-------------------------VGE-
-----------L--LH------------------------------------------N-
------------------------------------------------------------
----------------R-------------------------------------------
----------Y-------------------------------------------------
------------------------------------------------------------
-------------R----------------------------------------------
----------------------------------------------R-------------
----K-------N---V----K---KT
>DsimIR56b GD11464 409 bp
M------------------------------------L--------L-------------
------D-----------------------------------------------------
------------------------------------------------------------
------------------------------------------------------------
-----------------------------------------T------------------
----------------------------------------------------DMAS----
-----------------------------------------G------------------
------------------------------------------------------------
------------------------------------------------------------
------------------------------------------------------------
------------------------------------------------------------
------------------------------------------------------------
------------------------------------------------------------
------------------------------------------------------------
------------------------------------------------------------
------------------------------------------------------------
------------------------------------------------------------
------------------------------------------------------------
------------------------------------------------------------
------------------------------------------------------------
------------------------------------------------------------
------------------------------------------------------------
------------------------------------------------------------
------------------------------------------------------------
------------------------------------------------------------
------------------------------------------------------------
------------------------------------------------------------
------------------------------------------------------------
------------------------------------------------------------
------------------------------------------------------------
------------------------------------------------------------
------------------------------------------------------------
------------------------------------------------------------
---------------------V--------------IRS----P-YSFDI-PH-------
-------------------A-F-------I------------------------------
----F--------N---------E--------S-----Q-------------F--V-V--
-PKFCGPYMEIVKHFAEVYHYQLFL------D----------------------------
----------------------P-L-----------E-SLPKKS-VVEQ-DIIS-GKYNL
SLHGVII-----RPEATSDF---F-NATQHSYP--LE-L-M-TNC-VMVP-LA-P---EL
--PK-WMYM-V-WPLS-K--YI--W---TC----L---F-L---G--T-F-Y-----VAL
L-L-------------R-Y------V---H-------W----------------------
----REP-----------------------------------------------------
---GNAT--------------R--------------------------------------
------------------------------------------------------------
-----------------------------------------------SYTRNVLHAMALL
-----MFSA-N------MN---M---S----V-------K-L-----K--H--ASIR-VI
I-FYTLL-Y-IFGFI-LTNYHLSHMTAFDMKPVFLRPIDTWSDLIHS---R--L---R--
---I--V--------------I---H----------------D----S------------
------------------------------LL----------------------------
------------------------------------------------------------
-------------------------DELRWLPVD-YQA-L-LA--SPS-RSY----AYVV
T--QDAWL---------F--FNR----QQKVLI---QPYFHLSK--VCF-G----GLFNA
LPMAS-NASFAGSLNKFILNVWQAGLWNYWEEL------------A--F---R-------
-----------------------------H---------------------A--------
E-------------------Q------A---G---Y-A------------K----V---F
----L-------D-T-Y-PVEPLNLEFFSTAWIVL-------------------SAGIP-
-------------------------ISSLAF-------------------------CLE-
-----------L--FI------------------------------------------H-
------------------------------------------------------------
----------------R-------------------------------------------
----------R-------------------------------------------------
------------------------------------------------------------
-------------K----------------------------------------------
----------------------------------------------Q-----RRPQYER-
----F-------E---C----Y---DY
>DsimIR56c GD11465 589 bp
M------------------------------------W--------S-------------
------S-----------------------------------------------------
------------------------------------------------------------
------------------------------------------------------------
-----------------------------------------Y------------------
-------------------------------------------------------R----
-----------------------------------------I------------------
------------C-----------------------------------------------
------------------------------------------------------------
-------------------------------------------------------V----
------------------------------------------------------------
-------------------------F----------------------------------
------------------------------------------------------------
----L-------------------------------------------------------
------------------------------------------------------------
------------------------------------------------------------
------------L-----------------------------------------------
------------------------------------------------------------
------------------------------------------------------------
------------------------------------------------------------
------------------------------------------------------------
------------------------------------------------------TTYHTS
YGWNMQY--L---------LNLLSPFARLNVFQEIVWFVSPHQRFDQVDEFIMRIDEAFE
KTATQTVVNNNTEMRMIHSSARRNH-LSFVFTTGAEDPIMQVFSKVL-----L---GR-H
-F-YF----------S---M-VIYVDKVGEMQPINDLLDFAY---NQ-QFF---------
------------------------------------------------------------
------------------------------------------------------------
-------N-----------------------------------S----------------
---------M------------V-------------------------------------
---------------------H-----------FESEE-----GINQLFGVS---K----
---F---P-----V--M-------S---------F-------------DN--RTDFMR-Y
IGKMWKQVQNA-R-----S-D---------------------------------------
--------------------------------------------------------VGG-
----F----------------G--------------FTT----P-LRQDL-PH-------
-------------------L-F-------Q------------------------------
----S----------------------------------------------------Q--
-GHYDGSTYRIIETFVSFINGSFKE------L---------------I--MP----P--D
----------------------D-L---------G-G-QVINMK-DALQ-LIRE-RKMEF
CA----H-----A--YAL-FM-PD-EELEKTYP--LL-V-V-QWC-LMVP-LY-N---SV
--ST-YFYP-L-QPFA-W--NV--W---FF----A---L-G---A--L-L-A-----LVL
LEL-------------M-W------L----R------M----------------------
------F-----------------------------------------------------
-------------------GGW--------------------------------------
------------------------------------------------------------
--------------------------------------------------------SGYQ
GAVLNSFCY-I------IN---V---P----I--E--GQL-Q-----Q-PC---LLRFL-
--LLATV-F-FHGFF-LSAHYTSNLGSILTVNLFHAQINTMNDIVSA---Q--L---P--
---V--M--------------I---I----------------D----Y------------
------------------------------EM-----E------------F-L-------
L-----------------------------------------------------------
----NLN----K---E--LPQEFLELLRPVDSAV-FSE-H-QT--SFN-SSF----AYFV
T--EDHWQ---------F--LDE----QQKHLK---QRLFKLS--SICF--G---SYHLA
FPLQM-DSSLWRDIEYFTFRIHSSGLLNFYARS------------S--F---G-------
-----------------------------S---------------------A--------
L-------------------H------A---G---L-V------------Q----R---M
----P-------D-T-Q-EYTSAGLQHLAIAFILL-------------------LVMSF-
-------------------------LAGIVF-------------------------VLE-
-----------T--L---------------------------------------------
------------------------------------------------------------
------------------------------------------------------------
------------------------------------------------------------
------------------------------------------------------------
------------------------------------------------------------
------------------------------------------------------------
-------------------------SR
>DsimIR56d GD25315 632 bp
M------------------------------------D--------N-------------
------R-----------------------------------------------------
------------------------------------------------------------
------------------------------------------------------------
-----------------------------------------A------------------
-------------------------------------------------------A----
-----------------------------------------E------------------
------------L-----------------------------------------------
------------------------------------------------------------
-------------------------------------------------------I----
------------------------------------------------------------
-------LQERNIFPTNGSDNIALLN----------------------------------
------------------------------------------------------------
----N-------------------------------------------------------
------------------------------------------------------------
---------------------------------------------------------MFV
------------L-----------------------------------------------
------------------------------------------------------------
------------------------------------------------------------
------------------------------------------------------------
------------------------------------------------------------
------------------------------------------------------EMFFRI
TQLYHFK--N---------FIFYISERLDLNNKDSQEFFHNFWTYFPMAPNLIITREHHL
GIPMMQFISTPSLVMVFTTGKDDPI-MELASHNQQGIHWLKTIFVLF-----P---SL-Q
-S-RD----------F---E-TNPESLAHFTAEIKDVYDWVW---RK-QFI---------
------------------------------------------------------------
------------------------------------------------------------
-------N-----------------------------------T----------------
---------F------------L-------------------------------------
---------------------V---------------T-----IKDNVFILD---P----
---Y---P-----T--P-------S---------I--V--NK------TG--VWRAEE-F
FH-------KY-A-----K-N---------------------------------------
--------------------------------------------------------MKG-
----Y----------------L--------------VRT----P-ILYDM-PR-------
-------------------V-F-------K------------------------------
----S--------D---------R--------P---TNR-------------Y--E-K--
-NFIHGTSGNLFLGFLEFVNATLVD--------------------------T----S--A
----------------------N-V---------T-D-DYLNMT-NLLD-LVSQ-GVYET
LI----H-----S--FTE-IT-TK-FVVSYSYP--IG-I-N-DCC-IMVP-YR-N---QS
--PA-DQYM-H-EALQ-E--NV--W---VL----I---S-L---F--T-L-Y-----ITV
A-I-------------Y-L------C----S------P----------------------
------L-----------------------------------------------------
------R--------------P--------------------------------------
------------------------------------------------------------
--------------------------------------------------------RDLS
AAFLQSICT-L------TY---S---V----P--T--FII-R-----T-PT--LRMR-Y-
--LYILL-A-IWGIV-TSNLYISRMTSYFTTAPPVRQINTVQDVVEA---N--L---R--
---I--K--------------M---L----------------A----I------------
------------------------------EY-----D------------R-M-------
A-----------------------------------------------------------
----KSP----L---Q--YPESYLHQVDLVDKHM-LDL-H-RD--PFN-TSF----GYTV
S--SDRWR---------F--LDL----QQLHLR---KPIFRLT--EICE--G---PFYHV
FPLHK-DSHLRSVMTEYIMIAQQAGLMSHWERE------------A--F---W-------
-----------------------------E---------------------A--------
V-------------------H------L---H---R-I------------K----V---H
----L-------F-D-D-EPMALSLDFFSSLLRTW-------------------TLGLI-
-------------------------LAGLAF-------------------------AGE-
-----------M--KW------------------------------------------H-
------------------------------------------------------------
----------------E-------------------------------------------
----------H-------------------------------------------------
----------------------------------------------------------VT
FKRRPAIRITRKPR----------------------------------------------
---------------------------------------------SF-------------
--L-R-------R---F----M---KL
>DsimIR60a GD12872 714 bp
M------------------------------------W--------C-------------
------N-----------------------------------------------------
------------------------------------------------------------
------------------------------------------------------------
-----------------------------------------N------------------
-------------------------------------------------------P----
-----------------------------------------G------------------
------------V-----------------------------------------------
------------------------------------------------------------
-------------------------------------------------------I----
------------------------------------------------------------
-------------------------I----------------------------------
------------------------------------------------------------
----I-------------------------------------------------------
------------------------------------------------------------
---------------------------------------------------------IFL
-----------GQ-----------------------------------------------
-------------------TFNLWQGIVNPSNETANTVIFMLPEKDLGPDVWQAGVSCLD
SFAQIFFF----------------------------------------------------
------------------------------------------------------------
------------------------------------------------------------
--------RKPTERFTRAYNLMLTHAFNLSSPAD--------------------------
------------------------QIQEGFSKLINEAVTNPGPPDREELFQMRVASDYNI
TNGTEDQGELILADNYVIVVDSVNR--LKELMAKKIAKMRSWNPGARFLVLFH-------
----------------NASCRNY-PLGVATSIFKDLMEMFYV---HR-VAL---------
------------------------------------------------------------
------------------------------------------------------------
-------L-----------------------------------Y----------------
---------A-----NSSMNYNL-------------------------------------
---------------------L---------------VN--DYYSNVNCRIL---N----
---V---Q-----S-VG-----QCH---------D--G-QLY------P-NNAVVKAS-M
QD-------YV-S-----GFS---------------------------------------
--------------------------------------------------------PRN-
----C----------------T--------------FFA----C-SSISA-PF-------
------------------------------------------------------------
----------------------------------------------------V--E-A--
-DCILGLEMRILGFMKNRLKFDVNQ------T---------------C---S----L--E
------------------S-R-G-E---------MD--GPVNWT-GLLG-KVQN-NECDF
VF----G-----G--YYPDNE-VA-DHFWGSDT--YL-Q-D-AHT-WYIK-MA-D---RR
--PA-WQAM-V-GIFE-A--YT--W---IG----F---I-L---I--L-I-I-----CWL
F-W-------------F-A------L----V------K----------------------
------I-----------------------------------------------------
------------------------------------------------------------
------------------------------------------------------------
--------------------------------------------------LPEPKYYQQL
-----SLTA-INALAVSIS---I---A----V--Q--E-R-P-----I--C--ETTR-L-
--FFMAL-T-LYGLN-VVATYTSKMIGTFQDPGYLHQLDELTEVLAA---G--I---P--
---F--G--------------G---------------------------H----------
------------------------------EE-----S------------R-D--WF---
E-----------------------------------------------------------
-------------------------NDDDMWIFNGY-N---ISPEFIP-QSK----NLEA
V--KWGQR---------C--ILSNRMYTMQSPL---ADVIYAFP--YNV--F---SSPLQ
MIMKA-GFPFLFEMNSIIRLMRDVGIFQKIDAD------------F--R---Y-------
------------------------------------------------------------
---------------------------N--NT---Y--------------L--NRI---N
KMRPQ-------F-P-D-TAIVLTTEHLKGPFFIL-------------------VVGSC-
-------------------------CAALTF-------------------------LGE-
-----------L--MI------------------------------------------H-
------------------------------------------------------------
----------------S-------------------------------------------
----------W-------------------------------------------------
------------------------------------------------------------
-------------R----------------------------------------------
TQLVSTSEQQDRRRARRRRRRRKAAKDNRWQRQVQVAPVVRFTPVKR-----------R-
----K---VFQGQ---T----S---QK
>DsimIR60b GD11865 575 bp
M------------------------------------R--------L-------------
------S-----------------------------------------------------
------------------------------------------------------------
------------------------------------------------------------
-----------------------------------------L------------------
-------------------------------------------------------Y----
-----------------------------------------L------------------
------------I-----------------------------------------------
------------------------------------------------------------
-------------------------------------------------------V----
------------------------------------------------------------
-------------------------A----------------------------------
------------------------------------------------------------
----I-------------------------------------------------------
------------------------------------------------------------
------------------------------------------------------------
------------------------------------------------------------
------------------------------------------------------------
------------------------------------------------------------
------------------------------------------------------------
------------------------------------------------------------
------------------------------------------------------------
--GLVDA--H-------CVSLRYILNALEEELQYRAILLVESSSESESCWEHRYLQGAVP
ILNFNSNQSLYLKDAFNTNILALVC---LNENVESTMQALYENLEDM-----R----D-T
-P--T----------I---L------FVLSDSEVQNVFLECL---SS-KML---------
------------------------------------------------------------
------------------------------------------------------------
-------N-----------------------------------V----------------
---------L------------A-------------------------------------
---------------------F---------------K---GLDRGFVYSFR---A----
---F---P-----T--F-------R---------V--I---E------RD--VRDILQ-Y
FE-------HQ-L-----E-D---------------------------------------
--------------------------------------------------------LGG-
----H----------------T--------------LTT----L-PDNIV-PR-------
-------------------T-V-------V------------------------------
----Y--------R---------S--------P-------------------D--G-S--
-RRLAGYLYPFMLNYVSTINATLKI------C---------------W--HL--------
------------------V-P-E-D-------------GMIQLG-EVVR-LSEI-HDVDF
PL-----------GIH---GI-EH-GSTSQNVP--LE-V-S-SWF-LMLP-ME-P---SL
--PR-AQFF-I-ML------GF--E---K-----I---T-P---V--L-L-L-----LTI
L-L----------------------S----T------A----------------------
------H-----------------------------------------------------
---RIEL----------------------------------------------G------
------------------------------------------------------------
--------------------------------------------------LRPSWRCYVL
--GDRVLRG-A------LA---Q---A----F--F----L-P-----R--RLSVKLM-L-
--VYSLI-L-LNGFT-FSNYAITSLETWLVHPPSGHPIHSWEQMRTL---N--L---K--
---V--L--------------I---V----------------P----S------------
------------------------------EL-----D------------S-M-T-K---
A-----------------------------------------------------------
-----------L---GEEFTESNSDLFELSKSGN-FQD-K-RL--AMD-QSY----AYPV
T--CTLWP---------L--LEH----AQIRLP---KPEFRRSR-EMVL-IP---LLIMA
MPLPK-NSMFHKSLSRYRARTHQSGLYEFWFKR------------S--F---N-------
-----------------------------E---------------------L--------
V-------------------A------L---R---K-I------------H----Y---K
----VND-----D-H-Q-TYRDFEWQDFSYVWLGF-------------------VGGTI-
-------------------------ASSLVL-------------------------LAE-
-----------I--GY------------------------------------------H-
------------------------------------------------------------
----------------R-------------------------------------------
----------W-------------------------------------------------
------------------------------------------------------------
------------------------------------------------------------
------------------------------------------------------------
---------------------Q---LN
>DsimIR60c GD11867 575 bp
M------------------------------------R--------I-------------
------A-----------------------------------------------------
------------------------------------------------------------
------------------------------------------------------------
-----------------------------------------L------------------
-------------------------------------------------------F----
-----------------------------------------F------------------
------------T-----------------------------------------------
------------------------------------------------------------
-------------------------------------------------------F----
--------------------------------------------------A-C-------
-------------------------L----------------------------------
------------------------------------------------------------
------------------------------------------------------------
------------------------------------------------------------
------------------------------------------------------------
------------------------------------------------------------
------------------------------------------------------------
------------------------------------------------------------
------------------------------------------------------------
------------------------------------------------------------
------------------------------------------------------------
-----AG--A-------HDGSLGSMLKSLEDELCYRTILLLEGDPNVECWQQSYFHDRVP
VLSFKANENVYLKDGFNSKILALVC---LNKGDEDTMRSLYSYLENM-----R----D-T
-P--T----------I---L--F----APSDSHIRDIFQECV---TE-SML---------
------------------------------------------------------------
------------------------------------------------------------
-------N-----------------------------------V----------------
---------L------------A-------------------------------------
---------------------F---------------ND---SSREFVYSFQ---A----
---F---P-----T--L-------R---------V--V---R------RR--VKEVRR-Y
FE-------PQ-L-----E-D---------------------------------------
--------------------------------------------------------LGG-
----C----------------V--------------LKV----V-PDGVM-PR-------
-------------------T-L-------V------------------------------
----Y--------Q---------G--------E-------------------D--G-E--
-LQMGGYLSQFIRNYVSTINASLQI------R-------------------W----D--L
------------------------------------F-PEDGDF-DMDT-LTGS-NHVDF
PL----G--------LNV--L-SI-KTLQKDVA--ME-I-S-SWF-LMLP-ME-P---SL
--PR-ARFF-I-K-FG-L--SL--Y---LI----P---M-I---I------I-----LAI
V-L----------------------R----N------A----------------------
-----HR-----------------------------------------------------
----FEA--------------G-------------L--TPS------------W------
------------------------------------------------------------
----------------------------------------------------RCCSMGNT
-----VLRG-V------LA---Q---V----F--V--L-P-K-----G-LS--PKLM-F-
--VYGLL-L-VSGFF-VSNYVIVYLTAWLIQPPTSDPVTDFEKMRCA---K--L---K--
---I--L--------------M---L----------------P----T------------
------------------------------EV-----D------------Y-L-KSM---
R-----------------------------------------------------------
---------------GAEYVDAHNDLFQAADSMD-FQT-Q-RM--SME-LHF----AFPV
T--GTLWP---------L--LRQ----AQVKLH---RPIFRRSK-ELVF-LP---FVIMV
MTMQN-NSIFLSSLKRYRSRTSEAGLYLFWFKK------------S--F---S-------
-----------------------------E---------------------L--------
V-------------------A------I---H---K-I------------S----Y---K
----EDW-----L-Y-D-SYSDLKWEDFLFAWLGF-------------------LGGAT-
-------------------------VSCLAL-------------------------LAE-
-----------I--GY------------------------------------------H-
------------------------------------------------------------
----------------R-------------------------------------------
----------W-------------------------------------------------
------------------------------------------------------------
-------------L----------------------------------------------
----------------------------------------------W-------------
------------K---R----T---HQ
>DsimIR60e GD24943 568 bp
M------------------------------------L--------S-------------
------F-----------------------------------------------------
------------------------------------------------------------
------------------------------------------------------------
-----------------------------------------L------------------
-------------------------------------------------------L----
-----------------------------------------G------------------
------------S-----------------------------------------------
------------------------------------------------------------
-------------------------------------------------------V----
------------------------------------------------------------
-------------------------L----------------------------------
------------------------------------------------------------
----L-------------------------------------------------------
------------------------------------------------------------
------------------------------------------------------------
----------S-L-----------------------------------------------
------------------------------------------------------------
------------------------------------------------------------
------------------------------------------------------------
------------------------------------------------------------
------------------------------VGAP--------------------------
------------------------DLEYIQVQVLQDLNMAFQTELNVFIDFECCAASEIL
HKLDTPRILLSSNSREARDLRIRGN--FTESALIIVSVKESGLNPLVASLLPR----L-L
-D--E----------LHELHIVF-LSNEEPGFPKQDLYTYCF---KE-GFV---------
------------------------------------------------------------
------------------------------------------------------------
-------N-----------------------------------V----------------
---------I------------L-------------------------------------
---------------------L---------------S------GTRLYSYL---P----
---Y---P-----R--I-------Q---------T--I---S--------LSNVSDYF-N
RA-------RI-I-----R-N---------------------------------------
--------------------------------------------------------FQG-
----F----------------P--------------VRI----L-RSTLA-PR-------
-------------------D-F-------E------------------------------
----Y--------S---------N--------E-------------------Q--G-D--
-LVRAGYLFTAVKELTYRYNATIES------V---------------P---MPDLPE---
------------------Y---------------------DVYW-AVGE-MLHS-KKLDI
VC-------------YFKDFS----LEVAYTAP--LS-I-I-REY-FMAP-HA-R---PL
--SS-YLYY-S-KPFG-W--TL--W---AV----V---I-S---T--V-L-Y-----GTL
M-L-------------H-L------A----A------R----------------------
------G-----------------------------------------------------
------A--------------R-------------------------------V------
------------------------------------------------------------
----------------------------------------------------EMGKCLLY
-----CLSH-I------LY---N---C----H--Q--K-I-R----VA--G--WRDV-A-
--IHGIL-T-IGGFI-LTNVYLATLSSILTSGLYDEEYNTLEDLARA---P--Y---P--
---S--L--------------H---D----------------E----YY-----------
--------------------------------------------------R-S--QM--K
A-----------------------------------------------------------
---------------KTFLPERFRRNSLSLNATLLK-A-Y-RD--GLN-QSY----IYVL
Y--EDRLE---------L--ILM----QQYLLK---TPRFNMIR--QAV--G---FTLES
YCVSN-SLPYLAMTSEFMRRLQEHGISIKMKAD------------T--F---R-------
-----------------------------E---------------------L--------
I-------------------Q------Q---G---I-Y------------T----L---M
--R-D-------D-E-P-PAKAFDLDYYFFAFVLW-------------------AVGLS-
-------------------------SSLLVF-------------------------FVE-
-----------F--VT--------------------------------------------
------------------------------------------------------------
------------------------------------------------------------
------------------------------------------------------------
------------------------------------------------------------
------------------------------------------------------------
------------------------------------------------------------
---------------------G---HL
>DsimIR60f GD11867 592 bp
M------------------------------------R--------F-------------
------H-----------------------------------------------------
------------------------------------------------------------
------------------------------------------------------------
-----------------------------------------L------------------
-------------------------------------------------------I----
-----------------------------------------I------------------
------------L-----------------------------------------------
------------------------------------------------------------
-------------------------------------------------------T----
------------------------------------------------------------
-------------------------V----------------------------------
------------------------------------------------------------
----V-------------------------------------------------------
------------------------------------------------------------
------------------------------------------------------------
------------------------------------------------------------
------------------------------------------------------------
-------C----------------------------------------------------
------------------------------------------------------------
------------------------------------------------------------
------------------------------------------------------------
LGHTCAQ--P-------EVLNLNSILVSLRLELSFETLLILRGAGGNDVCWEHFDLDRYP
NLNFNANQSIYLKGRVSRKILALVC-LDSAEETEVVMKALGENLMDM-----R----G-S
-P--I----------L---L------LVGLETNISSLFEGCF---SH-QML---------
------------------------------------------------------------
------------------------------------------------------------
-------N-----------------------------------V----------------
---------L------------A-------------------------------------
---------------------L---------------S---TLNPKYVYSYR---A----
---F---P-----F--F-------K---------V--V---W------RR--ISQVDR-F
FE-------AQ-V-----K-D---------------------------------------
--------------------------------------------------------LQG-
----Y----------------P--------------IAT----V-PYNLL-PR-------
-------------------S-V-------I------------------------------
----Y--------R---------D--------G-------------------E--G-R--
-RQMTGYLTHFYRNFARSLNASLLV------R---------------W--DL--------
------------------V-P-K-D-------------ETPSIE-ATAA-LLRD-GLVDF
PL----V-------LT---TL-AP-EPFYPSHV--GE-I-T-SWF-LMLP-VE-P---DV
--SP-SSLY-F-NL------KG--W---QY----F---L-G---L--M-I-I-----LAL
L-L-------------V-N------A----H------R----------------------
------L-----------------------------------------------------
---ESGQ----------------------------------------------G------
------------------------------------------------------------
--------------------------------------------------LLTLRCGNIL
--GDHVLRA-I------LA---Q---S----F--V----M-P-----S--RLSFSRT-L-
--LYSLL-M-MAGLI-VSTFYSANLATLLVHPPAAFRILSYDDLRRT---R--G---K--
---I--L--------------I---S----------------Q----Q------------
------------------------------EL-----P------------T-LNN-S---
V-----------------------------------------------------------
-----------G---REVLERNLDTFEVTPSVVD-FLA-H-RN--ELN-TSF----AYPV
T--DTLWP---------F--LQL----KQIRMH---RPLFRKSN-EISF-TR---FMPVT
MPMAR-NSIYRDVFNTYLSRTLASGLYDLWFRR------------S--Y---Q-------
-----------------------------E---------------------A--------
V-------------------A------V---G---K-L------------N----Y---T
----VDP-----A-P-S-LYHDLVWEDLYYVWIAY-------------------LGGTM-
-------------------------VGIGML-------------------------AAE-
-----------I--AC------------------------------------------S-
------------------------------------------------------------
----------------K-------------------------------------------
----------W-------------------------------------------------
------------------------------------------------------------
-------------G----------------------------------------------
--------------------------------------------PLR-----------R-
----A-------P---I----E---MH
>DsimIR62a 606 bp
M------------------------------------Y--------L-------------
------Q-----------------------------------------------------
------------------------------------------------------------
------------------------------------------------------------
-----------------------------------------F------------------
-------------------------------------------------------L----
-----------------------------------------F------------------
------------A-----------------------------------------------
------------------------------------------------------------
-------------------------------------------------------L----
------------------------------------------------------------
-------------------------L----------------------------------
------------------------------------------------------------
----M-------------------------------------------------------
------------------------------------------------------------
------------------------------------------------------------
------------------------------------------------------------
------------------------------------------------------------
------------------------------------------------------------
------------------------------------------------------------
------------------------------------------------------------
--------SRHQIVATENFDRAFELALFLDRIGR--------------------------
------------------------VHRLHAITIVNSVGSVDPSYLDDLHRGLMCNSSNHF
YLLPQMTATDKDSSHVRFSSLQDEE--TIYLVFARDSKDAVIYLQAERARGRR-------
----------------YTRTMFL-LRNQESQKDMKYFFELLW---KL-QFR---------
------------------------------------------------------------
------------------------------------------------------------
-------S-----------------------------------A----------------
---------L------------V-------------------------------------
-----------------------------------------VVAARNFYQMD---P----
---Y---P-----T--V-------R---------V--I-RMR------R-LSSYDPQH-V
FP------PAN-R-----R-N---------------------------------------
--------------------------------------------------------FRG-
----Y----------------R--------------MRL----P-VQQDV-PN-------
-------------------T-F-------W------------------------------
----Y--------K---------N--------R-----R-------------T--K-A--
-WELAGLGGILINQLMMHLNVTMDL------F---------------R---F--------
-------------------------------EVNGS--TLLNMA-ALTD-LIVE-GKAEL
SP----H-----L--Y-DTLQ-SN-TNVDYSYP--TQ-V-A-PRC-FMIP-LD-N---EI
--SR-SLYV-F-LPFS-L--PM--W---LC----L---L-F---V--L-L-V-----VHF
V-----------------Y------V----R------R----------------------
------L-----------------------------------------------------
------M--------------P--------------------------------------
------------------------------------------------------------
----------------------------------------------------------DG
-----HFWA-I------LG---VPGAR----R--V--K-Y-G-----H--R--KPGR-G-
--LSTFLIL-FGIFI-LVQMYSTKLTSSLTVTLIRRPANSLEELFLL---P--Y---R--
---I--L--------------V---L----------------P-----------------
------------------------------SD----------------------------
-------VY----AIVDSLGH---------------------------------------
---AKQF----SKKFSF------TDADNFSKKRI-----------SMD-PNY----IYPI
S--TIRWR---------F--FDL----QQRFLR---KKRFYFSK--ICH--G---SFPYQ
YQLRV-DSHLKDALHRFLLHVQQAGLDDLWLET------------S--F---R-------
-----------------------------K---------------------A--------
H-------------------R------M---G---Y-L------------K--DFS---T
LAELE-------E-K-L-RLRPLALNLLVPAFSLF-------------------LCGLL-
-------------------------GSGIAF-------------------------LVE-
-----------I--RH------------------------------------------S-
------------------------------------------------------------
-------------FGCK-------------------------------------------
----------Q-------------------------------------------------
------------------------------------------------------------
-------------K----------------------------------------------
--------------------------------------------PPS-----------I-
----N-------R---N----P---GD
>DsimIR64a GD13200 863 bp
M------------------------------------H--------W-------------
------W-----------------------------------------------------
------------------------------------------------------------
[truncated: 2,959,859 more chars]
