# Supplementary material for: Ancient Protostome Origin of Chemosensory Ionotropic Glutamate Receptors and the Evolution of Insect Taste and Olfaction
Source: PLoS Genet. 2010 Aug 19;6(8):e1001064. doi: 10.1371/journal.pgen.1001064 (PMC2924276; doi:10.1371/journal.pgen.1001064)
Supplement: Dataset S3 — Alignments used for phylogeny. This folder contains the multiple sequence alignments used for phylogenetic analyses, before and after alignment cleaning in FASTA and PHYLIP format, respectively, as well as the intron alignment file used in Figure 2D. (1.21 MB ZIP) [file pgen.1001064.s003.zip › 100528_CrosetRytz_DatasetS3_Alignments/Figure9B_Dmel_PostCleaning.phy]

 75 217
GluRIIC                      MWQRILAQKK MIYVATPPYF SGYAVDLIDA IARHVGFEYV FGEIINNDAH MGICTQAAVD 
GluRIIA                      MRLCPVSEQR KVYVVTEPYF MGYAVDLISK LSELMEFDYE FRKLIDHHAQ IGVCTQMVVD 
GluRIIB                      MHGLQFSQKP IRYVATKPYF SGYAVDLIYM LAQECKFDFN FRQLIDNNAQ IGICTQAVVD 
Clumsy                       MYSLFLKLSN KTFVSSAPFL TGYSIDLINE IAKMLNFKFE FRQLIDGNAD LGICTSSAVD 
GluRIID                      MHFCWILVNK TFILISKPYA SGYGVDLIKE LADKLGFNFT FKEIVEGRAD LAITTSEVID 
GluRIIE                      MFFNHFLANK TFILLSKPYA QGYGVDLIKE LADKLGFNFT FREIMTGRAD LAITTSEALD 
CG3822                       MRSSGVNLKN KTLVTTNPYC MGYAVDLIHE ISKSLGFNYK IRELLEQRAD LAIATFEAVD 
CG5621                       MISTEASLVN KSFVITEPYG MGFGIELIDE LSKKLGFSYT WREIIDSRAD MGITTSEGVD 
CG9935                       MLIAS-GSMN VTLVITTPYV MGFCVDILET ISREVGFDYI LAQLMKYKAD LAVGTYAVID 
CG11155                      MVRKKRNIAN ITLVMTRPYV MGFCIDLLKA IATQVGFQYK IQELMERRAD LAVANYAVID 
Glu-R1                       MHSRLKYDRN HTYVSSEPYL SGYCKDLADM LAAQLGIKYE IGELIRKEAD IAISTAEVID 
Glu-R1B                      MRFGLKFEKN RTYVTTEPYI MGYCKDLADL LAKELGINYE LGELVRKEAD IAIATAEVID 
Nmdar2                       MMPSRSVPEK FHLITFAPYL MGFCIDLLEK FAEELGFTYE LADLVNRKTD MVLTNTEVVD 
Nmdar1                       MAMAEFIMIP THLLLTKPFV YGYCIDLLIE LSKRINFTYD LGELVNERAD MIVANPEYIE 
IR8a                         MELPLLSPAR RFFIGTIPWS IGYCIDFIIR LSQKLNFEFE IGDLVRGETD FAIAYSEVID 
IR25a                        MILMNPLTAD TVYIFTAPFI MGYCIDLINE IAAIVHFDYT IKKLMDKQAD IGLGMAEVID 
IR21a                        MSYYWVGFAG HRFISAPPFI FGVEFRLLTM ISKRLNFSID IEQIIERTVD IGMSTQEDSA 
IR31a                        MNLLISIATL INDLNIIFHT LKYHYELLGL LRERFNFTVN FGIVMRNEAD IAASRINEFD 
IR40a                        MHKFLANFKG RTFVPVPPWF WGRDHRLLML LSKHMNFRFK YGLLQGQQAD FFLGSWEAIE 
IR64a                        MHWWLLRRMD MQHNKNTLMY YRFNFNLLMA VRDMFNWTFV LGALIRNETD IGGAWLEWID 
IR75a                        MQLVQLQLTD VVLLTLELIR FRFGFHLTLI LRDLLHCKMK FGAVVDQTAD LTATTEGYLS 
IR75b                        MNFSVLSFTG LTMLNVEIFD FRLGYQARQP LRDMLDCKFK YGDLILDKAD LAIASFDFLQ 
IR75c                        MTSWPLHLRP RLQRLASVLP IDRDSHMDSI SRIGNRLIMH TGMLTNESAE LCTTSWNYLH 
IR75d                        MKVQVAPLKR TLVHNIRHVR QKVNHRLMLE LANRLNMSYN TGRFQRYELD LAQLRLDLVD 
IR76a                        MENLLVNLKG REVIGIKPFM LGTDIQLMLI FCELYNCTIQ VGMILDRRND YGVGWYEYMD 
IR76b                        MATGIEWIGG KHLIATFPLS YGVSFQIIDF LKKKFNFTYE VEMVNSSTVD LAAALSDFVY 
IR84a                        MIKLQVRRNF LNVKPPDMEY LRKTYQLFQL VERMFNLSLA IGQVTSREAD FAVCVLDYVQ 
IR92a                        MLLQPLNLQR RSLVGSVPYT IGAEANVMKT FCQVHNCHLR VGDIYEQRVE MAIGWYDITE 
IR93a                        MNPGEMHFRN ITMILTPPWQ IGIVMEIVKE LSRALNFSYY LEMVQGNQFF IAAVEDPPFN 
IR7a                         MFHHL-SLSG CPLVSWPPFV SGIDGELIKL LASIFDFRIL LDQVIISNSS ILIGSHQHFS 
IR7b                         MKYWLYNFYG CLLCATMPYL VGIEGALLQF MAENLNFTVG LDEIFGHHAD FSLGKPSEIP 
IR7c                         MLHSAVNMHG CEMVATRPYV IGIEGLIFRS LAERMNFTIK LKMMVDGEVN LTFVSKALML 
IR7d                         MDIRCVNLHG CPLVIVPPYM RGLDGLLLRI VARKMNFTLK LKMLRERRAN ITIGTPEFLE 
IR7e                         MNHINENFFG CPLCALPPFL TGYEGRLLLA LAEKMNFTIA VEMLRRDEVD LTLGTVAVAT 
IR7f                         MQGEDLQMHG CPLVLTPPFV EGFEIQLVEH LARRMNFSLE LEKLLQRNVN ISMGTARLLT 
IR7g                         MNVTSLNLNG CPLVLASPFL DGLEGRLLQE LSRRMNFSIQ FQKLVQERAH LAIGRIQNLT 
IR10a                        MAVLGTDMAG YPLIQMVYTR PGVDFLVAQM LRERLNFTML LGSIIKDGLD ICLTKDYYMD 
IR11a                        MRFAILHLGD CPFVGAPPHL IGIDWDLLQL LAKALKFRIQ LRQLADGTVS IAIGSDKLFS 
IR20a                        MLASLNDLRG HRLVIPPPNT FGYLWDFLAT FAGRLNAGLE VEYSAKGLID VGLTTWNIHQ 
IR41a                        MFIDLSNLQG REVIAGPPYT VGTETRIVLN FCEQFNCTIQ IGMLINRKAD ICIGWYEYLD 
IR47a                        MRQIKLNFMG KNAAVPPPRS FGSIYNVFKA FTQRYNITML LGKSVRGEID LPITSF-NGS 
IR48b                        MILQQSNLYG YPVVAAAPRS MGFYMRFLRA FIDARNGSFV PLNLVNETVD VCADLAAAFS 
IR48c                        MSLLRINLMG YPLVLVPPHC FGSIVTMLKI FADQLNATFQ AQMVSDDEID ACGSIFITYA 
IR51b                        MCKVLTNFHG YVVTPAIPRV FGYAYRTFVE YLDHYNASLR LQLIIDGQLE ISLHTPPTAT 
IR52a                        MALSVINMRG ATITVAVPRT IGYLGHMINT YAQKLNAKLH FNWVNEDIVD IGTASLQMDS 
IR52b                        MTWLVINMKG KAIIVPPPRV MGYVANLITN FAQKVNATLQ LRMAKDDELD MGITSLNLET 
IR52c                        MVWLIINMHG APITLSPPRT IGYVGMLISQ FVKKVNATMQ INFTSNDILD IGICTLEYDA 
IR52d                        MVRIIINMQG ALLSITIPGS MGYVANLLNN FVEKVNATLD MKWASEDLVD IGMSYFEFDT 
IR54a                        MWTVITNMHG HPLVMPLPRS VGSVGRFFHV LSWKLNATLQ LELSESFSVD VPASMERLAS 
IR56a                        MGSRFFK-YN YRFLEVPPAI FGPLGLIIIN FLRHLNVTID IYELFQQPDN LRAENMVLLK 
IR56b                        MLLDT-DLAS GVISPYIPHA FYMEIVKHFA EVYHYQLFLD SGKYNLSLHG VIIRFFNATQ 
IR56c                        MRSSFRDVGG FGFTPLLPHL FGSTYRIIET FVRFINGSFK EQLIRERKME FCAHSDEELE 
IR56d                        MDNRAANMKG YLVTPIMPRV FGTSGNLFLG FLEFVNATLM DDLVSQGVYE TLIHTKFVVS 
IR60a                        MWCNNPLLYA NSTNYNNDYY SGLEMRILGF MKNRLKFDVN QGKVQNNECD FVFGDNEHFW 
IR60b                        MRRSLYDLGG HTLTLPIPRT VGYLYPFLRN YVSTINATLK VRLSEIHDVD FPLGHGISTS 
IR60c                        MEMALFDLGG CVLVVPMPRT MGYLSHFIRN YVSTINASLQ ISLTGSNHVD FPLGGSLTLH 
IR60d                        MRLAIYDLGG HIVALPMPRT MGYLNTFIRN YVESINGTLR IRLSKIQHVD FPLGIPLTDK 
IR60e                        MISFLLNFQG FPVILRAPRD FGYLFTAVKE LTYRYNATIE SEMLHTKKID IV-CFKDEVA 
IR62a                        MYLQFLNFRG YRMLPVVPNT FGLGGILINQ LMMHLNVTMD LDLIVKGKVE LSPHTLQSVD 
IR67a                        MLPILVNYFG RYITLPPPRS IGYVYKFLLE FIRIYNFTFR WNMTLNGTIN LAISFE-LGV 
IR67b                        MELLYLDLNG YNISLVAPRW FGYMLRMIVD FTNHFNGSVR LELLANRTID FF-PLIRSFS 
IR67c                        MFCWL-NLQG QAVTTVTPRC FGYMYRMVKE FISTYNGTEE HAALKNGEID MMPIHALYFY 
IR68a                        MRCLWINLFG TSLVAIVPMV LGVEVEIMNA LGKALNFKPV YDEVAAHSAR FAIGFQVLVE 
IR68b                        MKFLVGDLRG YPLFSMAMPR SAVDGVAARV VGEMLNASVT YSDIVGGHTH FAPNLDCAVE 
IR85a                        MSIQWLNMQR KPLMCIDVRA IGTDGLLAAY VAERLNATMM ILEVAKEYVD VAMNPDTQAE 
IR87a                        MSTPEQDLSG CPLASFEPYI FGIEYEMVQT IAERLHVSIE MQQLIDGEIE MIVGDPSFVS 
IR94a                        MALPKQNFHG KVLAIP-PIL FVALNEMFTE YARRYNSTLR IIEITEDNYD IMKISQNHMN 
IR94b                        MSLIFNNFHG MTAMGN-FPI SRIEDKEVIE FALKYNLTLQ FFNDVERFDI ELRKKSNPID 
IR94c                        MSKVFKGKTA ILKWSP-IPL SELKDYEIVQ FAVKYNLSLK LNESKSDHFD IQLGTKDQMA 
IR94d                        MGQLHLNLHG YEVIALSPRL IGPVGNFMKS FEQRYNCRLV QASVQNGSVQ IALGIYPYTG 
IR94e                        MDCPKWNLHG YEMVILAPRM IGTVGHFMTA FQQKYNVKFV QGAVRNETVE ISISTFPPFG 
IR94f                        MSGMWQNLKG HPITVPEPLT IGLVWQFMIE FAKHINATLQ LDLVRNQTVD IAASNVQTHI 
IR94g                        SQYY--NLRG GVITMPEPNT IGYLWDLLEA YAHKHNAQLQ VDAAQSGIID VGASSGSMHE 
IR94h                        MLSNISDLQG YKIVQPPPNS FGFLWRIVEN FSKSLKGDTQ VQFTRNGSSD IGVTTKHYRD 
IR100a                       MATTLQDLEG YHLIYIVYSS VGADAKLAKT VARQLNFTAD FGRAHRGEVD IIFAKDYHIQ 

                                 FTVPFMQLGV SILAYKPHVE LDAYLAPFVW IWILPRSPRM FEATWWIFAI IIANSYTANL 
                                 FTVPFMQLGI SILHYKPPEP QFAFLEPFVW IYMIPRGPRI LTGMWWFFAL MMLSTYTANL 
                                 FTVPFMQLGI SILSYKPPPK IYAFLNPYVW LFVMPRGLRL LTAFWWIFAL LISQTYIAKL 
                                 FTPPFMTLGI SILFSKPTPP LFSFLSPFVW IYMGPKAARL VTGMWWFFAL MMLNSYTANL 
                                 FSIPFMNLGI AILYVKPQAP LFSFMDPFVW LYLGPKALRT ISAIWWFFTL IMVSSYTANL 
                                 FTIPFMNLGI AILYLKPQAT LFTFMDPFVW WFLGPKALRT VASFWWFFTL IVVSSYTANL 
                                 FTTPFMNLGV SILYRKIKQP LFSFLSPLVW IYMAPKALRM VAGIWWFFTL IMISSYTANL 
                                 FTIPFMSLGI GILFRKPMEP LFSFMSPFVW LWLGPKAYRA VAASWWFFTL ILVSSYTANL 
                                 FTKPFMNLGI SILFKVTSEP LFSFMNPLIW IYVLPRAMRI ISSTWGFFSL IIVASYTANL 
                                 FTKPFMNLGI GILFKVTSQP LFSFMNPLIW LYVLPKATRI VGGCWFFFCL IIISSYTANL 
                                 FSKPFMTLGI SIMIKKPVQT VFSFLNPLIW ISVIPPSIRI AAAVWWFFTI ILISSYTANL 
                                 FSKPFMSLGI SIMIKKPVQT VFSFMNPLIW VSVIPRSVRI AAASWFFFTL ILISSYTANL 
                                 FSEPFMETGI AIVVAKRTGI PTAFLEPFSW MLVGPRGFRF MTNVWALFAV VFLAIYTANL 
                                 FSKPFKYQGI TILEKKPSRS LVSFLQPFLW ILVMPRSFRV LGMVWAGFAM IIVASYTANL 
                                 FLPPYYETGI SIAIRKPVRR LFKFMTVLVW LSIVPKAIRM LVAAYWLFVV LMLATFTANL 
                                 FTVPYYDVGI TIMMQRPSSP LFKFLTVLVW LCILPKNLRL VAATWWLFGF IIIASYTANL 
                                 MSVG-HSDCA AFITLASKAL YRAIMGPFVW VALITRKNRL LIGAYWLFTI IITSCYTGSI 
                                 TIHQSWKFET AFLYRYTSTH SGNFLSPFVW LFCLPVDRRF LVMTLFLFSL VMYNYYTSSV 
                                 FSFFTLADSG AFATHAPRRL ALAIMRPFIW PHLIHNGYKF LTIVYWAATY VLADVYSAQL 
                                 VAGRSWSSRP CFIFRHPRST RIVFLQPFVW ILIVTSFVRC IVITSLLFSF CIYQFYSASI 
                                 AIIETGFFRS VCIFRTPHNA GDVFLQPFVW YLFGPRSARL IYFALFLISF IMYNYYTSVV 
                                 PITKFSVFRE ICMFRNPRSV ATEFLQPFVW LTFAPRSMRM AFFALMVTSY LMYNYYTSIV 
                                 PMTEQAQFRA VCMFRTPHNA AAVFLEPFVW FAFAPKSARL AFIAVMLTSF LMYNYYTSIV 
                                 FVAETYRVRA GIMFRQPPLS ANIFAMPFVW VSILVRNRRI IVFTTFVAAL FLFTSFSANI 
                                 MTHFLGRSGV TCLVPAPNRL WTLLLRPFLW MCVMTSSYRT VLVASYMIDI ILTTVYSGGL 
                                 YSTTTLDGEW IMVMQRPRES GSGLLAPFVW ILILPIADRL LFATWWIFIT ILTSFYTANL 
                                 YSAVLHTQNI HFLFRHPRRS KNIFFEPLVW WCVLFRLFRL LISLSCIFSF MLMQFYGAFI 
                                 TSHTIARSSV TILGPAPAPL WRTNIMPFTW LVLIFDRFRF FLATILCATI TLENIYSGQL 
                                 YTQPISVQKY SFITRKPDEV IYLFTAPFTW FCLMPTADRL VVGFWWIVVI VLVTTYCGNL 
                                 FTSSYHQSSL VFIMHMSSQF VAQLAVPFVW LALVPRSSRI LYAGWLLLVL VLRVVYQGKL 
                                 YSQSYFMSHI MLVTNLQSAY YEKLSFPFLW RAIGPQRFRL VLLTWLFATL VLRSGYQSGM 
                                 PSTSYTSFPI VLVVPSGGSI MGRLTRPFIW SCILPQRNRY ILVMWLLQTL ILRAAYTGQL 
                                 ATSPYSQMSY IIVLQARGGY YEVMLFPFTW LLLSSRWRSP ILAGWMLWIF VIRASYEASV 
                                 SSHNYHQTRV FGVLASSYEL FDILFYPYIW MGILPRSHRL YCVMLMMYTL IIRTIYQGLL 
                                 TPMSYYSANV AVLQLERYRI LALLVFPFVW MLLLPRSWRF IAAHWLWASI PLRISYQSLL 
                                 PVFPHYSNRV GCLLLNAHNL LEIWSFPFTW ICLVPERPQL LFASWLIFGL IVRSMYSALL 
                                 FTVAVYDDEL CIYVPKASRI SILPIFAVIW LGFVPASYRM FIGTLCLVSV IFGAIFESSL 
                                 KSTVYHQSNF VMVVRRDRYL LGPLILPFLW GVIIPGKGRY LLASWMLLTL VLRCAYQARL 
                                 YTYPLLVSSW CTMLPVEKPL PDLFGRIVL- AMLLCLLKRP ARIVPHLLTL LLLTTCSAQL 
                                 LSMYLVRSGI TCLVPAPLRL WYLPLEPFLW AAILAYSLRV LLFACFLNDL IITSIYGGGL 
                                 RSQPLGMTAL SIAVPCGPEL FDRFFLFYTG YYVLRLSV-Q LTMVMSITGL ILSCIVAAQT 
                                 LTHGFRIASA NVLVTHAKPL YRYLTAPFVW ACLVKEIRYI LFGVLFIAGF VYSTEYLGLL 
                                 TSQPVRLNRV VIMAPFGNPI FYYFFRPFVW IGTGPQSSFM LLLLLFAIGF ILSNLYVALL 
                                 KSYPLLIYPN CLIVPMRNEI HMYLLRPFSW YILLRPTWLI IFLQLSVLGF MSTSWYNIEL 
                                 VWYPYLLTGY CLMVPVPAKM NLVYSMIVVL SIIFPPSKKL IIFVLCFASV MITTMYEAYL 
                                 SSYPYLLTSY CLMVQVPAKF NLVYALIVVL GIIFPLSKRL IFTILCFASI MLTTMYEAYL 
                                 ISYPYLMSSY CFMAPLPDSL SDVYMAIVIL IMFLPRNRKL IFMLVCFSSL ISTTMYTAYL 
                                 ISYPYLMTST CFMVPLPDMM SEIYMGIVVL VVLIPRNRKL ISMLVCFFSV ITTTMYTSYL 
                                 TSYPMEVTHV CLMVPVARRI KDIYFILSMF LAI-PLSRRL IFLMLGIVGL NVSSIFGAGL 
                                 YSPMVTQSRM CLLVSNRFLD VSPGVHKLSS IGIFRLPVRF IEVFIIFV-Q ILLSSNISIT 
                                 HSYPLELMTN CVMVPLAPEL WMYMVWPLIW TCLFHASIII FYTLLYIFGF ILTNYHLSHM 
                                 KSYPLLVVQW CLMVPLYNSV YFYPLQPFVW FFALQPCLFL LLATVFFHGF FLSAYYTSNL 
                                 YSYPIGINDC CIMVPYRNQS DQYMHEALVW VLISTPTLRY LYILLAIWGI VTSNLYISRM 
                                 GSDTYLQDAH TWYIKMADRR WQALVGIFTW IGFIPICERL FFMALTLYGL NVVATYTSKM 
                                 QNVPLEVSSW FLMLPMEPSL AQFFIML-EK VTPVPRRLML VYSLILLNGF TFSNYSITSL 
                                 KDVAMEISSW FLMLPMEPSL ARFFIRF-LY LIPLPKGLMF VYWLLLVSGF FVSNYVIVYL 
                                 QHVYMEISSW FLMLPMETSV AHLFVKL--R LLPIPRRLML IYSLLLLSGF FLSNYYMASL 
                                 YTAPLSIIRE YFMAPHARPI YLYYSKPFLW AVVIIRVAVA IHGILTIGGF ILTNVYLATL 
                                 YSYPTQVAPR CFMIPLDNEI SLYVFLPFMW LCLLGNRKRR FSTFLIFGIF ILGQTYSTKL 
                                 FSDVYDMEEW YIMVPRAQEI ADVYVV--FL IVLIRNTIKV TNATLFLLGL VLSTLYAAHL 
                                 MSNILYLENC GLIVPTSRPL WVYLLRPYTW IAWLGTRPLF LFVILTTSGF ILTNLYVAQL 
                                 RSHILYNIKT YIMVPWAEPL SLYFIQPFVW ITIMHFNMVV SFIVLFVFGF MLTNLYTAQL 
                                 LSAPHNFECL TFLTPESSTD WQTFILPFMW VGVLPRNWRV LTGWYWIYCI LLVATYRASF 
                                 VLYPYTRRNL HLVVPASAIQ YLIFVRVFVW YLLLSSFSRT FLMGWILFSY VLSTIYFAKL 
                                 STVSHTRDDL CVIVPKAKTA FWNIFRSFVW ALILPPNHRL FLIFWLYFGL LICSAFKGNL 
                                 SSIPYHQDEL TWCVARAKRR FFNFVATFAG FLIGDFPIRQ LFALSFLMGF FFSNTYQSFL 
                                 IAMDIGSNSL IILVPCATEL LDIFKE-LTW LALLRYSLQH FFVFMSLFGT LFGGFFDCKL 
                                 SGIPMVFSSL LIVVPCGNYL QDVIKV-S-W IIILRTSLRQ LFLAIALFGM IFSIFINCKL 
                                 FVSPNTACSL IVIVPCSPKW MDVLHK-L-L ILLIRSSIRQ LFLVISVFGL VYSNFVSCTL 
                                 YSYPIELMSW CLMMPVPEEV SQLYSMVFAF GITIVLRAKA MYLVICLLGL LITSWYNSYF 
                                 FSYPYEQMNW CVMLPVEADV FEYYTRVFAF LLTLVFRARG IYLEICVLGI LITAWYNSYF 
                                 YGSPMMVGNW CMMLPTERVI HEALTRLMTW LIL-AQKTSL IHLIKLLINL SLICFLQAQL 
                                 MSYPVNQASW CTMLPVERQL SELLTRVI-- -YTLRGRRRL QSIGWLVLAT LVSSNYVGKL 
                                 YSYPMYDISW CTMLPVEKPL EILFSHVLSA LLILCLTFRL IGMASRIFAL VMLCSSSAQL 
                                 FSAAVYMDEL CLYVKKAQRI SILPLFAVVW LCFLPPFHRI FVASLCLVSV IFGALLESSL 

                                 AAFLTSSKGS IANLKDLFYM FLLLRSVGKF EKHYAIAVPF GAEYRSNLSV AILKLSERGE 
                                 AAFLTSNKSS IKSLQDLFYA FLLLTQIGQI EKHYGLAVPL GSDYRTNLSV SILQLSERGE 
                                 AAFITSSKGD IGSLHDLFYA FLLLTQIGSF EKHYGIAVPL NADFRSNLSV GILRLSERGE 
                                 AAFLTNSRNS INSAEDLYYA FLLLVQIGWL YKSYGIAMPF NSPYRKQISA AVLKLGELGQ 
                                 AAFLTIENSP INSVKDLYYA FLIECNLTVG EKGYGIAMVK NWPYRDKFNK ALLELQEQGV 
                                 AAFLTIEKSL INSVDDLYYA FLIECNLKIG EKGYGIAMRK DWPHRGKFNN ALLELQEQGV 
                                 AAFLTVERSP IESAEDLYYA FLILTQVGML TKSYGIATPP NSPYRTAINS VILKLQEEGK 
                                 AAFLTVESTP INDADDLYYA FLIRCTLTVG EKGYGIAMRK NWPYRDTLSQ AVLEMQEQGL 
                                 AAFLTTERNP IENAEDLYYA FLLLTQIGLL TKGYGIATPK GSPWRDKISL AILELQERGD 
                                 AAFLTVERSP IESASDLYYA FLLLTQIGLL SKGYGIATPK GSPWRDKISL AILELQEKGI 
                                 AAFLTVERAP IKTPEDLYYA LLNPCDTMVG TKGFGVATPI GSPLRKRLNE AVLTLKENGE 
                                 AAFLTVERTP INSPEDLYYA LLNPCDTMVG TKGFGIATPL GSALKDPINL AVLTLKENGE 
                                 AAFMITREHE FSGLNDSFDS FI-LMTVGSW MTGYGLAFSR NSKYVQMFNK RLLEFRANGD 
                                 AAFLVLERTK LSGINDATMA FI-LVTAGEL RSGYGIGLQK GSPWTDAVTL AILEFHESGF 
                                 AAFLTVERTP VQSLEQLVYA FIILTEVGEV EQPYAVAVQQ GSHLGDELSY AILELQKDRF 
                                 AAFLTVSRTP VESLDDLPFA FLILQVVGEE RKPYAIAVQQ GSHLKDQFNN AILTLLNKRQ 
                                 IAFVTLPADT VDSVLDLTYA FLLLHLSEEC LFQIGFLFPR ESVYKIKIDS MILLAQQSGL 
                                 VGGLLSSSQG PSTVDEIFFA FHVLREVSGL VEILNWILHK NSQYTEIFKT AMCNAQEKGF 
                                 TSQFARPAPP INTLQRLLED KLLGSNNFLS TRYSAVAVQI GCPFLGSLNN VLMQLFESGI 
                                 VGTLLMEKKT IKTLSDLMFA FHAICDLTVS PQKTVSIMQK NSPMRKVISY GLRRVTETGI 
                                 VSSLLSSPSK IKTMRQLLYV YVGICDLNVL EQLFYTHLHR NSTYKELFRL RFLRILETGV 
                                 VSKLLGQPSN IRTLQQLIFV YIGICELNIP ASHTHTVLAK RSPYAELIKL SELRMLETGV 
                                 VSTLLGSPSN IRTIQQLFFV YTMISDLNII ESAVYGMVHL NSTYRQLLTQ LQVRMLETGI 
                                 VALLQSPSDA IQSLSDLVFA YQILMELE-P LPMLAIPTRK NFPYKELIRR QLRWQREVSL 
                                 AAILTLPTEA ADSRQRLTMG FVHLKLMVDD FAFTVAFVPR LWPHLNAYND FILAWHSSGF 
                                 TAFLTLSKLP YNTVNDISYV FVIFAMAKEP KKKRTFAYPI GSNLSQLFDP ELLHLVESGI 
                                 VGSLLSESRS IVNLQALMFA FHYFCDLQVM PYDSGSVMPK GSPWREHLAH ALLHFRATGL 
                                 KSMLTFPFAP VDTIEKWAYG FGSRIVLHDD FDYTRAVSIR GWILMPELNK HIRTCQETGL 
                                 VAFLTFPKPG VDYLNQLYID WRIECHFAGR DEQIAMIVPA QSAYLHLVNR HIKSMFRMGF 
                                 FDSFRLPYPL PTEISEL-LI ATYTSRLTIK LYQMVIYLRR HSLLKFAFDR KIKQLLSAGI 
                                 YQLLRQDTNP PQTISEVLLT PYFLHLVRRI TQQLAFYVRR HSHLVGVLNK QIQHAHTHGF 
                                 YLLLQDVESP IKSLSEVILL QPDLTVLPPL TAPLTFYMRP HSYFKRRIDR LIMAMMSSGI 
                                 FNFIQNSPPS PRTLDQATRA FLHRNQLVLA DNMLCMYFPH GSYFAWEINK LLFNMRSFGI 
                                 YHLIRTHQRW PQTIESLLNR LSQFEIVPDI SMQLTMYLAK HSFLIDQLNE EIMWMRSVGL 
                                 FHLIRLQLTP SFSLDQL-VA NQFFHVVKPV VEYAGMYMPK HSFLYEKMDD DIRRLDASGF 
                                 FFILRYHLRL PGNLQDLMLI SQLYHIIPDV EQQLAIYLQK HSHLASHLDH LVMSIRSVGL 
                                 ATVYIHPLKD INTMQELYKA GVLLRKIWVP YYTISYVMPR DSPWEDAVNA LLLRFLNAGL 
                                 FDVLRLSRPL PKDLSGL-LI SNYISRLTVR MYHLVIYFPR RFFLRPAIDR KIKQLLSAGV 
                                 LSLLIFPPVR IASFEDLGWA YTWFRWSKLC FMPTSVIVAP DSIYWESIKD FTFRIHQAGL 
                                 ASILTIPSEA ADTVTRLSIG FTHLVIMKDD FQYTVAFVPR LWPLLDKLNT LIYSWHSSGF 
                                 STILTMKPRH IKNFQELCYA YQKFCRTPLD GLAYTAVLEK NSIYALALQD YTLKAFSAGL 
                                 KSMLISEVKQ IDTFEALVYA YIMLLRIPDF FLYTGIPMRK RWFLKHHLGR AWYWAFESGL 
                                 SMMLTTKLRP IENLADLLYA YVMMKKLSPV YTWAVQVIKQ NWVLEKHYND HVQRFFETGL 
                                 DSFFTTIVEQ VNSMDQLVFA YPWFRFSSAC SPHIGYPMRV DSHLETSLNH FILKIQDTGL 
                                 QSYFTQPPPY IRSFRDIIFI FPWFYLATLC FMLFSPPLRR YLPHRHLFED HMMRQHEFGL 
                                 QSFFTNPPPE ICSFQDVMYN YVWFYFARLC LIFLSVPLRR HLPYRHLFDE HMMQQHEFGF 
                                 QAFLWGPPPR LTSFDDVIYL FPWFYYCDFC FDILSIPLRR HLPYRDIFEE HMLLQKEFGL 
                                 QSFMWGPPPK MCSFADLIYM YPWFYYSELC ISFFSFPIRR HLPYRDLFEE HMLQQNEFGL 
                                 DTLMAHPPFQ ARSFAGLTNA YFWFIYSTDC LALLSFQWPQ NSLFTEPVSQ LILEVNANGL 
                                 TSALTTGFPP IINVETMTYV YVWFEIAELC WRILGIPLNP KSPLRFMFKD YFYRILESGL 
                                 TAFDMKPVRP IDTWSDLIYA YVWFHLSKVC GLFNALPMAS NASFADSLNK FILNVWQAGL 
                                 GSILTVNLAQ INTMNDIIFA YFWFKLSSIC SYHLAFPLQM DSSLWRDIEY FTFRIHSSGL 
                                 TSYFTTAPRQ INTVQDVMFG YTWFRLTEIC PFYHVFPLHK DSHMRSVMTE YIMIAQQAGL 
                                 IATFQDPGHQ LDELTEV-CI LSMADVIYFP SSPVQMIMKA GFPFLFEMNS IIRLMRDVGI 
                                 ETWLVHPPHP IHSWEQMIYA YPWFRRSRMV LLIMAMPLPK NSMFHKSLNR YRALTHQSGL 
                                 TAWLIQPPDP VTDFDQMMFA FSWFRRSKMV FVIMGMTMPN NSIFLSSLKQ YRLRTSEAGL 
                                 TTWLVHPPDR ILEWDQLTYA YPWFRRSYMV FQVMSLPLPR NSIFHKSLLR YAALTRETGL 
                                 SSILTSGLEE YNTLEDLHYI YILFNMIRAV FTLESYCVSN SLPYLAMTSE FMRRLQEHGI 
                                 TSSLTVTLRP DNSLEELVYI YPWFYFSKIC SFPYQYQLRV DSHLKDALHR FLLHVQQAGL 
                                 KTLLTKRPQQ ISNFKQLFNA FSWFTVQPLR SVLLSLVMQS NSIYEDHIND LIHRVQSAGI 
                                 SSNSAAGLKQ INTWEDLLCI HSIFRKFPLL QQPLQISAAF GRPYLQLFNW FVRKIFESGI 
                                 SSYLTTGLSQ INTFDDLVYA YEIFKILKVY QRPVFVALRH GLPYVELFNN YLRRIFESGI 
                                 TAILANPAVT IDTLEDLTCA YNYGSALHMK YMPVVLAMEK NSALKPRVDA SIQHLAEGGL 
                                 ESGFVRPSEQ VDRVDDLAAA FIDYHIAREY SMICTYILPR GSPFLHRLES LYSGFLEHGF 
                                 TSMMVFQPPD INQLGALIFA YLFFHLMNSC PFHAVYIVPY GSPYLGFLDS LIRSSHEFGF 
                                 ISTLTTPRYQ IHTLQEI-SR QHYRLYCFRR VYLVTMLLPK KYHLLHQINP VIQHIIESGH 
                                 RSFLTKRPSQ IENFSELVFA FVWLCDSKLT NVPLTFSIRR NAIFSHHLRN FIINAADSGM 
                                 SSMLTNPCPQ VNNFEELMHA FTFHCTSELI RVPRIYILEN NSILDRPLRR FIRQMQESGI 
                                 SALLTKPAPQ VRNFKELMYS YVWFCESELT NLPRMYVLGN NSVLKWMLSR YITYMPQTGI 
                                 STFVTSAPPQ LTSYESIIYG YMWFSLQDLC TVPIVFPMVK NSIFKEPFDR LILDVTATGL 
                                 SSYVTSAPPP FRTYDDIAYG YMWFQKRDFC NIPFGFPLHE NSVFMEPVQK LIMELAETGL 
                                 SAYFIGPQNH ISNMQQVGYG YTWFRYSEIC LSLFSLIQQS NCIYCYRSRI FILRMHEAGL 
                                 LNLFTDPPPP VNSLAALSYG YTWFRYSKLC MIPFGLVIPE NSPHRAPLHS YTLLLRQAGL 
                                 LSLLMSPPTR IKSFDDLGWA YTWFRYSTLC ETPWGLLIAP ESFYREPLQH FTLKINQAGL 
                                 ATVYIRPLRD VNTLRELIFA GVLTKKVHIP NYHIAYVLPR PSPYLEEVNR IVLRLVAGGI 

                                 LYDLKQKTPD MTFEELRGIF YTLYAGILIA FLIGITE 
                                 LQKMKNKGDE LSIIELGGVF LVLAGGVLIG VILGIFE 
                                 LFKLRNKDGQ FDMDSVGGLF VVLIVGVVVG LVIGVAE 
                                 LAELKRKTPE LGLENVGGVF LVLGLGLLSA MVLGCTE 
                                 LARLKNKPSE LGVDNLSGIY VVLVIGSIIS IIISILC 
                                 LEKMKNKATP LDMNNLEGVF FVLLVGSCCA LLYGIIS 
                                 LHILKTKANE LGLANVGGVF VVLMGGMGVA CVIAVCE 
                                 LTKMKTKAVA LEISNLGGVF LVMGVGSFFG IFVSLLE 
                                 IQMLYDKANS LGLESIGGVF VVLIAGIIVA AVVAFFE 
                                 IQILYDKANA LGVENIGGVF VVLLCGLALA VVVAIFE 
                                 LLRIRNKPNE LSLSNVAGIY YILIGGLLLA VIVAIME 
                                 LIKLRNKHSE LSLSNVAGIF YILIGGLLVS VFVAILE 
                                 LERLRRYSDP LALEQFLSAF LLLMAGILLA ALLLLLE 
                                 MEKLDKQPNT LGLKNMAGVF ILVGVGIAGG VGLIIIE 
                                 FEELKAKQEG ITLESLGGVF IATLFGLVLA MMTLGME 
                                 LEKLKEKSDG ISIQNIGGVF IVIFVGIGMA CITLVFE 
                                 IAKINNEERQ LTTADTEGMF LLMALGYFLG ATALVSE 
                                 VERILRRIKK PACQSLYTVY PVSLSGVLPG FVILICK 
                                 LDKMTAAISP LNLRMLQGAF IALGVGSLAA AALGIYQ 
                                 LTYHFNVDLH VDMDTVSSAL LILLFSYAIT LMILGTE 
                                 YRKQRSYVIT VGMEYVAPLL LMLICADILV VVILLVE 
                                 HFKHERSTVA VGLEYAAPLF IILLGAIILC MGILGLE 
                                 TSKQSRFVIQ VGMEYAAPLF ISLLVAYFLA LLILILE 
                                 VNREERKFVS IGITECRYAL GIFGCGAAVS FVLFLFE 
                                 DKFWEWKPVK LGIDNFIGLI LLWCFGMICS LLTFLGE 
                                 VKHLSKRERQ LRNGDLMMTY YIMLAGFATA LAVFSTE 
                                 LQYNDKKQAE VDLEHFAPAL FALALAMVAS ALVFLLE 
                                 YFHWELEPQA LDVRNIAGAL FVLAFGVAFA GCALVAE 
                                 IERWHQMNHK VNMDDMQGCF LVLLLGFTLA LLIVCGE 
                                 IGYFVREVTP IPLDSFCGLY YISLIWLSAA VVAFILE 
                                 LEHWTRQQNV LSMRELAALF WLILWANLGA VVVFVLE 
                                 VARYRKMPKP LSIWRLSGIF VCCAGLYLVA LIVFILE 
                                 FQHHSQIGFA ESMSFVVAAL NCLMGALCIS IVVFGLE 
                                 LSVWSRWFQV LGTMELYAIF LMVLVGLIVG LLVFILE 
                                 IHAWRRARRY INHAKLSGIY MVMAGLYLLA GLLFAGE 
                                 VHHWAGQEKR IRQPDLWAVY ILTAGLYLLS LVVFICE 
                                 IVKWIQDVRV LTIGDLQLAF YVVIGGNLLA FLGFLAE 
                                 MAHIERRLRR ITKSIMNGAY RIHGLVIVLA TGMFILE 
                                 MKHWIRKLKP LNIGDLEIVW RVCGAAIAVA SAIFIME 
                                 DKYWEYRPVP LGMSNFAGFI IVWILGSAIA TLTFLLE 
                                 VYYWAEEYQS LKLQDYNVCW KILLIGGALA FCVFIVE 
                                 TRKLALDAQP LNVDYFVMPA IALAIGYILA LLSFVIE 
                                 QNKLVDDIEP LRLEDIVMAA MVLGGGHALA VICFLVE 
                                 LNHWVVSYQS IDVDTLRLGW CVLGIGWILS ALVFSCE 
                                 VTFWKSQEVS LLLDDISWIL KLYLGAMFIS SFCFILE 
                                 VNYWMSHTPS LLMDDISWIM KIYLAAIVLC VFCFLLE 
                                 TKYWIDQNDY IEVHNLYWVF TMYFVGMGMG LCFFILE 
                                 STYWIDREDY IEVSDLSWVF GMYFTGLGIS CCCFGLE 
                                 YDFWVGMPTS LRIVDFQWMW QAYGTFMVIA ILVFLLE 
                                 REQWVHSWQP LSIEFYSNVI RAYIIGLVIA TLAFVAE 
                                 WNYWEELVEP LNLEFFTTAW IVLSAGIPIS SLAFCLE 
                                 LNFYARSYTS AGLQHLAIAF ILLLVMSFLA GIVFVLE 
                                 MNHWEREPMA LSLDFFSSLL RTWTLGLILA GLAFAAE 
                                 FQKIDADAIV LTTEHLKGPF FILVVGSCWA ALTFIGE 
                                 YEFWFKRYRD FEWQDFSYVW LGFVGGTIAS ILVLLAE 
                                 YLLWFKKYSD LKWEDFLFAW LGFLGGTTVS CLALLAE 
                                 YYYWFRRYCD LKWNDFRIVW LAFLGGTIIS CLALLLE 
                                 SIKMKADAKA FDLDYYFFA- ---------- ------- 
                                 HDLWLDTLRP LALNLLVPAF SLFLCGMLGS GIAFLVE 
                                 VEYWKHQFRE FKVGDLFWIW LLWVSFLFMS FVIFLCE 
                                 YLKMKDDVKS NDVEYYYLIA GLWFGGLTLA TVCFLLE 
                                 WIKLQEDIKI FDKDFYFFAY ILLGMGWCVS TIALFLE 
                                 IAKWLKDEAL MNIQKFWSSF VALLIGYVIS MLTLLAE 
                                 FEHWRQMKVV LTLDILQGAF YLWSVGIGIS CLGFAVE 
                                 ERYWDRIPVV LKLQHFHAVF ALWLVGIGMA CIVLAWE 
                                 MQKWARDFKA LTFDQFRGAI AFSGGLLLVA SCVFAFE 
                                 ITCWFKMHLP LSFDHFKWLW AVLCIAYVMS FMVFVME 
                                 TNHWLKNVHP LSIEHLTWLW CILILGYSIS MIVFFVE 
                                 PDSWTEQAVP LSIQHLSWIW HLLFIGESIA TLVFIVE 
                                 LSRWRDMFRA MKVGDLIQIW RFVGWMLGLA TIVFLLE 
                                 YYHWITTFRA MQIQDLQYVW YGYAFMVVLS SLVWLLE 
                                 IRLWYRRAQP IRWTEWQNVV LLHGVGLLFS VVVFVIE 
                                 HDFWVNRAKT LTITDLRNVF IIYVSVLLIS LILFTCE 
                                 ITQWMTQMKP LRIQDLRKCW VIFAVGLGTS TVVFTIE 
                                 VGLWTGEWKV LTLSDVQLAF YALTIGCLLS AIVCMAE 
