# Supplementary material for: Ancient Protostome Origin of Chemosensory Ionotropic Glutamate Receptors and the Evolution of Insect Taste and Olfaction
Source: PLoS Genet. 2010 Aug 19;6(8):e1001064. doi: 10.1371/journal.pgen.1001064 (PMC2924276; doi:10.1371/journal.pgen.1001064)
Supplement: Dataset S3 — Alignments used for phylogeny. This folder contains the multiple sequence alignments used for phylogenetic analyses, before and after alignment cleaning in FASTA and PHYLIP format, respectively, as well as the intron alignment file used in Figure 2D. (1.21 MB ZIP) [file pgen.1001064.s003.zip › 100528_CrosetRytz_DatasetS3_Alignments/Figure9B_Dmel_PreCleaning.fa]

>DmelGluRIIC 942 bp
MWQ--RI-----------------------------------------------------
--------------------------------L---------------------------
-----------------------------L------------------------------
------------------------------------------------------------
------------------------------------------------------------
-----------------------------------------L------------------
------------------------------------------------------------
------------------------------------------------------------
------------------------------------------------------------
------------------------------------------------------------
------------------------------------------------------------
--------------------GCMWSAF---------------------------F-----
-----MCRSRGQQINIGAFFYDDELELEKEFMTVVNAINGPESEQTMRFYPLIKRLKPED
GSVTMQEHACDLIDNGVAAIFGPSSKAASDIVALVCNSTGIPH-I-EFDISDEGIQAEKP
NHQMTLNLYPAQAILSKAYADIVQNFGWRKFTI--VY----DADDARAAARLQDLLQLRE
VHNDVVRVRKFHKDDD--------------------------------------------
------------------------------------------------------------
---------------------------------------------------FRVMWKSIR
GER-----RVVLDCEPNMLV----------------------------------------
--------------------------------------------------ELLNSSTEFG
LTGQYNHIFLTNL--ETYTD-HLEELAADNETFAVNITAARLLVNPDPPPYSLPYGYVTQ
RDN--IVYESSDP--------PR-TLIHDLIHDALQLFAQSW-RNASFFYPDR--M----
VVPRITCDFAASGGRTWAMGRYL--------------A-R----L-----M---------
------------------------------------------------------------
--------------------------KGVRTTFRINRGIETLICEFDEDGQRITFNI---
--EV---Y----D--PLDGIGIAIWDP-R-GQ-ITQLNVDVK------------------
------------------------------------------------------------
-----------------AQKKMIY----------R---------V-ATRIG---PPY---
----------F-----------S-------------------------------------
----Y------------N--------E-TA-REL-NL-----------------------
----T-G-NALYQGYAVDLIDAIARHVGFEYVFV---------------PV----A----
D---------QQYGK---------L----DK-ET-------K-Q-WN-GI----------
--IGEII-NND-AHM-GI-CD--LT--IT-QA-RKTAVDFTVP--F-MQ-LG-VSILAYK
S------PH---VE---KTLDAYLAPF------GGEVWI--W-I-LI----SVFV---M-
TFL-KT----IVA---------------------R-------------------------
------------------------------------------------------------
-----I----S-----------K--MDWE-------------------------------
------------------------------N-----PHPCNRDPEVLENQWRIH---NTG
W--L-T-VAS--IMT------A---GC---D--IL-PR--SP--QVRMFEATWW-IFAII
IANSYTANLAAFLTSSKMEGSIANLKDLSAQKK---------V--------------KF-
---GTI--Y---G------GST-------------YN---LL----A---DS--------
-------------------NE-------T-------------------------------
-------------------VY----RLAF----NLMNNDDPSAY-TKDNLEGVDRV----
-RK--NR-GDYMF--L-MET---TTLE------YH----REQ-----NCDLRSV-GEKF-
---GEKHYAIAVPFGAEYRSNLSVAILKLSERGELYDLKQK-----------W-------
------WK------------------------N---P-----------------------
-------N--------------A-----SCF----E----EP----DPD-ATPDMTFEEL
RGIFYTLYAGILIAFLI----------------------------------------GIT
EFLV--------------------------------------------------------
----Y-------V-Q---------------------------------------------
------------------------------------------------------------
---------------QVALEERLTFKDAFKKEIRFVLCVWNNRK----------------
----------------PIVAGTPISSVRTTPRRSLDKSLDRTPKSSRRVVIGRSSEEMRE
MAQGSGSSSG---------------------------------------SN-----NAGR
GE-------KEARV
>DmelGluRIIA 907 bp
MRL--CP-----------------------------------------------------
--------------------------------V---------------------------
-----------------------------V------------------------------
------------------------------------------------------------
------------------------------------------------------------
-----------------------------------------I------------------
------------------------------------------------------------
-----------------------------Y------------------------------
------------------------------------------------------------
------------------------------------------------------------
------------------------------------------------------------
-------A-F--------IIIIGFLEG---------------------------I-----
-----IALGGDDRNEITVGAIFYENEKEIELSFDQAFREVNNMKFSELRFVTIKRYMPTN
DSFLLQQITCELISNGVAAIFGPSSKAASDIVAQIANATGIPH-IEYDLKLEATRQEQLN
HQMSINVAPSLSVLSRAYFEIIKSNYEWRTFTL--IY------ETPEGLARL-QDLMNIQ
ALNSDYVKLRNLADYAD-------------------------------------------
------------------------------------------------------------
------------------------------------------------------------
-----------------DYR--------I-------------------------------
--------------------LWKETDET---F-----HEQRIILDCEPKTLKELLKVSID
FKLQ--GPFRNWFL-THLD--THNSGLRDIYNEDFKANITSVRLKVVDANPFERKKTRLT
KVD--QILGNQTM----LP-ILI----YDAVVLFASSARNVI-AAMQPFHPPN-----R-
HCGSSSPWMLGAFIVNEMKTISE--------------D-D----V-----E---------
------------------------------------------------------------
--------------------------PHFKTENMKLDEYGQRIHFNLEIYKPTVNEP---
--MM---V----W--TPDNGIKKRLLN-L-EL-ESAGTTQDF------------------
------------------------------------------------------------
-----------------SEQRKVY----------T---------V-VTHYE---EPY---
----------F-----------M-------------------------------------
----M------------K--------E----DHE-NF-----------------------
----R-G-REKYEGYAVDLISKLSELMEFDYEFM---------------IV----N----
G-----------NGK---------Y----NP-ET-------K-Q-WD-GI----------
--IRKLI-DHH-AQI-GV-CD--LT--IT-QM-RRSVVDFTVP--F-MQ-LG-ISILHYK
S------PP---EP---KNQFAFLEPF------AVEVWI--Y-M-IF----AQLI---M-
TLA-FV----FIA---------------------R-------------------------
------------------------------------------------------------
-----L----S-----------Y--REWL-------------------------------
------------------------------P----PNPAI-QDPDELENIWNVN---NST
W--L-M-VGS--IMQ------Q---GC---D--IL-PR--GP--HMRILTGMWW-FFALM
MLSTYTANLAAFLTSNKWQSSIKSLQDLIEQDK---------V--------------HF-
---GSM--R---G------GST-------------SL---FF----S---ES--------
-------------------ND-------T-------------------------------
-------------------DY----QRAW----NQMKDFNPSAF-TSTNKEGVARV----
-RK--EK-GGYAF--L-MET---TSLT------YN----IER-----NCDLTQI-GEQI-
---GEKHYGLAVPLGSDYRTNLSVSILQLSERGELQKMKNK-----------W-------
------WK------------------------N---H-----------------------
-------N--------------V-----TCD---------SY----HEV-DGDELSIIEL
GGVFLVLAGGVLIGVIL----------------------------------------GIF
EFLW--------------------------------------------------------
----N-------V-Q---------------------------------------------
------------------------------------------------------------
-------------------------------------------N----------------
----------------------VAVEERVTPWQAFKAELIFALKFWVRKKPMRISSSSDK
SSSRRSSGSR---------------------------------------RS-SKEKS---
-R-------SKTVS
>DmelGluRIIB 912 bp
MHG--LQ-----------------------------------------------------
--------------------------------F---------------------------
-----------------------------L------------------------------
------------------------------------------------------------
------------------------------------------------------------
-----------------------------------------V------------------
------------------------------------------------------------
-----------------------------L------------------------------
------------------------------------------------------------
------------------------------------------------------------
------------------------------------------------------------
-------L------------------A---------------------------L-----
-----AIASGANEDTLVIKIGAIFFDTEMKLADAFSAALEEVAINPALKLDAIKRYVTVD
DSIVLQDISCDLIGSGVAAIFGPSSKTNSDIVEVLCNMTGIPHLQFDWHPQQSNRERMNH
QLTVNVAPMELFLSAAFSDILASKTFDWKSFTIAYER-------SSHLIRLQHILAWKQL
HKAGIKMQEFERGDDY--------------------------------------------
------------------------------------------------------------
---------------------------------R--------------------------
------------------IL-------WK-------------------------------
--------------------RINNAREKF--------VLLDCPSDILVDVINASIGYNMT
GSFN--HLFLTNL--DTH-LSGIDGFYSRDFTVAVAAVRIRTYVPPPVHDEIDVFDNSVD
TRF--SSLGSQLV--------YD-SIVLFYNALLEISQRPGF-YIPNFSCGRG------F
WQPGPRLVEQMKQITPKMVKPPF--------------K-T----Q-----R---------
------------------------------------------------------------
--------------------------LQINADGQREDFNLEVYNPIIDRVTHIWNKE---
--FQ---L----V--DFEKLRENSTQA-L-KQ-KRLQNKEDF------------------
------------------------------------------------------------
-----------------SQKPIRY----------T---------V-ATRVG---KPY---
----------F-----------S-------------------------------------
----W------------R--------E-EP-EGV-HY-----------------------
----E-G-NERFEGYAVDLIYMLAQECKFDFNFE---------------PV----R----
D---------NKYGS---------Y----DA-NT-------D-E-WD-GI----------
--IRQLI-DNN-AQI-GI-CD--LT--IT-QA-RRSVVDFTVP--F-MQ-LG-ISILSYK
E------PP---PK---ADIYAFLNPY------NAEVWL--F-V-MI----AMMI---T-
AFA-LI----FTG---------------------R-------------------------
------------------------------------------------------------
-----I----D-----------Q--YEWD-------------------------------
------------------------------Q----PVENV-NREMERQNIWHLS---NAL
W--L-V-LGS--MLN------Q---GC---D--LL-PR--GL--PMRLLTAFWW-IFALL
ISQTYIAKLAAFITSSKIAGDIGSLHDLVDQNK---------V--------------QF-
---GTI--R---G------GAT-------------SV---YF----S---ES--------
-------------------ND-------T-------------------------------
-------------------DN----RMAW----NKMLSFKPDAF-TKNNEEGVDRV----
-KL--SK-GTYAF--L-MET---TNLQ------YY----VQR-----NCELTQI-GESF-
---GEKHYGIAVPLNADFRSNLSVGILRLSERGELFKLRNK-----------W-------
------FN------------------------S---N-----------------------
-------E--------------S-----TCD----S----NV----PTI-DDGQFDMDSV
GGLFVVLIVGVVVGLVI----------------------------------------GVA
EFLW--------------------------------------------------------
----H-------V-Q---------------------------------------------
------------------------------------------------------------
-------------------------------------------R----------------
----------------ISVKEKIPPMLALKAEFYFVIRFWLTRKPLHTYRQSRDSTSTGY
SSLEQITSAS---------------------------------------SA-----KKKK
KT-------RRIEK
>DmelClumsy 1002 bp
MYS--LF-----------------------------------------------------
--------------------------------L---------------------------
-----------------------------T------------------------------
------------------------------------------------------------
------------------------------------------------------------
-----------------------------------------H------------------
------------------------------------------------------------
-----------------------------F------------------------------
------------------------------------------------------------
------------------------------------------------------------
------------------------------------------------------------
-------L------------------L---------------------------I-----
----ALPVLADIDRSQFMVGSIFTSDKDESEIAFRTAVDRANILERNVELVPIVVYANTD
DSFIMEKMVCNLISQGVIAIFGPSTGSSSDIIASICDTLDIP--HIVYDWIPNESIPDRE
HSTMTLNVHPDNLLLSQGLAEIVQSFAWRSFTV--VY----E------TDKELQQLQDIL
QVGEPISNPTTVKQLG--------------------------------------------
------------------------------------------------------------
---------------------------------P------GDDHRPFLKEIK--------
-L-----STDNCLILHCAPD----------------------------------------
--------------------------------------------------NLLKILQQAN
ELKM--LGEYQSVFIP-L-L-DTHSIDFGELSGVEANITTVRLMDPSDFHVKNVVHDWEE
REK--REGRYFKV-----DPNRV----KSQMILLNDAVWLFS-KGLTELGIFE----E--
LTAPDLECRRKKPWPFGKRIIEF--------------I-K----A-----R---------
------------------------------------------------------------
--------------------------SEETSTGRIDFNENGQRSFFTLRFMELNSDG---
--FL---D----L--ATWDPVNGLDVL-N-DD-EESEKRVGQ------------------
------------------------------------------------------------
-----------------KLSNKTF----------I---------V-SSRLG---APF---
----------L-----------T-------------------------------------
----L------------R--------EPQE-G-E-IL-----------------------
----T-G-NSRYEGYSIDLINEIAKMLNFKFEFR---------------MS----P----
D---------GKYGA---------L----NK-VT-------Q-T-WD-GI----------
--VRQLI-DGN-ADL-GI-CD--LT--MT-SS-RRQAVDFTPP--F-MT-LG-ISILFSK
P------PT---PP---TDLFSFLSPF------SLDVWI--Y-M-GS----AYLF---I-
SLL-LF----ALA---------------------R-------------------------
------------------------------------------------------------
-----M----A-----------P--DDWE-------------------------------
------------------------------N-----PHPC-KEPEEVENIWSIM---NTT
W--L-S-IGS--LMG------Q---GC---D--IL-PK--AA--STRLVTGMWW-FFALM
MLNSYTANLAAFLTNSRQANSINSAEDLAAQSK---------I--------------KY-
---GAM--A---G------GST-------------MG---FF----R---DS--------
-------------------NF-------S-------------------------------
-------------------TY----QKMW----TAMESASPSVF-TKTNDEGVERV----
-QK--GK-NLYAF--L-MES---TTLE------YN----VER-----KCDLVQI-GGWL-
---DYKSYGIAMPFNSPYRKQISAAVLKLGELGQLAELKRK-----------W-------
------WK------------------------E---M-----------------------
-------H--------------G-GG--NCE----KS--D-E----DGG-DTPELGLENV
GGVFLVLGLGLLSAMVL----------------------------------------GCT
EFLW--------------------------------------------------------
----N-------V-KSVAIEEKISLKEAFKSEALFAARIWITTKPVHTSSESGSSNSSSS
SSSRSKHSFKSQGLSMKSLKSSGYQDVEASVHSKLKKIGSMFSLKSQKTVTPPPEIGWKL
DKSTQIDVVPTSDVDQELIPEVEPHLPHRHHHHHHHRHHHHHHQ----------------
------------------------------------------------------------
-------------------------------------------------PD-QEHDR---
-N-------PSPPE
>DmelGluRIID 902 bp
MHF--CW-----------------------------------------------------
--------------------------------I---------------------------
-----------------------------S------------------------------
------------------------------------------------------------
------------------------------------------------------------
-----------------------------------------L------------------
------------------------------------------------------------
-----------------------------I------------------------------
------------------------------------------------------------
------------------------------------------------------------
------------------------------------------------------------
-------I------------------L-------------S-------------LSRVQA
QFYGGNAYEASSGQSIRLGLITDDATDRIRQTFEHAISVVNNELGVPLVGETEQVAYGNS
VQAFAQLCRLMQSGVGAVFGPAARHTASHLLNACDSKDIPFI-----------YPHLSWG
SNPDGFNLHPSPEDIANALYDIVNQFEWSRFIF--CY----E------------------
------------------------------------------------------------
------------------------------------------------------------
------------------------------------------------------------
------------------------------------------------------------
------------------------------------------------------------
------------------------------------------------------------
------------------------------------------------------------
------------------SAEYL--------------K-I----L-----DHLMTRYGIK
GPVIKVMRYDLNLNGNYKSVLRRIRKSEDSRIVVVGSTTGVAELLRQAQQVGIMNEDYTY
IIGNLNLHTFDLEEYKYSEANITGIRMFSPDQEEVRDLMEKLH------Q------ELGE
SEPVNSGSTFITMEMAL---T-YDAVR-V-IA-ETT-----KHLPYQPQMLNCSERHDNV
QPDGSTFRNYMRSLEIKEKTITGRIYFEGNVRKGFTFDVIELQTSGLVKVGTWEEGKDFE
FQRPPQAVNFNDIDDGSLVNKTFI----------V---------L-ISVAT---KPY---
----------A-----------S-------------------------------------
----L------------V--------E--SID-T--L-----------------------
----I-G-NNQFQGYGVDLIKELADKLGFNFTFR---------------DG---------
G---------NDYGS---------F----NK-TT-------N-S-TS-GM----------
--LKEIV-EGR-ADL-AI-TD--LT--IT-SE-REEVIDFSIP--F-MN-LG-IAILYVK
-------PQ--KAP---PALFSFMDPF------SSEVWL--Y-L-GI----AYLG---V-
SLC-FF----IIG---------------------R-------------------------
------------------------------------------------------------
-----L----S-----------P--IEWD-------------------------------
------------------------------NPYPCIEEP-----EELENQFTIN---NSL
W--F-T-TGA--LLQ------Q---GS---E--IA-PK--AL--STRTISAIWW-FFTLI
MVSSYTANLAAFLTIENPTSPINSVKDLADNKD-D-------V--------------QY-
---G----A-KRT------GST-------------RN---FF----S---TS--------
-------------------EE-------P-------------------------------
-------------------IY----IKMN----EYLN-AHPEML-MENNQQGVDK-V---
--K--SG-TKYAF--L-MES---TSIE------FN----TVR--------ECNL-TKVGD
PL-DEKGYGIAMVKNWPYRDKFNKALLELQEQGVLARLKNK-----------W-------
------WN------------------------E---V-----------------------
----------------------G-AG--VCS----AK--S------DDD-GPSELGVDNL
SGIYVVLVIGSIISIII----------------------------------------SIL
CWCY--------------------------------------------------------
----F-------------------------------------------------------
------------------------------------------------------------
---------------------------------------VYKKAKNYEVPFCDALAEEFR
IVIRFSENERPLKSAQSIYSRSRNSSQ-------------------SIESLK--------
-----TDSEE--------------------------------------------------
-N-------MPVED
>DmelGluRIIE 897 bp
MFF--NH-----------------------------------------------------
--------------------------------F---------------------------
-----------------------------V------------------------------
------------------------------------------------------------
------------------------------------------------------------
-----------------------------------------I------------------
------------------------------------------------------------
-----------------------------L------------------------------
------------------------------------------------------------
------------------------------------------------------------
------------------------------------------------------------
--------------------------W---------SLFSI-------------HISVNW
AQYENFGGYDNYQSLESVPIGLLTDQNTEQMNIVFDHAIDVANQEVGTSLTSLKEEVNYG
DAYQSYGKLCRMLETGIAGVFGPSSRHTAVHLMSICDAMDIP-----------HIYSYMS
ENAEGFNLHPHPADLAKALYSLITEFNWTRFIF--LY----E------------------
------------------------------------------------------------
------------------------------------------------------------
------------------------------------------------------------
------------------------------------------------------------
------------------------------------------------------------
------------------------------------------------------------
------------------------------------------------------------
------------------SAEYL--------------N-I----L-----NELTTMLGKS
GTVITVLRYDMQLNGNYKQVLRRVRKSVDNRIVVVGSSETMPEFLNQAQQVGIINEDYKY
-IIGNLDFHSFDLEEYKYSEANITGLRLFSPEKMAVKELLMKL------G------YPTD
QDEFRNGSCPITVEMAL---T-YDAVQ-L-FA-QTL-----KNLPFKPMPQNCSQRTESV
RDDGSSFKNYMRTLRLTDRLLTGPIYFEGNVRKGYHLDVIELQPSGIVKVGTWDEDRQYR
PQRLAPTTAQFDSVDNSLANKTFI----------I---------L-LSVPN---KPY---
----------A-----------Q-------------------------------------
----L------------V--------E--TYK-Q--L-----------------------
----E-G-NSQYEGYGVDLIKELADKLGFNFTFV---------------NG---------
G---------NDYGS---------Y----NK-ST-------N-E-ST-GM----------
--LREIM-TGR-ADL-AI-TD--LT--IT-SE-REQALDFTIP--F-MN-LG-IAILYLK
-------PQ--KAT---PELFTFMDPF------SEEVWW--F-L-GF----SFLG---V-
SLS-FF----ILG---------------------R-------------------------
------------------------------------------------------------
-----L----S-----------P--SEWD-------------------------------
------------------------------NPYPCIEEP-----EELENQFTLG---NSI
W--F-T-TGA--LLQ------Q---GS---E--IG-PK--AL--STRTVASFWW-FFTLI
VVSSYTANLAAFLTIEKPQSLINSVDDLADNKD-G-------V--------------VY-
---G----A-KKT------GST-------------RN---FF----M---TS--------
-------------------AE-------E-------------------------------
-------------------RY----KKMN----KFMS-ENPQYL-TEDNMEGVNR-V---
--K--TN-THYAF--L-MES---TSIE------YN----TKR--------ECNL-KKIGD
AL-DEKGYGIAMRKDWPHRGKFNNALLELQEQGVLEKMKNK-----------W-------
------WN------------------------E---V-----------------------
----------------------G-TG--ICA----TK--E------DAP-DATPLDMNNL
EGVFFVLLVGSCCALLY----------------------------------------GII
SWVL--------------------------------------------------------
----F-------------------------------------------------------
------------------------------------------------------------
-----------------------------------------------------VMKKAHH
YRVPLRDALKEEFQFVIDFNNYVRVLK-------------------------NSASIYSR
SRQSSMSVAS--------------------------------------------------
-V-------AQESQ
>DmelCG3822 853 bp
MRS--SG-----------------------------------------------------
--------------------------------V---------------------------
-----------------------------L------------------------------
------------------------------------------------------------
------------------------------------------------------------
-----------------------------------------V------------------
------------------------------------------------------------
-----------------------------L------------------------------
------------------------------------------------------------
------------------------------------------------------------
------------------------------------------------------------
-------P------------------L-------------L------LLQLILNC-----
----RKAQSLPDIIKIGGLFHPADDHQELAFRQAVDRINADRSILPRSKLVAQIERISPF
DSFHAGKRVCGLLNIGVAAIFGPQSSHTASHVQSICDNMEIP-------HLENRWDYRLR
RESCLVNLYPHPNTLSKAYVDIVRHWGWKTFTI--IY----E--------NNDGIVRLQE
LLKAHGMTPFPITVRQ--------------------------------------------
------------------------------------------------------------
---------------------------------L---------------SDSGDYRPLLK
QI-----KNSAEAHIVLDCS----------------------------------------
--------------------------------------------------TERIHEVLKQ
AQQI--GMMSDYHS-YL-VT-SLDLHTVNLDEFRYGGTNITGFRLINEKIVSDVVRQWSI
DEK--GLLRSANL-TT-VRS-------ETALMYDAVHLFAKA-LHDLDTSQQI------D
IHPISCDGQSTWQHGFSLINYMK--------------I-V----E-----M---------
------------------------------------------------------------
--------------------------KGLTNVIKFDHQGFRTDFMLDIVELTPAGIR---
--KI---G----T--WNSTLPDGINFT-R-TF-SQKQQEIEA------------------
------------------------------------------------------------
-----------------NLKNKTL----------V---------V-TTILS---NPY---
----------C-----------M-------------------------------------
----R------------K--------E--S-A-I-PL-----------------------
----S-G-NDQFEGYAVDLIHEISKSLGFNYKIQ---------------LV----P----
D---------GSYGS---------L----NK-LT-------G-E-WN-GM----------
--IRELL-EQR-ADL-AI-AD--LT--IT-FE-REQAVDFTTP--F-MN-LG-VSILYRK
P------IK---QP---PNLFSFLSPL------SLDVWI--Y-M-AT----AYLG---V-
SVL-LF----ILA---------------------K-------------------------
------------------------------------------------------------
-----F----T-----------P--YEWP-------------------------------
------------------------------------AYTD-AHGEKVESQFTLL---NCM
W--F-A-IGS--LMQ------Q---GC---D--FL-PK--AL--STRMVAGIWW-FFTLI
MISSYTANLAAFLTVERMDSPIESAEDLAKQTR---------I--------------KY-
---GAL--K---G------GST-------------AA---FF----R---DS--------
-------------------KI-------S-------------------------------
-------------------TY----QRMW----SFMESARPSVF-TASNGEGVERV----
-AK--GK-GSYAF--L-MES---TSIE------YV----TER-----NCELTQV-GGML-
---DTKSYGIATPPNSPYRTAINSVILKLQEEGKLHILKTK-----------W-------
------WK------------------------E---K-----------------------
-------R--------------G-GG--KCR----VE--TSK----SSS-AANELGLANV
GGVFVVLMGGMGVACVI----------------------------------------AVC
EFVW--------------------------------------------------------
----K-------S-R---------------------------------------------
------------------------------------------------------------
-------------------------------------------K----------------
------------------------------------------------------------
-------------------------------------------------VA-----VEER
LS-------AILNE
>DmelCG5621 951 bp
MIS--TE-----------------------------------------------------
--------------------------------A---------------------------
-----------------------------S------------------------------
------------------------------------------------------------
------------------------------------------------------------
------------------------------------------------------------
------------------------------------------------------------
------------------------------------------------------------
------------------------------------------------------------
------------------------------------------------------------
------------------------------------------------------------
----------------------------------------F-------------PLGFIL
TSLLLAFPGCRGERTNVGLVYENTDPDLEKIFHLAISKANEENEDLQLHGVSVSIEPGNS
FETSKKLCKMLRQNLVAVFGPTSNLAARHAMSICDAKELPFL-----------DTRWDFG
AQLPTINLHPHPATLGVALRDMVVALGWESFTI--IY----E------------------
------------------------------------------------------------
------------------------------------------------------------
------------------------------------------------------------
------------------------------------------------------------
------------------------------------------------------------
------------------------------------------------------------
------------------------------------------------------------
--------------------------------------------------SGEYLPTVRE
LLQMYGTAGPTVTVRRYELDLNGNYRNVLRRIRNADDFSFVVVGSMATLPEFFKQAQQVG
LVTSDYRYIIGNLDWHTMDLEPYQHAGTNITGLRLVSPDSEQV------Q------EVAK
ALYESEEPFQNVSCPLT---N-SMALV-Y-DG-VQL-----LAETYKHVNFRPVALSCND
DSAWDKGYTLVNYMKSLTLNGLTGPIRFDYEGLRTDFKLEVIELAVSGMQKIGQWSGEDG
FQENRPAPAHSLEPDMRSLVNKSF----------V---------V-ITAIS---EPY---
----------G-----------M-------------------------------------
----L------------K--------E--TSE-K--L-----------------------
----E-G-NDQFEGFGIELIDELSKKLGFSYTWR---------------LQ----E----
D---------NKYGG---------I----DP-KT-------G-E-WN-GM----------
--LREII-DSR-ADM-GI-TD--LT--MT-SE-RESGVDFTIP--F-MS-LG-IGILFRK
-------PM--KEP---PKLFSFMSPF------SGEVWL--W-L-GL----AYMG---V-
SIS-MF----VLG---------------------R-------------------------
------------------------------------------------------------
-----L----S-----------P--AEWD-------------------------------
------------------------------NP-YPCIEEP----TELENQFSFA---NCL
W--F-S-IGA--LLQ------Q---GS---E--LA-PK--AY--STRAVAASWW-FFTLI
LVSSYTANLAAFLTVESLVTPINDADDLSKNKG-G-------V--------------NY-
---G----A-KIG------GAT-------------FN---FF----K---ES--------
-------------------NY-------P-------------------------------
-------------------TY----QRMY----EFMR-DNPQYM-TNTNQEGVDR-V---
--E---N-SNYAF--L-MES---TTIE------YI----TER--------RCTL-TQVGA
LL-DEKGYGIAMRKNWPYRDTLSQAVLEMQEQGLLTKMKTK-----------W-------
------WQ------------------------E---K-----------------------
-------R--------------G-GG--ACS----DA--D------EDS-GAVALEISNL
GGVFLVMGVGSFFGIFV----------------------------------------SLL
EMVLGVKERSDENQEAPDSDASSLGFANLGGVYLVMFVGSCFGSIYGLVNCVVSVYLRAR
ENKVS-------------------------------------------------------
------------------------------------------------------------
---------------------------------------FKTEL-------LDEIRFILQ
CSGNTKAVKYPKNSSRSNASSKSKGSSMSVDSL-------------------------PE
DTSEADASGK--------------------------------------------------
-H-------NHGKK
>DmelCG9935 899 bp
MLI--AS-----------------------------------------------------
------------------------------------------------------------
----------------------------GF------------------------------
------------------------------------------------------------
------------------------------------------------------------
-----------------------------------------L------------------
------------------------------------------------------------
-----------------------------L------------------------------
------------------------------------------------------------
------------------------------------------------------------
------------------------------------------------------------
-------------------------------------------------FQFLSY-----
----GLGVPPLVRIGAIFSNQPGMYNSELAFRYAIHRLNMDKSLLPETTVDYYVEYVNRF
DSFETVQKVCKLIRVGVQAVFSPTDSVLATHINSICDALDIP-------------NIGRS
AHDFSINVYPSKQLVNYAFNDVIQYLNWTRFGI--LHEKENG-------------IINLH
QLSRSFHGEVHMRQVS--------------------------------------------
------------------------------------------------------------
------------------------------------------------------------
-----------------RDSYVSALNEFK-------------------------------
------------------------------G------KEI--HNIIIDTNSNGISILLKN
ILQQQMNEYKYHYLFT-S-F-DLETYDLEDFKYNFVNITSFRLVDTADVGVKQILKDIGL
YSH--HIFKKPYLNL-HIK--------KSTILESEPALMFDS-VYVFAIGLQT--L----
EQSHSLTLLNISCEEENSWDGGL--------------S-L----I-----N---------
------------------------------------------------------------
--------------------------YLNAVEWKGLTGPIQFKDGQRVQFKLDLIKL---
--KQ---H----S--IVKVGEWTPHGH-L-NI-TEPSMFFDA------------------
------------------------------------------------------------
-----------------GSMNVTL----------V---------V-ITILE---TPY---
----------V-----------M-------------------------------------
----M------------H--------Y----G-K-NF-----------------------
----T-G-NERFYGFCVDILETISREVGFDYILD---------------LV----P----
D---------RKYGA---------K----DP-ET-------G-E-WN-GM----------
--VAQLM-KYK-ADL-AV-GS--MT--IT-YA-RESVIDFTKP--F-MN-LG-ISILFKV
P------TS---EP---TRLFSFMNPL------AIEIWI--Y-V-LI----AYFL---V-
SLC-IY----IVG---------------------K-------------------------
------------------------------------------------------------
-----L----S-----------P--IEWK-------------------------------
------------------------------C----INACD-LENISIGNQFSLT---DSF
W--F-T-IGT--FMQ------Q---SP---D--IY-PR--AM--STRIISSTWG-FFSLI
IVASYTANLAAFLTTERMINPIENAEDLASQTE---------I--------------SY-
---GTL--D---S------GST-------------MT---FF----R---DS--------
-------------------VI-------E-------------------------------
-------------------TY----KKIW----RSMDNKKPSAF-TTTYEDGIKRV----
-NQ-----GNYAF--L-MES---TMLD------YI----VQR-----DCNLTQI-GGLL-
---DTKGYGIATPKGSPWRDKISLAILELQERGDIQMLYDK-----------W-------
------WK------------------------N---T-----------------------
-------D--------------E-----TCT----RK--NTS----KQS-KANSLGLESI
GGVFVVLIAGIIVAAVV----------------------------------------AFF
EFWY--------------------------------------------------------
----N-------F-R---------------------------------------------
------------------------------------------------------------
--------------------------------YNYEATPSQSVV----------------
-------------------NNKYNQDGILESERNYTPPDRSFWIEIAEELRYASWCMNKQ
KRPALTRTCS---------------------------------------KC-----TIPK
GQ-------RINKL
>DmelCG11155 910 bp
MVR--KK-----------------------------------------------------
--------------------------------R---------------------------
---------EIVIKENIQGRSYLKKICCSY------------------------------
------------------------------------------------------------
------------------------------------------------------------
-----------------------------------------I------------------
------------------------------------------------------------
-----------------------------I------------------------------
------------------------------------------------------------
------------------------------------------------------------
------------------------------------------------------------
-------------------------------------------------LSILVI-----
----SNALPPVIRVGAIFTEDERESSIESAFKYAIYRINKEKTLLPNTQLVYDIEYVPRD
DSFRTTKKVCSQLEAGVQAIFGPTDALLASHVQSICEAYDIP-------HIEGRIDLEYN
SKEFSINLYPSHTLLTLAYRDIMVYLNWTKVAI--IY----E--------------EDYG
LFNLMHSSTETKAEMYI-------------------------------------------
------------------------------------------------------------
------------------------------------------------------------
-----------------RQASPDSYRQVL-------------------------------
-------------------------------R-----AIRQKEIYKIIVDTNPSHIKSFF
RSIL--QLQMNDH--RYHYM-FTTFDLETYDLEDFRYNSVNITAFRLVDVDSKRYLEVIN
QMQ--KLQHNGLD-----TI----NGSPYIQTESALMFDSVY-AFANGLHFLN--L----
DNHQNFYIKNLSCTSDQTWNDGI--------------S-L----Y-----N---------
------------------------------------------------------------
--------------------------QINAAITDGLTGTVQFVEGRRNIFKLDILKL---
--KQ---E----K--IQKVGYWHPDDG-V-NI-SDPTAFYDS------------------
------------------------------------------------------------
-----------------NIANITL----------V---------V-MTREE---RPY---
----------V-----------M-------------------------------------
----V------------K--------E----D-K-NL-----------------------
----T-G-NLRFEGFCIDLLKAIATQVGFQYKIE---------------LV----P----
D---------NMYGV---------Y----IP-ET-------N-S-WN-GI----------
--VQELM-ERR-ADL-AV-AS--MT--IN-YA-RESVIDFTKP--F-MN-LG-IGILFKV
P------TS---QP---TRLFSFMNPL------AIEIWL--Y-V-LA----AYIL---V-
SFA-LF----VMA---------------------R-------------------------
------------------------------------------------------------
-----F----S-----------P--YEWK-------------------------------
------------------------------N----PHPCY-KETDIVENQFSIS---NSF
W--F-I-TGT--FLR------Q---GS---G--LN-PK--AT--STRIVGGCWF-FFCLI
IISSYTANLAAFLTVERMISPIESASDLAEQTE---------I--------------SY-
---GTL--E---G------GST-------------MT---FF----R---DS--------
-------------------KI-------G-------------------------------
-------------------IY----QKMW----RYMENRKTAVF-VKTYEDGIKRV----
-ME-----GSYAF--L-MES---TMLD------YA----VQR-----DCNLTQI-GGLL-
---DSKGYGIATPKGSPWRDKISLAILELQEKGIIQILYDK-----------W-------
------WK------------------------N---T-----------------------
-------G--------------D-----VCN----RD--DKS----KES-KANALGVENI
GGVFVVLLCGLALAVVV----------------------------------------AIF
EFCW--------------------------------------------------------
----N-------S-R---------------------------------------------
------------------------------------------------------------
-------------------------------------------K----------------
-------------------NLNTENQSLCSEMAEELRFAMHCHGSKSRHRPRKRSCLNCS
SVPTYVPSNV---------------------------------------ST-----SNVG
VY-------YNYFN
>DmelGlu-R1 991 bp
MHS--RL-----------------------------------------------------
--------------------------------K---------------------------
-----------------------------F------------------------------
------------------------------------------------------------
------------------------------------------------------------
-----------------------------------------L------------------
------------------------------------------------------------
-----------------------------A------------------------------
------------------------------------------------------------
------------------------------------------------------------
------------------------------------------------------------
-------Y------------------LHFICASSIFWPEFS-------------SAQQQQ
QTVSLTEKIPLGAIFEQGTDDVQSAFKYAMLNHNLNVSSRRFELQAYVDVINTADAFKLS
RLICNQFSRGVYSMLGAVSPDSFDTLHSYSNTFQMP-----------FVTPWFPEKVLAP
SSGLLDFAISMRPDYHQAIIDTIQYYGWQSIIY--LY----D-----SHDGL-----LRL
QQIYQELKPGNETFRVQ-------------------------------------------
------------------------------------------------------------
---------------------------------MVKRI----------------------
------------------------------------------------------------
------------------------------------------------------------
------------------------------------------------------------
-----------------------------ANVTMAIEFLHTL-EDLG----RF----SKK
RIVLDC------------------------------------------------PAEMAK
EIIVQHVRDIKLGRRTYHYLLSGLVMDNHWPSDVVEFGAINITGFRIVDSNRRAVRDFHD
SRKRLEPSGQSQSQNAGGPNSLPAISAQAALMYDAVFVLVEAF------N------RILR
KKPDQFRSNHLQRRSHG---G-SSSSS-A-TG-TNE-----SSALLDCNTSKGWVTPWEQ
GEKISRVLRKVEIDGLSGEIRFDEDGRRINYTLHVVEMSVNSTLQQVAEWRDDAGLLPLH
SHNYASSSRSASASTGDYDRNHTY----------I---------V-SSLLE---EPY---
----------L-----------S-------------------------------------
----L------------K--------QYTYGE-S--L-----------------------
----V-G-NDRFEGYCKDLADMLAAQLGIKYEIR---------------LV----Q----
D---------GNYGA---------E----NQYAP-------G-G-WD-GM----------
--VGELI-RKE-ADI-AI-SA--MT--IT-AE-RERVIDFSKP--F-MT-LG-ISIMIKK
-------PV--KQT---PGVFSFLNPL------SQEIWI--S-V-IL----SYVG---V-
SFV-LY----FVT---------------------R-------------------------
------------------------------------------------------------
-----F----P-----------P--YEWR-------------------------------
---------IVRRPQADSTAQQPPGIIGGATLSEPQAHVP----PVPPNEFTML---NSF
W--Y-S-LAA--FMQ------Q---GC---D--IT-PP--SI--AGRIAAAVWW-FFTII
LISSYTANLAAFLTVERMVAPIKTPEDLTMQT--D-------V--------------NY-
---G----T-LLY------GST-------------WE---FF----R---RS--------
-------------------QI-------G-------------------------------
-------------------LH----NKMW----EYMN-ANQHHS-VHTYDEGIRR-V---
--R--QSKGKYAL--L-VES---PKNE------YV----NAR-------PPCDT-MKVGR
NI-DTKGFGVATPIGSPLRKRLNEAVLTLKENGELLRIRNK-----------W-------
------WF------------------------D---K-----------------------
----------------------T-----ECN----LD--Q------ETS-TPNELSLSNV
AGIYYILIGGLLLAVIV----------------------------------------AIM
EFFC--------------------------------------------------------
----R-------N-K---------------------------------------------
------------------------------------------------------------
------------------------------------TPQLKSPGSNGSAGGVPGMLASST
YQRDSLSDAIMHSQAKLAMQASSEYDERLVGVE---------------------------
-----LASNV--------------------------------------------------
-R-------YQYSM
>DmelGlu-R1B 1095 bp
MRF--GL-----------------------------------------------------
--------------------------------K---------------------------
-----------------------------L------------------------------
------------------------------------------------------------
------------------------------------------------------------
-----------------------------------------S------------------
------------------------------------------------------------
---------------------------CLW------------------------------
------------------------------------------------------------
------------------------------------------------------------
------------------------------------------------------------
-------P------------------SFLLWLTWSSGGGGG-------------SGVGVS
AQPSLTEKIPLGAIFEQGTDEVQSAFKYAMLNHNLNVSSRRFELQAYVDVINTADAFKLS
RLICNQFSRGVYSMLGAVSPDSFDTLHSYSNTFQMPFVTPWF-----------PEKVLTP
SSGFLDFALSMRPDYHQAIIDTIQFYGWRKIIY--LY----D-----SHDGLLRLQQIYQ
GLRPGNESFQVELVKR--------------------------------------------
------------------------------------------------------------
------------------------------------------------------------
---------------------------I--------------------------------
------------------------------------------------------------
------------------------------------------------------------
-----------------------------SNVSMAIEFLHTL-EQIG----RF--ENK--
HIVLDCPTEMAKQILIQHVRDLR--------------L-G----R-----RTYHYLLSGL
VMDDRWESEIIEFGAINITGFRIVDTNRRLVREFYDSWKRLDPQMSVGAGRESISAQAAL
MYDAVFVLVEAFNKILRKKPDQFRNNVQRRSQTLMVAQAAAST------S------SDGY
NYSASGGGGGNGGAGGG---F-AGSDS-G-GS-GGM-----ASRALDCNTAKGWVNAWEH
GDKISRYLRKVEIEGLTGDIKFNDDGRRVNYTLHV------VEMTVNSAMVKVAEWNDDA
GLQPLNAKYVRLRPHVEFEKNRTY----------I---------V-TTVLE---EPY---
----------I-----------M-------------------------------------
----L------------K--------QVAFGE-K--L-----------------------
----H-G-NNRFEGYCKDLADLLAKELGINYELR---------------LV----K----
D---------GNYGS---------E----KSSAH-------G-G-WD-GM----------
--VGELV-RKE-ADI-AI-AA--MT--IT-AE-RERVIDFSKP--F-MS-LG-ISIMIKK
-------PV--KQT---PGVFSFMNPL------SQEIWV--S-V-IF----SYIG---V-
SIV-LF----FVS---------------------R-------------------------
------------------------------------------------------------
-----F----S-----------P--HEWRLVQQQPQQSQSPDPHAHHEQLANQQPPGIIG
GAPLPAPPGPPTPGAQTAAGAAALQAALSAG-SPGSGGSS----SAVVNEFSVW---NSF
W--F-S-LAA--FMQ------Q---GC---D--LS-PR--SV--SGRIAAASWF-FFTLI
LISSYTANLAAFLTVERMVTPINSPEDLAMQT--E-------V--------------QY-
---G----T-LLH------GST-------------WD---FF----R---RS--------
-------------------QI-------G-------------------------------
-------------------LH----NKMW----EYMN-SRKHVF-VPTYDEGIKR-V---
--R--NSKGKYAL--L-VES---PKNE------YV----NAR-------EPCDT-MKVGR
NL-DTKGFGIATPLGSALKDPINLAVLTLKENGELIKLRNK-----------W-------
------WY------------------------E---K-----------------------
----------------------A-----ECS----TH--K-D----GET-SHSELSLSNV
AGIFYILIGGLLVSVFV----------------------------------------AIL
EYCF--------------------------------------------------------
----R-------S-R---------------------------------------------
----------------------------------------------------DSRSASSG
SGMGLGMGLGGGMSGGSLGKANGSMMLGPSSAVPGGMPSSHQRS-------TLTDTMHAK
AKLTIQASRDYDNGRVGYLNCASLQYYPPAQLS-------------------------AT
PPDAGDSLHM--------------------------------------------------
-N-------AHGQV
>DmelNmdar2 1083 bp
MMP--SRVKLKRGTDGPTPTPTPMPTTMRKHTPIATLNTASCQHNSTTSRRKRILTPPSG
PISLLLLTVLTLLILDTRSCQGLRLTNGGGSLS---------------------------
-----------------------------KG-AAANKEQLNIGLIAPHTNFGKREYLRSI
NNAVTGLTKTRGAKLTFLKDYSFEQKNIHFDMMSLTPSPTAILSTLCKEFLRVNVSAILY
MMNNEQFGHSTASAQYFLQLAGYLGIPVISWNADNSGLERRASQSTLQLQLAPSIEHQSA
AMLSILERYKWHQFSVVTSQIAGHDDFVQAVRERVAEMQEHF------------------
------------------------------------------------------------
-------------------------KFTIL------------------------------
------------------------------------------------------------
------------------------------------------------------------
---------------------NSIVVTRTSDLMELVNSEARVMLLYATQTEAITILRAAE
EMKLTGEN----------------------------------------------Y-----
------------------------------------------------------------
------------------------------------------------------------
------------------------------------------------------------
------------------------------------------------------------
------------------------------------------------------------
------------------------------------------------------------
------------------------------------------------------------
-----------------------------------------------------------V
WVVSQSVIEKKDA--HSQ-FPVGMLGVHFDTSSAALMNEISNAIKIYSYGVEAYLTDPAN
RDR--R-----LT-----TQ---SLSCEDEGRGRWDNGEIFFKYLRN----VS--I----
EGDLNKPNIEFTADGDLRSAELK--------------I-M----N-----L---------
------------------------------------------------------------
---------------------------RPSANNKNLVWEEIGV------W----KSW---
---E---T----Q--KLDIRDIAWPGN-S-HA-PPQ-----G------------------
------------------------------------------------------------
-----------------VPEKFHL----------K---------I-TFLEE---APYINL
SPADPVSGKCL-----------M---------------------------------DRGV
LCRVA------------A--------D----H----E-------------MAADIDVGQA
HRNES-F-YQCCSGFCIDLLEKFAEELGFTYELV---------------RV----E----
D---------GKWGT--------------L--EN-------G-K-WN-GL----------
--IADLV-NRK-TDM-VL-TS--LM--IN-TE-REAVVDFSEP--F-ME-TG-IAIVVAK
-------RT---GI---ISPTAFLEPF------DTASWM--L-V-GI----VAIQA--A-
TFM-IF----LFE---------------------W-------------------------
------------------------------------------------------------
-----L----S-----------P--SGYD-------------------------------
------------------------------------MKLYLQNTNVTPYRFSLF---RTY
W--L-V-WAV--LFQ------A---AV---H-VDS-PR--GF--TSRFMTNVWA-LFAVV
FLAIYTANLAAFMITREEFHEFSGLNDS---RLVHPFSHKPSF--------------KF-
---G----T---I------PYS-------------HT---DS----T-------------
------------------------------------------------------------
------------------------IHKYFNVMHNYM--RQYNKTSV-ADGVAAV------
--L--NG-NLDSF--I-YDG------T------VL----DYLVAQDEDCRLMTV-G-SWY
-A--MTGYGLAFSRNSKYVQMFNKRLLEFRANGDLERLRRY-----------W-------
------M-----------------------------------------------------
---------------------------TG------TCRPGKQ----EHK-SSDPLALEQF
LSAFLLLMAGILLAALL----------------------------------------LLL
EHVY--------------------------------------------------------
----F-------K-Y-------------------------------IRKRLAKKDGGHCC
ALISLSMGKSLTFRGAVFEATEILKKHRCNDPICDTHLWKVKHELDMSRLRVRQLEKVMD
KHGIKAPQLRLASSSDLLNHHHLKERPPLLGNLSLAASAQDLYR----------------
--------------------------------W-------------------------S-
YKTEI----A--------------------------------------------------
-E-------METVL
>DmelNmdar1 997 bp
MAM--AE-----------------------------------------------------
--------------------------------F---------------------------
-----------------------------V-FCRPLFGLAIVLLVAPIDAAQRHTASDNP
STYNIGGVLSNSDSEEHFSTTIKHLNFDQQYVPRKVTYYDKTIRMDKNPIKTVFNVCDKL
IENRVYAVVVSHEQTSGDLSPAAVSYTSGFYSIPVIGISSRDAAFSDKNIHVSFLRTVPP
YYHQADVWLEMLSHFAYTKVIIIHSSDTDGRAILGRFQTTSQ------------------
------------------------------------------------------------
-------------------------TYYDD------------------------------
------------------------------------------------------------
------------------------------------------------------------
------------------VDVRATVELIVEFEPKLESFTEHLIDMKTAQSRVYLMYASTE
DAQ---VI----------------------------------------------F-----
------------------------------------------------------------
------------------------------------------------------------
------------------------------------------------------------
------------------------------------------------------------
------------------------------------------------------------
------------------------------------------------------------
------------------------------------------------------------
---------------------------------------------------------RDA
GEYN--MTGEGHV--WIVTE-QALFSNNTPDGVLGLQLEHAHSDKGHIRDSVYVLASAIK
EMI--S-----NE----TI----AEAPKDCGDSAVNWESGKRLFQYL----KS------R
NITGETGQVAFDDNGDRIYAGYD--------------V-I----N-----I---------
------------------------------------------------------------
---------------------------REQQKKHVVGKFSYDS------M----RAK---
---M---R----M--RINDSEIIWPGK-Q-RR-KPE-----G------------------
------------------------------------------------------------
-----------------IMIPTHL----------R---------L-LTIEE---KPF---
----------V-----------Y---------------------------------VRRM
GDDEF------------R--------C----E----PDERPCPLFNNSDAT---------
----A-N-EFCCRGYCIDLLIELSKRINFTYDLA---------------LS----P----
D---------GQFGHYILRNNTGAM----T--LR-------K-E-WT-GL----------
--IGELV-NER-ADM-IV-AP--LT--IN-PE-RAEYIEFSKP--F-KY-QG-ITILEKK
-------PS---RS---STLVSFLQPF------SNTLWI--L-V-MV----SVHV---V-
ALV-LY----LLD---------------------R-------------------------
------------------------------------------------------------
-----F----S-----------P--F--G-------------------------------
-----------------------------------RFKLS-HSDSNEEKALNLS---SAV
W--F-A-WGV--LLN------S---GI---G-EGT-PR--SF--SARVLGMVWA-GFAMI
IVASYTANLAAFLVLERPKTKLSGINDA---R-LRNTMENLTC--------------AT-
---V----K---G------SSV-------------DM---YF----R-------------
------------------------------------------------------------
------------------------RQVELSNMYRTM--EANNYATA-EQAIQDV------
--K--KG-KLMAF--I-WDS------S------RL----EYEA--SKDCELVTA-G-ELF
-G--RSGYGIGLQKGSPWTDAVTLAILEFHESGFMEKLDKQ-----------W-------
------I-----------------------------------------------------
---------------------------FHGH----VQQNCEL----FEK-TPNTLGLKNM
AGVFILVGVGIAGGVGL----------------------------------------III
EVIY--------------------------------------------------------
----K-------K-H-------------------------QVKKQKRLDIARHAADKWRG
TIEKRKTIRASLAMQRQYNVGLNSTHAPGTISLAVDKRRYPRLGQRLGPERAWPGDAADV
LRIRRPYELGNPGQSPKVMAANQPGMPMPMLGKTRPQQSVLPPR----------------
-------------------------YS--------------------------PGYTS--
---------D--------------------------------------------------
-V-------SHLVV
>DmelIR8a 936 bp
MEL--PL-----------------------------------------------------
--------------------------------L---------------------------
-----------------------------V------------------------------
------------------------------------------------------------
------------------------------------------------------------
-----------------------------------------L------------------
------------------------------------------------------------
-----------------------------L------------------------------
------------------------------------------------------------
------------------------------------------------------------
------------------------------------------------------------
-------L------------------A---------------------------L-----
-----R------------------------------------------------------
------------------------------------------------------------
------------------------------------------------------------
-----------------FAGSEVLKITFWIEPVQRAEFDTDIAMVLKELDALRLDVKVDD
TTLTLTRSEDGLDMQRFCEILSTVGASAVIDLTYSHWEEGYNLVRSLGIGYVRLERIMRP
FLDMFGDFMRQKRANNVAMVFMNARDAVEAMQQMLVGYPFRTLIMDASQTDPGQHFLERI
RSLRPAPTYIALFARAAAMN----------------------------------------
--------------------------------------------------GIFEKVQKAD
LFQR--PLEWHFV-FLDT-R-DRVFKYRRQAELCTRFTLNPRAICRSMPMPDLYCGSGFT
MQR--A-----ML--------LNVLRSLINAAQVSPGYPLAIYQDCN----ATA------
SSSEVSDPLEKDDYNWLDMVHWSNFLAYAPPLPHIQDQ-F----Q-----S---------
------------------------------------------------------------
--------------------------PVPGLTFAVNISAGYYS------S------E---
---H---E----A--KTDLAAWSSVGE-M-RL-LNE-----T------------------
------------------------------------------------------------
----------------ISPARRFF----------R---------I-GTAES---IPW---
----------SYLRREEGTGELI-------------------------------------
--------------------------R----D----R-----------------------
----S-G-LPIWEGYCIDFIIRLSQKLNFEFEIV---------------AP----E----
V---------GHMGE---------L----N--EL-------G-E-WD-GV----------
--VGDLV-RGE-TDF-AI-AA--LK--MY-SE-REEVIDFLPP--Y-YEQTG-ISIAIRK
-------PV---RR---TSLFKFMTVL------RLEVWL--S-I-VA----ALVG---T-
AIM-IW----FMD---------------------K-------------------------
------------------------------------------------------------
-----Y----S-----------P--YSS--------------------------------
------------------------------------RNNR-QAYPYACREFTLR---ESF
W--F-A-LTS--FTP------Q---GG---G--EA-PK--AI--SGRMLVAAYW-LFVVL
MLATFTANLAAFLTVERMQTPVQSLEQLARQSRIN-------Y--------------TV-
---V----K---D------SDT-------------HQ---YF----V---NMKFAEDTLY
RMWKELALNASKDFKKFRIWDYPIKEQYG-------------------------------
-------------------HI----LLAI------N--SSQPVADA-KEGFANV--D---
-AH--EN-ADYAF--I-HDS---AEIK------YEITR---------NCNLTEV-G-EVF
-A--EQPYAVAVQQGSHLGDELSYAILELQKDRFFEELKAK-----------Y-------
------WN----------------------QS----N-----------------------
------------------------LP--NCP----------L-----SE-DQEGITLESL
GGVFIATLFGLVLAMMT----------------------------------------LGM
EVLY--------------------------------------------------------
----Y-------K-K---------------------------------------------
------------------------------------------------------------
-------------------------------------------K---------------Q
NALEITQVRPVNDSSGSGGNSSTAPPTATSTTK-------------------------QA
WHIPV----LEAEEKPAKVSPPPSFETATFRGKKLPARITLGDGKFKPRHG-----LYAR
RNLGASDSHSGYME
>DmelIR25a 948 bp
MIL--MN-----------------------------------------------------
--------------------------------PKTSKILWLLGFLSLLSSFSLEIAAQTT
QNINVCVFINEVDNEPAAKAVEVVLTYLKK------------------------------
------------------------------------------------------------
------------------------------------------------------------
-----------------------------------------N------------------
------------------------------------------------------------
-----------------------------I------------------------------
------------------------------------------------------------
------------------------------------------------------------
------------------------------------------------------------
-------R------------------Y---------------------------G-----
-----L------------------------------------------------------
------------------------------------------------------------
------------------------------------------------------------
-------------------SVQLDSIEANKSDAKVLLEAICNKYATSIEKKQTPHLILDT
TKSGIASETVKSFTQALGLPTISASYGQQGDLRQWRDLDEAKQKYLLQVMPPADIIPEAI
RSIVIHMNITNAAILYDDSFVMDHKYKSLLQNIQTRHVITAIAKDGKREREEQIEKLRNL
DINNFFILGTLQSIRMVLES----------------------------------------
--------------------------------------------------VKPAYFERNF
AWHAITQNEGEISSQRDN---ATIMFMKPMAYTQYRDRLGLLRTTYNLNEEPQLSSAFYF
DLA--L-----RS----FLTIKE----MLQSGAWPKDMEYLNCDDFQ----GG--N----
TPQRNLDLRDYFTKITEPTSYGTFDLVTQSTQPFNGHS-F----M-----K---------
------------------------------------------------------------
--------------------------FEMDINVLQIRGGSSVN------S------K---
---S---I----G--KWISGLNSELIV-K-DE-EQM-----K------------------
------------------------------------------------------------
----------------NLTADTVY----------R---------I-FTVVQ---APF---
----------I-----------M-------------------------------------
--------------------------R----D----E-----------------------
----T-A-PKGYKGYCIDLINEIAAIVHFDYTIQ---------------EV----E----
D---------GKFGN---------M----D--EN-------G-Q-WN-GI----------
--VKKLM-DKQ-ADI-GL-GS--MS--VM-AE-REIVIDFTVP--Y-YDLVG-ITIMMQR
-------PS---SP---SSLFKFLTVL------ETNVWL--C-I-LA----AYFF---T-
SFL-MW----IFD---------------------R-------------------------
------------------------------------------------------------
-----W----S-----------P--YSYQ-------------------------------
-----------------------------------NNREK-YKDDEEKREFNLK---ECL
W--F-C-MTS--LTP------Q---GG---G--EA-PK--NL--SGRLVAATWW-LFGFI
IIASYTANLAAFLTVSRLDTPVESLDDLAKQYKIL-------Y--------------AP-
---L----N---G------SSA-------------MT---YF----ERMSNIEQMFYEIW
KDLSLNDSLTAVERSKLAVWDYPVSDKYT-------------------------------
-------------------KM----WQAM------Q--EAKLPATL-DEAVARVR-N---
-ST--AA-TGFAF--L-GDA---TDIR------YLQLT---------NCDLQVV-G-EEF
-S--RKPYAIAVQQGSHLKDQFNNAILTLLNKRQLEKLKEK-----------W-------
------WK----------------------NDE---A-----------------------
------------------------LA--KCD----------K----PED-QSDGISIQNI
GGVFIVIFVGIGMACIT----------------------------------------LVF
EYWW--------------------------------------------------------
----Y-------R-Y---------------------------------------------
------------------------------------------------------------
-------------------------------------------R----------------
------------------------------------------------------------
---------KNPRIIDVAEANAERSNAADHPGKLVDGVILGHSGEKFEKSK-----AALR
PRFNQYPATFKPRF
>DmelIR21a 842 bp
MSY--YW-----------------------------------------------------
--------------------------------V---------------------------
-----------------------------A------------------------------
------------------------------------------------------------
------------------------------------------------------------
-----------------------------------------L------------------
------------------------------------------------------------
-----------------------------V------------------------------
------------------------------------------------------------
------------------------------------------------------------
------------------------------------------------------------
-------L------------------F---------------------------T-----
------------------------------------------------------------
------------------------------------------------------------
------------------------------------------------------------
------------------------------------------------------------
------------------------------------------------------------
------------------------------------------------------------
------------------------------AQAFSIEGDRSASYQEKCISRRLINHYQLN
KEIFGVGMCDGNNENEFRQKRRIVPTFQGNPRPRGELLAS--KFHVNSYNFEQTNSLVGL
VNKIAQEYLNKCP-PVIY-Y-DSFVEKSDGLILENLFKTIPITFYHGEINADYEAKNKRF
TSH--I-----DC--------NCKSYILFLSDPLMTRKILGPQTESR----VV----L--
VSRSTQWRLRDFLSSELSSNIVNLLVIGESLMADPMRE-R----P-----Y---------
------------------------------------------------------------
--------------------------VLYTHKLYADGLGSNTP------V------V---
---L---T----S--WIKGALSRPHIN-L-FP-SKF-----Q------------------
------------------------------------------------------------
----------------FGFAGHRF----------Q---------I-SAANQ---PPF---
----------I-----------F-------------------------------------
----R------------I----RTLDS----S----G-----------------------
----M-G-QLRWDGVEFRLLTMISKRLNFSIDIT---------------ET----P----
T---------RS-NT------------------R-------G-V-VD-TI----------
--QEQII-ERT-VDI-GM-SG--IY--IT-QE-RLMDSAMSVG----HSPDC-AAFITLA
-------SK---AL---PKYRAIMGPF------QWPVWV--A-L-IC----VYLG---GI
FPI-V-----FTD---------------------R-------------------------
------------------------------------------------------------
-----L----T-----------L-------------------------------------
-------------------------------------------SHLMGNWGEVE---NMF
W--Y-V-FGM--FTNAFSFTGK---YS---W--SN-TR--KN--STRLLIGAYW-LFTII
ITSCYTGSIIAFVTLPAFPDTVDSVLDLLGLFF-R-------V--------------GT-
---L----N---N------GGW-------------ET---WF----Q---N---------
-------------------------STHI-------------------------------
-------------------PT----SRLY------K--KMEFVGSV-DEGIGNVT-Q---
--S--FF-WNYAF--L-GSK---AQLE------YLVQSNFSDENISRRSALHLS-E-ECF
-A--LFQIGFLFPRESVYKIKIDSMILLAQQSGLIAKINNE-----------VSWVMQRS
SSGRLLQA------------------------S---S-----------------------
------------------------SN--SLR----------E----IIQ-EERQLTTADT
EGMFLLMALGYFLGATA----------------------------------------LVS
EIVG--------------------------------------------------------
----G-----ITN-K---------------------------------------------
------------------------------------------------------------
---------CRQIIKRSRKSAASSWSSASSGSMLRTNAEQLSHD---------------K
RKANRREAAEVAQKMSFGMRELNLTRA-------------------TLREIY------GS
YGAPE----TDHGQLDIVHTEFPNSSAKLNNIEDEESREALESLQRLDEFM-DQMDN---
-DGNPSSHTFRIDN
>DmelIR31a 629 bp
MNL--LI-----------------------------------------------------
--------------------------------S---------------------------
-----------------------------M-F----------------------------
------------------------------------------------------------
------------------------------------------------------------
-----------------------------------------I------------------
------------------------------------------------------------
-----------------------------L------------------------------
------------------------------------------------------------
------------------------------------------------------------
------------------------------------------------------------
-------I----------------------------------------------L-----
------------------------------------------------------------
------------------------------------------------------------
------------------------------------------------------------
------------------------------------------------------------
------------------------------------------------------------
------------------------------------------------------------
------------------------------------------------------------
-----------------------------------------------------------A
AGEGEIIPSMEES-VVTN-F-VKSLVKTKQAIVFSCLFKDFKEISLALMRINQFVSVVNL
NQS--Y-----SL--------TSILTRENYARTSVMVNARCSGSSEL----LF-----E-
ASENRYFNKTYQWFLWGVDLEVQ--------------S-L----F-----P---------
------------------------------------------------------------
---------------------------LNLNYVGPNAQITYVN------E----TAD---
---G---Y----A--YWDIHSKGRHLK-S-NL-EIN-----L------------------
------------------------------------------------------------
-----------------IATLIND----------T---------L-NIARD---IFHLQS
IDFRGQFNGLT-----------L---------------------------------RGAS
VIDKE------------D--------I----I----S-------------NEQIESILSR
PTKDA-G-VAAFIKYHYELLGLLRERFNFTVNFR---------------NS----R----
-----------GWAG---------R----L--GN-------TTF-RL-GL----------
--LGIVM-RNE-ADI-AA-SG--AF--NR-IN-RFAEFDTIHQ--S-WK-FE-TAFLYRY
-------TSDLDTH---GKSGNFLSPF------SDRVWL--F-C-LL----TLGA---F-
SII-WV----LFEIIDYKILRIRVNSQKLEHLNQK-------------------------
------------------------------------------------------------
-----S----S-----------V--IC---------------------------------
------------------------------------------------IKTTCI---ERI
L--Q-T-FGA--CCQ------Q---GL---D--PN-PV--DR--SVRFLVMTLF-LFSLV
MYNYYTSSVVGGLLSSSD-QGPSTVDEITASPL-K-------I--------------SF-
---E----D---I------GYY-------------KV---LF----R---ES--------
-------------------QN-------R-------------------------------
-------------------SITRLIEKKLSSSRSLN--ELPIFSHI-EDAVPYL------
--K--AG--GFAF--H-CEVVDAYPVI------SE----YFDA--NEICDLREV-S-GLM
-E--VEILNWILHKNSQYTEIFKTAMCNAQEKGFVERILRR-----------R-------
------Q-----------------------------------------------------
---------------------------------------------------IKKPACQSL
YTVYPVSLSGVLPGFVI----------------------------------------LIC
KSI---------------------------------------------------------
------------------------------------------------------------
------------------------------------------------------------
------------------------------------------------------------
------------------------------------------------------------
------------------------------------------------------------
----------NKFS
>DmelIR40a 765 bp
MHK--FL-----------------------------------------------------
--------------------------------A---------------------------
-----------------------------L------------------------------
------------------------------------------------------------
------------------------------------------------------------
-----------------------------------------G------------------
------------------------------------------------------------
-----------------------------L------------------------------
------------------------------------------------------------
------------------------------------------------------------
------------------------------------------------------------
-------LPY--------------------------------------------------
------------------------------------------------------------
------------------------------------------------------------
------------------------------------------------------------
--------------LL--------------------------------------------
------------------------------------------------------------
------------------------------------------------------------
-------------------G----------------------------------------
------------------------------------------------------------
------------------------------------------------------------
-----------------------------LLNSTRLTFIGND-ESDT----AIALT----
QIVRGLQQSSLAILALPSLALSD--------------G-V----C-----QKERNVYLDD
FLQRLHRSNYKSVVFSQTELFFQHIEENLQGANECISLILDEPNQLLNSLHDRHLGHRLS
LFIFYWGARWPPSSRVIRFREPLRVVVVTRPRKKAFRIYYNQA------R------PCSD
SQLQLVNWYDGDNLGLQ---R-IPLLP-T-AL-SVY-----A------------------
------------------------------------------------------------
-----------------NFKGRTF----------R---------V-PVFHS---PPW---
----------F-----------W-------------------------------------
----VTYCNNSFEEDEEF--------NSLDSI-E--K-----------------------
----R-K-VRVTGGRDHRLLMLLSKHMNFRFKYI---------------EA----P----
G---------RTQGS---------MRSEDGKDSN-------D-S-FT-GG----------
--IGLLQSGQQ-ADF-FL-GD--VG--LS-WE-RRKAIEFSFF--T-LA-DS-GAFATHA
-------PR---RL---NEALAIMRPF------KQDIWP--H-L-IL----TIIF---S-
GPI-FY----GI------------------------------------------------
------------------------------------------------------------
-----------------------------------------------------IALPYIW
RRRWANSDVEHLGELYIHMTYLKEITPRLLKLKPRTVLS-----AHQMPHQLFQ---KCI
W--F-T-LRL--FLK------Q---SC---N--EL-HN--GY--RAKFLTIVYWIAATYV
LADVYSAQLTSQFARPAREPPINTLQRLQAAMI-H-------DGYRLYVEKESSSLEML-
---E----N----------GTE-------------LF---RQ----L---YA--------
-------------------LM-------R-------------------------------
-------------------QQ----VIND----P------QGFF-IDSVEAGIKL-I---
--A---E-GGEDKAVL-GGR---ETLF------FN----VQQ-------YGSNN-FQLSQ
KL-YTRYSAVAVQIGCPFLGSLNNVLMQLFESGILDKMTAA-----------E-------
------YAKQYQEVEATRIYKGSVQAKNSEAYS---R-----------------------
-------T--------------E-SY--------------------DST-VISPLNLRML
QGAFIALGVGSLAAAALNNTINVRSLNSRDKFICGGPVKIWYYLVLLLWYYFNRGLVGIY
QLW---------------------------------------------------------
------------------------------------------------------------
------------------------------------------------------------
------------------------------------------------------------
----------------------------------------------------HKTSIR--
-----NTGKG--------------------------------------------------
-M-------PFLGE
>DmelIR64a 861 bp
MHW--WL-----------------------------------------------------
--------------------------------L---------------------------
-----------------------------V------------------------------
------------------------------------------------------------
------------------------------------------------------------
-----------------------------------------F--LPLSCQGLPEHELLEL
ELDYGLAEPQRTSLLQSSLILQFSQDYKHIPRITYFTCQKPHLQTPNQIPNAAEHRDAFA
AKNFQLIKSLYESELFVRIVLLDVLAQ--S------------------------------
------------------------------------------------------------
--------------------------------------------------------PTSG
RPNRPGNGPTGGFSQTPSQAQSNSEWLEGVLRMEALRQIAVVDLACGAVSRRFLELASAK
MLYSEKFH----------------WLL---------------------------------
------------------------------------------------------------
------------------------------------------------------------
------------------------------------------------------------
------------------------------------------------------------
------------------------------------------------------------
------------------------------------------------------------
------------------------------------------------------------
------------------------------------------------------------
-----------------------------------------------------------I
EDFAWH-----GR------T---QTAEGSGKRDDGEMEEEEP-PGQQ----IQ----ATD
DEDLPSIESFLGGMNLYMNTELT--------------L-AKRMSEAAHYTL---------
------------------------------------------------------------
----------------------FDVWN----PGLNYGGHVNLT-----------------
------EIGSFTPTEGI---Q-LHTWF-R-TT-STV-----R------------------
------------------------------------------------------------
-----------------RRMDMQH----------ARVRCMVVVTN-KNMTG---TLM---
----------Y-----------Y-------------------------------------
----L------------T--------H----T----M-----------------------
----S-GHIDTMNRFNFNLLMAVRDMFNWTFVLS---------------RT---------
----------TSWGY---------------V-KN-------G-R-FD-GM----------
--IGALI-RNE-TDI-GG-AP--IF--YW-LE-RHKWIDVAGR--S-WS-SR-PCFIFRH
-------PR---STQ--KDRIVFLQPF------TNDVWI--L-I-VG----CGVL---T-
VFI-LW----FLT---------------------TIEWKLVPHDGSALIKPKGGAPPRHH
YQQQQQQEQVEAPVRPITAVSVVVSKEKVEEKQEEYEDSTPIDAGTLWQRCYQKLNKYIK
DRKAKQ----K-----------K-------------------------------------
---------------------------------------------APERVGLFL---ESV
L--F-F-VGI--ICQ------Q---GL---G--FS-TS--FV--SGRCIVITSL-LFSFC
IYQFYSASIVGTLLMEKP-KTIKTLSDLVHSSL-K-------V--------------GM-
---E----D---I------LYN-------------RD---YF----L---HT--------
-------------------KD-------PVSMELYAKKITSVPTTKENEADEDEPVDPNP
VSTDPAKSYRDIVHSHETGAH----A----------K-DNAASN-WLDPETGLLR-V---
--K--HE--RFAF--H-VDV---AAAY------------KIIAETFSEQDICDL-TEVSM
-F-PPQKTVSIMQKNSPMRKVISYGLRRVTETGILTYHFNV-------------------
------------------------------WHS---R-----------------------
----------------------K--P--PCV---KK----------IET-SDLHVDMDTV
SSALLILLFSYAITLMI----------------------------------------LGT
EILY--------------------------------------------------------
----S-------K-W---------------------------------------------
------------------------------------------------------------
-------------------------------------------H----------------
------------------------------------------------------------
---------N----------------------------------------R---IQL---
-K-------WVGAT
>DmelIR75a 629 bp
MQL--VQ-----------------------------------------------------
--------------------------------L---------------------------
-----------------------------A------------------------------
------------------------------------------------------------
------------------------------------------------------------
-----------------------------------------N------------------
------------------------------------------------------------
-----------------------------F------------------------------
------------------------------------------------------------
--------------------------------------------------------VLDN
LVQSRIGFIVLFHCWQSDESLKFAQQFMKPIHPILVYHQFVQMRGVFNWSHLELNYMGHT
QPTLAIYV----------------DIK---------------------------------
------------------------------------------------------------
------------------------------------------------------------
------------------------------------------------------------
------------------------------------------------------------
------------------------------------------------------------
------------------------------------------------------------
------------------------------------------------------------
------------------------------------------------------------
-----------------------------------------------------------C
DQAQDL-----LE-EASRE--------QIYNQHYHWLLVGNQ-SKLE----FY----DLF
GLFNISIDADVSYVKEQIQDNND--------------S-VAYAVYDVYNNG---------
------------------------------------------------------------
----------------------KIIGG----QLNVTGSHEMSC-----------------
------DPFVCRRTRHL---S-SLQKR-S-KY-GNR-----E------------------
------------------------------------------------------------
-----------------QLTDVVL----------RVATVVTQRPL-TLSDD---ELI---
----------R-----------F-------------------------------------
----L------------S--------Q----E----N-----------------------
----D-THIDSLARFGFHLTLILRDLLHCKMKFI---------------FS---------
----------DSW-----------------S-KS-------D-V-VG-GS----------
--VGAVV-DQT-ADL-TA-TP--SL--AT-EG-RLKYLSAIIE--T-GF-FR-SVCIFRT
-------PH---NAG--LRGDVFLQPF------SPLVWY--L-F-GG----VLSL---I-
GVL-LW----ITF---------------------Y-------------------------
------------------------------------------------------------
-----M----E--------CKRM-QKRW--------------------------------
---------------------------------------------RLDYLPSLL---STF
L--I-S-FGA--ACI------Q---SS---S--LI-PR--SA--GGRLIYFALF-LISFI
MYNYYTSVVVSSLLSSPVKSKIKTMRQLAESSL-T-------V--------------GL-
---E----P---L------PFT-------------KS---YL----N----Y--------
-------------------SR-------L-------------------------------
---------PEIHLFIKRKIE----S----------Q-TQNPEL-WLPAEQGVLR-V---
--R--DN-PGYVY--V-FET---SSGY------------AYVERYFTAQEICDL-NEVLF
-R-PEQLFYTHLHRNSTYKELFRLRFLRILETGVYRKQRSY-------------------
------------------------------WVH---M-----------------------
----------------------K--L--HCV---A------------QN-FVITVGMEYV
APLLLMLICADILVVVI----------------------------------------LLV
ELAW--------------------------------------------------------
----K-------R-F---------------------------------------------
------------------------------------------------------------
-------------------------------------------F----------------
------------------------------------------------------------
---------T----------------------------------------------R---
-H-------LTFHP
>DmelIR75b 504 bp
MNF--SV-----------------------------------------------------
--------------------------------L---------------------------
------------------------------------------------------------
------------------------------------------------------------
------------------------------------------------------------
------------------------------------------------------------
------------------------------------------------------------
------------------------------------------------------------
------------------------------------------------------------
------------------------------------------------------------
------------------------------------------------------------
------------------------------------------------------------
------------------------------------------------------------
------------------------------------------------------------
------------------------------------------------------------
------------------------------------------------------------
------------------------------------------------------------
------------------------------------------------------------
------------------------------------------------------------
------------------------------------------------------------
------------------------------------------------------------
------------------------------------------------------------
ESHFKEAQIFVDADVTYVTHDPF--------------S-KNFLLYDVYNKG---------
------------------------------------------------------------
----------------------RQLGG----ELNITADREIFC-----------------
------NKTNCRVERYL---S-ELYTR-S-AL-QHR-----K------------------
------------------------------------------------------------
-----------------SFTGLTM----------RATAVVTALPL-NVSIK---EIF---
----------D-----------F-------------------------------------
----M------------N--------S----K----Y-----------------------
----R-IQLDTYARLGYQARQPLRDMLDCKFKYI---------------FR---------
----------DRW-----------------S-DG-------N-A-TG-GM----------
--IGDLI-LDK-ADL-AI-AP--FI--YS-FD-RALFLQPITK--F-SV-FR-EICMFRN
-------PR---SVSAGLSATEFLQPF------SGGVWL--T-F-AL----LLLL---A-
GCL-LW----VTF---------------------I-------------------------
------------------------------------------------------------
-----L----E-----------R-RKQW--------------------------------
-------------------------------------------------KPSLL---TSC
L--L-S-FGA--GCI------Q---GA---W--LT-PR--SM--GGRMAFFALM-VTSYL
MYNYYTSIVVSKLLGQPIKSNIRTLQQLADSNL-D-------V--------------GI-
---E----P---T------VYT-------------RI---YV----E---TS--------
-------------------EE-------P-------------------------------
---------DVRDLYRKKVLG----S----------K-RSPDKI-WIPTEAGVLS-V---
--R--DQ-EGFVY--I-TGV---ATGY------------EFVRKHFLAHQICEL-NEIPL
-R-DASHTHTVLAKRSPYAELIKLSELRMLETGVHFKHERS-------------------
------------------------------WME---T-----------------------
----------------------K--L--HCY---Q------------HN-HTVAVGLEYA
APLFIILLGAIILCMGI----------------------------------------LGL
EVIW--------------------------------------------------------
----H-------R-H---------------------------------------------
------------------------------------------------------------
-------------------------------------------C----------------
------------------------------------------------------------
------------------------------------------------------------
-----------TLH
>DmelIR75c 522 bp
MTS--WP-----------------------------------------------------
--------------------------------L---------------------------
-----------------------------Y------------------------------
------------------------------------------------------------
------------------------------------------------------------
-----------------------------------------R------------------
------------------------------------------------------------
-----------------------------L------------------------------
------------------------------------------------------------
------------------------------------------------------------
------------------------------------------------------------
-------I----------------VFN---------------------------------
------------------------------------------------------------
------------------------------------------------------------
------------------------------------------------------------
------------------------------------------------------------
------------------------------------------------------------
------------------------------------------------------------
------------------------------------------------------------
------------------------------------------------------------
-----------------------------------------------------------L
LEINLS-----NL--MVFHC-------WSIKEAFPLVEMLNQ-NGIF----SQ--Y-ID-
VQNPDNLANVHKEYLDSDLVSLN--------------A-DVTYVSREDEER---------
------------------------------------------------------------
----------------------FILHD----VYNKGSHLGGKL-----------------
------NITVDQTLQCN---R-SHCQV-K-EY-LSE-----L------------------
------------------------------------------------------------
-----------------HLRPRLQ----------HRMDLSSVTFR-LAALV---SVL---
----------P-----------I-------------------------------------
----N------------S--------S----E----E-----------------------
----E-LLEFLNSDRDSHMDSISRIGNRLIMHTQ---------------EI---------
----------LGF-----------------N-VQ-------D-A-FG-GA----------
--IGMLT-NES-AEL-CT-TP--FV--PS-WN-RLHYLHPMTE--Q-AQ-FR-AVCMFRT
-------PH---NAG--IKAAVFLEPF------MPSVWF--A-F-AG----LLIF---A-
GVL-LW----MIF---------------------H-------------------------
------------------------------------------------------------
-----L----E-----------RHWMQR--------------------------------
---------------------------------------------CLDFIPSLL---SSC
L--I-S-FGA--ACI------Q---GS---Y--LM-PK--SA--GGRLAFIAVM-LTSFL
MYNYYTSIVVSTLLGSPVRSNIRTIQQLADSSL-D-------V--------------GF-
---D----T---V------PFT-------------KT---YL----V---SS--------
-------------------PR-------P-------------------------------
---------DIRSL-YKQKVE----S----------K-RDPNSV-WLSPEEGVIR-V---
--R--DQ-PGFVY--T-SEA---SFMY------------HFVEKHYLPREISDL-NEIIL
-R-PESAVYGMVHLNSTYRQLLTQLQVRMLETGITSKQSRF-------------------
------------------------------FSK---T-----------------------
----------------------K--L--HTF---S------------NS-FVIQVGMEYA
APLFISLLVAYFLALLI----------------------------------------LIL
EICW--------------------------------------------------------
----A-------R-Y---------------------------------------------
------------------------------------------------------------
-------------------------------------------A----------------
------------------------------------------------------------
---------K----------------------------------------------KKFS
TI-------IPQNQ
>DmelIR75d 675 bp
MKV--QV-----------------------------------------------------
--------------------------------A---------------------------
-----------------------------H-W----------------------------
------------------------------------------------------------
------------------------------------------------------------
-----------------------------------------L--P---------------
------------------------------------------------------------
--------------------------LIFF------------------------------
------------------------------------------------------------
------------------------------------------------------------
---------------------LLVSGTPRVAGSWRSEYSRQDPDPKTRWGNQLPDMLVAY
YRHHGVHS----------------------------------------------L-----
------------------------------------------------------------
------------------------------------------------------------
------------------------------------------------------------
------------------------------------------------------------
------------------------------------------------------------
------------------------------------------------------------
------------------------------------------------------------
---------------------------------------------------------MLV
VCHT--DIADFRL--WKLWQ-HFNLNNFYVQVSTESSLRDLQHVDALDEHKDAPPPKSFH
ANN--S-----TH--------WETSFLLPALPYKMGILLLEFSSECA----LN--L----
LRWSAASEHNYFTTNRFWLLLTE--------------D-P----G-----D---------
------------------------------------------------------------
---------------------------IDLLEDPEIFIPPDSE------L----RVL---
---H---Y----E--NVGNFSCSLIDL-Y-KV-AAW-----K------------------
------------------------------------------------------------
-----------------PLKRTLV----------G---------H-NIRNS---RHVIHA
LQHFGSAITYR-----------Q---------------------------------DLEG
IVFNS------------A--------I----V----I-------------AFPDLFTNIE
DLSLR-H-IDTISKVNHRLMLELANRLNMSYNTY---------------QT----V----
-----------NYGW---------R----Q--PN-------G-S-FD-GL----------
--MGRFQ-RYE-LDL-AQ-LA--IF--MR-LD-RIALVDFVAE--T-YR-VR-AGIMFRQ
-------PP---LS---AVANIFAMPF------ENDVWV--S-I-LM----LLII---T-
TVV-LV----LEL---------------------F-------------------------
------------------------------------------------------------
-----F----S-----------P--HN---------------------------------
------------------------------------------------HDMSYM---DTL
N--F-V-WGA--MCQ------Q---GF---Y--VE-VR--NR--SARIIVFTTF-VAALF
LFTSFSANIVALLQSPS--DAIQSLSDLGQSPL-E-------I--------------GV-
---Q----D---T------QYN-------------KI---YF----T---ES--------
-------------------TD-------P-------------------------------
-------------------VT----KNLYHKKIASK--GENIYMRP-LLGMEKM------
--R--TG--LFAY--Q-VELQAGYQIV------SD----TFSE--PEKCGLMEL-E--PF
-Q--LPMLAIPTRKNFPYKELIRRQLRWQREVSLVNREERK-----------W-------
------I-----------------------------------------------------
---------------------------PQ-------KPKCEG----GVG-GFVSIGITEC
RYALGIFGCGAAVSFVL----------------------------------------FLF
EFIF--------------------------------------------------------
----R-------H-F---------------------------------------------
------------------------------------------------------------
-------------------------------------------K----------------
--------------------------------Q-------------------------V-
YRIIK----G--------------------------------------------------
-Y-------REVQR
>DmelIR76a 646 bp
MEN--LL-----------------------------------------------------
--------------------------------V---------------------------
----------------ESYYFSTVLSFFAQ-Q----------------------------
------------------------------------------------------------
------------------------------------------------------------
-----------------------------------------F------------------
------------------------------------------------------------
-----------------------------F------------------------------
------------------------------------------------------------
------------------------------------------------------------
------------------------------------------------------------
-------A------------DSHATCI---------------------------F-----
------------------------------------------------------------
------------------------------------------------------------
------------------------------------------------------------
------------------------------------------------------------
------------------------------------------------------------
------------------------------------------------------------
------------------------------------------------------------
--------------------------------WHPAFDFRLETVHPMPLIIMDWHRWANR
SDQD--VYDYKIK-EDEF-E-GKGIPYNDWTLRLTVAIERSHCETFIAFQEQIPEFARYF
YHA--S-----IY-----SI---WRSLRNRFMFVYTKEFEDKKDSYL----SG-----Y-
IFQDQPNILVITSQYLNSSTFEI--------------K-T----N-----R---------
------------------------------------------------------------
---------------------------FVGPRNFNKNPEPVEF------Y----ILQ---
---R---F----D--AKGTKATWETQS-A-MS-SKM-----R------------------
------------------------------------------------------------
-----------------NLKGREV----------V---------I-GIFDY---KPF---
----------M-----------L-------------------------------------
----L------------D---------------------------------YEKPPLYYD
RFMNT-T-DVTIDGTDIQLMLIFCELYNCTIQVD---------------TS----E----
P---------YDWGD---------I----Y--LN-------A-S-GY-GL----------
--VGMIL-DRR-NDY-GV-GG--MY--LW-YE-AYEYMDMTHF--L-GR-SG-VTCLVPA
-------PN---RL---ISWTLLLRPF------QFVLWM--C-V-ML----CLLL---E-
SLA-LG----ITR---------------------R-------------------------
------------------------------------------------------------
-----W----E-----------H-------------------------------------
---------------------------------------S-SVAAGNSWISSLR---FGC
I--S-T-LKL--FVN------Q---ST---N--YV-TS--SY--ALRTVLVASY-MIDII
LTTVYSGGLAAILTLPTLEEAADSRQRLFDHKL-I--------------------WTGT-
------------------------------------------------------------
-------------------SQ-------A-------------------------------
-------------------WITTIDERSADPVLLGL--MEHYRVYD-ANLISAF------
--S--HT-EQMGF--V--VERLQFGHL------GN----TELIENDALKRLKLM-V-DDI
-Y--FAFTVAFVPRLWPHLNAYNDFILAWHSSGFDKFWEWK-----------I-------
------AA------------------------E---Y-----------------------
-------M--------------N-AHRQNRI----VASEKTN----LDI-GPVKLGIDNF
IGLILLWCFGMICSLLT----------------------------------------FLG
ELW---------------------------------------------------------
------------------------------------------------------------
------------------------------------------------------------
------------------------------------------------------------
------------------------------------------------------------
------------------------------------------------------------
----------RGQG
>DmelIR76b 636 bp
MAT--GI-----------------------------------------------------
--------------------------------E---------------------------
-----------------------------L------------------------------
------------------------------------------------------------
------------------------------------------------------------
-----------------------------------------L------------------
------------------------------------------------------------
-----------------------------V------------------------------
------------------------------------------------------------
------------------------------------------------------------
------------------------------------------------------------
-------A----------------------------------------------------
------------------------------------------------------------
------------------------------------------------------------
------------------------------------------------------------
------------------------------------------------------------
------------------------------------------------------------
------------------------------------------------------------
------------------------------------------------------------
------------------------------------------------------------
------------------------------------------------------------
------------------------------------------------------------
---------------AALCVACPPLNDSPPTNLIQMGE-N----G-----T---------
------------------------------------------------------------
--------------------------LSPVTELPMDVDASEAG------F------D---
---A---D----A--PVETLETINRKK-P-KL-REM-----L------------------
------------------------------------------------------------
----------------DWIGGKHL----------R---------I-ATLED---FPL---
----------S-----------Y-------------------------------------
------------------------TEV----L----E-----------------------
----N-G-TRVGHGVSFQIIDFLKKKFNFTYEVV---------------VP----Q----
D---------NIIGS------------------P-------S-D-FDRSL----------
--IEMVN-SST-VDL-AA-AF--IP--SL-SD-QRSFVYYSTT--T-LDEGE-WIMVMQR
-------PR---ES---ASGSGLLAPF------EFWVWI--L-I-LV----SLLA---V-
GPI-IYALIILRN---------------------R-------------------------
------------------------------------------------------------
-----L----------------T-------------------------------------
-------------------------------------------GDGQQTPYSLG---HCA
W--F-V-YGA--LMK------Q---GS---T--LS-PI--AD--STRLLFATWW-IFITI
LTSFYTANLTAFLTLSKFTLPYNTVNDILTKNK-H-------F--------------VS-
---M----R---G------GGV-------------EY---AIRTTNE---S---------
-------------------------LSML-------------------------------
-------------------NR----MIQN------N--YAVFSDET-NDTYNLQN-Y---
--V--EK-NGYVF--V-RDR---PAINIMLYRDYLYRKTVSFSDEKVHCPFAMA-K-EPF
-L--KKKRTFAYPIGSNLSQLFDPELLHLVESGIVKHLSKR-----------N-------
------LP------------------------S---A-----------------------
------------------------EI--CPQ----------D----LGG-TERQLRNGDL
MMTYYIMLAGFATALAV----------------------------------------FST
ELMF--------------------------------------------------------
----R-------Y-V---------------------------------------------
------------------------------------------------------------
---------NSRQEANKWARHGIGRTPNGQSVAPSRWLRGWRRL---------------N
SGHGQLLGASTHGQNVTPPPPYQSIFN-------------------GGSHGD------PL
NRWRR----PLANGNALGNGVLLGGDSEGGVRRLINGRDYMVFRNPNGQSQ-LVPVR---
-SPSAALFQYSYTE
>DmelIR84a 644 bp
MIK--LQ-----------------------------------------------------
--------------------------------V---------------------------
-----------------------------K------------------------------
------------------------------------------------------------
------------------------------------------------------------
------------------------------------------------------------
------------------------------------------------------------
-----------VISWPLIILTAFLRVLQIE------------------------------
------------------------------------------------------------
--------------------------------------------------------SINT
NFLELAAFEDFLRSEHLSHVLVVRGDDADGDWKIECHQKLLANYRVQFYRPEMSANFEDL
MFYGSPRT----------------AVL---------------------------------
------------------------------------------------------------
------------------------------------------------------------
------------------------------------------------------------
------------------------------------------------------------
------------------------------------------------------------
------------------------------------------------------------
------------------------------------------------------------
------------------------------------------------------------
-----------------------------------------------------------V
LNSEHV-----LV--RRQVF-------GVASEAGYFNNSLAW-FILG----SG--RES--
LPVEQLIDQLLSGYRMGIDADIT--------------V-ALRGPDNASMLF---------
------------------------------------------------------------
----------------------YDVYR----ISRQANTPLIIE-----------------
------KKGLWTHSGGY---Q-KFGNF-K-NT-WVI-----R------------------
------------------------------------------------------------
-----------------RRNFLNV----------TLIGSTVLTEK-PPGFG---DME---
----------Y-----------L-------------------------------------
----A------------D--------D----K----Q-----------------------
----L-QQLDPMQRKTYQLFQLVERMFNLSLAIS---------------LT---------
----------DKWGE---------L-----L-DN-------G-S-WS-GV----------
--MGQVT-SRE-ADF-AV-CP--IR--FV-LD-RQPYVQYSAV--L-HT-QN-IHFLFRH
-------PR---RS---HIKNIFFEPL------SNQVWW--C-V-LA----LVTG---S-
TIL-LL----FHV---------------------R-------------------------
------------------------------------------------------------
-----L----E-----------R-------------------------------------
---------------------------------------------MLSNMENRF---SFV
W--F-TMLET--YLQ------Q---GP--AN--EI-FR--LF--STRLLISLSC-IFSFM
LMQFYGAFIVGSLLSESA-RSIVNLQALYDSNL-A-------I--------------GM-
---E----N---I------SYN-------------FP---IF----T---N---------
------------------------------------------------------------
--------TSNQLVRDVYVKK----I----------C-KSGEHN-IMSLQQGAER-I---
--I--QG--RFAF--HTAID---RMYR------------LLLELQMDEAEFCDL-QEVMF
-N-LPYDSGSVMPKGSPWREHLAHALLHFRATGLLQYNDKK-------------------
------------------------------WMV---R-----------------------
----------------------R--P--DCS----L----------FKT-SQAEVDLEHF
APALFALALAMVASALV----------------------------------------FLL
ELFL--------------------------------------------------------
----H-------W-L---------------------------------------------
------------------------------------------------------------
-------------------------------------------P----------------
------------------------------------------------------------
---------D----------------------------------------F---RRR---
-L-------GTMST
>DmelIR92a 678 bp
MLL--QP-----------------------------------------------------
--------------------------------L---------------------------
-----------------------------V-M----------------------------
------------------------------------------------------------
------------------------------------------------------------
-------HLSQLLRIIVGQYFAEFPSILIVYNNSASTTPLQL------------------
------------------------------------------------------------
-----------------------------E------------------------------
------------------------------------------------------------
------------------------------------------------------------
------------------------------------------------------------
-------Y------------LSALELV---------------------------L-----
------------------------------------------------------------
------------------------------------------------------------
------------------------------------------------------------
------------------------------------------------------------
------------------------------------------------------------
------------------------------------------------------------
------------------------------------------------------------
--------------------------------RELSKPIRLQWINVAFLKDLNDLEDQVM
GALN--SSVTEGFITI-L-S-QTQHFIHARYYATRNANVRLKDKRYLFLCEDESPAELLC
MDI--L-----QF----YPHHLM----VRPGTETAPTGPTGPHPDPR----RGG------
GASVSTKNKDDGEGGAGNKTTSP--------------Y-R----D-----I---------
------------------------------------------------------------
---------------------------NFELWTQKFVGAVGNL------D----ALL---
---L---D----A--FLPNETFANRVE-L-YP-NKL-----L------------------
------------------------------------------------------------
-----------------NLQRRSL----------L---------V-GSITY---VPY---
----------T-----------I-------------------------------------
----T------------N--------Y----V----P-------------AGQGDVDPIH
PQWAN-R-SLTFDGAEANVMKTFCQVHNCHLRVE---------------AY----G----
A---------DNWGG---------I----Y--DN-------E-S-SD-GM----------
--LGDIY-EQR-VEM-AI-GC--IY--NW-YD-G--ITETSHT--I-AR-SS-VTILGPA
-------PA---PL---PSWRTNIMPF------NNRTWL--V-L-IS----TLVI---C-
GTF-LY----FMK---------------------Y-------------------------
------------------------------------------------------------
-----V----S-------YRLRY-------------------------------------
----------------------------------------SGTQVKFHHSRKLE---KSM
L--D-I-FAL--FIQ------Q---PS---A--PLSFD--RF--APRFFLATIL-CATIT
LENIYSGQLKSMLTFPFYSAPVDTIEKWAQSGW-K-------W--------------SA-
------------------------------------------------------------
-------------------PS-------I-------------------------------
-------------------IWVHTVQSSDLETEQIL--ARNFEVHD-YSYLSNV------
--S--FM-PNYGF--G--IERLSSGSL------SV----GDYVSTEALENRIVL-H-DDL
-Y--FDYTRAVSIRGWILMPELNKHIRTCQETGLYFHWELE-----------F-------
------ID------------------------K---Y-----------------------
-------M--------------DKKKQEVLM----DLANGHK----VKG-APQALDVRNI
AGALFVLAFGVAFAGCA----------------------------------------LVA
ELLI--------------------------------------------------------
----H-------R-----------------------------------------------
------------------------------------------------------------
------------------------------------------------------------
------------------------------------------------------------
------------------------------------------------------------
---------MDLSK
>DmelIR93a 848 bp
MNP--GE-----------------------------------------------------
--------------------------------M---------------------------
------------------------RPSACL------------------------------
------------------------------------------------------------
------------------------------------------------------------
-----------------------------------------L------------------
------------------------------------------------------------
-----------------------------LLAGLQLSILVPTEANDFSSFLSANASLAVV
VDHEYMTVHGENILAHFEKILSDVIRENLRNGGINVKYFSWNAVRLKKDFLAAITVTDCE
NTWNFYKNTQETSILLIAITDSDCPRLPLNRALMTVECRINAVVFVDQTILEENALLVKS
IVHESITNHITPISLILYEINDSLRGQQKRVALRQALSQFAPKKHEEMRQQFLVISAFHE
DIIEIAET------------------L-------------NMFHVGNQWMIFVLD-----
------------------------------------------------------------
------------------------------------------------------------
------------------------------------------------------------
------------------------------------------------------------
------------------------------------------------------------
------------------------------------------------------------
------------------M-----------------------------------------
------------------------------------------------------------
-----------VA---RD-FDAGTVTINLDEGANIAFALNETDPNCQDSLNCTISEISLA
LVNAIS-----KI------T---VEEESIYGEISDEEWEAIR-FTKQ----EK----QAE
ILEYMKEFLKTNAKCSSCARWRV--------------E-TAITWGKSQENR---------
------------------------------------------------------------
----------------------KFRST----PQRDAKNRNFEF-----------------
------INIGYWTPVLG---F-VCQEL-A-FP-HIE-----H------------------
------------------------------------------------------------
-----------------HFRNITM----------D---------I-LTVHN---PPW---
----------Q-----------I-------------------------------------
----L------------T--------K----N----S-----------------------
----N-GVIVEHKGIVMEIVKELSRALNFSYYLH---------------EA----SAWKE
E---------DSLST---------S-----A-GG-------N-E-SD-ELVGSMTFRIPY
RVVEMVQ-GNQ-FFI-AA-VA--AT--VE-DP-DQKPFNYTQP--I-SV-QK-YSFITRK
-------PD---EV---SRIYLFTAPF------TVETWF--C-L-MG----IILL---T-
APT-LY----AIN---------------------R-------------------------
------------------------------------------------------------
-----L----A-----------P-LKEM--------------------------------
---------------------------------------------RIVGLSTVK---SCF
W--Y-I-FGA--LLQ------Q---GG---M--YL-PT--AD--SGRLVVGFWW-IVVIV
LVTTYCGNLVAFLTFPKFQPGVDYLNQLEDHKD-I-------V--------------QY-
---GLRNGT---F------FE---------------R---Y-------------------
------------------------------------------------------------
----------VQSTTREDFKH----Y----------L-ERAKIY-GSAQEEDIEA-V---
--KRGER-INIDW--R-INL---QLI---------------VQRHFEREKECHF-ALGRE
SF-VDEQIAMIVPAQSAYLHLVNRHIKSMFRMGFIERWHQM-----------N-------
------LP------------------------S---A-----------------------
-------------------------G--KCN----GK--SAQ----RQV-TNHKVNMDDM
QGCFLVLLLGFTLALLI----------------------------------------VCG
EFWY--------------------------------------------------------
----R-------R-F---------------------------------------------
------------------------------------------------------------
-------------------------------------------R----------------
------------------------------------------------------------
---------A--------------------------------------------SRK---
-R-------RQFTN
>DmelIR7a 614 bp
MFH--HL-----------------------------------------------------
------------------------------------------------------------
-----------------------------W------------------------------
------------------------------------------------------------
------------------------------------------------------------
-----------------------------------------L--L---------------
------------------------------------------------------------
-----------------------------M------------------------------
------------------------------------------------------------
------------------------------------------------------------
------------------------------------------------------------
-------G------------------L-------------R-------------S-----
------------------------------------------------------------
----------------LAMGALHPPQPEAMTPLVAA-----------ALEILAEQVSPSQ
STLAVMDLTQDAEHRDERQEQLMTIILRSVGSE--MA----L------RTFQK---PPAE
VPASFVVFLVNSAQAF--------------------------------------------
------------------------------------------------------------
---------------------------------N--------------------------
------------------TL-------GF-------------------------------
------------------------------------------------------------
------------------------------------------------------------
-----------------------------HFTDIHSTREFNF-LILL----TH--R-MS-
SRAERLQVLRDISRTCVRFHTSN--------------V-I----L-----L---------
------------------------------------------------------------
--------------------------TEKRDGVVLVYAY--RL------L------NMDC
DLSVNLELIDIYKNGLF---R-HGHEA-R-SF-NRV-----L------------------
------------------------------------------------------------
-----------------SLSGCPL----------Q---------V-SWYPL---PPF---
----------V-----------S-------------------------------------
-------------------FIGNSSDP----E-E--R-----------------------
----A-Q-IWRLTGIDGELIKLLASIFDFRILLE---------------EP----C---N
K------------CL---------S----PD-IK-------D-D-CS-GC----------
--FDQVI-ISN-SSI-LI-GA--MS--GS-HQ-HRSHFSFTSS--Y-HQ-SS-LVFIMHM
-------SS---QF---GAVAQLAVPF------TVIVWL--A-L-VV----SSLL---L-
VLV-LW----MRN---------------------R-------------------------
------------------------------------------------------------
-----L----V-----------C-------------------------------------
------------------------------------------------GRSDLA---SHA
L--Q-V-LTT--LMG------N---PL---EARSL-PR--SS--RLRILYAGWL-LLVLV
LRVVYQGKLFDSFRLPYHKPLPTEISELIRSNY-T-------L--------------I--
---N----------------QE-------------YL---DY----Y-------------
------------------------------------------------------------
--------------------P----RELT----VLTR-NGSKDR-FDYIQGLGKE-G---
--K--FTTTSLIA--T-------MEYY------NM----MHW-------STSRL-THIKE
HI-FLYQMVIYLRRHSLLKFAFDRKIKQLLSAGIIGYFVRE-----------F-------
--------------------------------D---A-----------------------
-------C--------------Q-YR--KPF--------E------EDY-EVTPIPLDSF
CGLYYISLIWLSAAVVA----------------------------------------FIL
ELLS--------------------------------------------------------
----Q-------R-I---------------------------------------------
------------------------------------------------------------
-------------------------------------------V----------------
------------------------------------------------------------
---------W--------------------------------------------------
-L-------RRIFE
>DmelIR7b 684 bp
MKY--WL-----------------------------------------------------
--------------------------------Y---------------------------
-----------------------------I------------------------------
------------------------------------------------------------
------------------------------------------------------------
-----------------------------------------L------------------
------------------------------------------------------------
-----------------------------S------------------------------
------------------------------------------------------------
------------------------------------------------------------
------------------------------------------------------------
--------------------------C---------------------------C-----
------------------------------------------------------------
------------------------------------------------------------
------------------------------------------------------------
------------------------------------------------------------
------------------------------------------------------------
------------------------------------------------------------
------------------------------------------------------------
-------------------------------------------SLVASTMESSSDWDLAE
ALAQVVANSEMGR-FKT--LYIYTHTNSQSTGGHLEELLDQVLMIVPNNLQARRLLLQQS
MEY--KPYVHAVL-----AL----VDGLPSLSAIYARIRATQ-DLSHTLIYMS--M----
PTDAYGEEMQATLRFLWRLSVLN--------------V-G----V-----V---------
------------------------------------------------------------
--------------------------LRPPGDHILMVSYFPF---SALHGCQVISAN---
--VV---N----R--YQVGTKRWASQD-Y-FP-SKL-----G------------------
------------------------------------------------------------
-----------------NFYGCLL----------T---------C-ATWED---MPY---
----------L-----------V-------------------------------------
----W------------R--------P----D----------------------------
------G-SGSFVGIEGALLQFMAENLNFTVGLY---------------WM----N----
K---------E---E--------------VL-AT-------F-DESG-RI----------
--FDEIF-GHH-ADF-SL-GG--FH--FK-PS-AGSEIPYSQSTYY-FM-SH-IMLVTNL
-------QS---AY---SAYEKLSFPF------TPLLWR--A-I-GL----VLIL---A-
CLL-LM----LLV---------------------R-------------------------
------------------------------------------------------------
-----W----R-----------H--H----------------------------------
------------------------------------------------HELPRN---PYY
E--LLV-LTM--GGN------L---ED---R--WV-PQ--RF--PSRLVLLTWL-FATLV
LRSGYQSGMYQLLRQDTQRNPPQTISEVLAQHF-T-------I--------------QL-
---A-----------------------EVNEARILAS---LP----E---LR--------
------------------------------------------------------------
------------------------------------PEQLVYLE-GSELQSFPALAQQSG
SSA--RV-AILTP--Y-EYF---GYFR------KV----HPM-----SRRLHLV-RERI-
---YTQQLAFYVRRHSHLVGVLNKQIQHAHTHGFLEHWTRQ-----------Y-------
------VS------------------------A---VDEKDESVARIASTSYSTLDGIDG
DPSLSESE--------------E-D--------------QQV----APV-RQNVLSMREL
AALFWLILWANLGAVVV----------------------------------------FVL
ELLL--------------------------------------------------------
----P-------R-I---------------------------------------------
------------------------------------------------------------
-------------------------------------------K----------------
--------------------------------LRKILRKMKKSTRASATTTSTLSSPSTT
KDIPFSCKDG---------------------------------------FQ-----DSWP
KC-------SLLVS
>DmelIR7c 625 bp
MLH--SA-----------------------------------------------------
--------------------------------V---------------------------
-----------------------------H------------------------------
------------------------------------------------------------
------------------------------------------------------------
---------------------------------------NVS------------------
------------------------------------------------------------
-----------------------------L------------------------------
------------------------------------------------------------
------------------------------------------------------------
------------------------------------------------------------
--------------------------V---------------------------Y-----
------------------------------------------------------------
------------------------------------------------------------
------------------------------------------------------------
------------------------------------------------------------
------------------------------------------------------------
------------------------------------------------------------
------------------------------------------------------------
-----------------------------------------ALVWAIDNYYGMATSTPLA
VVQF--PTSRESR--RLH-NDLIDAALGRSSGTGRIQFLLEDDRVEMTETDTDPPPPSGL
TGR--PIAIWFLD-----SL----RSYFRLEMYLNQLGSPYK-RNGFFLVIYT------G
LEDQPMESLKIMFRRLLNMYVLN--------------V-N----V-----F---------
------------------------------------------------------------
---------------------------LQRDGTVHLYTYYPYGPHHCQSSLPVYYTA---
--FQ---D----L--AAPANGFGLTKP-L-FP-RKL-----T------------------
------------------------------------------------------------
-----------------NMHGCEM----------V---------V-ATFEH---RPY---
----------V-----------I-------------------------------------
----I------------E--------D----D-P--K-----------------------
----TPG-GRSIHGIEGLIFRSLAERMNFTIKLV---------------EQ----K----
D---------KNRGE--------------IL-PD-------G-N-FT-GI----------
--LKMMV-DGE-VNL-TF-VC--FM--YS-KA-RSDLMLPSTS--Y-TS-FP-IVLVVPS
-------GG---SI---SPMGRLTRPF------RYIIWS--C-I-LV----SLIF---G-
FVL-IC----LL----------------------K-------------------------
-----------------------------------------------------------I
TALPGL----R-----------N--L----------------------------------
------------------------------------------------VLGRRN---RLP
F--MGM-WAS--LLG------G---LA---L--YN-PQ--RN--FARYILVMWL-LQTLI
LRAAYTGQLYLLLQDVEMRSPIKSLSEVLAKDY-E-------F--------------RI-
-------------------------------LPALRT---IF----K---DS--------
------------------------------------------------------------
------------------------------------MPTTNFHA-VLSLEESLYRLRDED
DPG--IT-VALLQ--P-TVN---QFDF------RS----GPN-----KRHLTVL-PDPL-
---MTAPLTFYMRPHSYFKRRIDRLIMAMMSSGIVARYRKM-----------Y-------
------MD------------------------R---I-----------------------
-------K--------------R-V--------------SKR----RNL-EPKPLSIWRL
SGIFVCCAGLYLVALIV----------------------------------------FIL
EILT--------------------------------------------------------
----T-------N-H---------------------------------------------
------------------------------------------------------------
-------------------------------------------R----------------
------------------------------------------------------------
---------R---------------------------------------LR-RAFNV---
-I-------NRYAA
>DmelIR7d 594 bp
MDI--RC-----------------------------------------------------
--------------------------------V---------------------------
-----------------------------V------------------------------
------------------------------------------------------------
------------------------------------------------------------
-----------------------------------------A------------------
------------------------------------------------------------
-----------------------------L------------------------------
------------------------------------------------------------
------------------------------------------------------------
------------------------------------------------------------
-------L------------------L-------------G-------------L-----
------------------------------------------------------------
----------------CKVQAVVWPHQHLLEEQLAS-----------QISATLQKIFING
LAVYNFGVFISTSYEEMDRDRVILVHQVLNRNL--YP----P-----NFPVA----VVLA
SKMNRKITAQVFTQLLF-------------------------------------------
------------------------------------------------------------
---------------------------------------VQNA-----------------
------------------------------------------------------------
------------------------------------------------------------
------------------------------------------------------------
-----------------------------EQAIAIAEGVNRN-GLCV----IVLLT----
SQPERPIMTKIFTYFMQERYNIN--------------V-V----I---------------
------------------------------------------------------------
---------------------------------LVPRLHGVQA------F------NVRP
YTPTSCSSLEPVEIDIK---D-GDLWD-V-FP-RRL-----K------------------
------------------------------------------------------------
-----------------NLHGCPL----------S---------V-IVWDI---PPY---
----------M-----------R-------------------------------------
----I------------N--------W----K-S--S-----------------------
----D-P-MDGLDGLDGLLLRIVARKMNFTLKLI---------------PN----E----
P--------NGLIGG---------S----SF-MN-------G-T-FT-GA----------
--YKMLR-ERR-ANI-TI-GC--AA--CT-PE-RSTFLEATSP--Y-SQ-MS-YIIVLQA
-------RG---GY---SIYEVMLFPF------EKYTWL--L-L-ST----ILGL-----
H-----------------------------------------------------------
------------------------------------------------------------
------------------------------------------------------------
------------------------------------------------------------
-------------------------------WIVG-SR--WR--MPSPILAGWM-LWIFV
IRASYEASVFNFIQNSPVKPSPRTLDQALSGGF-R-------F--------------ITD
HASY----------------RM-------------TL---KI----P-------------
------------------------------------------------------------
--------------------S----FQGK----TLIS-AGQPVD-VFDALLKAPW-K---
--T--GAFTSRAF--L-------ADHL------VR----HRK-------HRNQL-VILAE
KI-VDNMLCMYFPHGSYFAWEINKLLFNMRSFGIFQHHSQILAWDNLPTTTDT-------
------DT------------------------P---G-----------------------
-------K--------------R-IH--SST--------E------SVA-TGFAESMSFV
VAALNCLMGALCISIVV----------------------------------------FGL
ELLS--------------------------------------------------------
----R-------R-R---------------------------------------------
------------------------------------------------------------
-------------------------------------------H----------------
------------------------------------------------------------
-----WTGLE--------------------------------------------------
-W-------LFERV
>DmelIR7e 591 bp
MNH--IN-----------------------------------------------------
--------------------------------E---------------------------
------------------------------------------------------------
------------------------------------------------------------
------------------------------------------------------------
------------------------------------------------------------
------------------------------------------------------------
------------------------------------------------------------
------------------------------------------------------------
------------------------------------------------------------
------------------------------------------------------------
------------------------------------------------------------
------------------------------------------------------------
------------------------------------------------------------
------------------------------------------------------------
------------------------------------------------------------
------------------------------------------------------------
------------------------------------------------------------
------------------------------------------------------------
----------------------------------------------------FVARAVLH
VVHHYILSVTPSL-VLT--LCCRSNHTCNFYNKMMSTLFREWGLAPLQIVNVLRGVPWHP
VPG--RRHFNVIF-----TD----SFAAFEEIRMEYYSREYN-YNEHYFIFLQ------A
RDRLLQGEMRLIFDYCWRYRLIH--------------C-S----I-----Q---------
------------------------------------------------------------
--------------------------VQKSNGDILFYSYYPFG------EHGCSDME---
--PQ---L----I--NRYNGSMLVEPD-L-FP-RKL-----R------------------
------------------------------------------------------------
-----------------NFFGCPL----------R---------C-ALWDV---PPF---
----------L-----------T-------------------------------------
----L------------D--------E----D-Q--E-----------------------
----E-V-LRVNGGYEGRLLLALAEKMNFTIAVR---------------KV----H----
---------------------------------V-------N-M-RD-EA----------
--LEMLR-RDE-VDL-TL-GG--IR--QT-VA-RGMVATSSHN--Y-HQ-TREVFGVLAS
-------SY---EL---SSFDILFYPY------RLQIWM--G-I-LG----VVAL---S-
ALI-QL----IVG---------------------R-------------------------
------------------------------------------------------------
-----M----L-------------------------------------------------
-------------------------------------------------RERMG---SRF
W--LNL-ELV--FVG------M---PL---L--EC-PR--SH--TARLYCVMLM-MYTLI
IRTIYQGLLYHLIRTHQLNRWPQTIESLVQKNF-T-------V--------------VL-
---T--------P------IVQEVLDEIPSVQHMRFR---LL----E---AN--------
------------------------------------------------------------
------------------------------------SELDPLYF-LEANHQLRQHVTASA
LDI--FI-HFNRL--S-ADK---VHQR------GE----QGS-----GAHFEIV-PEDI-
---ISMQLTMYLAKHSFLIDQLNEEIMWMRSVGLLSVWSRW-----------E-------
------LS------------------------E---S-----------------------
-------Y--------------L-R--------------N-------EQ-SFQVLGTMEL
YAIFLMVLVGLIVGLLV----------------------------------------FIL
ELVS--------------------------------------------------------
----M-------R-S---------------------------------------------
------------------------------------------------------------
-------------------------------------------I----------------
------------------------------------------------------------
---------Y--------------------------------------------------
-L-------RKLFT
>DmelIR7f 589 bp
MQG--ED-----------------------------------------------------
------------------------------ANL---------------------------
------------------------------------------------------------
------------------------------------------------------------
------------------------------------------------------------
------------------------------------------------------------
------------------------------------------------------------
------------------------------------------------------------
------------------------------------------------------------
------------------------------------------------------------
------------------------------------------------------------
------------------------------------------------------------
------------------------------------------------------------
------------------------------------------------------------
------------------------------------------------------------
------------------------------------------------------------
------------------------------------------------------------
------------------------------------------------------------
------------------------------------------------------------
----------------------------------------------------YVARALRL
VIENVLAQLSTTLVVT-I-S-TRHLGTAHWFEYMMNILMDSWRMVAVQLLRIRPDLVVNP
VPG--RKRVSLLM-VD-SYQ-------GLLDTNITASNANFD-DPDYYFIFLQ------A
RDHLIPKELQLILDHCLAHFWLH--------------C-N----V-----M---------
------------------------------------------------------------
--------------------------IQTAQVEVLVYTYYPYT------ADACQKAY---
--PI---P----V--NTFDGRKWKASQ-M-FP-DKL-----S------------------
------------------------------------------------------------
-----------------QMHGCPL----------T---------V-LTWHQ---PPF---
----------V-----------E-------------------------------------
----L------------V--------W----D-P--K-----------------------
----H-N-RSRGSGFEIQLVEHLARRMNFSLELV---------------NI----A----
L---------LRPNA---------Y----RL-AE-------G-S-SE-GP----------
--IEKLL-QRN-VNI-SM-GY--FR--KT-AR-RNQLLTTPMS--Y-YS-ANLVAVLQLE
-------RY---RI---GSLALLVFPF------ELSVWM--L-L-LL----ALLI---H-
LGI-HL----PS----------------------A-------------------------
------------------------------------------------------------
-----R----R-------------------------------------------------
-------------------------------------------------GNEED---GGG
G--LQV-VAL--LLG------A---AL---A--RL-PR--SW--RHRFIAAHWL-WASIP
LRISYQSLLFHLIRLQLYNTPSFSLDQLLAEGF-Q-------G--------------I--
-------------------------CTANTQRLLLEM---PQ----L---AR--------
------------------------------------------------------------
------------------------------------DPDSIQSV-DTPFDWDVLNVLTRN
RNR--KI-FAVAN--Q-DVT---LSFL------HS----SAH-----PNAFHVV-KQPV-
---NVEYAGMYMPKHSFLYEKMDDDIRRLDASGFIHAWRRA-----------S-------
------FA------------------------S---V-----------------------
-------H--------------R-K--------------EQV----HMT-SRRYINHAKL
SGIYMVMAGLYLLAGLL----------------------------------------FAG
EVLL--------------------------------------------------------
------------------------------------------------------------
------------------------------------------------------------
------------------------------------------------------------
------------------------------------------------------------
------------------------------------------------------------
----------RQRN
>DmelIR7g 591 bp
MNV--TS-----------------------------------------------------
--------------------------------L---------------------------
-----------------------------L------------------------------
------------------------------------------------------------
------------------------------------------------------------
-----------------------------------------N--F---------------
------------------------------------------------------------
-------------------------ESMKY------------------------------
------------------------------------------------------------
------------------------------------------------------------
------------------------------------------------------------
--------------------------I---------------------------G-----
------------------------------------------------------------
------------------------------------------------------------
------------------------------------------------------------
------------------------------------------------------------
------------------------------------------------------------
------------------------------------------------------------
------------------------------------------------------------
-----------------------------------------AQTQAASINHHVAQALRVF
IEDF--YQRIAPA-FIV--VLSCRRPSPMNFYRNIMQLLYESVDTMIVQLVLVELGRPRR
IAG--PRTHNLLL--------VD-SLDALLDIEIHTYTAQSD-TSEYYFIFLQ------Q
RDALIPHDMQGVFAYCWRHQLIN--------------C-N----V-----M---------
------------------------------------------------------------
--------------------------TQSSGGQVLLHTYFPYA------PGQCNDSQ---
--PT---R----I--NMFLGESWKHRD-Y-FP-SKL-----H------------------
------------------------------------------------------------
-----------------NLNGCPL----------I---------V-LARKV---SPF---
----------L-----------D-------------------------------------
----L------------D--------E---------------------------------
------G-QRELRGLEGRLLQELSRRMNFSIQFS---------------GL----Q----
---------------------------------DQLKNRTTW-T-EK-QL----------
--LQKLV-QERIAHL-AI-GY--VR--KR-IQ-YATNLTPVFP--H-YS-NRVVGCLLLN
-------AH---NL---TSLEIWSFPF------QALTWI--C-L-VA----GDRL---A-
LVL---------------------------------------------------------
------------------------------------------------------------
------------------------------------------------------------
------------------------------------------------------------
----AV-YAA--SLG------L---PI------DP-PE--RP--SLQLLFASWL-IFGLI
VRSMYSALLFFILRYHLHQRLPGNLQDLTHGDY-A-------A--------------VM-
---G---------------RTTLQDLREVPSLQDLLG---LK----S---VI--------
------------------------------------------------------------
------------------------------------VTSEREEE-VLRTLDRCTLREGAG
SHP--LF-FGLIS--Q-DAL---LHLT------QR----GHR-----AGAYHII-PQDV-
---LEQQLAIYLQKHSHLASHLDHLVMSIRSVGLVHHWAGQ-----------M-------
------AS------------------------E---R-----------------------
-------Y----------------F--------------RSR----FLY-REKRIRQPDL
WAVYILTAGLYLLSLVV----------------------------------------FIC
ELLA--------------------------------------------------------
----S-------R-----------------------------------------------
------------------------------------------------------------
------------------------------------------------------------
------------------------------------------------------------
------------------------------------------------------------
----------RAGL
>DmelIR10a 609 bp
MAV--LG-----------------------------------------------------
--------------------------------T---------------------------
-----------------------------V------------------------------
------------------------------------------------------------
------------------------------------------------------------
-----------------------------------------F------------------
------------------------------------------------------------
-----------------------------L------------------------------
------------------------------------------------------------
------------------------------------------------------------
------------------------------------------------------------
-------L------------------F-------------MLDLKTLNLTRLNGL-----
------------------------------------------------------------
------------------------------------------------------------
------------------------------------------------------------
--------------L---------------------------------------------
------------------------------------------------------------
------------------------------------------------------------
------------------------------------------------------------
------------------------------------------------------------
-----------VE---PTRD-LPQLELWLRAGSDHQDAENPYVQWFLLRTEIPLSIVTYQ
ENRYWM-----DD---------PFGRRNLVLVMSLDQLLTNR-GAAA----PIQKA----
STFFYILADQDKDLSADEQLRLE--------------G-SCRQLWTQHKVY---------
------------------------------------------------------------
----------------------NRFFL----TRDGVWIYDPFK-----------------
------RRDSAFGRLVR---Y-YGSET-L-DK-LLF-----R------------------
------------------------------------------------------------
-----------------DMAGYPL----------R---------I-QMFRS---VYT---
----------R-----------P-------------------------------------
----E------------F--------D----K----E-----------------------
----T-GLLTRVTGVDFLVAQMLRERLNFTMLLQ---------------QP----E----
K---------KYFGE---------R-----S-AN-------G-S-YN-GA----------
--IGSII-KDG-LDI-CL-TG--FF--VK-DYLVQQYMDFTVA--V-YD-DE-LCIYVPK
-------AS---RI---PQSILPIFAV------GYDIWL--G-F-VL----TAFA---C-
A-L-IW----LTL---------------------R-------------------------
------------------------------------------------------------
-----V----I---NLKLRIVSL-GNQH--------------------------------
---------------------------------------------IVGQALGIM---VDT
W--V-----V--WVR------L---NL---S--HL-PA--SY--AERMFIGTLC-LVSVI
FGAIFESSLATVYIHPLYYKDINTMQELDESGL-K-------V--------------VY-
---K----Y---S------SM---------------A---D-------------------
------------------------------------------------------------
----------DLFFSETSPLF----A----------S-LNKKLS-WNRDLRADVI-D---
--EVARF-RNKAG--V-SRY---TSL---------------ILESSHFTLLRKI-WVVPE
CP-KYYTISYVMPRDSPWEDAVNALLLRFLNAGLIVKWIQD-----------E-------
------KS----------------------WVD---I-----------------------
----------------------K--M--RSN---ILE--ADA----ESE-LVRVLTIGDL
QLAFYVVIGGNLLAFLG----------------------------------------FLA
EHFR--------------------------------------------------------
----W-------K-L---------------------------------------------
------------------------------------------------------------
------------------------------------------------------------
------------------------------------------------------------
------------------------------------------------------------
---------QKKGV
>DmelIR11a 642 bp
MRF--AI-----------------------------------------------------
--------------------------------L---------------------------
-----------------------------W------------------------------
------------------------------------------------------------
------------------------------------------------------------
-----------------------------------------L--F---------------
------------------------------------------------------------
-------SGCLLPGIQVGIWVVVRAQP--T------------------------------
------------------------------------------------------------
------------------------------------------------------------
------------------------------------------------------------
-------G------------------R-------------D-------------V-----
------------------------------------------------------------
----------------LLSRLGNQQNELNTRRLANASSYLTR-----------NYIANRI
NTLVVREICVECPYELSERQRQLVDQILASLAP--EL----S-----VLLHKGTAEETTW
EYTLFVVNDHTAFTGQ--------------------------------------------
------------------------------------------------------------
---------------------------------------------------------V--
------------------------------------------------------------
------------------------------------------------------------
------------------------------------------------------------
-----------------------------FIFPDELLEREFF-CIVV----VS--E-IQ-
SRQFVRQTVGSIVKSNLQMHFVN--------------V-V----V-----V---------
------------------------------------------------------------
--------------------------AQLEDGTVGTYSYKLFK------A------NCTP
GITVRQINHFDRITGKP---Q-QSMPD-L-YP-VRN-----G------------------
------------------------------------------------------------
-----------------HLGDCPF----------N---------V-GAAHM---PPH---
----------L-----------I-------------------------------------
----Y------------KRHKDPPPAS----N-V--S-----------------------
----I-P-AEDLAGIDWDLLQLLAKALKFRIQLY---------------MP----Q----
E------------PS---------Q----IF-GE-------G-N-VS-GC----------
--FRQLA-DGT-VSI-AI-GG--LS--GS-DK-RRSLFSKSTV--Y-HQ-SN-FVMVVRR
-------DR---YL---GRLGPLILPF------RGKLWG--V-I-IV----ILLL---A-
VLSTCW----LRS---------------------R-------------------------
------------------------------------------------------------
-----L------------------------------------------------------
---------------------------------------------------GLS---HPI
E--D-L-LTV--IVG------N---PI---PDHRL-PG--KG--FLRYLLASWM-LLTLV
LRCAYQARLFDVLRLSRHRPLPKDLSGLIKDNY-T-------M--------------V--
---A----------------NG-------------YH---DF----Y-------------
------------------------------------------------------------
--------------------P----LELT----CRQP-LDFSAR-FERVQRAAPD-E---
--R--LTTIALIS--N-------LAYW------NH----KHP-------NISRL-TFVRQ
PI-YMYHLVIYFPRRFFLRPAIDRKIKQLLSAGVMAHIERR-----------Y-------
------MQ------------------------Y---E-----------------------
-------N--------------K-RK--VAS--------N------DPV-LLRRITKSIM
NGAYRIHGLVIVLATGM----------------------------------------FIL
ELLA--------------------------------------------------------
----G-------R-S---------------------------------------------
------------------------------------------------------------
-------------------------------------------N----------------
--------------------------------G---------------------------
-----RLRRW--------------------------------------------------
-M-------EWVHQ
>DmelIR20a 563 bp
MLA--SL-----------------------------------------------------
--------------------------------N---------------------------
--------------------------RSTG------------------------------
------------------------------------------------------------
------------------------------------------------------------
------------------------------------------------------------
------------------------------------------------------------
------------------------------------------------------------
------------------------------------------------------------
------------------------------------------------------------
------------------------------------------------------------
------------------------------------------------------------
------------------------------------------------------------
------------------------------------------------------------
------------------------------------------------------------
------------------------------------------------------------
------------------------------------------------------------
------------------------------------------------------------
---------------LSAEL----------------------------------------
--------------------------------------------------LDLYGLVVHF
LLSG--EHTTLVYF-NP-AG-LDCSWGVLWQRNLTAHPQIVWQRNYSYPDLYYQFNAKLL
VLA--C-----LPMDSRAA--------IQLEILANSLSHLRTVVRLL----IE-----V-
AGPDQVTLARQYLSFCLRRSMLH--------------V-E----L-----Y---------
------------------------------------------------------------
--------------------------FRDYHHSLILYSFRAFP------S------F---
---E---L----V--MR-WISVGQGVK-L-FL-HKL-----D------------------
------------------------------------------------------------
-----------------DLRGHRL----------R---------V-IPDLS---PPN---
----------T-----------F-------------------------------------
----F------------Y--------R----D----A-----------------------
----R-G-DNQVTGYLWDFLATFAGRLNAGLEVV---------------RP----S----
W-----------RAG---------S--------A-------S-D-SS-YM----------
--LEYSA-KGL-IDV-GL-TT--TL--ITKWN-LWAIHQYTYP--L-LV-SS-WCTMLPV
-------EK---PL---ATPDLFGRIV------CPTL-A--MTL-LLIILVTWL------
------------------------------------------------------------
------------------------------------------------------------
------------------------------------------------------------
------------------------------------------------------------
--------------V------F---RQ---L---R-CLTRLK--NSRPARIVPH-LLTLL
LLTTCSAQLLSLLIFPPYHVRIASFEDLLRGDQ-K-------I--------------LG-
---M----R---N------E----------------------------------------
-------------------FYNF-----D-------------------------------
-------------------GA----FRAR------Y--AGVFYLID-DPNELYDL-R---
-NH--FN-TTWAY--T-MPY---IKWL------VI----KTQQRHFSKPLFRWS-KDLCF
-F-DFMPTSVIVAPDSIYWESIKDFTFRIHQAGLMKHWIRK-----------S-------
------FY------------------------D---M-----------------------
-------I--------------K-AG--KMS----IK--DYS----DLE-TLKPLNIGDL
EIVWRVCGAAIAVASAI----------------------------------------FIM
ELLY--------------------------------------------------------
----F-------Y-I---------------------------------------------
------------------------------------------------------------
------------------------------------------------------------
------------------------------------------------------------
---------N--------------------------------------------------
-V-------FFNSL
>DmelIR41a 648 bp
MFI--DL-----------------------------------------------------
--------------------------------S---------------------------
-----------------------------W-S----------------------------
------------------------------------------------------------
------------------------------------------------------------
-----------------------------------------L------------------
------------------------------------------------------------
-----------------------------V------------------------------
------------------------------------------------------------
------------------------------------------------------------
------------------------------------------------------------
-------L------------SAIVGKY---------------------------L-----
------------------------------------------------------------
------------------------------------------------------------
------------------------------------------------------------
------------------------------------------------------------
------------------------------------------------------------
------------------------------------------------------------
------------------------------------------------------------
--------------------------------NESTICIFWNDKFEFQLLHKSDYISFVG
INIK--SFDDNGG--HYIID-TGLKKKELQNKHLFLDELVIKIIISIEVTHCETFVVFDK
DID--R-----FV----NA----FNKASVYSIWRSLHNKFVFAHIAN----ES-----P-
ESRNHFFEDQPNILFVVRDHSSA--------------S-S----F-----D---------
------------------------------------------------------------
---------------------------IKTNKFVGRKAENPSQ------M----ILV---
---D---R----Y--LASEQRFQFGKS-L-FA-DKL-----N------------------
------------------------------------------------------------
-----------------NLQGREV----------I---------I-AGFDY---PPY---
----------T-----------V-------------------------------------
----I------------K--------H----N----M-------------STNAQDMGVS
GESDF-K-NVYIDGTETRIVLNFCEQFNCTIQID---------------SS----A----
A---------NDWGK---------V----Y--PN-------M-S-GD-GA----------
--LGMLI-NRK-ADI-CI-GA--MY--SW-YE-DYTYLDLSMY--L-VR-SG-ITCLVPA
-------PL---RL---TSWYLPLEPF------KETLWA--A-I-LL----CLCA---E-
ATG-LV----LAY---------------------K-------------------------
------------------------------------------------------------
--SEQA----L-----------Y-------------------------------------
----------------------------------------VLPGYREGWWTCTS---FGV
C--T-T-FKL--FIS------Q---SG---N--SK-AY--SL--TVRVLLFACF-LNDLI
ITSIYGGGLASILTIPSMDEAADTVTRLRFHRL-Q-------W------------AANS-
------------------------------------------------------------
-------------------EA-------W-------------------------------
-------------------VSAIRASDEALVKDILY--NFHIYSDD-ELLRLAQ------
--D--QH-MRIGF--T--VERLPFGHF------AI----GNYLGPQAIDQLVIM-K-DDI
-Y--FQYTVAFVPRLWPLLDKLNTLIYSWHSSGFDKYWEYR-----------V-------
------VA------------------------D---N-----------------------
-------L--------------N-LKIQQQV----QETMTGT----KDI-GPVPLGMSNF
AGFIIVWILGSAIATLT----------------------------------------FLL
ELSL--------------------------------------------------------
----T-------Y-I---------------------------------------------
------------------------------------------------------------
-------------------------------------------L----------------
------------------------------------------------------------
------------------------------------------------------------
-K-------QSNLK
>DmelIR47a 593 bp
MRQ--IK-----------------------------------------------------
--------------------------------L---------------------------
-----------------------------L------------------------------
------------------------------------------------------------
------------------------------------------------------------
-----------------------------------------V------------------
------------------------------------------------------------
-----------------------------W------------------------------
------------------------------------------------------------
------------------------------------------------------------
------------------------------------------------------------
-------L------------------L-------------V-------------V-----
------------------------------------------------------------
------------------------------------------------------------
------------------------------------------------------------
------------------------------------------------------------
------------------------------------------------------------
------------------------------------------------------------
-------------------G--------V-------------------------------
-----------------------------------------------VSSTEQLQFLKNF
LEAVHKERSISTI---LLIQ-RKVHKNDFLHGLYPIFWPIICLDETKRVELVNNFNKDFL
ALV--Y-----ME---------SEADTLLLSALAADLNHIRD-ARIM----IW--L----
QMSPSENFLDRIVFQASKQKFLN--------------L-V----V-----I---------
------------------------------------------------------------
--------------------------E----NTLKTRRFYPFP------Q------P---
--------KVQVI--DK---P-FEEKE-I-YP-ALW-----R------------------
------------------------------------------------------------
-----------------NFMGKNA----------I---------A-VPDLV---PPR---
----------S-----------F-------------------------------------
----N------------S--------F----D-P--K-----------------------
----T-G-HRRESGSIYNVFKAFTQRYNITMLLK---------------WP----L----
------------------------------I-RN-------T-T-QE-EI----------
--IGKSV-RGE-IDL-PI-TG--QL--IS-F--RHPNGSRSQP--LLGM-TA-LSIAVPC
-------GP---EL---PMFDRFFLFY-GLATPITITGY--Y-VLL---------NTIE-
IIL-GT----LSD---------------------R-------------------------
------------------------------------------------------------
-----I----K-----------R-------------------------------------
--------------------------------------H-----PRRKKILNLVLNLR--
-----V-FSC--ILS------L---PT-P-Q--GN-RL-RSV--KG-QLTMVMS-ITGLI
LSCIVAAQTSTILTMKPQYRHIKNFQELSDSNI-T-------V--------------VC-
---N----H---L------NY---------------L--TIK------------------
------------------------------------------------------------
-------------QQMDPKFM----A----------K-FMQNIW-IVNSIEQMKM-I---
-FD--LN-TSYAY--Q-TFS---YKKD------PF----TLLQMHTTRKAFCRT-PGLDL
-V-SGLAYTAVLEKNSIYALALQDYTLKAFSAGLVYYWAEE-----------S-------
------IR------------------------D---L-----------------------
-------I--------------STVG--RTQ----FE--KLP----IVI-GYQSLKLQDY
NVCWKILLIGGALAFCV----------------------------------------FIV
EVVV--------------------------------------------------------
----G-------L-I---------------------------------------------
------------------------------------------------------------
------------------------------------------------------------
------------------------------------------------------------
------------------------------------------------------------
----------NRRI
>DmelIR48b 600 bp
MIL--QQ-----------------------------------------------------
--------------------------------S---------------------------
-----------------------------S------------------------------
------------------------------------------------------------
------------------------------------------------------------
-----------------------------------------N------------------
------------------------------------------------------------
-----------------------------L------------------------------
------------------------------------------------------------
------------------------------------------------------------
------------------------------------------------------------
--L---KL------------------L-------------L--LLAISSVRTQGL-----
-----N------------------------------------------------------
------------------------------------------------------------
------------------------------------------------------------
------------------------------------------------------------
------------------------------------------------------------
------------------------------------------------------------
------------------------------------------------------------
--------------------------------------------------DIIIELNQRL
LISN--NFLYCNQS-DKLN--EYEIKYLQHMPPISLMIFTSIESMNFTQVEYNLGADNKL
FLI--MGNEEPPY------D-------FLHALNLHFQFAEYI-IVID----EP-------
VDLKKSTKWLDFVNHLWQQGYVQ--------------LLI----Y---------------
------------------------------------------------------------
--------------------------TSY---DEKLYHKIIFP------E------T---
--VI---E----E--------TLVEQYIS-IR-GSF-----N------------------
------------------------------------------------------------
-----------------NLYGYPV----------R---------V-AAYNN---APR---
----------S-----------M-------------------------------------
----L------------Y--------V----N----R-----------------------
----W-G-KHIFAGFYMRFLRAFIDARNGSFVPV-------------------LTP----
S---------NS---------------------------------PG-NC----------
--TLNLV-NET-VDV-CA-DA-------L-AA-NPAAFSLTHG--F-RI-AS-ANVLVTH
-------AK---PL---HSYRYLTAPF------QWSVWA--C-L-VI----YVLL---V-
VNF-LS----FIG---------------------W-------------------------
------------------------------------------------------------
-----L----R-----------S--GKW--------------------------------
---------------------------------------------------EFS---KYL
L--E-V-FSS--LLF------S---GF---Y---L-KE--IRGRERYILFGVLF-IAGFV
YSTEYLGLLKSMLISEVFEKQIDTFEALVESNI-T-------L--------------MV-
---D----P---Y------DKI-------------LF----A----K---YN--------
-------------------MP-------E-------------------------------
-------------------IL----SPI-------------MEL-V-SFETLLKH-R---
-NR--FD-QDYAY--I-LFS---DRMA------LY----DYAQQFLKHPKLLRI-PIDFS
----FLYTGIPMRKRWFLKHHLGRAWYWAFESGLTRKLALD-----------A-------
------DF------------------------E---A-----------------------
-------V--------------R-VG--YLS----FL--I-T----EHV-EAQPLNVDYF
VMPAIALAIGYILALLS----------------------------------------FVI
EMTA--------------------------------------------------------
----W-------R-I---------------------------------------------
------------------------------------------------------------
-------------------------------------------R----------------
----------------------------------------------------EFLGCRKA
TMTST-GCSE--------------------------------------------------
GG-------HVDVD
>DmelIR48c 561 bp
MSL--LR-----------------------------------------------------
--------------------------------I---------------------------
-----------------------------I------------------------------
------------------------------------------------------------
------------------------------------------------------------
-----------------------------------------L------------------
------------------------------------------------------------
-----------------------------I------------------------------
------------------------------------------------------------
------------------------------------------------------------
------------------------------------------------------------
-------I------------------I-------------F-------------L-----
-----R------------------------------------------------------
------------------------------------------------------------
------------------------------------------------------------
------------------------------------------------------------
------------------------------------------------------------
------------------------------------------------------------
------------------------------------------------------------
--------------------------------------------------IVSSIPDTII
SHLS--AELQIKIQ-IY-FG-LGNDLYDFSRLDGNYQKIIISHNISEEFKTYHDEPVLII
IRL--ERDLNLNL---------A----TLDVLRSYLTDRQYN-DILL----ID-------
NDEENLNSYVDIRKAYWNAGFSQ--------------V-L----I---------------
------------------------------------------------------------
--------------------------YNS---QQRTWSIKPYP------Y------L---
---Q---I----R--------PTSLKEYI-EN-RNT-----R------------------
------------------------------------------------------------
-----------------NLMGYPL----------R---------V-LVTND---PPH---
----------C-----------F-------------------------------------
----V------------D--------K----D----E-------------L---------
----P-GSPNRYKGSIVTMLKIFADQLNATFQAN---------------PF-REFR----
R---------YS---------------------------------TA-DC----------
--VQMVS-DDE-IDA-CG-S--------I-FI-RTYTYATSQP--V-RL-NR-VVIMAPF
-------GN---PI---EKFYYFFRPF------DLYVWI--G-T-GI----IVVY---I-
AVM-GS----LLH---------------------R-------------------------
------------------------------------------------------------
-----W----H-----------F--KEW--------------------------------
---------------------------------------------------NVG---QYL
L--L-A-VQT--LLN------R---EL---S---L-PQ--SSSGSKFMLLLLLF-AIGFI
LSNLYVALLSMMLTTKLYQRPIENLADLKAANV-N-------I--------------LL-
---Q----T---H------NIR-------------PN----S----V---YG--------
-------------------SS-------E-------------------------------
-------------------EL----RER-------------FLL-V-EESQHLEK-R---
-NG--LD-PSYAY--V-DSE---DRMD------FY----LYQQKFLRRRRMKKL-SNPVG
----YTWAVQVIKQNWVLEKHYNDHVQRFFETGLQNKLVDD-----------V-------
------HE------------------------L---A-----------------------
-------V--------------K-AG--FLH----FF--P-T----QTQ-TIEPLRLEDI
VMAAMVLGGGHALAVIC----------------------------------------FLV
ELF---------------------------------------------------------
------------------------------------------------------------
------------------------------------------------------------
------------------------------------------------------------
------------------------------------------------------------
------------------------------------------------------------
-------------A
>DmelIR51b 597 bp
MCK--VL-----------------------------------------------------
--------------------------------T---------------------------
-----------------------------L------------------------------
------------------------------------------------------------
------------------------------------------------------------
-----------------------------------------L------------------
------------------------------------------------------------
-----------------------------V------------------------------
------------------------------------------------------------
------------------------------------------------------------
------------------------------------------------------------
-------V------------------I-------------L-------------L-----
------------------------------------------------------------
------------------------------------------------------------
------------------------------------------------------------
---------------L--------------------------------------------
------------------------------------------------------------
------------------------------------------------------------
-------------------A--------L-------------------------------
-----------------------TNAAYN-VT---------------LLKSVLSLISTRE
PWINTPIFVGHNT---QG-GDLNDLIIWLHQTMGVTSLTMNLFLQPEHIRPLGHFKITRY
NGIALF-----FC---------HDKHDIMWLTLDRNLRKLRR-IRLI----II--LRN--
QRSGSQGAIKSIFNALWQYQFLN--------------V-L----V-----L---------
------------------------------------------------------------
--------------------------Q-----RDQLYSYTPYP------A------M---
---R---F----F--KL---D-IHTEP-L-FP-HAA-----R------------------
------------------------------------------------------------
-----------------NFHGYVV----------S---------T-PAEND---IPR---
----------V-----------F-------------------------------------
----H------------V--------H----D-P--L-----------------------
----T-K-SRKVLGYAYRTFVEYLDHYNASLRLT---------------NP----D----
E-----------NLD---------P-----T-TS-------V-N-MN-HI----------
--VQLII-DGQ-LEI-SL-HP--YV--FT-PP----TATKSYP--L-LI-YP-NCLIVPM
-------RN---EI---PRHMYLLRPF------QLYSWY--I-L-LF----AVFY---I-
TGI-LY----CIS--------------------PK-------------------------
------------------------------------------------------------
-----L----N-----------K--SSW--------------------------------
-------------------------------------PQ-----R---LGLNFL---D--
-----A-ISK--ILF------I---SPPI-T--IY-RP--TW--RHLIIFLQLS-VLGFM
STSWYNIELDSFFTTIVVGEQVNSMDQLVHQQQ-R-------V--------------LV-
---K----E---Y------EI---------------N---TF---LR-------------
------------------------------------------------------------
--------------HVEPRLV----E----------K-VSRLLV-PVNASEQVSA-L---
-LS--FN-RSFAY--P-FTE---ERWQ------FF----AMQQQYAFKPIFRFS-S-ACL
---GSPHIGYPMRVDSHLETSLNHFILKIQDTGLLNHWVVS-----------D-------
------FN------------------------D---A-----------------------
-------M--------------R-AG--YVR----FV--D------NVL-GYQSIDVDTL
RLGWCVLGIGWILSALV----------------------------------------FSC
EYWH--------------------------------------------------------
----L-------Y-P---------------------------------------------
------------------------------------------------------------
------------------------------------------------------------
------------------------------------------------------------
------------------------------------------------------------
---------WRFIA
>DmelIR52a 599 bp
MALGWSV-----------------------------------------------------
--------------------------------I---------------------------
-----------------------------I------------------------------
------------------------------------------------------------
------------------------------------------------------------
-----------------------------------------L------------------
------------------------------------------------------------
-----------------------------G------------------------------
------------------------------------------------------------
------------------------------------------------------------
------------------------------------------------------------
-------F----------------------------------------------I-----
-----G------------------------------------------------------
------------------------------------------------------------
------------------------------------------------------------
------------------------------------------------------------
------------------------------------------------------------
------------------------------------------------------------
------------------------------------------------------------
-------------------------QLS------------AQILNYTQSRDLELLEGSLF
RVLS--RLNLEEE--YNT-LLI-YGKECVFHSLLRKLEISAVTVPSGSTDYDWSFSTAIL
ILS--C------------------GYDAENEENSYTLMKLQR-T-------RR------L
IYLEDNSEPESVCMRYSLKEQHN--------------I-A----M-----V---------
------------------------------------------------------------
--------------------------KSDFDQSDTFYSCRLFQ------T------P---
---N---Y----V-----EGHFFKDQP-I-YI-ENF-----Q------------------
------------------------------------------------------------
-----------------NMRGATI----------R---------T-VADSL---VPR---
----------T-----------I-------------------------------------
----L------------Y--------R----D----E-------------K---------
----S-G-ETKMMGYLGHMINTYAQKLNAKLHFI---------------DT----S----
K-----------LGA---------K--------K-------P-S-VL-DI----------
--MNWVN-EDI-VDI-GT-AL--AS---S-LQ-FKNMDSVWYP--Y-LL-TG-YCLMVPV
-------PA---KM---PYNLVYSMIV------DPLVLS--I-I-FV----MLCL---F-
SVL-II----YTQ---------------------H-------------------------
------------------------------------------------------------
-----L----SWKNLTLANILLN-------------------------------------
------------------------------------------------------------
D--K-S-LRG--LLG------Q---SF---P---F-PPNPSK--HLKLIIFVLC-FASVM
ITTMYEAYLQSYFTQPPSEPYIRSFRDIGNSSL-K-------M--------------AI-
---S----R---L------E----------------------------------------
-------------------VNVL-TSLNN-------------------------------
-------------------SH----FREI------S--EDHLLIFD-DLSEYLVL-R---
-DS--FN-TSFIF--P-VSV---DRWN------GY----EEQQKLFAEPAFYLA-TNLCF
-N-QFMLFSPPLRRYLPHRHLFEDHMMRQHEFGLVTFWKSQ-----------S-------
------FI------------------------E---M-----------------------
-------V--------------R-LG--LAS----ME--DLS----RKRNEEVSLLLDDI
SWILKLYLGAMFISSFC----------------------------------------FIL
EILR--------------------------------------------------------
----C-------G-----------------------------------------------
------------------------------------------------------------
------------------------------------------------------------
------------------------------------------------------ERCK--
---------R--------------------------------------------------
-L-------WRCRW
>DmelIR52b 596 bp
MTW--LV-----------------------------------------------------
--------------------------------I---------------------------
-----------------------------L------------------------------
------------------------------------------------------------
------------------------------------------------------------
-----------------------------------------L------------------
------------------------------------------------------------
-----------------------------C------------------------------
------------------------------------------------------------
------------------------------------------------------------
------------------------------------------------------------
-------F----------------------------------------------L-----
-----G------------------------------------------------------
------------------------------------------------------------
------------------------------------------------------------
------------------------------------------------------------
------------------------------------------------------------
------------------------------------------------------------
-----------------------------Y------------------------------
----------------------------------------MAAHIADISVQNQSLMDNEL
INLL--LKLRNEE-FYDT-L-L-VYGKDCEFHSVIKNVDVAVVLVSDSMNFEWNFSSLTL
ILS--C------------------GPDIDNGGPNSTSIKLQR-N-------RR------L
VLLKEDFQPSNICNIYTQKEQYN--------------I-A----L-----V---------
------------------------------------------------------------
--------------------------RENFTKSKSIYTCRYFQ------D------P---
---N---V----D-----EVNLSGTKP-I-FI-EQF-----Q------------------
------------------------------------------------------------
-----------------NMKGKAI----------R---------I-VPDLL---PPR---
----------V-----------M-------------------------------------
----L------------Y--------Q----D----A-------------N---------
----D-G-ELKMIGYVANLITNFAQKVNATLQLD---------------FL---------
--------------K---------P--------S-------T-S-IT-EI----------
--SRMAK-DDE-LDM-GI-TL--EA---S-LN-TSNLETSSYP--Y-LL-TS-YCLMVQV
-------PA---KF---PYNLVYALIV------DPLVLG--I-I-FV----LFLL---L-
SVL-LI----YSQ---------------------K-------------------------
------------------------------------------------------------
-----M----SWQDLSVANILLN-------------------------------------
------------------------------------------------------------
D--K-S-LRG--LLG------Q---SF---P---F-PLNASK--KLRLIFTILC-FASIM
LTTMYEAYLQSFFTNPPSEPEICSFQDVGSYNR-R-------I--------------AM-
---S----A---L------E----------------------------------------
-------------------VNGL-IKTNN-------------------------------
-------------------SH----FREI------R--MDDLEIFD-NMPECYEL-R---
-DA--FN-LSYNY--V-VTG---DRWR------SY----AEQQTLFKEPVFYFA-RDLCF
-S-RLIFLSVPLRRHLPYRHLFDEHMMQQHEFGFVNYWMSH-----------S-------
------FF------------------------D---M-----------------------
-------V--------------R-LG--LTS----LK--DLS----RPLAYTPSLLMDDI
SWIMKIYLAAIVLCVFC----------------------------------------FLL
EIGV--------------------------------------------------------
----D-------K-W---------------------------------------------
------------------------------------------------------------
-------------------------------------------K----------------
--------------------------R-------------------------WMKFRN--
---------L--------------------------------------------------
-Q-------ILNTC
>DmelIR52c 599 bp
MVW--LI-----------------------------------------------------
--------------------------------I---------------------------
-----------------------------I------------------------------
------------------------------------------------------------
------------------------------------------------------------
-----------------------------------------L------------------
------------------------------------------------------------
-----------------------------F------------------------------
------------------------------------------------------------
------------------------------------------------------------
------------------------------------------------------------
-------C----------------------------------------------L-----
-----G------------------------------------------------------
------------------------------------------------------------
------------------------------------------------------------
------------------------------------------------------------
------------------------------------------------------------
------------------------------------------------------------
-----------------------------N------------------------------
---------------------------------------S--SSQILDVTNNSHLDFDYR
LFGLLQRLQVEKS--YDT-L-LVYGEDCAIPSLFERLQVPAVLVSSGSTNFDWNFSSLTL
ILS--C------------------NFQDEREENYRTLMKLQT-S-------RR--L----
ILLKGHIKPESVCDFYSKKEQHN--------------V-A----M-----V---------
------------------------------------------------------------
--------------------------KENFYQLEVVYSCRLFQ------D------Q---
---N---Y----E-----KLNLFDGKS-I-YK-DQF-----R------------------
------------------------------------------------------------
-----------------NMHGAPI----------R---------T-LSDKE---PPR---
----------T-----------I-------------------------------------
----P------------Y--------I----D----S-------------K---------
----T-G-EEKFKGYVGMLISQFVKKVNATMQIR---------------ED----L----
I-----------KDD---------E--------E-------V-S-FV-DI----------
--TNFTS-NDI-LDI-GI-CE--AR---T-LE-MSNYDAISYP--Y-LM-SS-YCFMAPL
-------PD---SL---PFSDVYMAIV------APSILI--M-F-LI----IFCI---C-
SVL-II----YIQ---------------------E-------------------------
------------------------------------------------------------
-----R----SYRSLTIRSVLMN-------------------------------------
------------------------------------------------------------
D--I-C-LRG--FLA------Q---PF---P---F-PRQYNR--KLKLIFMLVC-FSSLI
STTMYTAYLQAFLWGPPIEPRLTSFDDVKKSRY-T-------M--------------AI-
---N----I---Y------E----------------------------------------
-------------------REFL-E-----------------------------------
--------------------------ALN------V--SLEDVEIY-DYGKFSKL-R---
-ST--FN-TNYLF--P-VTA---LQWF------TI----NEEQKLFKYKIFYYC-DAFCL
-N-QFDILSIPLRRHLPYRDIFEEHMLLQKEFGLTKYWIDQ-----------S-------
------YR------------------------D---M-----------------------
-------I--------------R-AN--LTT----FK--DFS----PLL-ENDYIEVHNL
YWVFTMYFVGMGMGLCF----------------------------------------FIL
EILR--------------------------------------------------------
----PLRYWRNCK-I---------------------------------------------
------------------------------------------------------------
-------------------------------------------K----------------
-----------------------------------------------------------C
EYCYA----F--------------------------------------------------
-L-------KNFAK
>DmelIR52d 594 bp
MVR--II-----------------------------------------------------
--------------------------------I---------------------------
-----------------------------I------------------------------
------------------------------------------------------------
------------------------------------------------------------
-----------------------------------------L------------------
------------------------------------------------------------
-----------------------------L------------------------------
------------------------------------------------------------
------------------------------------------------------------
------------------------------------------------------------
-------C----------------------------------------------L-----
-----G------------------------------------------------------
------------------------------------------------------------
------------------------------------------------------------
------------------------------------------------------------
------------------------------------------------------------
------------------------------------------------------------
-----------------------------Y------------------------------
---------------------------------------TKARILDATNTNHTDLEERLL
SLLL--RLQQEQFFNT---L-LIYGEDCAFSSLSRRLQVPTILVSSGSTSFEWNYSSLAL
ILT--C----------EFK--------AEREENYQTLKKLQM-N-------RR--L----
ILLNGNIKPDSVCDFYSKKDQYN--------------I-A----M-----V---------
------------------------------------------------------------
--------------------------NNNFHQVGIIYACRLFQ------E------R---
---N---Y----E-----KVYLSEGNP-I-YV-DQF-----R------------------
------------------------------------------------------------
-----------------NMQGALL----------K---------S-ITFNL---IPG---
----------S-----------M-------------------------------------
----A------------Y--------R----D----P-------------K---------
----T-G-QEKHIGYVANLLNNFVEKVNATLDMQ---------------VK----L----
H-----------KAG---------K--------K-------T-S-FY-NI----------
--TKWAS-EDL-VDI-GM-SY--AA---Y-FE-MTNFDTISYP--Y-LM-TS-TCFMVPL
-------PD---MM---PNSEIYMGIV------DPPVLV--V-L-IA----IFCI---F-
SVM-LN----YIK---------------------Q-------------------------
------------------------------------------------------------
-----R----SWRSLSLVNVLLN-------------------------------------
------------------------------------------------------------
D--I-C-LRG--FLA------Q---PF---P---F-PRQSNR--KLKLISMLVC-FFSVI
TTTMYTSYLQSFMWGPPIDPKMCSFADLENSRY-K-------L--------------AI-
---R----R---Y------D----------------------------------------
-------------------IEMLRP-----------------------------------
--------------------------FNV------S--MDHVVVFD-ESSQLEYL-R---
-DS--FD-DNYMY--P-MSA---LSWS------AF----KEQQKLFAFPLFYYS-EKLCL
-K-PISFFSFPIRRHLPYRDLFEEHMLQQNEFGLSTYWIDR-----------S-------
------FS------------------------D---M-----------------------
-------V--------------R-LK--LAT----MN--DFS----PPR-LEDYIEVSDL
SWVFGMYFTGLGISCCC----------------------------------------FGL
ELLG--------------------------------------------------------
----L------PS-W---------------------------------------------
------------------------------------------------------------
-------------------------------------------T----------------
----------------------------------------------------RRLRLT--
---------N--------------------------------------------------
-W-------LRVRN
>DmelIR54a 586 bp
MWT--VI-----------------------------------------------------
--------------------------------T---------------------------
-----------------------------G------------------------------
------------------------------------------------------------
------------------------------------------------------------
-----------------------------------------I------------------
------------------------------------------------------------
-----------------------------V------------------------------
------------------------------------------------------------
------------------------------------------------------------
------------------------------------------------------------
-------L------------------W---------------------------------
------------------------------------------------------------
------------------------------------------------------------
------------------------------------------------------------
------------------------------------------------------------
------------------------------------------------------------
------------------------------------------------------------
------------------------------------------------------------
-------------------------------------------------APVLVAGSAVD
FIFRAAAEHSLSVI-MI-RI-DYCPYNWAKDIFENQTIP-VVVLSDSETFINIRMFSRPL
HVA--C-----LPGH-ELQ--------KDLALLENFTSSLMD-FPSQKKIVYI----S--
NNFSDPTRMDYIFETCYHRRIWN--------------I-V----G-----L---------
------------------------------------------------------------
---------------------------LASDEHRYFYRYHLYP------S------F---
---R---T----E--YR----SLESST-I-FD-KDF-----P------------------
------------------------------------------------------------
-----------------NMHGHPL----------T---------V-MPDQW---LPR---
----------S-----------V-------------------------------------
----L------------Y--------V----D-R--R-----------------------
----T-G-KQILAGSVGRFFHVLSWKLNATLQLS---------------K----------
K---VTTGRFLN---------------------------------AT-AL----------
--KELSE-SFS-VDV-PA-SL---T--IM-ER-VEQLASTSYP--M-EV-TH-VCLMVPV
-------AR---RI---PIKDIYFILS--S---ASNMFL--A-I--V----IVSS---Y-
GLA-LN----LLR---------------------N-------------------------
------------------------------------------------------------
-----M----T-----------H--RDV--------------------------------
---------------------------------------------------RLV---DFV
LNDK-A-LRG--ILG------Q---SF---N---L-PL--SRSFSTRLIFLMLG-IVGLN
VSSIFGAGLDTLMAHPPRQFQARSFAGLRRTKI-P-------L--------------VT-
---T----E---E------DFP--------------------------------------
-------------------TW-------M-------------------------------
-------------------KL----RVP-------------MLV-V-NVSEYNHL-R---
-NG--RN-TSNAY--F-ASR---LYWN------LF----SEQQKRFTRELFIYS-TDDCL
-W-SLALLSFQWPQNSLFTEPVSQLILEVNANGLYDFWVGM-----------H-------
------YY------------------------D---M-----------------------
-------T--------------A-AG--LSG----LE--DPSLQLKERE-HPTSLRIVDF
QWMWQAYGTFMVIAILV----------------------------------------FLL
EVSW--------------------------------------------------------
----H-------R-I---------------------------------------------
------------------------------------------------------------
-------------------------------------------T----------------
------------------------------------------------------------
---------S----------------------------------------------L---
-F-------VSLVY
>DmelIR56a 603 bp
MGS--RF-----------------------------------------------------
--------------------------------F---------------------------
-----------------------------I-R----------------------------
------------------------------------------------------------
------------------------------------------------------------
----------------------------------------NL------------------
------------------------------------------------------------
-----------------------------I------------------------------
------------------------------------------------------------
------------------------------------------------------------
------------------------------------------------------------
-------L----------------------------------------------F-----
-----G------------------------------------------------------
------------------------------------------------------------
------------------------------------------------------------
------------------------------------------------------------
------------------------------------------------------------
------------------------------------------------------------
----------------------------L-------------------------------
----------------------------LASSNMQIPFGE--LEKKFELDVDFLLGVTEL
VGHIQGLYSITVYADCID---IHPSIQQRIMDKFMVPVNTIGSNLSRPNYHKLDNSRIRI
VLF--T-----GL----NDTILV----NLNKTDVPYSDNFYMLAYAS----AI--K----
NKCIELDFIEEVFTLLWKMSIQN-------------------------------------
------------------------------------------------------------
------------------------------AILLIRGEFMMEM------W------S---
---Y---L----Y--MGKIHKIKLTKP-N-SYLESL-----R------------------
------------------------------------------------------------
-----------------K-YNYRF----------S---------L-EVIND---PPA---
----------I-----------F-------------------------------------
----W------------Y--------N----S----S------EQADVTG----------
----G-G-NLSVSGPLGLIIINFLRHLNVTIDIV---------------P----------
---------------------------------I-------P-G-KQ-TS----------
--QYELF-QQP-DNL-RA-EN--G---VN-MV-GSALLKYSPM--V-TQ-SR-MCLLVSN
RRMIPFSRF---LD---RLVSPGVHKL------TFVSSI--G-I-FV------IK---Y-
FSH-RP----RSF---------------------V-------------------------
------------------------------------------------------------
-----D---------------AI-------------------------------------
------------------------------------------------------------
F--C-T-IRF--FFA------IPLPSI--IL---N-RL--PV--VDRFIEVFIIIFV-QI
LLSSNISITTSALTTGFWEPPIINVETMRASGL-H-------I--------------LT-
---E----D---P------T----------------------------------------
-------------------ILQ---AFKE-------------------------------
-------------------NI----LPSS------L--ADLVIL-V-DEDTYFHH-V---
-TT--LN-NSYVY--V-VQA---HNWQ------IF----RLYQQQMTNEPFEIASEELCS
-K--WRILGIPLNPKSPLRFMFKDYFYRILESGLREQWVHS-----------G-------
------FK------------------------K---F-----------------------
-------C--------------E-FN--NLK----KL--PVD----SVD-SWQPLSIEFY
SNVIRAYIIGLVIATLA----------------------------------------FVA
ELLH--------------------------------------------------------
----N-------G-Y---------------------------------------------
------------------------------------------------------------
-------------------------------------------R----------------
------------------------------------------------------------
---------R--------------------------------------------------
-K-------NVKKT
>DmelIR56b 408 bp
MLL--DT-----------------------------------------------------
------------------------------------------------------------
------------------------------------------------------------
------------------------------------------------------------
------------------------------------------------------------
------------------------------------------------------------
------------------------------------------------------------
------------------------------------------------------------
------------------------------------------------------------
------------------------------------------------------------
------------------------------------------------------------
------------------------------------------------------------
------------------------------------------------------------
------------------------------------------------------------
------------------------------------------------------------
------------------------------------------------------------
------------------------------------------------------------
------------------------------------------------------------
------------------------------------------------------------
------------------------------------------------------------
------------------------------------------------------------
------------------------------------------------------------
------------------------------------------------------------
------------------------------------------------------------
------------------------------------------------------------
------------------------------------------------------------
------------------------------------------------------------
-----------------DLASGVI----------R---------S-PYSFD---IPH---
----------A-----------F-------------------------------------
----I------------F--------N----E-TQFV-----------------------
----V-P-KFCGPYMEIVKHFAEVYHYQLFLDSL---------------E----------
------------SLP---------K-----K-SV-------V-E-QD-II----------
--SGKYN-LSL-HGV-II-RP--EETSDF-FN----ATQHSYP--L-EL-MT-NCVMVPL
-------AP---EL---PKWMYMVWPL------GKYIWT--C-L-FL----GTFY---V-
ALL-LR----YVH---------------------W-------------------------
------------------------------------------------------------
-----REPGNA-----------T-------------------------------------
---------------------------------------R----S---YTRNVLHAMA--
-----L-LMF--SAN------M---NMSV-K--LK-HA--SI--RVIIFYTLLY-IFGFI
LTNYHLSHMTAFDMKPVFLRPIDTWSDLIHSRL-R-------I--------------VI-
---H----D---S------LL---------------------------------------
------------------------------------------------------------
------------------------------------------EE-LRWLPVYQAL-L---
-AS--PS-RSYAY--V-VTQ---DAWL------FF----NRQQKVLIQPYFHLS-K-VCF
---GGLFNALPMASNASFADSLNKFILNVWQAGLWNYWEEL-----------A-------
------FR------------------------Y---A-----------------------
-------E--------------Q-AG--YAK----VF--L------DTY-PVEPLNLEFF
TTAWIVLSAGIPISSLA----------------------------------------FCL
ELFI--------------------------------------------------------
----H-------R-R---------------------------------------------
------------------------------------------------------------
-------------------------------------------K----------------
------------------------------------------------------------
---------Q----------------------------------------R----RPQYE
RF-------ECYDY
>DmelIR56c 589 bp
MRS--SF-----------------------------------------------------
--------------------------------R---------------------------
-----------------------------I------------------------------
------------------------------------------------------------
------------------------------------------------------------
-----------------------------------------C------------------
------------------------------------------------------------
-----------------------------L------------------------------
------------------------------------------------------------
------------------------------------------------------------
------------------------------------------------------------
-------F------------------L-------------L-------------------
------------------------------------------------------------
------------------------------------------------------------
------------------------------------------------------------
------------------------------------------------------------
------------------------------------------------------------
--------------------------------------------------------TTYH
PSHG-----------WNMQH----------------------------------------
--------------------------------------------------LLNLLAPFGR
MNVF--QEIVWFV--SP-HQ-RLDQLDEFIMRIDEAFGKSATQTVVNNNTEMRMIYSSAR
RNHMSF-----VF-TTGAE--------DPIMKVFSKVLLGRH-FYVS----MVIYV----
DKVGDMHPIYDLLTFAYNQQFFN--------------S-M----VHFESME---------
------------------------------------------------------------
--------------------------G-----VNQLFGVSKFP------V------MSFE
NRTD---F----L--KY---M-GKIWK-Q-VQ-NAR-----S------------------
------------------------------------------------------------
-----------------DVGGFGF----------T---------T-PLRQD---LPH---
----------L-----------F-------------------------------------
----Q------------S------------------------------------------
--------QGHYDGSTYRIIETFVRFINGSFKEL---------------IM----P----
P-----------DSL---------G-----G-QV-------I-N-MK-DA----------
--LQLIR-ERK-MEF-CA-HA--YALFMS-DE----ELEKSYP--L-LV-VQ-WCLMVPL
-------YN---SV---STYFYPLQPF------DWNVWF--F-A-LG----ALLA---L-
VLL-EL----MW---------------------LR-------------------------
------------------------------------------------------------
----------------------M--FGG--------------------------------
-------------------------------------WS-----G---YRGAVL---N--
-----S-FCY--IIN------V---PI-EGQ--LQ-QP--CL--LRFLLLATVF-FHGFF
LSAYYTSNLGSILTVNLFHAQINTMNDIVSAQL-P-------V--------------MI-
---I----D---Y------EM---------------E---FL----L-------------
------------------------------------------------------------
--------------NLNKELP----Q----------E-FLELLR-PVDSAVFSEH-Q---
-TS--FN-SSFAY--F-VTE---DHWE------FL----DEQQKHLKQRLFKLS-S-ICF
---GSYHLAFPLQMDSSLWRDIEYFTFRIHSSGLLNFYARS-----------S-------
------FG------------------------S---A-----------------------
-------L--------------H-AG--LVQ----RM--P------DTQ-EYTSAGLQHL
AIAFILLLVMSFLAGIV----------------------------------------FVL
ETL---------------------------------------------------------
------------------------------------------------------------
------------------------------------------------------------
------------------------------------------------------------
------------------------------------------------------------
------------------------------------------------------------
------------SR
>DmelIR56d 632 bp
MDN--RA-----------------------------------------------------
--------------------------------A---------------------------
-----------------------------E------------------------------
------------------------------------------------------------
------------------------------------------------------------
-----------------------------------------L------------------
------------------------------------------------------------
-----------------------------I------------------------------
------------------------------------------------------------
------------------------------------------------------------
------------------------------------------------------------
-------L-RERNIFPTNGSDNITLLN-------------N-------------M-----
------------------------------------------------------------
------------------------------------------------------------
------------------------------------------------------------
------------------------------------------------------------
------------------------------------------------------------
---------------------------------FVLEMFYRITQ----------------
---------------LYHFK----------------------------------------
--------------------------------------------------NFIFYISERL
DLNN--KDSQEFF-HNFW---TYFPMAPNLIITREHHLGIPMMQFISTPSLVMVFTTGKD
DPIMEL-----AS-----HNQQG----IHWLKTIFVLFPSLQ-SRDF----ETNPE----
SLAQFTAEIKDVYDWVWRKQFIN--------------T-F----L-----I---------
------------------------------------------------------------
--------------------------T----IKDNVFILDPYP------T------P---
---S---I----VNKTG---V-WQAEE-F-FH-KYA-----K------------------
------------------------------------------------------------
-----------------NMKGYLV----------R---------T-PILYD---MPR---
----------V-----------F-------------------------------------
----K------------S--------D----R-PTNR-----------------------
----Y-E-KNFIHGTSGNLFLGFLEFVNATLMDT---------------S----------
------------ANV---------T-----A-DY-------L-N-MT-NL----------
--LDLVS-QGV-YET-LI-HS--FTEITT-KF----VVSYSYP--I-GI-ND-CCIMVPY
-------RN---QS---PADQYMHEAL------QENVWV--L-I-SL----FTLY---I-
TVA-IY----LCS---------------------P-------------------------
------------------------------------------------------------
-----L----R-----------P-------------------------------------
---------------------------------------R----D---LSAAFL---Q--
-----S-ICT--LTY------S---VPTF-I--IR-TP--TL--RMRYLYILLA-IWGIV
TSNLYISRMTSYFTTAPPVRQINTVQDVVEANL-R-------I--------------KM-
---L----A---I------EY---------------E---RM----A-------------
------------------------------------------------------------
--------------KSPLQYP----E----------S-YLNQVD-LVDKHMLDLH-R---
-DP--FN-TSFGY--T-VSS---DRWR------FL----NLQQLHLRKPIFRLT-E-ICE
---GPFYHVFPLHKDSHMRSVMTEYIMIAQQAGLMNHWERE-----------T-------
------FW------------------------E---A-----------------------
-------V--------------H-LH--RIH----VH--L------FDD-EPMALSLDFF
SSLLRTWTLGLILAGLA----------------------------------------FAA
EMKW--------------------------------------------------------
----H-------E-H---------------------------------------------
------------------------------------------------------------
---------------------------------VTFKRRPVIRI----------------
------------------------------------------------------------
---------T----------------------------------------RKPRSFL---
-R-------RFMKL
>DmelIR60a 716 bp
MWC--NN-----------------------------------------------------
--------------------------------P---------------------------
-----------------------------G------------------------------
------------------------------------------------------------
------------------------------------------------------------
-----------------------------------------L------------------
------------------------------------------------------------
------------------------------------------------------------
------------------------------------------------------------
------------------------------------------------------------
------------------------------------------------------------
------------------------------------------------------------
------------------------------------------------------------
------------------------------------------------------------
------------------------------------------------------------
----------------III-----------------------------------------
------------------------------------------------------------
------------------------------------------------------------
------------------------------------------------------------
------------------------------------------------------------
------------------------------------------------------------
-----------------------------IFLGQILNLCQGI-VNLS----NETAN----
TVIFMLPEKDLGPDVWKAGVGCL--------------D-S----F-----AQIFFFRNPK
ERFTRAYNLMLVHAFHLSSPADQIQEGFSKLINEAVTNPGPPDREELFQMRVASDYNITN
GTEDKGELILADNYVIVVDSVDRLKELMKKKIVEMRSWNPGAR------F------LVLF
HNATCRNRPLGVASNIF---K-DLMEM-F-YV-HRV-----A------------------
------------------------------------------------------------
-----------------LLYANST----------M---------N-YNLLV---NDY---
----------Y-----------SNVNCRILNVQSVGQCHDGKLYPNNAVVKASMQDYVSG
FSPRN------------CTFFACSSIS----A-P--F-----------------------
----V-E-ADCILGLEMRILGFMKNRLKFDVNQT------CSLESRGEMDG---------
---------------------------------P-------A-N-WT-GL----------
--LGKVQ-NNE-CDF-VF-GG--YY--PD-NE-VADHFWGSDT--Y-LQ-DA-HTWYIKM
-------AD---RR---PAWQALVGIF------EAYTWI--G-F-IL----ILII---S-
WL--FW----FTL---------------------V-------------------------
------------------------------------------------------------
-----M----I-----------L--PEPK-------------------------------
------------------------------------------------YYQQLS---LTA
I--N-A-LAV--TIS------I---AV---Q--ER-PI--CE--TTRLFFMALT-LYGLN
VVATYTSKMIATFQDPGYLHQLDELTEVVAAGI-P-------F--------------G--
---G--------H------EES-------------RD---WF----E-------------
------------------------------------------------------------
--------------------N----DDDM----WIFN-GYNISP-EFIPQSKNLE-A---
--V--KWGQRCIL--S-------NRMY------TM----QSP-------LADVI-YAFPN
NV-FSSPVQMIMKAGFPFLFEMNSIIRLMRDVGIFQKIDAD-----------F-------
-----RYN------------------------NTYLN-----------------------
-------R--------------I-NK--MRP--------Q------FPE-TAIVLTTEHL
KGPFFILVVGSCWAALT----------------------------------------FIG
ELII--------------------------------------------------------
----H-------R-W---------------------------------------------
------------------------------------------------------------
-------------------------------------------RTQLVSTSEQQDRRSDK
RRRRRRRRKPEKDNRWQRQVQVAPVVR-------------------------FTPVKR--
-----RKVFQ--------------------------------------------------
-G-------QTSQK
>DmelIR60b 577 bp
MRR--SL-----------------------------------------------------
--------------------------------Y---------------------------
-----------------------------L------------------------------
------------------------------------------------------------
------------------------------------------------------------
-----------------------------------------I------------------
------------------------------------------------------------
-----------------------------I------------------------------
------------------------------------------------------------
------------------------------------------------------------
------------------------------------------------------------
-------A------------------I-------------G-------------L-----
------------------------------------------------------------
------------------------------------------------------------
------------------------------------------------------------
------------------------------------------------------------
------------------------------------------------------------
------------------------------------------------------------
------------------------------------------------------------
-------------------------------------------------VDVHCVSLRYI
LNALENELQYRAIL-LVES--ASEIESCWEQKYIQGAVPILNFNANQSLYLKDALNTNIL
ALV--C-----LN--E-NVE-------STMQALYENLEDMRD-TPTI----LF-------
-V-LSDSKVQDVFLECLRRKMLN--------------V-L----A-----F---------
------------------------------------------------------------
--------------------------KGL--DRGFVYSFRAFP------T------F---
---R---V----I--ER---NVMDILQ-Y-FE-QQL-----E------------------
------------------------------------------------------------
-----------------DLGGHTL----------T---------T-LPDNI---IPR---
----------T-----------V-------------------------------------
----V------------Y--------K----S----P-----------------------
----D-G-SRQLAGYLYPFLRNYVSTINATLKVC---------------W----------
H--LVPEDGMIQ---------------------------------LG-EV----------
--VRLSE-IHD-VDF-PL-GM-------H-GI-EHGSTSQNVP--L-EV-SS-WFLMLPM
-------EP---SL---SRAQFFIML-------GF-EKV--T-P-V------LLL---L-
TIL-LS----TAH---------------------R-------------------------
------------------------------------------------------------
-----I---EM-----------G--LRP--------------------------------
---------------------------------------------------SWR---CYV
LGDR-V-LQG--TLG------Q---AF---F---L-PR--RLSVKLMLVYSLIL-LNGFT
FSNYSITSLETWLVHPPSGHPIHSWEQMRTLNL-K-------V--------------LI-
---V----P---S------ELD-------------SMT-KAL----G---KQ--------
-------------------FT-------E-------------------------------
-------------------SN----SDL-------------FEL-S-KSGNFQDK-R---
-LA--MD-QSYAY--P-VTC---TLWP------LL----EHAQIRLPKPEFRRS-REMVL
-I-PLLIMAMPLPKNSMFHKSLNRYRALTHQSGLYEFWFKR-----------S-------
------FN------------------------E---L-----------------------
-------V--------------A-LR--KIH----YK--VNG----DHQ-IYRDFEWQDF
SYVWLGFVGGTIASILV----------------------------------------LLA
EIGY--------------------------------------------------------
----H-------R-W---------------------------------------------
------------------------------------------------------------
------------------------------------------------------------
------------------------------------------------------------
------------------------------------------------------------
---------QLNQN
>DmelIR60c 477 bp
MEMRLAL-----------------------------------------------------
--------------------------------F---------------------------
-----------------------------F------------------------------
------------------------------------------------------------
------------------------------------------------------------
-----------------------------------------T------------------
------------------------------------------------------------
------------------------------------------------------------
------------------------------------------------------------
------------------------------------------------------------
------------------------------------------------------------
------------------------------------------------------------
------------------------------------------------------------
------------------------------------------------------------
------------------------------------------------------------
------------------------------------------------------------
------------------------------------------------------------
------------------------------------------------------------
------------------------------------------------------------
------------------------------------------------------------
------------------------------------------------------------
----------------------------------------------------F-------
-ACLAGAHDGSLRNMLKSLEDEL--------------G-Y----R-----T---------
------------------------------------------------------------
--------------------------ILL--LEGFVYSFKAFP------T------L---
---R---V----V--KR---RVKDVRR-Y-FE-PQL-----E------------------
------------------------------------------------------------
-----------------DLGGCVL----------K---------V-VPDGI---MPR---
----------T-----------M-------------------------------------
----V------------Y--------Q----G----E-----------------------
----D-G-ELQMGGYLSHFIRNYVSTINASLQIR---------------W----------
D--LFP---EDG---------------------------------DF-DM----------
--DSLTG-SNH-VDF-PL-GL-------G-SL-SFQTLHKDVA--M-EI-SS-WFLMLPM
-------EP---SL---PRARFFIRF-------GISLYL--I-P-L------IIL---L-
AIV-LS----NAH---------------------R-------------------------
------------------------------------------------------------
-----F---EA-----------G--LTP--------------------------------
---------------------------------------------------SWR---CCS
MGNT-V-LRG--VLA------Q---AF---V---L-PK--GLSPKLMFVYWLLL-VSGFF
VSNYVIVYLTAWLIQPPTSDPVTDFDQMRRAKL-K-------I--------------LM-
---V----P---T------DMD-------------YLK-SIR----G---AE--------
-------------------YV-------D-------------------------------
-------------------AH----SDV-------------FQT-A-DSTDFQTQ-R---
-MS--ME-LHFAF--S-VTG---TLWP------LL----RQAQVKLHRPIFRRS-KEMVF
-L-PFVIMGMTMPNNSIFLSSLKQYRLRTSEAGLYLLWFKK-----------S-------
------FS------------------------E---L-----------------------
-------V--------------A-IH--KIS----YK--EDW----VHD-SYSDLKWEDF
LFAWLGFLGGTTVSCLA----------------------------------------LLA
EIGY--------------------------------------------------------
----H-------R-W---------------------------------------------
------------------------------------------------------------
-------------------------------------------L----------------
------------------------------------------------------------
------------------------------------------------------------
-W-------KRTHQ
>DmelIR60d 574 bp
MRL--AI-----------------------------------------------------
--------------------------------Y---------------------------
-----------------------------V------------------------------
------------------------------------------------------------
------------------------------------------------------------
-----------------------------------------A------------------
------------------------------------------------------------
-----------------------------F------------------------------
------------------------------------------------------------
------------------------------------------------------------
------------------------------------------------------------
-------L--------------------------------S-------------S-----
------------------------------------------------------------
------------------------------------------------------------
------------------------------------------------------------
------------------------------------------------------------
------------------------------------------------------------
------------------------------------------------------------
------------------------------------------------------------
-------------------------------------------------IGNRSGFLSSL
LMSLGKELHYKTIL-----L-VGGSSTCWSLEPFETGVPILNLRGENNAYPQDTFNSQML
ALA--C-----LQ-----T-ESE----DAVKLLYRSLKDMRD-TPTL----LF-------
-ASSEEHIHDTLFLGCFRENMLN--------------V-L----A-----L---------
------------------------------------------------------------
--------------------------TAS--SKEFIYSYQAFP------T------F---
---R---V----I--KR---KLVEIHR-Y-FE-PQL-----K------------------
------------------------------------------------------------
-----------------DLGGHIV----------S---------A-LPGNI---MPR---
----------T-----------M-------------------------------------
----C------------Y--------R----N----A-----------------------
----E-G-ERQLAGYLNTFIRNYVESINGTLRIS---------------W----------
G--LV-PEDDMR---------------------------------HL-TI----------
--SRLSK-IQH-VDF-PL-GI-------I-PL-YNKTDKQHVY--M-EI-SS-WFLMLPM
-------ET---SV---PRAHLFVKL-------GLE-RL--L-P-I------IVV---V-
GAV-LG----NAH---------------------R-------------------------
------------------------------------------------------------
-----I---EV-----------G--LGP--------------------------------
---------------------------------------------------SWR---CYY
LADK-V-LRG--ALA------Q---PI---V---L-PR--RLSPKLMLIYSLLL-LSGFF
LSNYYMASLTTWLVHPPASDRILEWDQLRYLHL-K-------V--------------LT-
---I----P---E------EFK-------------YMS-LIL----G---TD--------
-------------------FM-------T-------------------------------
-------------------AY----GSI-------------FQL-T-NSTDFQRR-R---
-IS--MD-PSYAY--P-VTT---SLWP------FL----ELSQVRLRRPLFRRS-YDMVL
-Q-PFQVMSLPLPRNSIFHKSLLRYAALTRETGLYYYWFRR-----------S-------
------YY------------------------E---L-----------------------
-------V--------------A-LG--KIS----YK--EEE-----GN-PYCDLKWNDF
RIVWLAFLGGTIISCLA----------------------------------------LLL
EVAH--------------------------------------------------------
----Y-------R-W---------------------------------------------
------------------------------------------------------------
-------------------------------------------H----------------
------------------------------------------------------------
------------------------------------------------------------
-L-------GNSSL
>DmelIR60e 547 bp
MIS--FL-----------------------------------------------------
--------------------------------L---------------------------
-----------------------------V------------------------------
------------------------------------------------------------
------------------------------------------------------------
-----------------------------------------S------------------
------------------------------------------------------------
-----------------------------V------------------------------
------------------------------------------------------------
------------------------------------------------------------
------------------------------------------------------------
-------L------------------L-------------C-------------L-----
VGASDS------------------------------------------------------
------------------------------------------------------------
------------------------------------------------------------
------------------------------------------------------------
------------------------------------------------------------
------------------------------------------------------------
------------------------------------------------------------
--------------------------------------------------ESMQVQVLQD
LNLA--LQTELNVFID-F-E-CCATSEILHKLDSPRILLSSNSREARDLRIRGNFTESTL
IIV--SVMDSDLN------P-------LVASLLPRLLDELHE-LHIV----FL-------
SNEEPGFPKQDLYTYCFKEGFVN--------------V-I----L-----M---------
------------------------------------------------------------
----------------------------S---GKGLYSYLPYP------S------I---
---Q---P----I--SL-----SNVSEYFDRA-RII-----R------------------
------------------------------------------------------------
-----------------NFQGFPV----------R---------I-LRSTL---APR---
----------D-----------F-------------------------------------
----E------------Y--------S----N----E-----------------------
----Q-G-GLVRAGYLFTAVKELTYRYNATIESV---------------PIPDLPE----
Y---------DV---------------------------------YL-AV----------
--AEMLH-TKK-IDI-V--CY-------F-KD-FSLEVAYTAP--L-SI-IR-EYFMAPH
-------AR---PI---SSYLYYSKPF------GWTLWA--V-V-IS----TVLY---G-
TVM-LH----LAA---------------------R-------------------------
------------------------------------------------------------
-----G-------------------ARV--------------------------------
---------------------------------------------------EIG---KCL
L--Y-S-LS--HILY------N---CH---Q---K-IR--VAGWRDVAIHGILT-IGGFI
LTNVYLATLSSILTSGLYDEEYNTLEDLARAPY-P-------S--------------LH-
---D----E------------Y-------------YRSQMKA----K---TF--------
-------------------LP-------E-------------------------------
-------------------RL----RRN-------------SLS-L-NATLLKAY-R---
-DG--LN-QSYIY--I-LYE---DRLE------LI----LMQQYLLKTPRFNMI-RQAVG
----FTLESYCVSNSLPYLAMTSEFMRRLQEHGISIKMKAD-----------T-------
------FR------------------------E---L-----------------------
-------I--------------H-QG--IYT----LM--R-D----DEP-PAKAFDLDYY
FFA---------------------------------------------------------
------------------------------------------------------------
------------------------------------------------------------
------------------------------------------------------------
------------------------------------------------------------
------------------------------------------------------------
------------------------------------------------------------
-----------FVL
>DmelIR62a 606 bp
MYL--QF-----------------------------------------------------
--------------------------------L---------------------------
-----------------------------F-A----------------------------
------------------------------------------------------------
------------------------------------------------------------
-----------------------------------------L------------------
------------------------------------------------------------
-----------------------------F------------------------------
------------------------------------------------------------
------------------------------------------------------------
------------------------------------------------------------
-------L----------------------------------------------------
------------------------------------------------------------
------------------------------------------------------------
------------------------------------------------------------
------------------------------------------------------------
------------------------------------------------------------
-----------------------------------------------------------S
RYQIVATENF--DRAFELAL----------------------------------------
--------------------------------------------------FLDRIGRVHR
LHAITIVNSLGSV--DPS-YLDDLHRGLMCNSSNHFYMLPQMTATDKDSSHVHFSSLQDE
ETI--Y-----LV--------FARDSKDAVIYLQAERARGRRYTRTM----FL------L
RKQESQKDIKYFFELLWKLQFRS--------------A----------------------
------------------------------------------------------------
---------------------------LVVVAARNFYQMDPYP------T------V---
---R---V----I--RMRRLSSYDPHH-V-FPPANR-----K------------------
------------------------------------------------------------
-----------------NFRGYRM----------R---------L-PVQQD---VPN---
----------T-----------F-------------------------------------
----W------------Y--------K----N----R-------------R---------
----T-K-AWELAGLGGILINQLMMHLNVTMDLF---------------RF----E----
V-----------NGS---------S--------L-------L-N-MA-AL----------
--TDLIV-KGK-VEL-SP-HL--Y---DT-LQ-SNTSVDYSYP--T-QV-AP-RCFMIPL
-------DN---EI---SRSLYVFLPF------SLTMWL--C-L-LF------VL---L-
VVH-FV----YVR---------------------R-------------------------
------------------------------------------------------------
-----L---------------IP-------------------------------------
------------------------------------------------------------
D--G-H-FWA--ILG------VPGAGQ-V-R---Y-GN--RK--PVRRFSTFLILFGIFI
LGQTYSTKLTSSLTVTLIRRPDNSLEELFLLPY-R-------I--------------LV-
---L----P---T------D----------------------------------------
-------------------VYA---IVDS-------------------------------
-------------------LG----HAEQ------F--STKFSC-T-DAENFSQK-R---
-IS--MH-PEYIY--P-IST---IRWR------FF----DMQQRFLRKKRFYFS-K-ICH
-G--SFPYQYQLRVDSHLKDALHRFLLHVQQAGLHDLWLDT-----------C-------
------YR------------------------K---A-----------------------
-------H--------------R-MG--YLKDFSTLA--ELE----EKL-RLRPLALNLL
VPAFSLFLCGMLGSGIA----------------------------------------FLV
EIRH--------------------------------------------------------
----S-------F-G---------------------------------------------
------------------------------------------------------------
-------------------------------------CRQKPPS----------------
------------------------------------------------------------
---------I--------------------------------------------------
-N-------RNPGD
>DmelIR67a 583 bp (internal STOP codon)
MLP--IL-----------------------------------------------------
--------------------------------V---------------------------
-----------------------------P------------------------------
------------------------------------------------------------
------------------------------------------------------------
-----------------------------------------V------------------
------------------------------------------------------------
-----------------------------L------------------------------
------------------------------------------------------------
------------------------------------------------------------
------------------------------------------------------------
-------L------------------L---------------------------------
------------------------------------------------------------
------------------------------------------------------------
------------------------------------------------------------
------------------------------------------------------------
------------------------------------------------------------
------------------------------------------------------------
------------------------------------------------------------
--------------------------------------------------FNETSWINPI
LTSI--YKDRHHE--TV-LL-LQHSQHGNASGLERFPWPVFSFNEQMDFYVRGKYNSEML
VLIWQT-----GN-----SDWDL----DLWQALDRSLLNMRK-VRVL----L--------
LRKWEKIPTADVAATAEHLLFLH--------------V-A----V-----I---------
------------------------------------------------------------
--------------------------G----QGNRIYRLQPYA-----------------
--------PQSWL--QV---D-PIESP-I-FI--KI-----R------------------
------------------------------------------------------------
-----------------NYFGRYI----------V---------T-LPDQF---PPR---
----------S-----------I-------------------------------------
----V------------Y--------R----N-P--K-----------------------
----T-D-EIQMTGYVYKFLLEFIRIYNFTFRWQ---------------RP----I----
--------------V---------Q-----G-ER-------M-N-LI-LL----------
--RNMTL-NGT-INL-AI-S---LC--GF-E--TPSLGVFSDV--Y-DM-EE-WYIMVPR
-------AQ---EI---SIADVYVV--MV----SGNFLI--V-LII---------FYFI-
FTI-LD----TCF---------------------G-------------------------
------------------------------------------------------------
-----P----L-----------L-------------------------------------
---------------------------------------L----KERVDWSNLMLNER--
-----M-ISG--IMG------Q---SF-N-M--SA-RN--TI--SSKVTNATLF-LLGLV
LSTLYAAHLKTLLTKRPTSQQISNFKQLRDSPV-T-------V--------------FF-
---E----E---A------ER---------------F---YL------------------
------------------------------------------------------------
-------------KHAWDRPI----R----------Y-IKDQLN-FRETIEYNAL-R---
-MG--LN-RSNAF--S-ALT---SEWM------IV----AKRQELFKQPIFTVQ-PELRV
-IQTSVLLSLVMQSNSIYEDHINDLIHRVQSAGIVEYWKHQ-----------T-------
------LR------------------------E---M-----------------------
-------I--------------T-MG--MIS----QK--DPF----PYV-AFREFKVGDL
FWIWLLWVSFLFMSFVI----------------------------------------FLC
ELLV--------------------------------------------------------
----D-------C-F---------------------------------------------
------------------------------------------------------------
-------------------------------------------I----------------
------------------------------------------------------------
---------S----------------------------------------K---TLI---
-R-------NKRPH
>DmelIR67b 574 bp
MEL--LY-----------------------------------------------------
--------------------------------L---------------------------
-----------------------------N------------------------------
------------------------------------------------------------
------------------------------------------------------------
-----------------------------------------T------------------
------------------------------------------------------------
-----------------------------L------------------------------
------------------------------------------------------------
------------------------------------------------------------
------------------------------------------------------------
--Q---SL------------------S-------------L-------------L-----
------------------------------------------------------------
------------------------------------------------------------
------------------------------------------------------------
------------------------------------------------------------
------------------------------------------------------------
------------------------------------------------------------
------------------------------------------------------------
---------------------------------------------------EGNRLVQTV
QELN--NIYQTEL--NVF-LEFGNGADILESAQGTFVPTLWIKNPQNQKVMKGNFTSCTL
TIL--Y-LEDEHL-------------DRGLYYLANWLWEYHH-LEVL----IF-------
FNGGSYDKLIQIFSRCFNEGFVN--------------V-L----V-----M---------
------------------------------------------------------------
--------------------------LPG---SDELYTFMPYQ------D------L---
---K---I----L--NL----KSIKEFYS-LS-RKK-----M------------------
------------------------------------------------------------
-----------------DLNGYNI----------T---------SGLVIAG---APR---
----------W-----------F-------------------------------------
----S------------F--------R----D----R-----------------------
----Q-N-RLILTGYMLRMIVDFTNHFNGSVRLM---------------N----------
V---------LT---------------------------------VN-DG----------
--LELLA-NRT-IDF-F--PF-------L-IR-PLKSFSMSNI--L-YL-EN-CGLIVPT
-------SR---PL---PNWVYLLRPY------AFDTWI--A-W-LI----MLIY---C-
SLA-LR----ILS---------------------K-------------------------
------------------------------------------------------------
-------------------------GQI--------------------------------
---------------------------------------------------SIS---AAF
L--K-V-LRLVMYLS------G---SR---D---M-GT--RPTTRRLFLFVILT-TSGFI
LTNLYVAQLSSNSAAGLYEKQINTWEDLDKSDS-I-------W--------------PL-
---I----D---V------DI----------------KTMEK----L---IP--------
-------------------DR-------T-------------------------------
-------------------KL----LKK-------------IVP-T-LEADVDTY-R---
-RN--LN-TSCIH--S-GFF---DRID------FA----LYQQKFLRFPIFRKF-PHLLY
----QQPLQISAAFGRPYLQLFNWFVRKIFESGIYLKMKDD-----------A-------
------YR------------------------H---G-----------------------
-------I--------------Q-SG--LLN----LA--FRD----RHL-EVKSNDVEYY
YLIAGLWFGGLTLATVC----------------------------------------FLL
ELLI--------------------------------------------------------
----G-------Y-A---------------------------------------------
------------------------------------------------------------
-------------------------------------------K----------------
--------------------------------I---------------------------
------KVTI----------------------------------------------S---
-C-------KMNIM
>DmelIR67c 573 bp
MFC--WL-----------------------------------------------------
------------------------------------------------------------
-----------------------------I------------------------------
------------------------------------------------------------
------------------------------------------------------------
-----------------------------------------F------------------
------------------------------------------------------------
-----------------------------L------------------------------
------------------------------------------------------------
------------------------------------------------------------
------------------------------------------------------------
------NI------------------I-------------L-------------L-----
------------------------------------------------------------
------------------------------------------------------------
------------------------------------------------------------
------------------------------------------------------------
------------------------------------------------------------
------------------------------------------------------------
------------------------------------------------------------
---------------------------------------------------SDRSESWSA
REVI--HQFNHDQQLQ-L-N-IYLDCNDVELQIGQEVSNLFVNSTADKMKILGRFSSHSL
IIA--C-----FK-----D--------STRNRTLNGVKELLW-GLQY----LP-------
ILFVVDSNMDFYFQQALRHGFIH--------------V-L----A-----L---------
------------------------------------------------------------
--------------------------NFM---NGSLYTYKPYP------K------V---
---E---V----H--Q-----IKDMQKFY-KL-TKL-----R------------------
------------------------------------------------------------
-----------------NLQGQAV----------R---------T-TVETM---TPR---
----------C-----------F-------------------------------------
----R------------Y--------R----N----R-----------------------
----H-G-QLVYAGYMYRMVKEFISTYNGTEEHV-----------FGNVD----------
T---------VP---------------------------------YK-EG----------
--LAALK-NGE-IDM-MPRII-------H-AL-EWYYFYRSHI--L-YN-IK-TYIMVPW
-------AE---PL---PKSLYFIQPF------RGTVWI--T-I-MV----SFVY---A-
SIV-IW----WIR---------------------Y-------------------------
------------------------------------------------------------
-----R----Q-----------Q--GNS--------------------------------
---------------------------------------------------SLT---QSF
M--D-V-LQLLFQLP------L---SK---I---W-HF--NMGTHQVVSFIVLF-VFGFM
LTNLYTAQLSSYLTTGLFKSQINTFDDLFREKR-T-------L--------------LV-
---E----S---F------DAE-------------VLHNMTK----E---KI--------
-------------------IQ-------K-------------------------------
-------------------EF----ESI-------------ILI-T-SIEEVFKH-R---
-KS--LN-TSYAY--E-AYE---DRIA------FE----LSQQRYLRVPIFKIL-KEVYD
----QRPVFVALRHGLPYVELFNNYLRRIFESGIWIKLQED-----------S-------
------FL------------------------E---G-----------------------
-------I--------------A-SG--EIS----FR--K-S----KSR-EIKIFDKDFY
FFAYILLGMGWCVSTIA----------------------------------------LFL
ELWS--------------------------------------------------------
----F-------K-Y---------------------------------------------
------------------------------------------------------------
-------------------------------------------S----------------
------------------------------------------------------------
---------V----------------------------------------------T---
-N-------VLHEG
>DmelIR68a 704 bp
MRC--LW-----------------------------------------------------
--------------------------------I---------------------------
-----------------------------L------------------------------
------------------------------------------------------------
------------------------------------------------------------
-----------------------------------------I------------------
------------------------------------------------------------
-----------------------------V------------------------------
------------------------------------------------------------
------------------------------------------------------------
------------------------------------------------------------
-------A-F----------------I-------------S-------------L-----
------------------------------------------------------------
------------------------------------------------------------
------------------------------------------------------------
-----------AMATS--------------------------------------------
------------------------------------------------------------
------------------------------------------------------------
------------------------------------------------------------
------------------------------IP----------------------------
------------------------------------------------------------
-----------------------------IPIANPAPLSGYE-MQLK----IL--LQK--
ILWVANVKRCFAVITDDLHYPIY--------------D-R----I-----FFESVGRRVI
PFFVMRTNESDDLQRPSRQVELFVKAIKSSDCELNVITILNGWQVQRFLGYIYDNRSLNM
QKKFVLLHDLRLFESDMIHLWSVFIDAIFLKRQLDNKYTISTI------A------FPGI
LSGVLVMKNIANWELGK---G-LNGRI-L-FA-DKT-----S------------------
------------------------------------------------------------
-----------------NLFGTSL----------P---------V-AISEH---VPM---
----------V-----------L-------------------------------------
---------------------------------W--A-----------------------
----N-A-TKSFQGVEVEIMNALGKALNFKPVYYKPNQTENMDWTELDGGA----S----
V---------AYGSG---------NPDGYAQNGT-------H-I-DS-ML----------
--VDEVA-AHS-ARF-AI-GD--LH--LF-QV-YLKLVELSAP--H-NF-EC-LTFLTPE
-------SS---TD---NSWQTFILPF------SAGMWV--G-V-LL----SLFV---V-
GTV-FY----AIS---------------------F-------------------------
------------------------------------------------------------
-----L----N-----------------------------------------AIINGNVS
SEFFRCLRPNRNVPMDPKIYRRISFRIAISR-YRSSKGDR----MPRDLFDGYT---NCI
L--L-T-YSM--LLY------V---AL---P--RM-PR--NW--PLRVLTGWYW-IYCIL
LVATYRASFTAILANPAARVTIDTLEDLLRSHI-P-------P--------------ST-
---G----A----------TEN-------------RQ---FF----L---EA--------
-------------------ND-------E-------------------------------
-------------------VA----RKVG----E------KMEV-FGYSDDLTSR-I---
--A---K-GQCAYYDN-EFY---LRYL------RV----ADE-------SGSAL-HIMKE
CV-LYMPVVLAMEKNSALKPRVDASIQHLAEGGLIAKWLKD-----------A-------
------IE------------------------H---L-----------------------
-------P--------------A-EA--------------------LAQ-QEALMNIQKF
WSSFVALLIGYVISMLT----------------------------------------LLA
ERWH--------------------------------------------------------
----F-------------------------------------------------------
------------------------------------------------------------
------------------------------------------------------------
-----------------------KHIV-------------------------MKHPMYDV
YNPSLYYNFK--------------------------------------------------
-R-------IYPQH
>DmelIR68b 635 bp
MKF--LV-----------------------------------------------------
--------------------------------G---------------------------
------------------------------------------------------------
------------------------------------------------------------
------------------------------------------------------------
-----------------------------------------L------------------
------------------------------------------------------------
-----------------------------L------------------------------
------------------------------------------------------------
------------------------------------------------------------
------------------------------------------------------------
-------L----------------------------------------------------
------------------------------------------------------------
------------------------------------------------------------
------------------------------------------------------------
------------------------------------------------------------
------------------------------------------------------------
------------------------------------------------------------
-----QWYLPGIYALAEIAC----------------------------------------
--------------------------------------------------RIAVEQNVQV
TYLY--RCASCPAS-FDAD--YSALELDLYRCVGSRLPVITRNMEAHELEPFRRTDSLSI
FQI--P-----AA-EKGDSL-------VRRILDMLNPHQRRKHMHKY----LF------V
WPNAGRHQLLRLFRGSWAKKLLY--------------G-L--------------------
------------------------------------------------------------
---------------------------AITGRENGTFDFDPF------------------
---A---W----G--GLQVIQRLDGEV-P-YA-RKV-----K------------------
------------------------------------------------------------
-----------------DLRGYPL----------R---------F-SMFTDPLMAMP---
----------R-----------S-------------------------------------
--------------------------------------------------P---------
----V-E-TAGYQAVDGVAARVVGEMLNASVTYV---------------FP----E----
D--------NESYGR---------C----L--PN-------G-N-YT-GV----------
--VSDIV-GGH-THF-AP-NS--RF--VL-DC-IWPAVEVLYP--Y-TR-RN-LHLVVPA
-------SA---IQ---PEYLIFVRVF------RRTVWY--L-L-LV----TLLV---V-
VLV-FW----VMQ---------------------R-------------------------
------------------------------------------------------------
-----L----Q-----------R-------------------------------------
---------------------------------------RIPRRGVIQFQATWY---EIL
E--M-F-GKT--HVG------E---PA---G--RL-SS--FS--SMRTFLMGWI-LFSYV
LSTIYFAKLESGFVRPSYEEQVDRVDDLVHLDV-H-------I--------------YA-
---V----T---T----MYD----------------------------------------
-------------------AV-------R-------------------------------
-------------------SALTEHQYGLLENRSRQ--LPLGIATS-YYQPVVR------
--R--RD-RRAAF--I--MRDFHARDF------LA----ITYDSQAERPAYHIA-R-EYL
-R--SMICTYILPRGSPFLHRLESLYSGFLEHGFFEHWRQM-----------D-------
------LI------------------------T---R-----------------------
-------VGASPDAEEFLEDLGD-QT--DTD----SGSNELA----IRN-KKVVLTLDIL
QGAFYLWSVGIGISCLG----------------------------------------FAV
EHAH--------------------------------------------------------
----W-------F-W---------------------------------------------
------------------------------------------------------------
-------------------------------------------R----------------
--------------------------R--------------------QTLRN--------
---------A--------------------------------------------------
-V-------EARTS
>DmelIR85a 605 bp
MSI--QW-----------------------------------------------------
--------------------------------L---------------------------
-----------------------------K-H----------------------------
------------------------------------------------------------
------------------------------------------------------------
-----------------------------------------I------------------
------------------------------------------------------------
-----------------------------L------------------------------
------------------------------------------------------------
------------------------------------------------------------
------------------------------------------------------------
-------L----------------------------------------------L-----
------------------------------------------------------------
------------------------------------------------------------
------------------------------------------------------------
------------------------------------------------------------
------------------------------------------------------------
------------------------------------------------------------
--AILVNLAG--TRENHIPL----------------------------------------
--------------------------------------------------DLKKSSIVMV
KMSQILCKARIKV-LFVY-F-ENQTSHEHTGQILKEVTKCDISNQNTPLEAVKDDGILMY
MVM--I-----TT--------NISQPLELSLIRKKSAAKHRSHVFLL----VR--D----
ADTVSDAWMRASFRQFWKIWLLN--------------I-V----I-----L---------
------------------------------------------------------------
---------------------------YWRDGRLNAYRYNPFM------D----NYL---
---I---P----V--DNKPNEVPTLEQ-L-FP-KTI-----P------------------
------------------------------------------------------------
-----------------NMQRKPL----------R---------M-CIYKD---DVR---
----------A-----------I-------------------------------------
--------------------------------------------------F---------
----W-R-QGTILGTDGLLAAYVAERLNATMMIT---------------RP---------
------------HSY---------N----N--HN-------L-S-SD-IC----------
--FLEVA-KEY-VDV-AM-NI--RF-LVP-DT-FRKQAESTVS--H-TR-DD-LCVIVPK
-------AK---TA---PTFWNIFRSF------GSLVWA--L-I-LV----SVLV---A-
NVF-CY----ILK---------------------S-------------------------
------------------------------------------------------------
------------------------------------------------------------
---------------------------------------------------EVG---RVP
M--Q-L-FAG--ALT------M---PM---T--QI-PP--NH--SIRLFLIFWL-YFGLL
ICSAFKGNLTSMMVFQPYLPDINQLGALARSHY-H-------I--------------II-
---R----P---R------H----------------------------------------
-------------------VK-------H-------------------------------
-------------------IQHFLTLGHKHESRIRE--QMLEVSDT-QMYEMMR------
--N--ND-IRFAY--L--EKYHIARFQ------VN----SRVHMHLGRPLFHLM-N-SCL
-V--PFHAVYIVPYGSPYLGFLDSLIRSSHEFGFERYWDRI-----------M-------
------NS------------------------A---F-----------------------
-------I--------------K-SG--VKV----VNRRRGS----GND-EPVVLKLQHF
HAVFALWLVGIGMACIV----------------------------------------LAW
EHLT--------------------------------------------------------
----H-------N-Y---------------------------------------------
------------------------------------------------------------
-------------------------------------------N----------------
--------------------------------L---------------------------
---------A--------------------------------------------------
-V-------TKRRD
>DmelIR87a 796 bp
MST--PE-----------------------------------------------------
--------------------------------Q---------------------------
-----------------------------R------------------------------
------------------------------------------------------------
------------------------------------------------------------
-----------------------------------------FWLA---------------
------------------------------------------------------------
--------------------------A--L------------------------------
------------------------------------------------------------
------------------------------------------------------------
------------------------------------------------------------
-------L-FLLSQHSEVRGFGINLMK-------------V-------------Q-----
------------------------------------------------------------
----------------TEDKGQEACILALLRKYFDS-----------GDGLSGSVLCINR
NYQLPNIEEQLLRGVNNYENYPWSLLITNSREG--PS----P------AKFLM--NEKPQ
CYFLIVDNLEDEDLDE--------------------------------------------
------------------------------------------------------------
---------------------------------------------------------VFE
H-----------------------------------------------------------
------------------------------------------------------------
------------------------------------------------------------
-----------------------------WKGMVNWNPLAQF-VVYL----ASLEE----
TDEEMNDLMVELLLTFINKKIFN--------------V-N----V-----IGQSEENQFY
YGKTVFPYHPDNNCGNRVISVELLDACDYPSEETDSEDENDEDEGDGAQEEDDGPQEEGD
GEQEEEDGPQEQEDGDQAKGDEGQENDDGGLENKVENEFRIGA------S------DDDE
LENDLSSNSSEPEAIIE---E-FFRAK-F-ED-KFP-----R------------------
------------------------------------------------------------
-----------------DLSGCPL----------T---------A-SFRPW---EPY---
----------I-----------FRNSEEQPVDDYYYGLQGDEDDYNDTSPNYGESDDESY
ADPGE------------DGDGAIPDTE----T-Q--S-----------------------
----G-G-KLKLSGIEYEMVQTIAERLHVSIEMQ---------------GE---------
---------------------------------N-------S-N-LY-HL----------
--FQQLI-DGE-IEM-IV-GG--ID--ED-PS-ISQFVSSSIP--Y-HQ-DE-LTWCVAR
-------AK---RR---HGFFNFVATF------NADAGF--L-I-GI----FVVT---C-
SLV-VW----LAQ---------------------R-------------------------
------------------------------------------------------------
-----V----S-----------G--FQLR-------------------------------
------------------------------------------------NLNGYF---PTC
L--R-V-LGI--LLN------Q---AI---P--AQ-DF--PI--TLRQLFALSF-LMGFF
FSNTYQSFLISTLTTPRSSYQIHTLQEIYSNKM-T-------V--------------M--
---G----TSEHV------RHL-------------NK---DG----E-------------
------------------------------------------------------------
--------------------I----FKYI----REKF-QMCYNL-VDCLNDAAQN-E---
--H--IAVAVSRQ--H-------SFYN------PR----IQR-------DRLYC-FDRRE
SL-YVYLVTMLLPKKYHLLHQINPVIQHIIESGHMQKWARD-----------L-------
--------------------------------DMRRM-----------------------
-------I--------------H-EE--ITR--------V------RED-PFKALTFDQF
RGAIAFSGGLLLVASCV----------------------------------------FAF
ELCY--------------------------------------------------------
----V-------K-Y---------------------------------------------
------------------------------------------------------------
------------------------------------------------------------
-------------------------VY-------------------------RTEKRERK
TKKITKKVHN--------------------------------------------------
-I-------KIQHD
>DmelIR94a 595 bp
MAL--PK-----------------------------------------------------
--------------------------------Q---------------------------
-----------------------------L------------------------------
------------------------------------------------------------
------------------------------------------------------------
-----------------------------------------K------------------
------------------------------------------------------------
-----------------------------F------------------------------
------------------------------------------------------------
------------------------------------------------------------
------------------------------------------------------------
--INIFLV------------------L-------------L-------------I-----
------------------------------------------------------------
------------------------------------------------------------
------------------------------------------------------------
--------------IY--------------------------------------------
------------------------------------------------------------
------------------------------------------------------------
-----------------GSS----------------------------------------
-------------------------D---------------------GTENQHEIFLNRL
LQAVHNERSVETL---FLLH-HSNLANCSLQDWNPPRIPTIRSNELTVFNVEKTFNHNAL
ALV--C-----LM-----K----NSYREILNTLAKSFDCMRQ-ERII----LM--I----
HRKSDSKFIEDITHEVKNLQFLH--------------L-IVLIVQ-----E---------
------------------------------------------------------------
----------------------KYNGQ----VFASTLRLQSFP------E----------
-------PHFKRI--RN---V-FAIQ--R-IF-YRP-----I------------------
------------------------------------------------------------
-----------------NFHGKVL----------N---------A-IPNDI----PI---
----------L-----------F-------------------------------------
------------------------------------------------------------
-------------VALNEMFTEYARRYNSTLRIQ---------------NR---------
---------------------------------------------TI-KE----------
--DIEIT-EDN-YDIDMK-IQ--LH--NS-QN-FLHHMNIAMD--I-GS-NS-LIILVPC
-------AT---EL---RGLDIFKE-L-GV---RTLTWL--A-L-LF----YIIFVLVE-
MLF-VF----ISN---------------------R-------------------------
------------------------------------------------------------
-----F----N-----------G-------------------------------------
---------------------------------------R----NFTMRYTNPLINLR--
-----A-VRA--ILG------Q---TS-P-I--SN-RY--SL--SIQHFFVFMS-LFGTL
FGGFFDCKLRSFLTKRPYYSQIENFSELRKSGV-T-------V--------------VV-
---D----H---T------TR---------------Q---FI----E-------------
------------------------------------------------------------
-------------QEINANFF----R----------D-EVPNVR-TTTIQELINH-V---
-YS--YD-RKFAF--V-ANS---IPWR------TF----REEMKSINQKILCDS-KNLTI
-L-ENVPLTFSIRRNAIFSHHLRNFIINAADSGMITCWFKM-----------A-------
------GK------------------------V---I-----------------------
-------R--------------K-HI--KTT----LR--ESE----QQP-SHLPLSFDHF
KWLWAVLCIAYVMSFMV----------------------------------------FVM
EILW--------------------------------------------------------
----S-------K-Y---------------------------------------------
------------------------------------------------------------
-------------------------------------------Q----------------
------------------------------------------------------------
---------R----------------------------------------R-----T---
-R-------SVSIV
>DmelIR94b 592 bp
MSL--IF-----------------------------------------------------
--------------------------------N---------------------------
-----------------------------L------------------------------
------------------------------------------------------------
------------------------------------------------------------
-----------------------------------------L------------------
------------------------------------------------------------
-----------------------------F------------------------------
------------------------------------------------------------
------------------------------------------------------------
------------------------------------------------------------
-------I------------------L-------------I-------------L-----
------------------------------------------------------------
------------------------------------------------------------
------------------------------------------------------------
---------------S--------------------------------------------
------------------------------------------------------------
------------------------------------------------------------
------------------------------------------------------------
--------------------------QAV-SQ-------------ETEFLQLKYLNNIVR
SMIK--LHKMETL--VI--VKHHLDNNCSLQNWNAHGMGIIRTNDQGKLIMKDTFNSRTL
AII--C-----IG------Q---NSHITLLRNVFETFGKVQQ-KKII----LW--T----
QMELKEKFFQEISKKSRDLKLLN--------------L-L----V-----L---------
------------------------------------------------------------
----------------------KAVTK----DKLLIYRLNPFP------S------P---
---H---FKRIEN--IW---T-PNDT--L-FM-DTK-----F------------------
------------------------------------------------------------
-----------------NFHGMTAVVKHDYNWTIQ---------M-GNIRK----FP---
----------I-----------S-------------------------------------
------------------------------------------------------------
-------------RIEDKEVIEFALKYNLTLQF---------------------------
------------------------------------------------------------
---FNDV-ERF-DIE-LR-KR--II--LK-SN-STQPIDSGIP--M-VF-SS-LLIVVPC
-------GN---YL---SIQDVIKV-S-GI---EK--WIFYI-I-LV----YVIFVLIE-
ITF-LG----VTI---------------------L-------------------------
------------------------------------------------------------
-----I----S-----------R-------------------------------------
---------------------------------------Q----SRHQMIPNTLVNLC--
-----A-FRA--ILG------L---PF-P-E--TR-RT--SL--SLRQLFLAIA-LFGMI
FSIFINCKLSSMLTNPCPRPQVNNFEELKTSGL-T-------V--------------VM-
---D----H---D------AE---------------N---FI----E-------------
------------------------------------------------------------
-------------KEIGVDFF----N----------Q-YMPRKV-TLTFTERAKL-L---
-FS--LK-GNHAF--T-LFS---ESFA------II----ESYQRSKGLRAHCTS-EDLIV
-A-ERVPRIYILENNSILDRPLRRFIRQMQESGITNHWLKN-----------I-------
------PS------------------------S---L-----------------------
-------E--------------K-NL---MQ----IT--IPY----DRE-RVHPLSIEHL
TWLWCILILGYSISMIV----------------------------------------FFV
EMSL--------------------------------------------------------
----K-------R-R---------------------------------------------
------------------------------------------------------------
-------------------------------------------K----------------
------------------------------------------------------------
---------K----------------------------------------N-----LENR
AP-------NICIC
>DmelIR94c 604 bp
MSK--VF-----------------------------------------------------
--------------------------------K---------------------------
-----------------------------L------------------------------
------------------------------------------------------------
------------------------------------------------------------
-----------------------------------------L------------------
------------------------------------------------------------
-----------------------------V------------------------------
------------------------------------------------------------
------------------------------------------------------------
------------------------------------------------------------
-------L------------------P-------------L-------------I-----
------------------------------------------------------------
------------------------------------------------------------
------------------------------------------------------------
--------------YL--------------------------------------------
------------------------------------------------------------
------------------------------------------------------------
----SLTK---------GSK----------------------------------------
--------------------------------------------------NPQLKFLREL
INVIEEGREIRTI--MV--IKHSRDEYCHLDQWNPRGSPILRTNEMGSIRISGYFNDQAV
ILA--C-----MG-----E----NSDYGLLKSLANAMDNMRQ-ERII----LW--S----
EREPTKMLMDYISQQADRYNFAQ--------------I-I--IVT-----M---------
------------------------------------------------------------
----------------------NEDVD----AVPSLHQLNPYP------T------P---
---RFRQITNISN--IR---R-TSFF--G-CG-LSF-----Q------------------
------------------------------------------------------------
-----------------GKTAILKESVVSNIRFKV---------W-SPSGP----IP---
----------L-----------S-------------------------------------
------------------------------------------------------------
-------------ELKDYEIVQFAVKYNLSLKLY--------------------------
-------------------------------------------------D----------
--QNESK-SDH-FDI-QL-GP--LF--IT-KD-FPTQMAFVSP--N-TA-CS-LIVIVPC
-------SP---KW---RFMDVLHK-L-GV---LK--LIGCL-L-IA----YAVFVLIE-
TLI-LW----LTH---------------------R-------------------------
------------------------------------------------------------
-----I----S-----------G-------------------------------------
---------------------------------------R----EVRLTSLNQLLNPR--
-----A-FRG--ILG------L---PF-P-E--FR-RS--SI--SLRQLFLVIS-VFGLV
YSNFVSCTLSALLTKPAQNPQVRNFKELRDSGL-I-------T--------------IM-
---D----K---Y------TH---------------S---FI----E-------------
------------------------------------------------------------
-------------KHIDPEFF----D----------H-VLPHYL-ILQKKEALRM-I---
-WN--FN-DSYSY--V-MYT---TTWK------SL----NTVQKSFDERVFCES-ESLTI
-A-WNLPRMYVLGNNSVLKWMLSRYITYMPQTGIPDSWTEQ-----------L-------
------PK------------------------V---L-----------------------
-------K--------------L-LY---NV----TS--PRR----IKE-GAVPLSIQHL
SWIWHLLFIGESIATLV----------------------------------------FIV
EILL--------------------------------------------------------
----Q-------K-S---------------------------------------------
------------------------------------------------------------
-------------------------------------------N----------------
------------------------------------------------------------
---------Q----------------------------------------H-TSNMRERS
SE-------DDDFV
>DmelIR94d 594 bp
MGQ--LH-----------------------------------------------------
--------------------------------L---------------------------
-----------------------------L------------------------------
------------------------------------------------------------
------------------------------------------------------------
-----------------------------------------L------------------
------------------------------------------------------------
-----------------------------V------------------------------
------------------------------------------------------------
------------------------------------------------------------
------------------------------------------------------------
-------A------------------L-------------V-------------L-----
L-----------------------------------------------------------
------------------------------------------------------------
------------------------------------------------------------
------------------------------------------------------------
------------------------------------------------------------
------------------------------------------------------------
-------------------S----------------------------------------
--------------------------------------------------PGGDSFYHSL
IHHLNREL------KIE--YVLLLGNFDTTWLDILWQLPVSVLQIKEHSRETYSLLENPS
HNV--L-TIAFVN------D----SPEDILEILYRNLRMLNT-QPVL----LV-------
-IRKSTIRVNSLLEWCWHHQLLK--------------V-V----A-----I---------
------------------------------------------------------------
--------------------------AQDFMESLIVYSYNPFP------V------L---
---Q---F----I--ER---RLDNSTV-I-FE-KRL-----E------------------
------------------------------------------------------------
-----------------NLHGYEV----------P---------I-ALGGS---SPR---
----------L-----------I-------------------------------------
----V------------Y--------R----D----L-----------------------
----E-G-KLIFSGPVGNFMKSFEQRYNCRLVQP--------------------------
--YPFDESAISP---------------------------------AR-DL----------
--IASVQ-NGS-VQI-AL-GA-------I-YP-QVPYTGYSYP--I-EL-MS-WCLMMPV
-------PE---EV---PHSQLYSMVF------SPMAFG--I-T-IV----AMVL---I-
SLT-LS----MAL---------------------R-------------------------
------------------------------------------------------------
-----L----H-----------G--YRV--------------------------------
---------------------------------------------------SFS---EYF
LHDS-C-LRG--VLS------Q---SF---Y---E-VL--RAPALIKAMYLVIC-LLGLL
ITSWYNSYFSTFVTSAPRFPQLTSYESIRHSNI-K-------I--------------VI-
---W----K---P------EYE-------------ML---LF----F---SE--------
-------------------NM-------E-------------------------------
-------------------KY----SSI-------------FQL-QEDYKEFLHL-R---
-DS--FD-TRYGY--M-MPM---EKWS------LM----KEQQRVFSSPLFSLQ-DDLCV
-F-HTVPIVFPMVKNSIFKEPFDRLILDVTATGLLSRWRDM-----------S-------
------FT------------------------E---M-----------------------
-------I--------------K-AG--QLG----LE--DRG----HPK-EFRAMKVGDL
IQIWRFVGWMLGLATIV----------------------------------------FLL
ELIC--------------------------------------------------------
----F-------WRH---------------------------------------------
------------------------------------------------------------
-------------------------------------------K----------------
------------------------------------------------------MWQN--
------MKYM----------------------------------------------F---
-C-------RNKNI
>DmelIR94e 611 bp
MDC--PK-----------------------------------------------------
--------------------------------W---------------------------
-----------------------------I------------------------------
------------------------------------------------------------
------------------------------------------------------------
-----------------------------------------L------------------
------------------------------------------------------------
-----------------------------S------------------------------
------------------------------------------------------------
------------------------------------------------------------
------------------------------------------------------------
-------G------------------L-------------C-------------L-----
I----S------------------------------------------------------
------------------------------------------------------------
------------------------------------------------------------
------------------------------------------------------------
------------------------------------------------------------
------------------------------------------------------------
----------------------------L-------------------------------
----------------------------V--------SGATVIELLGTLKLELDFEYVLL
MKNR--NF------SLS--DQVWNGTSLTKDVMDEVQVPVLQFNENVSYFLHNSISRRLV
TLG--F-MSDANL---------D-EHRGLLTALVANLRHMTT-SRVI----FL--V----
QSKASTDFLYELFRNCWRKKLLN--------------V-I----V-----I---------
------------------------------------------------------------
--------------------------FQDFETTSTFYSYSNFP------I------L---
---Q---I----E--ERIYETSLQTLP-I-FP-DRL-----R------------------
------------------------------------------------------------
-----------------NLHGYEM----------P---------V-ILGGT---APR---
----------M-----------I-------------------------------------
----A------------Y--------R----N----K-----------------------
----K-G-NVVYDGTVGHFMTAFQQKYNVKFVQP--------------------------
-LQAKNPLDFAP---------------------------------SM-QT----------
--VGAVR-NET-VEI-SI-SL-------T-FP-TIPPFGFSYP--Y-EQ-MN-WCVMLPV
-------EA---DV---PPFEYYTRVF------ELAAFL--L-T-LG----TLVL---I-
SCL-LA----SAL---------------------S-------------------------
------------------------------------------------------------
-----L----H-----------G--YAT--------------------------------
---------------------------------------------------NIS---EFL
LHDS-C-LRG--VLG------Q---SF---V---E-VF--RAPTLVRGIYLEIC-VLGIL
ITAWYNSYFSSYVTSAPKQPPFRTYDDILASKL-K-------V--------------VA-
---W----K---P------EYA-------------EL---VG----R---LL--------
-------------------EF-------R-------------------------------
-------------------KY----ETM-------------FLV-EPDFNRYLAL-R---
-DT--LD-TRYGY--M-ITT---NRWV------LI----NEQQKVFSRPLFQKR-DDFCF
-F-NNIPFGFPLHENSVFMEPVQKLIMELAETGLYYHWITT-----------G-------
------FS------------------------E---L-----------------------
-------I--------------D-AG--EMH----FV--DLS----PHR-EFRAMQIQDL
QYVWYGYAFMVVLSSLV----------------------------------------WLL
ENLA--------------------------------------------------------
----Y-------T-V---------------------------------------------
------------------------------------------------------------
-------------------------------------------K----------------
------------------------------------------------------------
-SKTI-FPTH----------------------------------------------F---
-M-------QRNKK
>DmelIR94f 561 bp
MSG--MW-----------------------------------------------------
--------------------------------Q---------------------------
-----------------------------Q------------------------------
------------------------------------------------------------
------------------------------------------------------------
-----------------------------------------V------------------
------------------------------------------------------------
-----------------------------L------------------------------
------------------------------------------------------------
------------------------------------------------------------
------------------------------------------------------------
-------L--------------AETSN---------------------------------
------------------------------------------------------------
------------------------------------------------------------
------------------------------------------------------------
------------------------------------------------------------
------------------------------------------------------------
------------------------------------------------------------
------------------------------------------------------------
-------------------------------------------------WFRSDVLQRFW
THLRVEIRFRTML-NYRL-E-SCDCWFDNVLGSDNSTAL-LWNDQTYPHYLRRRQDTDIL
VVS--C-----LR--------FH-QYQEVLLALSLMLDQMRS-MPVVLQLCGDE------
DSMQELNSARLLLKHSQDLKMPN--------------V-V----L-----L---------
------------------------------------------------------------
--------------------------SSTFFTSATLYSYEMFP------E------F---
---N---V----Q--KL---VYQAYLT-L-FP-YKL-----G------------------
------------------------------------------------------------
-----------------NLKGHPI----------R---------T-VPDNS---EPL---
----------T-----------I-------------------------------------
----V------------R--------K----T----L-----------------------
----N-G-SIAIDGLVWQFMIEFAKHINATLQLP---------------I----------
E---PHPEKSIK---------------------------------LV-QI----------
--LDLVR-NQT-VDI-AA-SLRPYS--LN-VQ-RSSTHIYGSP--M-MV-GN-WCMMLPT
-------ER---VI---GSHEALTRLM--K---SPWTWL--I-L----------------
------------------------------------------------------------
------------------------------------------------------------
------------------------------------------------------------
------------------------------------------------------------
--------LL--FYS------V---HR---F---L-AQ--KTRLRSSLIHLIKL-LINLS
LICFLQAQLSAYFIGPQKVNHISNMQQVEESGL-K-------I--------------RG-
---M----R---GEFMEYPIDM--------------------------------------
-------------------RS-------R-------------------------------
-------------------YA----SSF-------------LLH-D-LFFDLAQY-R---
-NS--LN-TSYGY--T-VTS---VKWE------LY----KEAQRHFRRPLFRYS-EEICV
-Q-KLSLFSLIQQSNCIYCYRSRIFILRMHEAGLIRLWYRR-----------S-------
------YY------------------------V---M-----------------------
-------V--------------T-AG--RFP----IG--DLS----TVH-RAQPIRWTEW
QNVVLLHGVGLLFSVVV----------------------------------------FVI
ELTV--------------------------------------------------------
----H-------Y-A---------------------------------------------
------------------------------------------------------------
-------------------------------------------N----------------
------------------------------------------------------------
------------------------------------------------------------
-V-------CLNNL
>DmelIR94g 545 bp
SQY--Y------------------------------------------------------
------------------------------------------------------------
-----------------------------K------------------------------
------------------------------------------------------------
------------------------------------------------------------
------------------------------------------------------------
------------------------------------------------------------
------------------------------------------------------------
------------------------------------------------------------
------------------------------------------------------------
------------------------------------------------------------
------------------------------------------------------------
------------------------------------------------------------
------------------------------------------------------------
------------------------------------------------------------
------------------------------------------------------------
------------------------------------------------------------
------------------------------------------------------------
-----------------MST----------------------------------------
--------------------------------------------------AVNSVHSKLV
SLISRGQELTSIFF-YA-PA-KEKCHLEDTISSATWGLPLVIWRTDRTVILNGFIGEGLL
VLA--C-----LP-----GFHWR----ALLGSLARSLKYLRQ-ARIL----IE--L----
MQDRDEFLVSEVLQFCLSQDMIN--------------V-N----A-----I---------
------------------------------------------------------------
--------------------------FDDFPETENLSSFEAYP------S------F---
---E---V----V--NQTFTPDTQVSD-L-YP-NKM-----L------------------
------------------------------------------------------------
-----------------NLRGGVI----------R---------T-MPDYS---EPN---
----------T-----------I-------------------------------------
----L------------Y--------Q----D----K-----------------------
----E-G-NKEILGYLWDLLEAYAHKHNAQLQVV---------------NK----Y----
------------ADD---------R--------P-------L-N-FI-EL----------
--LDAAQ-SGI-IDV-GA-SI--QP--MSMGS-LSRMHEMSYP--V-NQ-AS-WCTMLPV
-------ER---QL---HVSELLTRVI------P-------YPT-LALLLLLWI------
------------------------------------------------------------
------------------------------------------------------------
------------------------------------------------------------
------------------------------------------------------------
---------------------F---YE---V---L-RGRWRR--HSRLQSIGWL-VLATL
VSSNYVGKLLNLFTDPPSLPPVNSLAALMESPV-R-------I--------------IS-
---I----R---S------E----------------------------------------
-------------------YSAI-----E-------------------------------
-------------------FT----QRTK------Y--SAAFHLAL-HASILIGL-R---
-NA--FN-TSYGY--T-ITS---EKWK------IY----EEQQKRSSKPVFRYS-KDLCF
-Y-EMIPFGLVIPENSPHRAPLHSYTLLLRQAGLHDFWVNR-----------G-------
------FS------------------------Y---M-----------------------
-------V--------------K-AG--KIN----FT--AVG----ERY-EAKTLTITDL
RNVFIIYVSVLLISLIL----------------------------------------FTC
ELFV--------------------------------------------------------
----S-------W-V---------------------------------------------
------------------------------------------------------------
------------------------------------------------------------
------------------------------------------------------------
---------N--------------------------------------------------
-YWLGFXIVHAAIT
>DmelIR94h 559 bp
MLS--NI-----------------------------------------------------
--------------------------------S---------------------------
-----------------------------F------------------------------
------------------------------------------------------------
------------------------------------------------------------
------------------------------------------------------------
------------------------------------------------------------
------------------------------------------------------------
------------------------------------------------------------
------------------------------------------------------------
------------------------------------------------------------
------------------------------------------------------------
------------------------------------------------------------
------------------------------------------------------------
------------------------------------------------------------
------------------------------------------------------------
------------------------------------------------------------
------------------------------------------------------------
------------------------------------------------------------
-----------------------------------------------SSAPELVDLYGLV
LKFLVSSETTLFY--FNPTG-QKCSWETLPRTILSNHPQIIWFREETYPGLYKRHSSNLF
VMA--C-----LS-----S----TSYDGQLQLLAESLTRYRS-VRVL----IE--V----
QDKEGSFLASQILLLCQQHSMLN--------------V-V----L-----Y---------
------------------------------------------------------------
--------------------------FSRWTRTLNVFSYLAFP------Y------F---
---K---L----L--KQ-RLSGSLRPK-I-FI-NQL-----K------------------
------------------------------------------------------------
-----------------DLQGYKI----------R---------V-QPDLS---PPN---
----------S-----------F-------------------------------------
----S------------Y--------R----D----R-----------------------
----H-G-ECQVGGFLWRIVENFSKSLKGDTQVL---------------YP----T----
W-----------AKA---------K--------V-------S-A-AE-YM----------
--IQFTR-NGS-SDI-GV-TT--TM--ITFKH-EERYRDYSYP--M-YD-IS-WCTMLPV
-------EK---PL---SVEILFSHVL------SPGSAL--LLI-LAFILFFLI------
------------------------------------------------------------
------------------------------------------------------------
------------------------------------------------------------
------------------------------------------------------------
--------------V------P---QL---I---K-CLGITF--RGRLIGMASR-IFALV
MLCSSSAQLLSLLMSPPLHTRIKSFDDLLTSGL-K-------I--------------FG-
---I----R---S------E----------------------------------------
-------------------LYFL-----D-------------------------------
-------------------GG----FRAK------Y--ASAFHLTE-NPNELYDN-R---
-NY--FN-TSWAY--T-ITS---VKWN------VI----EAQQRHFAHPVFRYS-TDLCF
-S-SETPWGLLIAPESFYREPLQHFTLKINQAGLITQWMTQ-----------S-------
------FH------------------------E---M-----------------------
-------V--------------R-AG--RMT----IK--DYS----RTN-LMKPLRIQDL
RKCWVIFAVGLGTSTVV----------------------------------------FTI
ELLL--------------------------------------------------------
----I-------Y-T---------------------------------------------
------------------------------------------------------------
------------------------------------------------------------
------------------------------------------------------------
---------N--------------------------------------------------
-V-------FLNSL
>DmelIR100a 603 bp
MAT--TL-----------------------------------------------------
--------------------------------Q---------------------------
-----------------------------L------------------------------
------------------------------------------------------------
------------------------------------------------------------
-----------------------------------------I------------------
------------------------------------------------------------
-----------------------------M------------------------------
------------------------------------------------------------
------------------------------------------------------------
------------------------------------------------------------
-------L------------------A-------------L-------------V-----
------------------------------------------------------------
------------------------------------------------------------
------------------------------------------------------------
---------------G--------------------------------------------
------------------------------------------------------------
------------------------------------------------------------
------------------------------------------------------------
------------------------------------------------------------
-----------GT--LG-QA-NNTDHKQVLTSIVKQLEGGLELHLRTSEDGGNDLVQFLM
QEKSSI-----II-----SAKQE----EVPSRAKIMRHHFFI-FDGV----HQ--M--QE
IRTSLFNTDGFYILALENNTIED--------------D-VLLMEFAADVWL---------
------------------------------------------------------------
----------------------QHGHS----RIYYVQLSKKSV-----------------
------LLFNPFLQRLV---V-VQDSK-T-YS-RIY-----K------------------
------------------------------------------------------------
-----------------DLEGYHL----------R---------I-YIFDS---VYS---
----------S-----------V-------------------------------------
----I------------G--------D----G----E-----------------------
----N-K-VLSVTGADAKLAKTVARQLNFTADFV---------------WP----D----
D---------EFFGG---------R-----L-AN-------G-E-YS-GG----------
--VGRAH-RGE-VDI-IF-AG--FF--IK-DY-LTTHIQFSAA--V-YM-DE-LCLYVKK
-------AQ---RI---PQSILPLFAV------HMDVWL--C-F-LL----VGLL---G-
A-L-VW----LIL---------------------R-------------------------
-----------------------------------------------------------A
VNLILG----I---EGVPDGSRA-TRIS--------------------------------
---------------------------------------------YFGAARRIF---VDT
W--V-----I--WVR------V---NV---G--RF-PP--FH--SERIFVASLC-LVSVI
FGALLESSLATVYIRPLYYRDVNTLRELDESGQ-P-------I--------------YI-
---K----H---P------AF---------------K---D-------------------
------------------------------------------------------------
----------DLFYGHNSEVY----R----------R-LDAKMM-LVAEGEERLI-E---
--MVSKR-GGFAG--V-TRS---ASL---------------QLSDIRYVMTKKV-HKIPE
CP-KNYHIAYVLPRPSPYLEEVNRIVLRLVAGGIVGLWTGE-----------A-------
------KE-------------------RAKW-----S-----------------------
----------------------I--Q--RFP---EYL--AEL----DVG-RWKVLTLSDV
QLAFYALTIGCLLSAIV----------------------------------------CMA
EILL--------------------------------------------------------
----G-------R-Q---------------------------------------------
------------------------------------------------------------
-------------------------------------------R----------------
------------------------------------------------------------
------------------------------------------------------------
-R-------LHSPK
