# Supplementary material for: Ancient Protostome Origin of Chemosensory Ionotropic Glutamate Receptors and the Evolution of Insect Taste and Olfaction
Source: PLoS Genet. 2010 Aug 19;6(8):e1001064. doi: 10.1371/journal.pgen.1001064 (PMC2924276; doi:10.1371/journal.pgen.1001064)
Supplement: Table S3 — Nomenclature of newly annotated and previously identified iGluR and IR genes. (0.19 MB XLS) [file pgen.1001064.s006.xls]

## Sheet: TableS3
Table S3. Nomenclature of newly annotated and previously identified iGluR and IR genes.
Species	Name	Previous annotation	Notes
D. melanogaster	DmelIR7a	CG12663
D. melanogaster	DmelIR7b	CG15326
D. melanogaster	DmelIR7c	CG15324
D. melanogaster	DmelIR7d	CG42294
D. melanogaster	DmelIR7e	CG42293
D. melanogaster	DmelIR7f	CG42292
D. melanogaster	DmelIR7g	CG15325
D. melanogaster	DmelIR8a	CG32704
D. melanogaster	(DmelIR10a)	CG34143
D. melanogaster	DmelIR11a	CG15732
D. melanogaster	DmelIR20a	CG14584
D. melanogaster	DmelIR21a	CG2657
D. melanogaster	DmelIR25a	CG15627
D. melanogaster	DmelIR31a	CG31718
D. melanogaster	DmelIR40a	CG42352
D. melanogaster	DmelIR41a	CG33492
D. melanogaster	DmelIR47a	CG12900
D. melanogaster	(DmelIR47b)
D. melanogaster	(DmelIR48a)	CR33471
D. melanogaster	DmelIR48b	CG13195
D. melanogaster	DmelIR48c	CG12444
D. melanogaster	(DmelIR51a)	CR12953
D. melanogaster	DmelIR51b	CG30081
D. melanogaster	DmelIR52a	CG12960
D. melanogaster	DmelIR52b	CG30469
D. melanogaster	DmelIR52c	CG30468
D. melanogaster	DmelIR52d	CG30464
D. melanogaster	DmelIR54a	CG14487
D. melanogaster	DmelIR56a	CG30125
D. melanogaster	DmelIR56b	CG15121
D. melanogaster	DmelIR56c	CG15122
D. melanogaster	DmelIR56d	CG15904
D. melanogaster	(DmelIR56e)
D. melanogaster	DmelIR60a	CG13576
D. melanogaster	DmelIR60b	CG42289
D. melanogaster	(DmelIR60c)	CG42290
D. melanogaster	DmelIR60d	CG42291
D. melanogaster	(DmelIR60e)	CG13592
D. melanogaster	(DmelIR60f)
D. melanogaster	DmelIR62a	CG33971
D. melanogaster	DmelIR64a	CG10633
D. melanogaster	(DmelIR67a)	CG12525
D. melanogaster	DmelIR67b	CG12303
D. melanogaster	DmelIR67c	CG32058
D. melanogaster	DmelIR68a	CG6185
D. melanogaster	DmelIR68b	CG17152
D. melanogaster	DmelIR75a	CG14585
D. melanogaster	DmelIR75b	CG14586-B
D. melanogaster	DmelIR75c	CG14586-A
D. melanogaster	DmelIR75d	CG14076
D. melanogaster	DmelIR76a	CG8533
D. melanogaster	DmelIR76b	CG7385
D. melanogaster	DmelIR84a	CG10101
D. melanogaster	DmelIR85a	CG11775
D. melanogaster	DmelIR87a	CG14376
D. melanogaster	DmelIR92a	CG15685
D. melanogaster	DmelIR93a	CG42315
D. melanogaster	DmelIR94a	CG31164
D. melanogaster	DmelIR94b	CG31424
D. melanogaster	DmelIR94c	CG31423
D. melanogaster	DmelIR94d	CG42297
D. melanogaster	DmelIR94e	CG42298
D. melanogaster	DmelIR94f	CG31225
D. melanogaster	DmelIR94g	CG17381
D. melanogaster	DmelIR94h	CG17382
D. melanogaster	DmelIR100a	CG11575
D. melanogaster	DmelCG11155	CG11155
D. melanogaster	DmelCG3822	CG3822
D. melanogaster	DmelCG5621	CG5621
D. melanogaster	DmelCG9935	CG9935
D. melanogaster	Dmelclumsy	CG8681
D. melanogaster	DmelGlu-R1	CG8442
D. melanogaster	DmelGlu-R1B	CG4481
D. melanogaster	DmelGluRIIA	CG6992
D. melanogaster	DmelGluRIIB	CG7234
D. melanogaster	DmelGluRIIC	CG4226
D. melanogaster	DmelGluRIID	CG18039
D. melanogaster	DmelGluRIIE	CG31201
D. melanogaster	DmelNmdar1	CG2902
D. melanogaster	DmelNmdar2	CG33513
D. sechellia	DsecIR7a	DsecGM17537
D. sechellia	DsecIR7b	DsecGM11972
D. sechellia	DsecIR7c	DsecGM11977
D. sechellia	DsecIR7d	DsecGM11969
D. sechellia	DsecIR7e	DsecGM11968	resequenced gap
D. sechellia	DsecIR7f	DsecGM11968
D. sechellia	DsecIR7g	DsecGM11978
D. sechellia	DsecIR8a	DsecGM22349
D. sechellia	DsecIR10a	DsecGM11250	resequenced gap
D. sechellia	DsecIR11a	DsecGM11556	resequenced gap
D. sechellia	DsecIR20a	DsecGM22616	resequencing corrects nonsense mutation
D. sechellia	DsecIR21a	DsecGM16706
D. sechellia	DsecIR25a	DsecGM18071
D. sechellia	DsecIR31a	DsecGM18317
D. sechellia	DsecIR40a	DsecGM18791	resequencing corrects nonsense mutation
D. sechellia	DsecIR41a	DsecGM26714
D. sechellia	(DsecIR47a)	DsecGM19468	resequencing confirms nonsense mutation
D. sechellia	(DsecIR47b)	DsecGM20533	resequencing confirms nonsense mutation
D. sechellia	(DsecIR48a)	DsecGM20412	resequencing confirms nonsense mutation
D. sechellia	DsecIR48b	DsecGM20411
D. sechellia	DsecIR48c	DsecGM20409
D. sechellia	DsecIR51a	DsecGM21595
D. sechellia	DsecIR51b	DsecGM21596
D. sechellia	DsecIR52a
D. sechellia	DsecIR52b	DsecGM21617	resequencing corrects nonsense mutation
D. sechellia	(DsecIR52c)	DsecGM21618	resequencing confirms nonsense mutation
D. sechellia	DsecIR52d	DsecGM21619
D. sechellia	(DsecIR52e)	DsecGM21617	resequencing confirms nonsense mutation
D. sechellia	DsecIR52f	DsecGM21617
D. sechellia	DsecIR54a	DsecGM21819	resequencing corrects nonsense mutation
D. sechellia	DsecIR56a	DsecGM19852
D. sechellia	DsecIR56b	DsecGM21971
D. sechellia	DsecIR56c	DsecGM21972
D. sechellia	DsecIR56d	DsecGM19823
D. sechellia	(DsecIR56e)
D. sechellia	DsecIR60a	DsecGM11847	resequenced gap
D. sechellia	DsecIR60b	DsecGM11866
D. sechellia	(DsecIR60c)	DsecGM11866	resequencing confirms nonsense mutation
D. sechellia	(DsecIR60d)	DsecGM11867	resequencing confirms nonsense mutation
D. sechellia	DsecIR60e	DsecGM11821
D. sechellia	DsecIR60f	DsecGM11869
D. sechellia	DsecIR62a
D. sechellia	DsecIR64a	DsecGM13920
D. sechellia	DsecIR67a	DsecGM24856
D. sechellia	DsecIR67b
D. sechellia	(DsecIR67c)	DsecGM19390	resequencing confirms nonsense mutation
D. sechellia	DsecIR68a	DsecGM24763
D. sechellia	DsecIR68b	DsecGM24681
D. sechellia	(DsecIR75a)	DsecGM24303	resequencing confirms nonsense mutation
D. sechellia	DsecIR75b	DsecGM24302
D. sechellia	DsecIR75c	DsecGM24302
D. sechellia	DsecIR75d	DsecGM14912
D. sechellia	DsecIR76a	DsecGM19647
D. sechellia	DsecIR76b	DsecGM22253
D. sechellia	DsecIR84a	DsecGM10959
D. sechellia	DsecIR85a	DsecGM23765
D. sechellia	DsecIR87a	DsecGM24108
D. sechellia	DsecIR92a	DsecGM23108
D. sechellia	DsecIR93a	DsecGM23153
D. sechellia	(DsecIR94a)	DsecGM26403	resequencing confirms nonsense mutation
D. sechellia	(DsecIR94b)	DsecGM19375	resequencing confirms nonsense mutation
D. sechellia	DsecIR94c	DsecGM23668
D. sechellia	DsecIR94d	DsecGM26504
D. sechellia	DsecIR94e	DsecGM26504
D. sechellia	DsecIR94f	DsecGM26507
D. sechellia	DsecIR94g	DsecGM26508
D. sechellia	DsecIR94h	DsecGM26509	resequencing corrects nonsense mutation
D. sechellia	(DsecIR94i)	DsecGM26402	resequencing confirms nonsense mutation
D. sechellia	DsecIR100a	DsecGM16454
D. sechellia	DsecCG11155	DsecGM13027
D. sechellia	DsecCG3822	DsecGM23151
D. sechellia	DsecCG5621	DsecGM15053
D. sechellia	DsecCG9935	DsecGM26773
D. sechellia	DsecClumsy	DsecGM23400
D. sechellia	DsecGlu-R1	DsecGM14793
D. sechellia	DsecGlu-R1B	DsecGM25126
D. sechellia	DsecGluRIIA	DsecGM18559
D. sechellia	DsecGluRIIB	DsecGM18562
D. sechellia	DsecGluRIIC	DsecGM16780
D. sechellia	DsecGluRIID	DsecGM23173
D. sechellia	DsecGluRIIE	DsecGM23174
D. sechellia	DsecNmdar1	DsecGM10627
D. sechellia	DsecNmdar2	DsecGM18968
D. simulans	DsimIR7a	DsimGD16857	resequenced gap
D. simulans	DsimIR7b
D. simulans	DsimIR7c	DsimGD16867	resequencing corrects nonsense mutation
D. simulans	DsimIR7d	DsimGD16143
D. simulans	DsimIR7e
D. simulans	DsimIR7f
D. simulans	DsimIR7g	DsimGD24763
D. simulans	DsimIR8a	DsimGD16073	resequencing corrects nonsense mutation
D. simulans	DsimIR10a	DsimGD24536
D. simulans	DsimIR11a	DsimGD15931
D. simulans	DsimIR20a	DsimGD15493
D. simulans	DsimIR21a	DsimGD22995
D. simulans	DsimIR25a	DsimGD22688
D. simulans	DsimIR31a	DsimGD23694	resequenced gap
D. simulans	DsimIR40a	DsimGD24353
D. simulans	DsimIR41a	DsimGD15325	resequenced gap
D. simulans	DsimIR47a	DsimGD25991
D. simulans	DsimIR47b
D. simulans	DsimIR48a	DsimGD25888
D. simulans	DsimIR48b	DsimGD25887
D. simulans	DsimIR48c	DsimGD25885
D. simulans	DsimIR51a	DsimGD11102
D. simulans	DsimIR51b	DsimGD17900	resequencing corrects nonsense mutation
D. simulans	DsimIR52a	DsimGD11120
D. simulans	DsimIR52b	DsimGD11121	resequencing corrects nonsense mutation
D. simulans	DsimIR52c	DsimGD11121	resequenced gap
D. simulans	DsimIR52d	DsimGD11121
D. simulans	DsimIR52e	DsimGD11121	resequenced gap
D. simulans	DsimIR52f	DsimGD11121	resequenced gap
D. simulans	DsimIR54a	DsimGD11311
D. simulans	DsimIR56a	DsimGD25339
D. simulans	DsimIR56b	DsimGD11464	resequenced gap
D. simulans	DsimIR56c	DsimGD11465
D. simulans	DsimIR56d	DsimGD25315
D. simulans	(DsimIR56e)	DsimGD11471
D. simulans	DsimIR60a	DsimGD12872	resequenced gap
D. simulans	DsimIR60b	DsimGD11865	resequenced gap
D. simulans	DsimIR60c	DsimGD11867	resequenced gap
D. simulans	(DsimIR60d)	DsimGD11867	resequencing confirms nonsense mutation
D. simulans	DsimIR60e	DsimGD24943
D. simulans	DsimIR60f	DsimGD11867	resequenced gap
D. simulans	DsimIR62a
D. simulans	DsimIR64a	DsimGD13200
D. simulans	DsimIR67a	DsimGD12908	resequenced gap
D. simulans	DsimIR67b	DsimGD12862	resequenced gap, combination of different short scaffolds
D. simulans	DsimIR67c	DsimGD12862	resequenced gap, combination of different short scaffolds
D. simulans	DsimIR68a	DsimGD12812
D. simulans	DsimIR68b	DsimGD12748	resequencing corrects nonsense mutation
D. simulans	DsimIR75a	DsimGD12372
D. simulans	DsimIR75b	DsimGD12371
D. simulans	DsimIR75c	DsimGD12371
D. simulans	DsimIR75d	DsimGD12319
D. simulans	DsimIR76a	DsimGD14827
D. simulans	DsimIR76b	DsimGD12224	resequenced
D. simulans	DsimIR84a	DsimGD19935
D. simulans	DsimIR85a	DsimGD18575
D. simulans	DsimIR87a	DsimGD18908
D. simulans	DsimIR92a	DsimGD19349
D. simulans	DsimIR93a	DsimGD20027
D. simulans	DsimIR94a	DsimGD15174	resequenced gap
D. simulans	DsimIR94b	DsimGD17955	resequenced gap
D. simulans	DsimIR94c	DsimGD18479	resequenced gap, combination of different short scaffolds
D. simulans	DsimIR94d	DsimGD21016
D. simulans	DsimIR94e	DsimGD21016
D. simulans	DsimIR94f	DsimGD21017
D. simulans	DsimIR94g	DsimGD15180
D. simulans	DsimIR94h
D. simulans	DsimIR94i	DsimGD20921	resequenced gap
D. simulans	DsimIR100a		resequenced gap, combination of different short scaffolds
D. simulans	DsimCG11155	DsimGD24422
D. simulans	DsimCG3822	DsimGD20025	resequenced
D. simulans	DsimCG5621	DsimGD19386
D. simulans	DsimCG9935	DsimGD24375
D. simulans	DsimClumsy	DsimGD24311
D. simulans	DsimGlu-R1	DsimGD13965
D. simulans	DsimGlu-R1B	DsimGD14162
D. simulans	DsimGluRIIA	DsimGD23352
D. simulans	DsimGluRIIB	DsimGD23353
D. simulans	DsimGluRIIC	DsimGD23060
D. simulans	DsimGluRIID	DsimGD20046
D. simulans	DsimGluRIIE	DsimGD20047
D. simulans	DsimNmdar1	DsimGD19612
D. simulans	DsimNmdar2	DsimGD16419
D. erecta	DereIR7a	DereGG19658
D. erecta	DereIR7b	DereGG17609
D. erecta	DereIR7c	DereGG19663
D. erecta	DereIR7d	DereGG17607
D. erecta	DereIR7e	DereGG17605
D. erecta	DereIR7f	DereGG17604
D. erecta	DereIR7g	DereGG19664
D. erecta	DereIR8a	DereGG18989
D. erecta	DereIR10a	DereGG18865
D. erecta	DereIR11a	DereGG19556
D. erecta	DereIR20a	DereGG17533
D. erecta	DereIR21a	DereGG24689
D. erecta	DereIR25a	DereGG24350
D. erecta	DereIR31a	DereGG10125
D. erecta	DereIR40a	DereGG21364
D. erecta	DereIR41a	DereGG23131
D. erecta	DereIR47a	DereGG25214
D. erecta	(DereIR47b)
D. erecta	DereIR48b	DereGG22633
D. erecta	DereIR48c	DereGG22631
D. erecta	DereIR51a	DereGG20502
D. erecta	DereIR51b	DereGG20503
D. erecta	DereIR52a	DereGG20524
D. erecta	DereIR52b	DereGG20525
D. erecta	DereIR52c	DereGG20528
D. erecta	(DereIR52d)	DereGG20528	resequencing confirms nonsense mutation
D. erecta	DereIR52e	DereGG20527
D. erecta	DereIR52f	DereGG20526
D. erecta	DereIR54a	DereGG21817
D. erecta	DereIR56a	DereGG20923
D. erecta	DereIR56b	DereGG21983
D. erecta	DereIR56c	DereGG21985
D. erecta	DereIR56d	DereGG20900
D. erecta	(DereIR56e)
D. erecta	DereIR60a	DereGG19943
D. erecta	DereIR60b	DereGG22973
D. erecta	DereIR60c	DereGG22973
D. erecta	DereIR60d	DereGG22973
D. erecta	DereIR60e	DereGG19919
D. erecta	DereIR60f	DereGG22974
D. erecta	DereIR62a
D. erecta	DereIR64a	DereGG14133
D. erecta	DereIR67a	DereGG14021
D. erecta	DereIR67b	DereGG13975
D. erecta	DereIR67c	DereGG13973
D. erecta	DereIR68a	DereGG13927
D. erecta	DereIR68b	DereGG13855
D. erecta	DereIR75a	DereGG15778
D. erecta	DereIR75b	DereGG15777
D. erecta	DereIR75c	DereGG15777
D. erecta	DereIR75d	DereGG13443
D. erecta	DereIR76a	DereGG16057
D. erecta	DereIR76b	DereGG13346
D. erecta	DereIR84a	DereGG14063
D. erecta	DereIR85a	DereGG13102
D. erecta	DereIR87a	DereGG19677
D. erecta	DereIR92a	DereGG23878
D. erecta	DereIR93a	DereGG15081
D. erecta	DereIR94a	DereGG11108
D. erecta	DereIR94c	DereGG12539
D. erecta	DereIR94d	DereGG11204
D. erecta	DereIR94e	DereGG11204
D. erecta	DereIR94f	DereGG11206
D. erecta	DereIR94g	DereGG11207
D. erecta	DereIR94h	DereGG11209
D. erecta	DereIR100a	DereGG11834
D. erecta	DereCG11155	DereGG16408
D. erecta	DereCG3822	DereGG15059
D. erecta	DereCG5621	DereGG24232
D. erecta	DereCG9935	DereGG16440
D. erecta	DereClumsy	DereGG21289
D. erecta	DereGlu-R1	DereGG15353
D. erecta	DereGlu-R1B	DereGG14383
D. erecta	DereGluRIIA	DereGG25084
D. erecta	DereGluRIIB	DereGG25085
D. erecta	DereGluRIIC	DereGG24758
D. erecta	DereGluRIID	DereGG15269
D. erecta	DereGluRIIE	DereGG15279
D. erecta	DereNmdar1	DereGG10981
D. erecta	DereNmdar2	DereGG12692
D. yakuba	DyakIR7a	DyakGE15732
D. yakuba	DyakIR7b	DyakGE17509
D. yakuba	DyakIR7c	DyakGE15740
D. yakuba	DyakIR7d	DyakGE17505
D. yakuba	DyakIR7e	DyakGE17504
D. yakuba	DyakIR7f	DyakGE17504
D. yakuba	DyakIR7g	DyakGE15741
D. yakuba	DyakIR8a	DyakGE15462
D. yakuba	DyakIR10a	DyakGE17306
D. yakuba	DyakIR11a	DyakGE16218
D. yakuba	DyakIR20a	DyakGE15295
D. yakuba	DyakIR21a	DyakGE16516
D. yakuba	DyakIR25a	DyakGE14671
D. yakuba	DyakIR31a
D. yakuba	DyakIR40a	DyakGE12960
D. yakuba	DyakIR41a	DyakGE10986	combination of different short scaffolds
D. yakuba	DyakIR47a	DyakGE21601
D. yakuba	(DyakIR47b)
D. yakuba	DyakIR48a	DyakGE13503
D. yakuba	DyakIR48b	DyakGE13502
D. yakuba	DyakIR48c	DyakGE13500
D. yakuba	DyakIR51a	DyakGE13635
D. yakuba	DyakIR51b	DyakGE13636
D. yakuba	DyakIR52a	DyakGE11707
D. yakuba	DyakIR52b	DyakGE11708
D. yakuba	DyakIR52c	DyakGE11712
D. yakuba	DyakIR52d	DyakGE11713
D. yakuba	DyakIR52e	DyakGE11711	resequenced gap
D. yakuba	(DyakIR52f)	DyakGE11709	resequencing confirms nonsense mutation
D. yakuba	DyakIR54a	DyakGE11894
D. yakuba	DyakIR56a	DyakGE13861
D. yakuba	DyakIR56b	DyakGE12062
D. yakuba	DyakIR56c	DyakGE12063
D. yakuba	DyakIR56d	DyakGE13839
D. yakuba	(DyakIR56e)
D. yakuba	DyakIR60a	DyakGE11472
D. yakuba	DyakIR60b	DyakGE14412
D. yakuba	DyakIR60c	DyakGE14412
D. yakuba	DyakIR60d	DyakGE14412
D. yakuba	DyakIR60e	DyakGE11443
D. yakuba	DyakIR62a
D. yakuba	DyakIR64a	DyakGE20562
D. yakuba	DyakIR67a	DyakGE21224
D. yakuba	DyakIR67b	DyakGE20273
D. yakuba	DyakIR67c	DyakGE20272
D. yakuba	DyakIR68a	DyakGE20226
D. yakuba	DyakIR68b	DyakGE20149
D. yakuba	DyakIR75a	DyakGE22114
D. yakuba	DyakIR75b	DyakGE22113
D. yakuba	DyakIR75c	DyakGE22113
D. yakuba	DyakIR75d	DyakGE22541
D. yakuba	DyakIR76a	DyakGE19623	resequenced gap
D. yakuba	DyakIR76b	DyakGE22436
D. yakuba	DyakIR84a	DyakGE11181
D. yakuba	DyakIR85a	DyakGE25908
D. yakuba	DyakIR87a	DyakGE26272
D. yakuba	DyakIR92a		resequenced gap
D. yakuba	DyakIR93a	DyakGE25033
D. yakuba	DyakIR94a	DyakGE10272
D. yakuba	DyakIR94b	DyakGE24059
D. yakuba	DyakIR94c	DyakGE24057
D. yakuba	DyakIR94d	DyakGE10371
D. yakuba	DyakIR94e	DyakGE10371
D. yakuba	DyakIR94f	DyakGE10372
D. yakuba	DyakIR94g	DyakGE10373
D. yakuba	DyakIR94h	DyakGE10374
D. yakuba	DyakIR94i	DyakGE10271
D. yakuba	DyakIR100a	DyakGE10968
D. yakuba	DyakCG11155	DyakGE14568
D. yakuba	DyakCG3822	DyakGE25031
D. yakuba	DyakCG5621	DyakGE11157
D. yakuba	DyakCG9935	DyakGE14507
D. yakuba	DyakClumsy	DyakGE12906
D. yakuba	DyakGlu-R1	DyakGE21572
D. yakuba	DyakGlu-R1B	DyakGE20813
D. yakuba	DyakGluRIIA	DyakGE25515
D. yakuba	DyakGluRIIB	DyakGE25526
D. yakuba	DyakGluRIIC	DyakGE17232
D. yakuba	DyakGluRIID	DyakGE25051
D. yakuba	DyakGluRIIE	DyakGE25052
D. yakuba	DyakNmdar1	DyakGE25274
D. yakuba	DyakNmdar2	DyakGE16522
D. ananassae	DanaIR7a	DanaGF21027
D. ananassae	DanaIR7b	DanaGF21247
D. ananassae	DanaIR7c	DanaGF21032
D. ananassae	DanaIR7d	DanaGF21245
D. ananassae	DanaIR7e	DanaGF21243
D. ananassae	DanaIR7f	DanaGF21243
D. ananassae	DanaIR7g	DanaGF21033
D. ananassae	DanaIR8a	DanaGF19097
D. ananassae	DanaIR10a	DanaGF22355
D. ananassae	DanaIR11a	DanaGF19507
D. ananassae	DanaIR21a	DanaGF14861
D. ananassae	DanaIR25a	DanaGF14416
D. ananassae	DanaIR31a	DanaGF15781
D. ananassae	DanaIR40a	DanaGF19578
D. ananassae	DanaIR41a	DanaGF11024
D. ananassae	DanaIR47c	DanaGF19791
D. ananassae	DanaIR48a	DanaGF13407
D. ananassae	DanaIR48b	DanaGF13407
D. ananassae	(DanaIR48c)	DanaGF13405
D. ananassae	DanaIR51a	DanaGF12315
D. ananassae	DanaIR51b	DanaGF12316
D. ananassae	DanaIR52a	DanaGF19824
D. ananassae	DanaIR52g	DanaGF19825
D. ananassae	DanaIR52h	DanaGF19826
D. ananassae	DanaIR52i	DanaGF19827
D. ananassae	DanaIR54a	DanaGF19777
D. ananassae	DanaIR56a	DanaGF13731
D. ananassae	DanaIR56b	DanaGF11721
D. ananassae	(DanaIR56c)	DanaGF11722	resequencing confirms nonsense mutation
D. ananassae	DanaIR56d	DanaGF13177
D. ananassae	DanaIR56e
D. ananassae	DanaIR60a	DanaGF13467
D. ananassae	DanaIR60e	DanaGF19765
D. ananassae	DanaIR60f	DanaGF13623
D. ananassae	DanaIR60g	DanaGF13622
D. ananassae	DanaIR60h	DanaGF13622
D. ananassae	DanaIR60i	DanaGF13623
D. ananassae	DanaIR62a
D. ananassae	DanaIR64a	DanaGF10464
D. ananassae	(DanaIR67a)	DanaGF24653	resequencing confirms nonsense mutation
D. ananassae	DanaIR67b	DanaGF20057
D. ananassae	DanaIR67c	DanaGF20056
D. ananassae	DanaIR68a	DanaGF24559
D. ananassae	DanaIR68b	DanaGF23588
D. ananassae	DanaIR75a	DanaGF25235
D. ananassae	DanaIR75b	DanaGF25234
D. ananassae	DanaIR75c	DanaGF25234
D. ananassae	DanaIR75d	DanaGF10798
D. ananassae	DanaIR76a	DanaGF23592
D. ananassae	DanaIR76b	DanaGF25213
D. ananassae	DanaIR84a	DanaGF17675
D. ananassae	DanaIR85a	DanaGF18191
D. ananassae	DanaIR87a	DanaGF17601
D. ananassae	DanaIR92a	DanaGF23026
D. ananassae	DanaIR93a	DanaGF17010
D. ananassae	DanaIR94d	DanaGF16245
D. ananassae	DanaIR94e	DanaGF16245
D. ananassae	DanaIR94f	DanaGF19870
D. ananassae	DanaIR94g	DanaGF19871
D. ananassae	DanaIR94h	DanaGF19872
D. ananassae	DanaIR94j	DanaGF18070	resequencing corrects nonsense mutation
D. ananassae	DanaIR94k		resequencing corrects nonsense mutation
D. ananassae	DanaIR94l	DanaGF19892
D. ananassae	DanaIR94m	DanaGF19679
D. ananassae	DanaIR94n	DanaGF14559
D. ananassae	DanaIR100a	DanaGF17490
D. ananassae	DanaCG11155	DanaGF15914
D. ananassae	DanaCG3822	DanaGF17009
D. ananassae	DanaCG5621	DanaGF17996
D. ananassae	DanaCG9935	DanaGF11879
D. ananassae	DanaClumsy	DanaGF14315
D. ananassae	DanaGlu-R1	DanaGF23545
D. ananassae	DanaGlu-R1B	DanaGF10860
D. ananassae	DanaGluRIIA	DanaGF15572
D. ananassae	DanaGluRIIB	DanaGF15573
D. ananassae	DanaGluRIIC	DanaGF15073
D. ananassae	DanaGluRIID	DanaGF18325
D. ananassae	DanaGluRIIE	DanaGF18326
D. ananassae	DanaNmdar1	DanaGF17704
D. ananassae	DanaNmdar2	DanaGF21362
D. pseudoobscura	DpseIR7a	DpseGA11745
D. pseudoobscura	DpseIR7b	DpseGA13649
D. pseudoobscura	DpseIR7c	DpseGA13647
D. pseudoobscura	DpseIR7d	DpseGA13650
D. pseudoobscura	DpseIR7e	DpseGA13650
D. pseudoobscura	DpseIR7f	DpseGA13650
D. pseudoobscura	DpseIR7g	DpseGA13648
D. pseudoobscura	DpseIR8a	DpseGA28121
D. pseudoobscura	DpseIR10a	DpseGA28716
D. pseudoobscura	DpseIR11a	DpseGA13921
D. pseudoobscura	DpseIR20b	DpseGA26974
D. pseudoobscura	DpseIR21a	DpseGA27735
D. pseudoobscura	DpseIR25a	DpseGA13857
D. pseudoobscura	DpseIR31a		resequenced gap
D. pseudoobscura	DpseIR40a	DpseGA28055
D. pseudoobscura	DpseIR41a	DpseGA24592
D. pseudoobscura	DpseIR47c	DpseGA11891
D. pseudoobscura	DpseIR48b	DpseGA12110
D. pseudoobscura	DpseIR48c	DpseGA11640
D. pseudoobscura	DpseIR48d	DpseGA24139
D. pseudoobscura	DpseIR51c	DpseGA24422
D. pseudoobscura	DpseIR51d	DpseGA15632
D. pseudoobscura	DpseIR52j	DpseGA15864
D. pseudoobscura	DpseIR52k	DpseGA24920
D. pseudoobscura	DpseIR54a	DpseGA13021
D. pseudoobscura	DpseIR56a	DpseGA15666
D. pseudoobscura	DpseIR56b	DpseGA13510
D. pseudoobscura	DpseIR56c	DpseGA13511
D. pseudoobscura	DpseIR56d	DpseGA14015
D. pseudoobscura	DpseIR60a	DpseGA12371
D. pseudoobscura	DpseIR60e	DpseGA12386
D. pseudoobscura	DpseIR60f	DpseGA24096	resequenced gap
D. pseudoobscura	DpseIR60j	DpseGA24095
D. pseudoobscura	DpseIR60k	DpseGA24096	resequenced gap
D. pseudoobscura	DpseIR62a
D. pseudoobscura	DpseIR64a	DpseGA10455
D. pseudoobscura	DpseIR67a	DpseGA11678
D. pseudoobscura	DpseIR67b	DpseGA11543
D. pseudoobscura	DpseIR67c	DpseGA16646
D. pseudoobscura	DpseIR68a	DpseGA19420
D. pseudoobscura	DpseIR68b	DpseGA14353
D. pseudoobscura	DpseIR75a	DpseGA13097
D. pseudoobscura	DpseIR75b	DpseGA13098
D. pseudoobscura	DpseIR75c	DpseGA13098
D. pseudoobscura	DpseIR75d	DpseGA12748
D. pseudoobscura	DpseIR76a	DpseGA23782
D. pseudoobscura	DpseIR76b	DpseGA20314
D. pseudoobscura	DpseIR84a	DpseGA10071
D. pseudoobscura	DpseIR85a	DpseGA11190
D. pseudoobscura	DpseIR87a	DpseGA12942
D. pseudoobscura	DpseIR92a	DpseGA13891
D. pseudoobscura	DpseIR93a	DpseGA14432
D. pseudoobscura	DpseIR94d	DpseGA14491
D. pseudoobscura	DpseIR94e	DpseGA14491
D. pseudoobscura	DpseIR94g	DpseGA14494
D. pseudoobscura	DpseIR94o	DpseGA16244
D. pseudoobscura	DpseIR94p	DpseGA26579
D. pseudoobscura	DpseIR100a	DpseGA26481
D. pseudoobscura	DpseCG11155	DpseGA27978
D. pseudoobscura	DpseCG3822	DpseGA17711
D. pseudoobscura	DpseCG5621	DpseGA26558
D. pseudoobscura	DpseCG9935	DpseGA22545
D. pseudoobscura	DpseClumsy	DpseGA29004
D. pseudoobscura	DpseGlu-R1	DpseGA21081
D. pseudoobscura	DpseGlu-R1B	DpseGA29291
D. pseudoobscura	DpseGluRIIA	DpseGA20012
D. pseudoobscura	DpseGluRIIB	DpseGA20200
D. pseudoobscura	DpseGluRIIC	DpseGA18046
D. pseudoobscura	DpseGluRIID	DpseGA14772
D. pseudoobscura	DpseGluRIIE	DpseGA16088
D. pseudoobscura	DpseNmdar1	DpseGA15505
D. pseudoobscura	DpseNmdar2	DpseGA13251
D. persimilis	DperIR7a	DperGL14725	resequenced gap
D. persimilis	DperIR7b	DperGL14591
D. persimilis	DperIR7c	DperGL14735
D. persimilis	DperIR7d	DperGL14588
D. persimilis	DperIR7e	DperGL14588
D. persimilis	DperIR7f	DperGL14586
D. persimilis	DperIR7g	DperGL14736
D. persimilis	DperIR8a	DperGL18283	resequenced gap
D. persimilis	DperIR10a	DperGL20296
D. persimilis	DperIR11a	DperGL25168
D. persimilis	DperIR20b	DperGL13644
D. persimilis	DperIR21a	DperGL13922
D. persimilis	DperIR25a	DperGL18750
D. persimilis	DperIR31a
D. persimilis	DperIR40a	DperGL26168
D. persimilis	DperIR41a	DperGL11057
D. persimilis	(DperIR47c)	DperGL11599	resequencing confirms nonsense mutation
D. persimilis	DperIR48b	DperGL10252
D. persimilis	DperIR48c	DperGL10251
D. persimilis	DperIR48d	DperGL10253
D. persimilis	DperIR51c	DperGL10614
D. persimilis	DperIR51d	DperGL10615
D. persimilis	DperIR52j	DperGL20072
D. persimilis	DperIR52k	DperGL20073
D. persimilis	DperIR54a	DperGL17218
D. persimilis	DperIR56a	DperGL10570
D. persimilis	DperIR56b	DperGL21293
D. persimilis	DperIR56c	DperGL21294
D. persimilis	DperIR56d	DperGL21297
D. persimilis	DperIR60a	DperGL20501
D. persimilis	DperIR60e	DperGL20380
D. persimilis	DperIR60f	DperGL20206	resequenced gap
D. persimilis	DperIR60j	DperGL20184
D. persimilis	DperIR60k	DperGL20195	resequenced gap
D. persimilis	DperIR62a	DperGL22487	resequenced gap
D. persimilis	DperIR64a	DperGL12225	resequencing corrects nonsense mutation
D. persimilis	DperIR67a	DperGL10314
D. persimilis	DperIR67b	DperGL15600	resequenced gap
D. persimilis	DperIR67c	DperGL15599	resequenced gap
D. persimilis	DperIR68a	DperGL22836
D. persimilis	DperIR68b	DperGL15730	resequencing corrects nonsense mutation
D. persimilis	DperIR75a	DperGL22748	resequenced gap
D. persimilis	DperIR75b	DperGL22747	resequencing corrects nonsense mutation
D. persimilis	DperIR75c	DperGL22746
D. persimilis	DperIR75d	DperGL22050	resequencing corrects nonsense mutation
D. persimilis	DperIR76a	DperGL15733	resequencing corrects nonsense mutation
D. persimilis	DperIR76b	DperGL24840
D. persimilis	DperIR84a	DperGL12441	resequencing corrects nonsense mutation
D. persimilis	DperIR85a	DperGL12485	resequencing corrects nonsense mutation
D. persimilis	DperIR87a	DperGL23534	resequencing corrects nonsense mutation
D. persimilis	DperIR92a	DperGL23463
D. persimilis	DperIR93a	DperGL23256
D. persimilis	DperIR94d	DperGL13638
D. persimilis	DperIR94e	DperGL13639
D. persimilis	DperIR94g	DperGL13643
D. persimilis	DperIR94o	DperGL23205
D. persimilis	DperIR94p	DperGL24339
D. persimilis	(DperIR94q)
D. persimilis	DperIR100a	DperGL24026
D. persimilis	DperCG11155	DperGL18376
D. persimilis	DperCG3822	DperGL23254
D. persimilis	DperCG5621	DperGL24289
D. persimilis	DperCG9935	DperGL18180
D. persimilis	DperClumsy	DperGL26648
D. persimilis	DperGlu-R1	DperGL13273
D. persimilis	DperGlu-R1B	DperGL18426	resequencing corrects nonsense mutation
D. persimilis	DperGluRIIA	DperGL26368
D. persimilis	DperGluRIIB	DperGL26369
D. persimilis	DperGluRIIC	DperGL16417
D. persimilis	DperGluRIID	DperGL27140
D. persimilis	DperGluRIIE	DperGL27141
D. persimilis	DperNmdar1	DperGL22160
D. persimilis	DperNmdar2	DperGL14372
D. willistoni	DwilIR7a	DwilGK25008
D. willistoni	DwilIR7b	DwilGK10117
D. willistoni	DwilIR7c	DwilGK25009
D. willistoni	DwilIR7d	DwilGK25012
D. willistoni	DwilIR7e	DwilGK25012
D. willistoni	DwilIR7f	DwilGK25011	resequenced gap
D. willistoni	DwilIR8a	DwilGK25795
D. willistoni	DwilIR10a	DwilGK16517
D. willistoni	DwilIR11a	DwilGK16131
D. willistoni	DwilIR20b	DwilGK18974
D. willistoni	DwilIR21a	DwilGK16490
D. willistoni	DwilIR25a	DwilGK24583
D. willistoni	DwilIR31a
D. willistoni	DwilIR40a	DwilGK15347
D. willistoni	DwilIR41a	DwilGK10759
D. willistoni	DwilIR48c	DwilGK17920
D. willistoni	DwilIR48d
D. willistoni	DwilIR48f	DwilGK17922
D. willistoni	DwilIR51f	DwilGK19347
D. willistoni	DwilIR51g	DwilGK19417
D. willistoni	DwilIR52l	DwilGK23024
D. willistoni	DwilIR54a	DwilGK19678
D. willistoni	DwilIR56a	DwilGK20683
D. willistoni	DwilIR56b	DwilGK15879
D. willistoni	DwilIR56c	DwilGK15879
D. willistoni	DwilIR56d	DwilGK15700
D. willistoni	DwilIR56e	DwilGK15883
D. willistoni	DwilIR60a	DwilGK15808
D. willistoni	DwilIR60e
D. willistoni	(DwilIR60l)		resequencing confirms nonsense mutation
D. willistoni	DwilIR60m
D. willistoni	DwilIR60n	DwilGK19466
D. willistoni	DwilIR62a
D. willistoni	DwilIR64a	DwilGK17317
D. willistoni	DwilIR67a	DwilGK17573
D. willistoni	(DwilIR67b)	DwilGK24063	resequencing confirms nonsense mutation
D. willistoni	DwilIR67c	DwilGK24058
D. willistoni	DwilIR68a	DwilGK17029
D. willistoni	DwilIR68b.1	DwilGK17495
D. willistoni	DwilIR68b.2
D. willistoni	DwilIR75a	DwilGK10445
D. willistoni	DwilIR75b	DwilGK10441
D. willistoni	DwilIR75c	DwilGK10441
D. willistoni	DwilIR75d	DwilGK12623
D. willistoni	DwilIR76a	DwilGK17497
D. willistoni	DwilIR76b	DwilGK17045
D. willistoni	DwilIR84a	DwilGK12009
D. willistoni	DwilIR85a	DwilGK11816
D. willistoni	DwilIR87a	DwilGK13942
D. willistoni	DwilIR92a	DwilGK22446
D. willistoni	DwilIR93a	DwilGK22692
D. willistoni	DwilIR94d	DwilGK18973
D. willistoni	DwilIR94e	DwilGK14114
D. willistoni	DwilIR94f.1	DwilGK14115
D. willistoni	DwilIR94f.2	DwilGK14115
D. willistoni	DwilIR94g	DwilGK18953
D. willistoni	DwilIR94r	DwilGK13138
D. willistoni	DwilIR94s	DwilGK18011
D. willistoni	DwilIR94t	DwilGK18979
D. willistoni	(DwilIR94u)		resequencing confirms nonsense mutation
D. willistoni	DwilIR100a	DwilGK12158
D. willistoni	DwilCG11155	DwilGK13656
D. willistoni	DwilCG3822	DwilGK22690
D. willistoni	DwilCG5621	DwilGK22476
D. willistoni	DwilCG9935	DwilGK12298
D. willistoni	DwilClumsy	DwilGK15433
D. willistoni	DwilGlu-R1	DwilGK12585
D. willistoni	DwilGlu-R1B	DwilGK23756
D. willistoni	DwilGluRIIA	DwilGK14683
D. willistoni	DwilGluRIIB	DwilGK14684
D. willistoni	DwilGluRIIC	DwilGK24445
D. willistoni	DwilGluRIID	DwilGK22709
D. willistoni	DwilGluRIIE	DwilGK22710
D. willistoni	DwilNmdar1	DwilGK23704
D. willistoni	DwilNmdar2	DwilGK14575
D. mojavensis	DmojIR7a	DmojGI16207
D. mojavensis	DmojIR7b	DmojGI16334
D. mojavensis	DmojIR7c	DmojGI16215
D. mojavensis	DmojIR7d	DmojGI16331
D. mojavensis	(DmojIR7e.1)	DmojGI16221	resequencing confirms nonsense mutation
D. mojavensis	(DmojIR7e.2)	DmojGI16330	resequencing confirms nonsense mutation
D. mojavensis	DmojIR7f	DmojGI16330
D. mojavensis	(DmojIR7g)	DmojGI15173
D. mojavensis	DmojIR8a	DmojGI14467
D. mojavensis	DmojIR10a	DmojGI15755
D. mojavensis	DmojIR20b	DmojGI22055
D. mojavensis	DmojIR21a	DmojGI14312
D. mojavensis	DmojIR25a	DmojGI21042
D. mojavensis	DmojIR31a	DmojGI18170
D. mojavensis	DmojIR40a	DmojGI17492
D. mojavensis	DmojIR41a	DmojGI18883
D. mojavensis	DmojIR47c	DmojGI20201
D. mojavensis	DmojIR48d	DmojGI18382
D. mojavensis	DmojIR48e	DmojGI18381
D. mojavensis	DmojIR51e	DmojGI18548
D. mojavensis	DmojIR52n	DmojGI19411
D. mojavensis	DmojIR52o	DmojGI19412
D. mojavensis	DmojIR52p	DmojGI19413
D. mojavensis	DmojIR54a	DmojGI18899
D. mojavensis	DmojIR56a	DmojGI22316
D. mojavensis	DmojIR56b	DmojGI21071
D. mojavensis	DmojIR56c	DmojGI21072
D. mojavensis	DmojIR56d	DmojGI18547
D. mojavensis	DmojIR56e	DmojGI24791
D. mojavensis	DmojIR60a	DmojGI18346
D. mojavensis	DmojIR60e	DmojGI13839
D. mojavensis	DmojIR60o	DmojGI20646
D. mojavensis	DmojIR62a
D. mojavensis	DmojIR64a	DmojGI12129
D. mojavensis	DmojIR67a	DmojGI12081
D. mojavensis	DmojIR67b	DmojGI13840
D. mojavensis	DmojIR68a	DmojGI13706
D. mojavensis	DmojIR68b.1
D. mojavensis	DmojIR68b.2
D. mojavensis	DmojIR75a	DmojGI13612
D. mojavensis	DmojIR75b	DmojGI13611
D. mojavensis	DmojIR75c	DmojGI13610
D. mojavensis	DmojIR75d.1	DmojGI11825
D. mojavensis	DmojIR75d.2	DmojGI11826
D. mojavensis	DmojIR76a	DmojGI11641
D. mojavensis	DmojIR76b	DmojGI11546	resequencing corrects nonsense mutation
D. mojavensis	DmojIR84a	DmojGI24118
D. mojavensis	DmojIR85a	DmojGI23650
D. mojavensis	DmojIR87a	DmojGI24338
D. mojavensis	DmojIR92a	DmojGI22230
D. mojavensis	DmojIR93a	DmojGI22152
D. mojavensis	DmojIR94aa	DmojGI10463
D. mojavensis	DmojIR94e.1	DmojGI22052
D. mojavensis	DmojIR94e.2	DmojGI22053
D. mojavensis	DmojIR94f	DmojGI24835
D. mojavensis	DmojIR94g	DmojGI24837
D. mojavensis	DmojIR94y.1	DmojGI10462
D. mojavensis	DmojIR94y.2	DmojGI16935
D. mojavensis	(DmojIR94z)	DmojGI22289	resequencing confirms nonsense mutation
D. mojavensis	DmojIR100a	DmojGI24813
D. mojavensis	DmojCG11155	DmojGI14037
D. mojavensis	DmojCG3822	DmojGI22149
D. mojavensis	DmojCG5621	DmojGI10783
D. mojavensis	DmojCG9935	DmojGI19094
D. mojavensis	DmojClumsy	DmojGI11269
D. mojavensis	DmojGlu-R1	DmojGI12106
D. mojavensis	DmojGlu-R1B	DmojGI12629
D. mojavensis	DmojGluRIIA	DmojGI17553
D. mojavensis	DmojGluRIIB	DmojGI17554
D. mojavensis	DmojGluRIIC	DmojGI21873
D. mojavensis	DmojGluRIID	DmojGI22168
D. mojavensis	DmojGluRIIE	DmojGI22169
D. mojavensis	DmojNmdar1	DmojGI24494
D. mojavensis	DmojNmdar2	DmojGI16039
D. virilis	DvirIR7a	DvirGJ15898
D. virilis	DvirIR7b	DvirGJ15673
D. virilis	DvirIR7c	DvirGJ15906
D. virilis	DvirIR7d	DvirGJ15671
D. virilis	(DvirIR7e.1)	DvirGJ15671	resequencing confirms nonsense mutation
D. virilis	(DvirIR7e.2)	DvirGJ15913	resequencing confirms nonsense mutation
D. virilis	DvirIR7f	DvirGJ15671
D. virilis	DvirIR7g	DvirGJ17050
D. virilis	DvirIR8a	DvirGJ18802
D. virilis	DvirIR10a	DvirGJ18614	resequenced gap
D. virilis	DvirIR11a	DvirGJ16560
D. virilis	DvirIR20b	DvirGJ24104
D. virilis	DvirIR21a	DvirGJ19368
D. virilis	DvirIR25a	DvirGJ16133
D. virilis	DvirIR31a	DvirGJ14612
D. virilis	DvirIR40a	DvirGJ15132
D. virilis	DvirIR41a	DvirGJ21918
D. virilis	DvirIR47c	DvirGJ20151
D. virilis	DvirIR48d	DvirGJ21459
D. virilis	DvirIR48e	DvirGJ21458
D. virilis	DvirIR51e	DvirGJ21417
D. virilis	DvirIR52m	DvirGJ22476
D. virilis	DvirIR54a	DvirGJ20724
D. virilis	(DvirIR56a.1)	DvirGJ10503	resequencing confirms nonsense mutation
D. virilis	DvirIR56a.2	DvirGJ10503
D. virilis	DvirIR56b	DvirGJ20916
D. virilis	DvirIR56c	DvirGJ20917
D. virilis	DvirIR56d	DvirGJ21416
D. virilis	DvirIR56e	DvirGJ24439
D. virilis	DvirIR60a	DvirGJ20743
D. virilis	(DvirIR60e)	DvirGJ11704	resequencing confirms nonsense mutation
D. virilis	DvirIR60o	DvirGJ21614
D. virilis	DvirIR62a
D. virilis	DvirIR64a	DvirGJ13401
D. virilis	(DvirIR67a)	DvirGJ13350
D. virilis	DvirIR67b	DvirGJ11705
D. virilis	DvirIR68a	DvirGJ14047
D. virilis	DvirIR68b
D. virilis	DvirIR75a	DvirGJ13947
D. virilis	DvirIR75b	DvirGJ13946
D. virilis	DvirIR75c	DvirGJ13946
D. virilis	DvirIR75d	DvirGJ13526
D. virilis	DvirIR76a	DvirGJ11321
D. virilis	DvirIR76b	DvirGJ11565
D. virilis	DvirIR84a	DvirGJ10940
D. virilis	DvirIR85a	DvirGJ23494
D. virilis	DvirIR87a	DvirGJ10424
D. virilis	DvirIR92a	DvirGJ23033
D. virilis	DvirIR93a	DvirGJ24269
D. virilis	DvirIR94d	DvirGJ24102
D. virilis	DvirIR94e	DvirGJ24103
D. virilis	DvirIR94f	DvirGJ24479
D. virilis	DvirIR94g	DvirGJ24480
D. virilis	DvirIR94v
D. virilis	DvirIR94w.1	DvirGJ23148	resequencing corrects nonsense mutation
D. virilis	DvirIR94w.2	DvirGJ23148
D. virilis	DvirIR94x	DvirGJ24082
D. virilis	DvirIR100a	DvirGJ24458
D. virilis	DvirCG11155	DvirGJ12536
D. virilis	DvirCG3822	DvirGJ24267
D. virilis	DvirCG5621	DvirGJ14381
D. virilis	DvirCG9935	DvirGJ17530
D. virilis	DvirClumsy	DvirGJ12409
D. virilis	DvirGlu-R1	DvirGJ13380
D. virilis	DvirGlu-R1B	DvirGJ12753
D. virilis	DvirGluRIIA	DvirGJ15538
D. virilis	DvirGluRIIB	DvirGJ15540
D. virilis	DvirGluRIIC	DvirGJ17806
D. virilis	DvirGluRIID	DvirGJ24288
D. virilis	DvirGluRIIE	DvirGJ24289
D. virilis	DvirNmdar1	DvirGJ24560
D. virilis	DvirNmdar2	DvirGJ15548
D. grimshawi	DgriIR7a	DgriGH12584
D. grimshawi	DgriIR7b	DgriGH12125
D. grimshawi	DgriIR7c	DgriGH12587
D. grimshawi	DgriIR7d.1	DgriGH12118
D. grimshawi	DgriIR7d.2	DgriGH12121
D. grimshawi	DgriIR7e.1	DgriGH12120
D. grimshawi	DgriIR7e.2	DgriGH12118
D. grimshawi	DgriIR7e.3	DgriGH12592
D. grimshawi	(DgriIR7f.1)	DgriGH12119
D. grimshawi	DgriIR7f.2
D. grimshawi	DgriIR7g
D. grimshawi	DgriIR8a	DgriGH12703
D. grimshawi	DgriIR10a	DgriGH12224
D. grimshawi	DgriIR20b	DgriGH20055
D. grimshawi	DgriIR21a	DgriGH11834
D. grimshawi	DgriIR25a	DgriGH13667
D. grimshawi	DgriIR31a	DgriGH13307
D. grimshawi	DgriIR40a	DgriGH10978
D. grimshawi	DgriIR41a	DgriGH20458
D. grimshawi	DgriIR47c	DgriGH20107
D. grimshawi	DgriIR48d	DgriGH22899
D. grimshawi	DgriIR48e	DgriGH22898
D. grimshawi	DgriIR51e	DgriGH22770
D. grimshawi	DgriIR52q	DgriGH20243
D. grimshawi	DgriIR52r	DgriGH23483
D. grimshawi	DgriIR52s	DgriGH25278
D. grimshawi	DgriIR54a	DgriGH20887
D. grimshawi	DgriIR56a	DgriGH13972
D. grimshawi	DgriIR56b	DgriGH23005
D. grimshawi	DgriIR56c	DgriGH23005
D. grimshawi	DgriIR56d	DgriGH22769
D. grimshawi	DgriIR56e	DgriGH13543
D. grimshawi	DgriIR60a	DgriGH20908
D. grimshawi	DgriIR60e	DgriGH16550
D. grimshawi	DgriIR60o	DgriGH21005
D. grimshawi	DgriIR62a
D. grimshawi	DgriIR64a	DgriGH15192
D. grimshawi	DgriIR67a	DgriGH15143
D. grimshawi	DgriIR67b	DgriGH16551
D. grimshawi	DgriIR68a	DgriGH14853
D. grimshawi	(DgriIR68b.1)	DgriGH15754
D. grimshawi	DgriIR68b.2	DgriGH15754
D. grimshawi	DgriIR75a	DgriGH14466
D. grimshawi	DgriIR75b	DgriGH14466
D. grimshawi	DgriIR75c	DgriGH14465
D. grimshawi	DgriIR75d	DgriGH16961
D. grimshawi	DgriIR76a	DgriGH14655
D. grimshawi	DgriIR76b	DgriGH16353
D. grimshawi	DgriIR84a	DgriGH18306
D. grimshawi	DgriIR85a	DgriGH18251
D. grimshawi	DgriIR87a	DgriGH19044
D. grimshawi	DgriIR92a	DgriGH14149
D. grimshawi	DgriIR93a	DgriGH17280
D. grimshawi	DgriIR94ab	DgriGH21042
D. grimshawi	DgriIR94e	DgriGH20022
D. grimshawi	DgriIR94f
D. grimshawi	DgriIR94g	DgriGH13931
D. grimshawi	DgriIR100a	DgriGH13750
D. grimshawi	DgriCG11155	DgriGH23957
D. grimshawi	DgriCG3822	DgriGH17276
D. grimshawi	DgriCG5621	DgriGH18377
D. grimshawi	DgriCG9935	DgriGH13546
D. grimshawi	DgriClumsy	DgriGH10703
D. grimshawi	DgriGlu-R1	DgriGH15168
D. grimshawi	DgriGlu-R1B	DgriGH15847
D. grimshawi	DgriGluRIIA	DgriGH11034
D. grimshawi	DgriGluRIIB	DgriGH11035
D. grimshawi	DgriGluRIIC	DgriGH11254
D. grimshawi	DgriGluRIID	DgriGH16102
D. grimshawi	DgriGluRIIE	DgriGH16113
D. grimshawi	DgriNmdar1	DgriGH18993
D. grimshawi	DgriNmdar2	DgriGH17573
A. aegypti	AaegIR31a	AAEL013153-PA
A. aegypti		AAEL008090-PA
A. aegypti	AaegIR101	AAEL013241-PA
A. aegypti	AaegIR60a	AAEL003440-PA
A. aegypti	AaegIR87a.1	AAEL011691-PA
A. aegypti	AaegIR87a.2	AAEL011690-PA
A. aegypti	AaegIR40a	AAEL014270-PA
A. aegypti	AaegIR7h.1	AAEL014115-PA
A. aegypti	AaegIR7l	AAEL000462-PA
A. aegypti	AaegIR7j	AAEL000413-PA
A. aegypti	AaegIR7k.1	AAEL003340-PA
A. aegypti	AaegIR7k.2	AAEL014691-PA
A. aegypti	AaegIR7m.1	AAEL003335-PA
A. aegypti	AaegIR7n.1	AAEL003353-PA
A. aegypti	AaegIR7n.2	AAEL014690-PA
A. aegypti	AaegIR7y.1	AAEL003328-PA
A. aegypti	AaegIR7q.1	AAEL003329-PA
A. aegypti	AaegIR7q.2	AAEL003341-PA
A. aegypti	AaegIR7r.1	AAEL014688-PA
A. aegypti	AaegIR7s.1	AAEL014685-PA
A. aegypti	AaegIR7z.1	AAEL003350-PA
A. aegypti	AaegIR100e.1	AAEL015079-PA
A. aegypti	AaegIR100a.1	AAEL015078-PA
A. aegypti	AaegIR100d	AAEL015265-PA
A. aegypti	(AaegIR100c.1)	(AAEL008332-PA)
A. aegypti	AaegIR7v.3
A. aegypti	AaegIR7v.1
A. aegypti	AaegIR7v.2
A. aegypti	AaegIR92a	AAEL011001-PA
A. aegypti	AaegIR41d.3	AAEL000095-PA
A. aegypti	AaegIR41d.1	AAEL000027-PA
A. aegypti	AaegIR41g
A. aegypti	AaegIR41e	AAEL000011-PA
A. aegypti	AaegIR41f	AAEL000052-PA
A. aegypti	AaegIR41i	AAEL000047-PA
A. aegypti	AaegIR41p.1	AAEL000063-PA
A. aegypti	AaegIR41n	AAEL000089-PA
A. aegypti	(AaegIR41o)	(AAEL000039-PA)
A. aegypti	AaegIR41k	AAEL000066-PA
A. aegypti	AaegIR41j	AAEL000018-PA
A. aegypti	AaegIR41a.1	AAEL000007-PA
A. aegypti	AaegIR41a.2	AAEL000031-PA
A. aegypti	AaegIR64a	AAEL010880-PA
A. aegypti	AaegIR75i	AAEL013198-PA
A. aegypti	AaegIR75e.3	AAEL010775-PA
A. aegypti	AaegIR75e.1	AAEL010774-PA
A. aegypti	AaegIR75e.2	AAEL010767-PA
A. aegypti	AaegIR75d	AAEL009696-PA
A. aegypti	AaegIR75o	AAEL014086-PA
A. aegypti	AaegIR75l	AAEL005875-PA
A. aegypti	AaegIR75k.3	AAEL014087-PA
A. aegypti	AaegIR75k.1	AAEL014089-PA
A. aegypti	(AaegIR75k.2)	(AAEL014085-PA)
A. aegypti	AaegIR21a	AAEL013366-PA
A. aegypti	AaegIR93a	AAEL005012-PA
A. aegypti	AaegIR76b	AAEL006360-PA
A. aegypti		AAEL008587-PA
A. aegypti		AAEL007966-PA
A. aegypti		AAEL002511-PA
A. aegypti		AAEL002538-PA
A. aegypti		AAEL002506-PA
A. aegypti		AAEL002518-PA
A. aegypti	AaegIR8a	AAEL002922-PA
A. aegypti	AaegIR25a	AAEL009813-PA
A. aegypti	AaegIR68a	AAEL005039-PA
A. aegypti	AaegIR103	AAEL011122-PA
A. aegypti	AaegIR104.1	AAEL011115-PA
A. aegypti	AaegIR104.2	AAEL011131-PA
A. aegypti	AaegIR104.3	AAEL011127-PA
A. aegypti	AaegIR107.1	AAEL011804-PA
A. aegypti	AaegIR107.2
A. aegypti	AaegIR109
A. aegypti	AaegIR110
A. aegypti	AaegIR111.1
A. aegypti	AaegIR111.3
A. aegypti	AaegIR113
A. aegypti	AaegIR114
A. aegypti	AaegIR115
A. aegypti	AaegIR116
A. aegypti	AaegIR117
A. aegypti	AaegIR118.1
A. aegypti	AaegIR118.2
A. aegypti	AaegIR105
A. aegypti	AaegIR106.1
A. aegypti	AaegIR106.2
A. aegypti	AaegIR108
A. aegypti	AaegIR112
A. aegypti	AaegIR119
A. aegypti	AaegIR7m.2	AAEL014687-PA
A. aegypti	AaegIR7y.2	AAEL014686-PA
A. aegypti	(AaegIR7z.2)
A. aegypti	AaegIR100e.2	AAEL015647-PA
A. aegypti	(AaegIR75k.4)	(AAEL015479-PA)
A. aegypti	AaegIR100a.2	AAEL015266-PA
A. aegypti	AaegIR100c.2	AAEL015267-PA
A. aegypti	(AaegIR41d.2)	(AAEL015429-PA)
A. aegypti	AaegIR7h.2	AAEL015227-PA
A. aegypti	AaegIR7s.2	AAEL015150-PA
A. aegypti	AaegIR7r.2	AAEL015149-PA
A. aegypti		AAEL013695-PA
A. aegypti	AaegIR120	AAEL007786-PA
A. aegypti	AaegIR41p.2
A. aegypti	AaegIR111.2	AAEL003249-PA
A. californica	AcalIR209
A. californica	AcalGluRK1
A. californica	AcalGluRK2
A. californica	AcalGluRK3
A. californica		AAP80570.1
A. californica	AcalIR25a
A. californica		AAP41208.1
A. californica	AcalGluRK4
A. californica		AAP41209.1
A. californica		AAP41203.1
A. californica		AAP41207.1
A. californica		AAP41204.1
A. californica		AAP41206.1
A. californica		AAP41205.1
A. californica	AcalIR210
A. californica	AcalIR211
A. californica	AcalIR212
A. californica	AcalIR213
A. californica	AcalIR214
A. californica	AcalIR215
A. californica	AcalIR216
A. californica	AcalIR217
A. gambiae	AgamIR100a	AGAP000140-PA
A. gambiae	AgamIR93a	AGAP000257-256-PA
A. gambiae	AgamIR100h	AGAP000293-PA
A. gambiae	AgamIR7n	AGAP000714-PA
A. gambiae	AgamGLURIIc	AGAP000798-PA
A. gambiae	AgamGLURIIb	AGAP000801-PA
A. gambiae	AgamGLURIIa	AGAP000803-PA
A. gambiae	AgamNMDAR1	AGAP001478-PA
A. gambiae	AgamIR75h.1	AGAP001811-PA
A. gambiae	AgamIR75h.2	AGAP001812-PA
A. gambiae	AgamIR7t	AGAP002763-PA
A. gambiae	AgamGLURIId	AGAP002797-PA
A. gambiae	AgamIR41a	AGAP002904-PA
A. gambiae	AgamIR41n	AGAP003531-PA
A. gambiae	AgamIR40a	AGAP004021-PA
A. gambiae	AgamIR41t.1	AGAP004432-PA
A. gambiae	AgamIR100i	AGAP004475-PA
A. gambiae	AgamIR64a	AGAP004923-PA
A. gambiae	AgamIR75d	AGAP004969-PA
A. gambiae	AgamIR75l	AGAP005466-PA
A. gambiae	AgamNMDAR3	AGAP005527-PA
A. gambiae	AgamIR133	AGAP005677-PA
A. gambiae	AgamIR134	AGAP005678-PA
A. gambiae	AgamIR135	AGAP005679-PA
A. gambiae	AgamGLURI	AGAP006027-PA
A. gambiae	AgamIR142	AGAP006407-PA
A. gambiae	AgamIR136	AGAP006440-PA
A. gambiae	AgamIR137
A. gambiae	AgamIR138
A. gambiae	AgamIR139	AGAP006691-PA
A. gambiae	AgamIR75k	AGAP007498-PA
A. gambiae	AgamIR68a	AGAP007951-PA
A. gambiae	AgamIR21a	AGAP008511-PA
A. gambiae	AgamIR41b	AGAP008759-PA
A. gambiae	AgamIR31a	AGAP009014-PA
A. gambiae	AgamIR25a	AGAP010272-PA
A. gambiae	AgamIR8a	AGAP010411-PA
A. gambiae	AgamIR60a	AGAP011943-PA
A. gambiae	AgamIR76b	AGAP011968-PA
A. gambiae	AgamNMDAR2	AGAP012429-PA
A. gambiae	AgamGLURIIe	AGAP012447-PA
A. gambiae	AgamIR41c	AGAP012951-PA
A. gambiae	AgamIR41t.2	AGAP012969-PA
A. gambiae	AgamIR75g	AGAP013085-PA
A. gambiae	AgamIR7h.1	AGAP013154-PA
A. gambiae	AgamIR7y	AGAP013172-PA
A. gambiae	AgamIR140.1	AGAP013242-PA
A. gambiae	AgamIR7u	AGAP013285-PA
A. gambiae	AgamIR7i	AGAP013363-PA
A. gambiae	AgamIR7s	AGAP013409-PA
A. gambiae	AgamIR7w	AGAP013416-PA
A. gambiae	AgamIR101	AGAP013425-PA
A. gambiae	AgamIR140.2	AGAP013436-PA
A. gambiae	AgamIR141	AGAP013473-PA
A. gambiae	AgamIR7x	AGAP013520-PA
A. mellifera	AmelIR218	XP_001121536.1
A. mellifera	AmelIR75u	XP_001121834.1
A. mellifera	AmelIR68a	XP_001123055.1
A. mellifera	AmelIR93a	XP_394100.2
A. mellifera	AmelIR76b	XP_624096.1
A. mellifera		XP_624931.2
A. mellifera		XP_396271.3
A. mellifera		NP_001011573.1
A. mellifera		XP_394694.3
A. mellifera		XP_392185.3
A. mellifera		XP_394522.2
A. mellifera		XP_394264.2
A. mellifera		XP_394265.3
A. mellifera	AmelIR25a	XP_396400.2
A. mellifera	AmelIR8a	XP_393270.2
A. mellifera	AmelIR75f.1
A. mellifera	AmelIR75f.2
A. mellifera	AmelIR75f.3
A. pisum		XP_001946588.1
A. pisum	ApisIR21a	XP_001950972.1
A. pisum	ApisIR76b	XP_001952331.1
A. pisum		XP_001943685.1
A. pisum	(ApisIR93a)
A. pisum	ApisNMDAR1
A. pisum		XP_001949860.1
A. pisum	ApisIR25a	XP_001945524.1
A. pisum	ApisIR8a	XP_001942846.1
A. pisum		XP_001952842.1
A. pisum		XP_001943239.1
A. pisum		XP_001943184.1
A. pisum		XP_001942991.1
A. pisum		XP_001942939.1
A. pisum		XP_001945266.1
A. pisum		XP_001949419.1
A. pisum	ApisIR68a	XP_001945663.1
A. pisum	ApisIR40a
A. pisum	ApisIR100a
A. pisum	(ApisIR75j)
A. pisum	ApisIR75d.2	XP_001951573.1
A. pisum	ApisIR75d.1	XP_001942610.1
A. thalianna		GLR1.1
A. thalianna		GLR1.2
A. thalianna		GLR1.3
A. thalianna		GLR1.4
A. thalianna		GLR2.1
A. thalianna		GLR2.2
A. thalianna		GLR2.3
A. thalianna		GLR2.4
A. thalianna		GLR2.5
A. thalianna		GLR2.6
A. thalianna		GLR2.7
A. thalianna		GLR2.8
A. thalianna		GLR2.9
A. thalianna		GLR3.1
A. thalianna		GLR3.2
A. thalianna		GLR3.3
A. thalianna		GLR3.4
A. thalianna		GLR3.5
A. thalianna		GLR3.6
A. thalianna		GLR3.7
B. mori	BmorIR87a	BGIBMGA004749-PA
B. mori	BmorIR7d.3	BGIBMGA007088-PA
B. mori	BmorIR7d.1
B. mori	BmorIR7d.2	BGIBMGA012493-PA
B. mori	BmorIR143	BGIBMGA007430-PA
B. mori	(BmorIR68a)	(BGIBMGA006657-PA)
B. mori	BmorIR41a	BGIBMGA000306-PA
B. mori	BmorIR21a	BGIBMGA002697-PA
B. mori	BmorIR64a	BGIBMGA010367-PA
B. mori	BmorIR75d	BGIBMGA005863-PA
B. mori	BmorIR75p	BGIBMGA001974-PA
B. mori	(BmorIR75q.1)	(BGIBMGA014624-PA)
B. mori	BmorIR75q.2	BGIBMGA007290-PA
B. mori	BmorIR40a	BGIBMGA010939_40-PA
B. mori	BmorIR76b	BGIBMGA001026-PA
B. mori		BGIBMGA011691-PA
B. mori	BmorIR93a	BGIBMGA010960-PA
B. mori		BGIBMGA010135-PA
B. mori	BmorIR8a	BGIBMGA009567-PA
B. mori	BmorIR25a	BGIBMGA011590-PA
B. mori		(BGIBMGA000567-PA)
B. mori		BGIBMGA000645-PA
B. mori		BGIBMGA011530-PA
B. mori		(BGIBMGA011485-PA)
B. mori		BGIBMGA011484-PA
B. mori		BGIBMGA011527-PA
B. mori		BGIBMGA009564-PA
B. mori		BGIBMGA011260-PA
B. mori		BGIBMGA011486-PA
B. mori		BGIBMGA011528-PA
B. mori		BGIBMGA011529-PA
C. capitata	CcapIR240	Capca1|175888
C. capitata	CcapIR230	Capca1|192796
C. capitata	CcapIR231
C. capitata	CcapIR232	Capca1|185470
C. capitata	CcapIR233
C. capitata	CcapIR234	Capca1|204388
C. capitata	CcapIR235	Capca1|191211
C. capitata	CcapIR236	Capca1|194620
C. capitata	CcapIR237
C. capitata	(CcapIR238)
C. capitata	CcapIR239.1	Capca1|222580
C. capitata	CcapIR239.2	Capca1|189895
C. capitata	(CcapIR241)
C. capitata	CcapIR242
C. capitata	CcapIR243.1
C. capitata	CcapIR243.2	Capca1|219223
C. capitata	CcapIR243.3	Capca1|189588
C. capitata	CcapIR246
C. capitata	CcapIR247	Capca1|188179
C. capitata	CcapIR248
C. capitata	CcapIR249	Capca1|213556
C. capitata	CcapIR250	Capca1|219746
C. capitata	CcapIR251	Capca1|211454
C. capitata	CcapIR252	Capca1|204960
C. capitata	CcapIR253
C. capitata	CcapIR254	Capca1|188571
C. capitata	CcapIR255	Capca1|147793
C. capitata	CcapIR256	Capca1|24092
C. capitata		Capca1|179505
C. capitata	CcapIR25a	Capca1|152072
C. capitata	(CcapIR257)
C. capitata	CcapIR258	Capca1|92735
C. capitata	CcapIR259
C. capitata	CcapIR260
C. capitata	CcapIR261.1	Capca1|103666
C. capitata	CcapIR261.2	Capca1|43271
C. capitata	CcapIR261.3	Capca1|124092
C. capitata		Capca1|179176
C. capitata	CcapIR263
C. capitata		Capca1|169825
C. capitata		Capca1|92293
C. capitata		Capca1|96910
C. capitata		Capca1|165192
C. capitata		Capca1|183778
C. capitata		Capca1|167269
C. capitata		Capca1|148073
C. capitata		Capca1|225637
C. capitata	CcapIR265	Capca1|218867
C. capitata	CcapIR244	Capca1|164990
C. capitata	CcapIR245	Capca1|164454
C. capitata	CcapIR262	Capca1|137115
C. elegans	CeleIR264	W02A2.5
C. elegans		CeleGLR-8
C. elegans		CeleNMR-2
C. elegans		CeleNMR-1
C. elegans		CeleGLR-7
C. elegans		CeleGLR-6
C. elegans		CeleGLR-1
C. elegans		CeleGLR-2
C. elegans		CeleGLR-5
C. elegans		CeleGLR-3
C. elegans		(CeleGLR-4)
C. intestinalis		ENSCINP00000026222
C. intestinalis		ENSCINP00000017573
C. intestinalis		ENSCINP00000023599
C. intestinalis	CintGluRK1
C. intestinalis	CintGluRK2
C. intestinalis	(CintGluRK3)
C. quinquefasciatus		CPIJ008414-16
C. quinquefasciatus	CquiIR7h	CPIJ06402
C. quinquefasciatus	CquiIR75d	CPIJ010900
C. quinquefasciatus	CquiIR75m.1	CPIJ001814
C. quinquefasciatus	CquiIR75m.2	CPIJ001813
C. quinquefasciatus	CquiIR75l	CPIJ013866
C. quinquefasciatus	CquiIR75e.1	CPIJ012001
C. quinquefasciatus	CquiIR75h	CPIJ012000
C. quinquefasciatus	CquiIR31a	CPIJ018715
C. quinquefasciatus	CquiIR75g.1	CPIJ003576
C. quinquefasciatus	CquiIR75i.4	CPIJ003574
C. quinquefasciatus	CquiIR75i.7
C. quinquefasciatus	CquiIR75g.2	CPIJ003572
C. quinquefasciatus	CquiIR75i.5
C. quinquefasciatus	CquiIR75i.6
C. quinquefasciatus	CquiIR75i.3
C. quinquefasciatus	CquiIR100b	CPIJ012270
C. quinquefasciatus	CquiIR100a	CPIJ012267
C. quinquefasciatus	CquiIR7p.1	CPIJ018164
C. quinquefasciatus	CquiIR7p.2
C. quinquefasciatus	CquiIR7p.3
C. quinquefasciatus	CquiIR7y	CPIJ014667
C. quinquefasciatus	CquiIR7s	CPIJ014668
C. quinquefasciatus		CPIJ013901
C. quinquefasciatus	CquiIR68a	CPIJ001503-504
C. quinquefasciatus	CquiIR93a	CPIJ009222
C. quinquefasciatus	CquiIR87a	CPIJ005787
C. quinquefasciatus	CquiIR76b.1	CPIJ005249
C. quinquefasciatus	CquiIR76b.2	CPIJ019300
C. quinquefasciatus	CquiIR21a	CPIJ018086-87
C. quinquefasciatus	CquiIR41l
C. quinquefasciatus	CquiIR41m	CPIJ016953
C. quinquefasciatus	CquiIR41q
C. quinquefasciatus	CquiIR41r	CPIJ016957
C. quinquefasciatus	CquiIR41i1	CPIJ016960
C. quinquefasciatus	(CquiIR41i.2)	(CPIJ016959)
C. quinquefasciatus	CquiIR41d
C. quinquefasciatus	CquiIR25a
C. quinquefasciatus	CquiIR8a	CPIJ020118
C. quinquefasciatus	CquiIR92a	CPIJ007790
C. quinquefasciatus	CquiIR92b	CPIJ007793
C. quinquefasciatus	CquiIR92c	CPIJ018439
C. quinquefasciatus	CquiIR92d
C. quinquefasciatus	CquiIR92e	CPIJ007792
C. quinquefasciatus	CquiIR92f	CPIJ007791
C. quinquefasciatus		CPIJ006668
C. quinquefasciatus	CquiIR64a	CPIJ009887
C. quinquefasciatus	CquiIR75k	CPIJ008619-20
C. quinquefasciatus	CquiIR75i.1	CPIJ003575
C. quinquefasciatus	CquiIR75i.2	CPIJ003573
C. quinquefasciatus	CquiIR40a	CPIJ009722
C. quinquefasciatus	CquiIR60a	CPIJ010125
C. quinquefasciatus	CquiIR41a	CPIJ016961
C. quinquefasciatus	CquiIR41s	CPIJ016954-55
C. quinquefasciatus	(CquiIR41p)	(CPIJ016964)
C. quinquefasciatus	(CquiIR41h)	(CPIJ0016962)
C. quinquefasciatus		CPIJ017065
C. quinquefasciatus	CquiIR92g	CPIJ018442
C. quinquefasciatus		CPIJ018689
C. quinquefasciatus		(CPIJ006667)
C. quinquefasciatus	CquiIR121	CPIJ006649
C. quinquefasciatus	CquiIR122	CPIJ008268
C. quinquefasciatus	CquiIR123	CPIJ019679
C. quinquefasciatus	CquiIR124	CPIJ019988
C. quinquefasciatus	CquiIR125.1	CPIJ001525
C. quinquefasciatus	CquiIR125.2	CPIJ001527
C. quinquefasciatus	CquiIR119	CPIJ001531
C. quinquefasciatus	CquiIR127	CPIJ012479
C. quinquefasciatus	CquiIR120	CPIJ013123
C. quinquefasciatus	CquiIR126	CPIJ013152
C. quinquefasciatus	CquiIR128	CPIJ004135
C. quinquefasciatus	CquiIR129	CPIJ015691
C. quinquefasciatus	CquiIR130	CPIJ015875
C. quinquefasciatus	CquiIR131	CPIJ017708
C. quinquefasciatus	CquiIR132	CPIJ017709
D. rerio	DrerGluD2	ENSDARP00000072113
D. rerio	DrerGluD1	ENSDARP00000064838
D. rerio	DrerGluD3	ENSDARP00000081518
D. rerio	DrerGluA2	ENSDARP00000093557
D. rerio	DrerGluA3	ENSDARP00000043179
D. rerio	DrerGluA1	ENSDARP00000010256
D. rerio	DrerGluA4	ENSDARP00000024670
D. rerio	DrerGluK4	ENSDARP00000037556
D. rerio	DrerGluK5	ENSDARP00000100770
D. rerio	DrerGluK1	ENSDARP00000004703
D. rerio	DrerGluN2E	ENSDARP00000094428
D. rerio	DrerGluN2A	ENSDARP00000068468
D. rerio	DrerGluN2B	ENSDARP00000087045
D. rerio	DrerGluN2C	ENSDARP00000100692
D. rerio	DrerGluN2D	ENSDARP00000075756
D. rerio	DrerGluN3A	ENSDARP00000098956
D. rerio	DrerGluN3C	ENSDARP00000058110
D. rerio	DrerGluN3B	ENSDARP00000104060
D. rerio	DrerGluN1	ENSDARP00000038151
D. pulex		Dappu1|41686
D. pulex		(Dappu1|23710)
D. pulex		Dappu1|255143
D. pulex	DpulIR25a	Dappu1|313288
D. pulex		Dappu1|326779
D. pulex		Dappu1|55220
D. pulex		Dappu1|55388
D. pulex		Dappu1|327119
D. pulex		Dappu1|309661
D. pulex	DpulIR298	Dappu1|99799
D. pulex	DpulIR299	Dappu1|327467
D. pulex	DpulIR300	Dappu1|327468
D. pulex	DpulIR301	Dappu1|256141
D. pulex	DpulIR302	Dappu1|256761
D. pulex	DpulIR303	Dappu1|326357
D. pulex	DpulIR304	Dappu1|323372
D. pulex	(DpulIR305)	(Dappu1|107033)
D. pulex	DpulIR306	Dappu1|240814
D. pulex	(DpulIR219)	(Dappu1|316351)
D. pulex	DpulIR220	Dappu1|318335
D. pulex	DpulIR221	Dappu1|319673
D. pulex	DpulIR222	Dappu1|113577
D. pulex	DpulIR223	Dappu1|113576
D. pulex	DpulIR93a	Dappu1|309629
D. pulex	DpulIR224	Dappu1|327312
D. pulex	DpulIR225	Dappu1|327034
D. pulex	DpulIR226
D. pulex	(DpulIR227)
D. pulex	DpulIR228	Dappu1|300036
D. pulex	DpulIR229	Dappu1|302648
D. pulex	DpulIR230	Dappu1|337606
D. pulex	DpulIR147	Dappu1|99048
D. pulex	DpulIR148	Dappu1|334044
D. pulex	DpulIR149	Dappu1|313110
D. pulex	DpulIR150	Dappu1|313560
D. pulex	DpulIR151	Dappu1|313634
D. pulex	DpulIR152	Dappu1|98389
D. pulex	DpulIR153	Dappu1|313613
D. pulex	DpulIR154	Dappu1|313582
D. pulex	DpulIR155	Dappu1|313603
D. pulex	DpulIR156	Dappu1|313606
D. pulex	DpulIR157	Dappu1|103895
D. pulex	(DpulIR158)	(Dappu1|263387)
D. pulex	DpulIR159	Dappu1|304325
D. pulex	(DpulIR160)	(Dappu1|320132)
D. pulex	DpulIR161	Dappu1|332323
D. pulex	DpulIR162	Dappu1|244336
D. pulex	DpulIR163	Dappu1|315894
D. pulex	DpulIR164	Dappu1|319610
D. pulex	DpulIR165	Dappu1|303459
D. pulex	DpulIR166	Dappu1|312495
D. pulex	DpulIR167	Dappu1|235855
D. pulex	(DpulIR168)	(Dappu1|312492)
D. pulex	DpulIR169	Dappu1|235850
D. pulex	DpulIR170
D. pulex	DpulIR171	Dappu1|101737
D. pulex	DpulIR172	Dappu1|241224
D. pulex	(DpulIR173)	(Dappu1|316873)
D. pulex	DpulIR174	Dappu1|241431
D. pulex	DpulIR175	Dappu1|241335
D. pulex	DpulIR176	Dappu1|316861
D. pulex	DpulIR177	Dappu1|320340
D. pulex	DpulIR178	Dappu1|241432
D. pulex	DpulIR179	Dappu1|316806
D. pulex	DpulIR180	Dappu1|316785
D. pulex	DpulIR181
D. pulex	DpulIR182	Dappu1|316759
D. pulex	DpulIR183	Dappu1|316758
D. pulex	DpulIR184	Dappu1|316803
D. pulex	DpulIR185	Dappu1|316784
D. pulex	DpulIR186	Dappu1|316802
D. pulex	DpulIR187	Dappu1|241222
D. pulex	DpulIR188	Dappu1|101550
D. pulex	DpulIR189	Dappu1|241227
D. pulex	DpulIR190	Dappu1|241220
D. pulex	DpulIR191	Dappu1|101545
D. pulex	DpulIR192	Dappu1|316697
D. pulex	DpulIR193	Dappu1|332232
D. pulex	DpulIR194	Dappu1|116408
D. pulex	DpulIR195	Dappu1|263197
D. pulex	DpulIR196	Dappu1|104980
D. pulex	DpulIR197	Dappu1|104981
D. pulex	DpulIR198	Dappu1|321184
D. pulex	DpulIR199	Dappu1|104187
D. pulex	DpulIR200	Dappu1|105942
D. pulex	DpulIR201	Dappu1|313621
D. pulex	DpulIR202	Dappu1|222398
D. pulex	DpulIR203	Dappu1|313677
D. pulex	DpulIR204	Dappu1|328300
D. pulex	(DpulIR205)	(Dappu1|328925)
D. pulex	DpulIR206	Dappu1|319157
D. pulex	DpulIR207
D. pulex	DpulIR208
H. sapiens	HsapGluA1
H. sapiens	HsapGluA2
H. sapiens	HsapGluA3
H. sapiens	HsapGluA4
H. sapiens	HsapGluK1
H. sapiens	HsapGluK2
H. sapiens	HsapGluK3
H. sapiens	HsapGluD1
H. sapiens	HsapGluD2
H. sapiens	HsapGluK5
H. sapiens	HsapGluK4
H. sapiens	HsapGluN1
H. sapiens	HsapGluN2A
H. sapiens	HsapGluN2B
H. sapiens	HsapGluN2C
H. sapiens	HsapGluN2D
H. sapiens	HsapGluN3A
H. sapiens	(HsapGluN3B)
L. gigantea	LgigIR256	Lotgi|66046
L. gigantea	LgigIR274	Lotgi|82519
L. gigantea	LgigIR275	Lotgi|167134
L. gigantea	LgigIR276	Lotgi|166737
L. gigantea	LgigIR277	Lotgi|171763
L. gigantea		Lotgi|107328
L. gigantea		Lotgi|131225
L. gigantea		Lotgi|137890
L. gigantea	LgigIR278	Lotgi|169257
L. gigantea	LgigIR279
L. gigantea	LgigIR280	Lotgi|169256
L. gigantea	LgigIR281	Lotgi|173635
L. gigantea	LgigIR282	Lotgi|170286
L. gigantea	LgigIR283	Lotgi|171277
L. gigantea	LgigIR284	Lotgi|65428
L. gigantea	LgigIR285	Lotgi|159083
L. gigantea	LgigIR286
L. gigantea	LgigIR287	Lotgi|130108
L. gigantea	LgigIR288	Lotgi|103976
L. gigantea		Lotgi|108357
L. gigantea	LgigIR289	Lotgi|159803
L. gigantea	LgigIR290	Lotgi|103576
L. gigantea	LgigIR291	Lotgi|115937
L. gigantea	LgigIR292	Lotgi|141353
L. gigantea	LgigIR293	Lotgi|173446
L. gigantea	LgigIR294	Lotgi|141335
L. gigantea	LgigIR295	Lotgi|107877
L. gigantea	LgigIR296	Lotgi|166867
L. gigantea	LgigIR25b	Lotgi|109845
L. gigantea	LgigIR25a	Lotgi|114647
L. gigantea	LgigIR297	Lotgi|110568
L. gigantea		Lotgi|121144
L. gigantea		Lotgi|233226
L. gigantea		Lotgi|112937
L. gigantea		Lotgi|123068
L. gigantea		Lotgi|238650
L. gigantea		Lotgi|163822
L. gigantea		Lotgi|213260
L. gigantea		Lotgi|122838
L. gigantea		Lotgi|111488
L. gigantea		Lotgi|111532
M. musculus	MmusGluN1	ENSMUSP00000028335
M. musculus	MmusGluD1	ENSMUSP00000044009
M. musculus	MmusGluD2	ENSMUSP00000093536
M. musculus	MmusGluA1	ENSMUSP00000044494
M. musculus	MmusGluA3	ENSMUSP00000110755
M. musculus	MmusGluA2	ENSMUSP00000103374
M. musculus	MmusGluA4	ENSMUSP00000027020
M. musculus	MmusGluK3	ENSMUSP00000030676
M. musculus	MmusGluK2	ENSMUSP00000101126
M. musculus	MmusGluK1	ENSMUSP00000109773
M. musculus	MmusGluK4	ENSMUSP00000110515
M. musculus	MmusGluK5	ENSMUSP00000003468
M. musculus	MmusGluN3A	ENSMUSP00000075970
M. musculus	MmusGluN3B	ENSMUSP00000048576
M. musculus	MmusGluN2B	ENSMUSP00000107536
M. musculus	MmusGluN2A	ENSMUSP00000111501
M. musculus	MmusGluN2D	ENSMUSP00000002848
M. musculus	MmusGluN2C	ENSMUSP00000102164
N. vectensis		Nemve1|212089
N. vectensis		Nemve1|198759
N. vectensis		Nemve1|239847
N. vectensis	NvecGluRK1
N. vectensis		Nemve1|141731
N. vectensis		Nemve1|211456
N. vectensis	NvecNMDAR1
N. vectensis		Nemve1|171792
N. vectensis	NvecGluRA1
N. vectensis	NvecGluRK2
N. vectensis		Nemve1|174495
N. vectensis	NvecGluRK3
N. vectensis	NvecNMDAR2
N. vectensis	NvecNMDAR3
N. vectensis	NvecNMDAR4
N. vectensis		(Nemve1|51517)
N. vectensis		Nemve1|219279
N. vitripennis	NvitIR68a	XP_001606197.1
N. vitripennis	NvitIR75u.2	XP_001602906.1
N. vitripennis	NvitIR75u.1	XP_001600996.1
N. vitripennis	NvitIR21a	XP_001600544.1
N. vitripennis	NvitIR93a	XP_001604783.1
N. vitripennis		XP_001606376.1
N. vitripennis	NvitIR76b	XP_001601699.1
N. vitripennis	(NvitNMDAR1)
N. vitripennis		XP_001600998.1
N. vitripennis		XP_001605549.1
N. vitripennis		XP_001600232.1
N. vitripennis		XP_001605858.1
N. vitripennis		XP_001605775.1
N. vitripennis		(XP_001602641.1)
N. vitripennis	NvitIR8a
N. vitripennis	NvitIR25a	XP_001603703.1
N. vitripennis	NvitIR25b	XP_001603675.1
N. vitripennis	(NvitIR64a)
N. vitripennis		XP_001607685.1
P. humanus humanus	PhumIR41a	PHUM458530-PA
P. humanus humanus	PhumIR68a	PHUM320070-PA
P. humanus humanus	PhumIR145
P. humanus humanus	PhumIR40a	PHUM235670-PA
P. humanus humanus	PhumIR75t	PHUM114680-PA
P. humanus humanus	PhumIR75d	PHUM063490-PA
P. humanus humanus	PhumIR21a	PHUM418200-PA
P. humanus humanus	PhumIR226	PHUM128090-PA
P. humanus humanus	PhumIR76b
P. humanus humanus	PhumIR93a	PHUM513120-PA
P. humanus humanus		PHUM105890-PA
P. humanus humanus		PHUM473220-PA
P. humanus humanus		PHUM570680-PA
P. humanus humanus		PHUM536820-PA
P. humanus humanus		PHUM518040-PA
P. humanus humanus		PHUM518050-PA
P. humanus humanus		PHUM253980-PA
P. humanus humanus	PhumIR8a	PHUM596380-PA
P. humanus humanus	PhumIR25a	PHUM059490-PA
S. purpuratus		GLEAN3_08910
S. purpuratus		GLEAN3_14664
S. purpuratus		GLEAN3_28455
S. purpuratus		GLEAN3_24978
S. purpuratus		GLEAN3_13765
S. purpuratus		GLEAN3_28784
S. purpuratus		GLEAN3_08971
S. purpuratus		GLEAN3_27899
S. purpuratus		GLEAN3_02787
S. purpuratus		GLEAN3_28783
T. adhaerens		Triad1|2801
T. adhaerens		Triad1|3962
T. adhaerens		Triad1|25127
T. adhaerens		Triad1|1417
T. adhaerens		Triad1|3668
T. adhaerens		Triad1|3256
T. adhaerens		Triad1|11929
T. adhaerens		Triad1|3479
T. adhaerens		Triad1|3762
T. adhaerens		Triad1|3343
T. adhaerens		Triad1|2593
T. adhaerens		Triad1|3218
T. castaneum	TcasIR40a	XP_969561.1
T. castaneum	TcasIR21a	XP_971891.2
T. castaneum	TcasIR76b	XP_975120.1
T. castaneum	TcasIR93a	XP_974691.2
T. castaneum	TcasIR64a.1
T. castaneum	(TcasIR64a.2)	(XP_975454.1)
T. castaneum	(TcasIR64a.3)
T. castaneum	TcasIR75q.1	XP_969002.2
T. castaneum	(TcasIR75q.2)	(XP_968638.1)
T. castaneum	(TcasIR75s)	(XP_975640.2)
T. castaneum		XP_971730.2
T. castaneum		XP_969654.1
T. castaneum		XP_968786.2
T. castaneum		XP_966884.2
T. castaneum		XP_966711.2
T. castaneum	(TcasGluRK1)
T. castaneum		XP_968606.2
T. castaneum		XP_974911.2
T. castaneum		XP_974933.1
T. castaneum		XP_974901.2
T. castaneum		XP_966620.1
T. castaneum		XP_966528.1
T. castaneum	TcasIR8a	XP_968346.1
T. castaneum	TcasIR25a	XP_971258.2
T. castaneum	TcasIR144	XP_974998.1
T. castaneum	TcasIR41a.1
T. castaneum	(TcasIR41a.2)
T. castaneum	TcasIR68a	XP_968308.2
T. castaneum	TcasIR100l	XP_967437.1
T. castaneum	(TcasIR100k)
T. castaneum	TcasIR100j	XP_967346.1
T. castaneum	(TcasIR100n)
T. castaneum	(TcasIR100e)	(XP_967265.2)
T. castaneum	(TcasIR100f)
T. castaneum	TcasIR100g
Anabaena variabilis ATCC 29413		YP_321508.1
Silicibacter sp. TM1040		TM1040GluR0
Synechococcus sp. CC9311		YP_730938.1
Synechococcus sp. RCC307		YP_001227767.1
Synechococcus sp. WH 7803		YP_001224896.1
Trichodesmium erythraeum IMS101		YP_723930.1
Vibrio fischeri ES114		YP_204476.1
Vibrio fischeri MJ11		YP_002155892.1
Vibrio harveyi ATCC BAA-1116		YP_001448688.1
Chlorobaculum parvum NCIB 8327		YP_001997839.1
Chlorobium chlorochromatii CaD3		YP_378562.1
Cyanothece sp. PCC 7424		(YP_002378664.1)
Desulfovibrio magneticus RS-1		YP_002954183.1
Gramella forsetii KT0803		YP_861587.1
Granulibacter bethesdensis CGDNIH1		YP_745590.1
Aliivibrio salmonicida LFI1238		YP_002262703.1
Mycobacterium gilvum PYR-GCK		YP_001135778.1
Mycobacterium vanbaalenii PYR-1		YP_956405.1
Nostoc punctiforme PCC 73102		YP_001869676.1
Nostoc sp. PCC 7120		NP_486951.1
Oligotropha carboxidovorans OM5		YP_002288493.1
Photobacterium profundum SS9		YP_132561.1
Prochlorococcus marinus MIT 9313		NP_894348.1
Pseudogenes are in parentheses. Note that several genes are incomplete at the 5' and/or 3' ends. In addition, some sequences were reannotated from previously published gene models.
