# Supplementary material for: Ancient Protostome Origin of Chemosensory Ionotropic Glutamate Receptors and the Evolution of Insect Taste and Olfaction
Source: PLoS Genet. 2010 Aug 19;6(8):e1001064. doi: 10.1371/journal.pgen.1001064 (PMC2924276; doi:10.1371/journal.pgen.1001064)
Supplement: Table S5 — Oligonucleotides. (0.05 MB XLS) [file pgen.1001064.s008.xls]

## Sheet: TableS5
Table S5. Oligonucleotides.
Gene	Forward primer	Reverse primer	Use
DmelIR25a	CAATCCACTCAGCCATTCAA	ACCAGAGGCACTCCTTCAGA	RT-PCR, sequencing of RT-PCR product
DmelIR93a	AGGTGTCCCGCATTTACTTG	GAACGTACCGCTCGAAGAAG	RT-PCR, sequencing of RT-PCR product
DmelIR8a	CCTTTTGGATTGAGCCTGTT	AGGGCTATATAAGTTGGCGC	RT-PCR, sequencing of RT-PCR product
DmelIR68a	CAAGAGCTTCCAAGGAGTCG	ACGATTCCGGTGTGAGAAAG	RT-PCR, sequencing of RT-PCR product
DmelIR76b	CAGCGCAGCTTCGTCTACTA	CACAAAGTGCTTGTTCTTCG	RT-PCR, sequencing of RT-PCR product
DmelIR75d	GACAGGATCTGGAGGGCATA	ACACCCACACATCGTTCTCA	RT-PCR, sequencing of RT-PCR product
DmelOR83b	TATGGAACCAGGTGAACACG	CCCAGTACTTGATGGCACTG	RT-PCR, sequencing of RT-PCR product
DmelRPS7	GGCTATCGGCTCCAAGATTA	GGTGGTCTGCTGGTTCTTGT	RT-PCR, sequencing of RT-PCR product
AmelIR25a	GGGAGTGTTTCTGGTTCTGC	AATCGAGACGTCGAACTCGT	RT-PCR, sequencing of RT-PCR product
AmelIR93a	ACCTGATCCACAAGTACAGC	ATACATCTCGAGGAAGCTGC	RT-PCR, sequencing of RT-PCR product
AmelIR8a	TGGATTATTGGAACCGTTGG	ATCACCAATCAAGCCATTCC	RT-PCR, sequencing of RT-PCR product
AmelIR68a	TGGCAAATGGTTCTTTTTGTT	CCATAATTTTTGGCCATTCC	RT-PCR, sequencing of RT-PCR product
AmelIR76b	ATCGGTAAGATATACACGCG	CGTGAATAAGACTCGCGATC	RT-PCR, sequencing of RT-PCR product
AmelIR75u	CTGTATACCACGTCTTGAGC	CTTGCTGCTACTCGTATTGC	RT-PCR, sequencing of RT-PCR product
AmelOR83b	AGGTTGATGGTTCGTTCCTG	GCTTCGTACCAGCATTTCCT	RT-PCR, sequencing of RT-PCR product
AmelRPS8	TTTTCATGGGGATCTGAATGT	CAAGAACACGTCCTGTAGCAA	RT-PCR, sequencing of RT-PCR product
AcalIR25a	TACGACCAACAAGTACCAGACG	AGACCCGATCACAATGACGAGG	RT-PCR, sequencing of RT-PCR product
AcalIR209	TCATCATCTGTGCTATCGCTGG	TCGGGAAGTTGAAGCAGTACG	RT-PCR, sequencing of RT-PCR product
AcalIR210	TATCGTCAGCCCCAAAACGG	ATGAAGCCTAGATCGTTCTGC	RT-PCR, sequencing of RT-PCR product
AcalIR211	TGGTTTGGTGGAGTTGACATCG	TGTCCCATTCCTTGAGACTCG	RT-PCR, sequencing of RT-PCR product
AcalIR212	TGACGGCTATACATGGTGCTTGCC	TGCAAGAACTAACCACAGTATGC	RT-PCR, sequencing of RT-PCR product
AcalIR213	GACGGTTATAGATGGTGCATGC	CGATTGAATTAACCACAGTATGC	RT-PCR, sequencing of RT-PCR product
AcalIR214	TGGGGAGATTGTACCAAGGCATG	CAGATCCCCTCTTCAGCAGTCG	RT-PCR, sequencing of RT-PCR product
AcalIR215	TCCTCAGAAGATTGTACGATGG	ATCTCCCACAAGGCTGGAATGTG	RT-PCR, sequencing of RT-PCR product
AcalIR216	CGACAAAATCCAGCTTAACCCACC	AGCCTTCTAGATCTCCGTACATAC	RT-PCR, sequencing of RT-PCR product
AcalIR217	GACAAAATACAACCCAGCCCACC	AGACAAACTCCACAATGCCTTGC	RT-PCR, sequencing of RT-PCR product
DmelIR7a promoter	AGATCTGGTGAAGAATAGAGTGTGGC	GAATTCTTTGAAACGAAACTGTTGCG	Cloning of IR promoter; BglII/EcoRI 5'/3' overhang
DmelIR11a promoter	AGATCTATGTATGTCATGCCACCAGC	GAATTCGACTGAATGGCCGTTGTGAA	Cloning of IR promoter; BglII/EcoRI 5'/3' overhang
DmelIR100a promoter	AGATCTTTCATCGGAGTCGTAGCTAG	GAATTCGTCAGGAGTTACTGAACCGT	Cloning of IR promoter; BglII/EcoRI 5'/3' overhang
DmelIR56a promoter	AGATCTATCATCACTGGCTGTCATGC	GAATTCGGCTGCCTTACCACTTTGAC	Cloning of IR promoter; BglII/EcoRI 5'/3' overhang
DmelIR52b promoter	AGATCTACTGGAGATATTGCGTTGCG	GAATTCTGTTTTCAAACAAACTGTTT	Cloning of IR promoter; BglII/EcoRI 5'/3' overhang
DsecIR7e	TGGATGAGGACCAGGAAGAG	GGTGTCAGCACCACTGTGAA	PCR, sequencing of genomic DNA
DsecIR10a	TGGACAAAAATTTGCAGCAG	AACCACCCAAGTATCCACCA	PCR, sequencing of genomic DNA
DsecIR11a	GTGCGAGAGAACTGTGTGGA	TTCAAATTACCTGCCTGAAGC	PCR, sequencing of genomic DNA
DsecIR20a	GGTGGAAAAACCATTGGCTA	TGTAGGCCCACGTTGTGTTA	PCR, sequencing of genomic DNA
DsecIR40a	GTACCTTTCGGGTGCCTGTA	CCTGAATCAGCCAGTGTGAA	PCR, sequencing of genomic DNA
DsecIR47a	CACTACCGTATGGCAGGACA	AACACCCGTAGGTTGAGCAC	PCR, sequencing of genomic DNA
DsecIR47a	AGGGCTCAGCCTCTTTTAGG	AAAGCTCTGCCAGCCTGTAA	PCR, sequencing of genomic DNA
DsecIR47b	TACAGGCTGGCAGAGCTTTT	CCCTTAACGGATCTCAGTCG	PCR, sequencing of genomic DNA
DsecIR47b	CGTGCGCCGATTATATTTTT	CCCTTTGCCATCATAAATGC	PCR, sequencing of genomic DNA
DsecIR48a	GTGGGAAATGAGCCACCATA	TATGCGACGGAATTTTGGAT	PCR, sequencing of genomic DNA
DsecIR52b	CTAGTCTATGCCCTGATTGTGG	CAATCCGAACTCCTGCTGTC	PCR, sequencing of genomic DNA
DsecIR52c	CGCGTCTGACCTCATTTGAT	CGACATCTGTGCCAGAGTACA	PCR, sequencing of genomic DNA
DsecIR52e	ATCTCTTATCTCCGCGTTCG	AGGCATTGCAATTCTTCGGT	PCR, sequencing of genomic DNA
DsecIR54a	TCCAAACGGAGTATCGCTCT	CGTTCCGAAGGAGATTCAAA	PCR, sequencing of genomic DNA
DsecIR60a	CCGCAATCTAAAAACCTGGA	GCAGCCAGCTAGGGAGTTAG	PCR, sequencing of genomic DNA
DsecIR60c	CAGCGGAGTGGCAGTATGTA	AGTATGGTGGGCGTATCTCG	PCR, sequencing of genomic DNA
DsecIR60d	TGGAAACGCACTCACCAATA	TCAGGAACCAGCTGGAAATC	PCR, sequencing of genomic DNA
DsecIR67c	ACGCCTCAATCGTTATCTGG	TGCTTGAAGACCTCCTCGAT	PCR, sequencing of genomic DNA
DsecIR75a	CTGGATCCCACGAAATGTCT	CTTAAGCCTGCCTTCAGTGG	PCR, sequencing of genomic DNA
DsecIR94a	CCAGATTTCTCCCATCTCCA	ATGAGACGGCTGCTCAGATT	PCR, sequencing of genomic DNA
DsecIR94b	GGTTCCCTGCGGAAATTACT	CCGCATCTTCATCCATAACA	PCR, sequencing of genomic DNA
DsecIR94h	CCACCCAATTCCTTTTCCTA	CAAAGCATCACCAAAGCAAA	PCR, sequencing of genomic DNA
DsecIR94i	ATGCGGGATTATTTGCGGTA	GGCACTCAACTTGCAGCTAA	PCR, sequencing of genomic DNA
DsecIR94i	ATATTTGTGGTGGCAGAGGC	ATGAATTTCAGCTGCTTCGG	PCR, sequencing of genomic DNA
DsimIR7a	GGCGAGCATCTTTCACTTTC	GCGGTTTATGATACGGCAAT	PCR, sequencing of genomic DNA
DsimIR7c	TAGTTTACGCCCTCGTTTGG	TAACAAACGCCGAAACATGA	PCR, sequencing of genomic DNA
DsimIR8a	TCACCTTTGCGGTGAACATA	AGCATGAGCACGACAAACAG	PCR, sequencing of genomic DNA
DsimIR8a	TTGGGATAATTGGACAGCAA	GAGTCAAGGTGGTATCGTCCA	PCR, sequencing of genomic DNA
DsimIR31a	TCAGCGACAGAGTTTGGTTG	ATTTTTAGGGGGCTTGCAGT	PCR, sequencing of genomic DNA
DsimIR41a	TTCCTCCGCCAGTAGTTTTG	ACCATACTGATACAAAGGATTGC	PCR, sequencing of genomic DNA
DsimIR51b	GCTGACAAACGCTGCTTACA	CAACACCGGATACGGAGAGT	PCR, sequencing of genomic DNA
DsimIR52b	GCCTTGGTGAGAGAAAACCTT	GGGTTGCGTGTGATCTACAAA	PCR, sequencing of genomic DNA
DsimIR52b	TCCTCTCGTCCTGGGAATAA		PCR, sequencing of genomic DNA
DsimIR52c	ACGTAGACTTTGGGGTGTGC	CCTCCAGGAACTCTGTTTCG	PCR, sequencing of genomic DNA
DsimIR52e	GCTATGTGGCCAATTTGGTT	TACCCAACACGCCTTTGAAT	PCR, sequencing of genomic DNA
DsimIR52e	CTGTTGCTTTGCACTGGAGA	TCTAGGGTGATCCCGATGTC	PCR, sequencing of genomic DNA
DsimIR52f	CTGGAAGAGCCACAGCTTCT	TGGCACCATGAAGCAATAAG	PCR, sequencing of genomic DNA
DsimIR52f	AGAAATGGATTGGCTTCGTG	GTTTTGAACAACGCCCAGTT	PCR, sequencing of genomic DNA
DsimIR56b	AATCGGCAGGACACAAAAAC	TGCACATACCTCAGCAGGAG	PCR, sequencing of genomic DNA
DsimIR60a	TCACATCACCTTCCCACTGA	GATGAAGCCAATCCAGGTGT	PCR, sequencing of genomic DNA
DsimIR60b	ACTTTTCCGGCAGTCATACG	AAAAATTGAGCCCGAGGAAG	PCR, sequencing of genomic DNA
DsimIR60c	CAGCGGAGTGGCAGTATGTA	GCAGCCCGTAGACAAACATT	PCR, sequencing of genomic DNA
DsimIR60c	GACACCTTAACGGGAAGCAA	ATTTTCACACGGAGGTTTGG	PCR, sequencing of genomic DNA
DsimIR60d	CATTCCCGAGGAGTTCAAGT	CTGCATTTATAGGCCCGAAA	PCR, sequencing of genomic DNA
DsimIR60f	GGAGACCGAGGTCGTTATGA	CTCGAAGGTGTCCAGGTTTC	PCR, sequencing of genomic DNA
DsimIR67a	TGCAAATGACGGGCTATGTA	CCGAAGCTGCTTAAAGTTGG	PCR, sequencing of genomic DNA
DsimIR67b	GAGGAGGTCTTCAAGCATCG	ATCTGCTCCATTGCCAAACT	PCR, sequencing of genomic DNA
DsimIR67b	TTGAAGCAGAGGATTTCAGAGA	CGTCTGCCTCTGAAGTAGGG	PCR, sequencing of genomic DNA
DsimIR67c	GAGGAGGTCTTCAAGCATCG	ATCTGCTCCATTGCCAAACT	PCR, sequencing of genomic DNA
DsimIR68b	TCATGGGCTGGATTCTCTTC	GATCCATTTGACGCCAGTG	PCR, sequencing of genomic DNA
DsimIR76b	TTGTCCATGCTAAACCGAATG	GGCCAGCATGATGTAGTACG	PCR, sequencing of genomic DNA
DsimIR94a	GAAGAAAACGCCAAATGGAA	TGCTCGAAGATTCATCAATGG	PCR, sequencing of genomic DNA
DsimIR94a	GCGATGGACATGAACTCAAA	TCCTGGGCTATAGCATTTCG	PCR, sequencing of genomic DNA
DsimIR94b	CATTCAGCATTTGAGCTGGA	GCAGGGAACCACAATCAATA	PCR, sequencing of genomic DNA
DsimIR94b	TTCATGGAATGACGGCAGT	ACCAACGACGCACTAGAAGC	PCR, sequencing of genomic DNA
DsimIR94c	GGTCCACGTTTCATAACCAAA	GAAATCGTCATCTTCGCTTG	PCR, sequencing of genomic DNA
DsimIR94i	ATGCGGGATTATTTGCGGTA	GGCACTCAACTTGCAGCTAA	PCR, sequencing of genomic DNA
DsimIR94i	GAGGCCTCTATTCTCGCAAT	ATGAATTTCAGCTGCTTCGG	PCR, sequencing of genomic DNA
DsimIR100a	CCCTTGGTCAAGCCAATAAC	AATTTAGCATCCGCTCCTGTT	PCR, sequencing of genomic DNA
DsimIR100a	GATTATCTGTGGCCGGATGA	GAAATCGGAGGACACAGGAA	PCR, sequencing of genomic DNA
DsimCG3822	TGCCTGGTGAACCTTTATCC	TTCAGCAGGGGCCTATAATG	PCR, sequencing of genomic DNA
DereIR52d	TGGGCCATTAGGTACACCTTT	GATGAAGCAAACGAGCATGA	PCR, sequencing of genomic DNA
DyakIR52e	GCACTGGTCATTTGTTGCTG	CTCATTTTCCGCTTCAGGAC	PCR, sequencing of genomic DNA
DyakIR52f	AATTGCACGTTTCCTGCTCT	CGAAGCCAATCCACTTCTTC	PCR, sequencing of genomic DNA
DyakIR76a	CGCATGCCACTTGTATTTTG	AGAGGTGACCAAGTGCATCA	PCR, sequencing of genomic DNA
DyakIR92a	CCTACGGTTGTCTGGGACTC	CATGCGATTTTGATGTTTGC	PCR, sequencing of genomic DNA
DyakIR92a	ATTTGTTCCTGTGCGAGGAC	ACCGGCAATTACTTACCACAT	PCR, sequencing of genomic DNA
DyakIR92a	AATTTGTGGGAACGCTAATTG	TTCCAGTTTGAGTGGTTTTGC	PCR, sequencing of genomic DNA
DanaIR56c	AAGACCTATCCCCTGCTGGT	GCCAGTGGTCCTCGGTAATA	PCR, sequencing of genomic DNA
DanaIR67a	CCTTTGTCGAATCCAAGGAA	AGGCCTTATTCGGCACTTTT	PCR, sequencing of genomic DNA
DanaIR94j	GGACGCAGATCTATGCCACT	GCCAATCCATAGCCCATAAA	PCR, sequencing of genomic DNA
DanaIR94k	ACAATAGGCCTGGTTTGCAT	TTGATGGCAAATTCGACAAA	PCR, sequencing of genomic DNA
DpseIR31a	CGTGCTGAAACCTGAAACCT	GAGCGTTTGGGCCAATATAA	PCR, sequencing of genomic DNA
DpseIR31a	TCGTTGCTTCTGCGTTTATG	CTGTTGGCATAAAGCTGCAA	PCR, sequencing of genomic DNA
DpseIR31a	GCAAAGCGGTTTGGTTTTTA	CAAAGAAAGCCGCTAAAGCTC	PCR, sequencing of genomic DNA
DpseIR31a	GCAAAGCGGTTTGGTTTTTA	GCGGACAATAGAAAATTGTTGA	PCR, sequencing of genomic DNA
DpseIR31a	CGGCTTTCTTTGTGCTGATT	TTCGATGGTACAATGGAGGAA	PCR, sequencing of genomic DNA
DpseIR60f	GTCGTCAGATGACGGGCTAT	CTTGTTATTGGTGGCGTTCA	PCR, sequencing of genomic DNA
DpseIR60f	AGGACATGCGATTGCAGAAT	GGCAAGACGCTGTACGGTAT	PCR, sequencing of genomic DNA
DpseIR60k	GTCGTCAGATGACGGGCTAT	CTTGTTATTGGTGGCGTTCA	PCR, sequencing of genomic DNA
DpseIR60k	AGGACATGCGATTGCAGAAT	GGCAAGACGCTGTACGGTAT	PCR, sequencing of genomic DNA
DperIR7a	GGATGTCCAGCTAAGATAAGCA	GGTGGTGGTCAAGCGTTC	PCR, sequencing of genomic DNA
DperIR8a	CACGGCCTTTATGATCTGGT	GGCATAATCGGCATTCTCAT	PCR, sequencing of genomic DNA
DperIR47c	GGTTGCTGCTCAGTGAAACA	GGTCTTCGGAATCGATTGAA	PCR, sequencing of genomic DNA
DperIR60f	GTCGTCAGATGACGGGCTAT	CTTGTTATTGGTGGCGTTCA	PCR, sequencing of genomic DNA
DperIR60f	AGGACATGCGATTGCAGAAT	GGCAAGACGCTGTACGGTAT	PCR, sequencing of genomic DNA
DperIR60k	GTCGTCAGATGACGGGCTAT	CTTGTTATTGGTGGCGTTCA	PCR, sequencing of genomic DNA
DperIR60k	AGGACATGCGATTGCAGAAT	GGCAAGACGCTGTACGGTAT	PCR, sequencing of genomic DNA
DperIR62a	CTGGTGAGCGTATCCCAGTC	TGGTTGTCCAGGGGTATCAT	PCR, sequencing of genomic DNA
DperIR64a	TCCAGCCAAAACCTATCGAG	GAGCAGAGCTAACGGTGTCC	PCR, sequencing of genomic DNA
DperIR67b	GCCACGAAGGTGCTGTATCT	TTGATTAGAACGCGACAACG	PCR, sequencing of genomic DNA
DperIR67c	GCTGCCCAATCTCCTACTCA	TAATGAAGCCGTTCACGTTG	PCR, sequencing of genomic DNA
DperIR68b	GCCTTCCTCATGTGTTGGAT	GTCGCCCAACTCCTCATAAA	PCR, sequencing of genomic DNA
DperIR75a	CCCACTCTGGCGATCTATG	ATCAGGAAGGTGGTCAGCAG	PCR, sequencing of genomic DNA
DperIR75b	CAGCATCGGAAGTCCCTAAC	CACGTCGCGAAAGATACTGA	PCR, sequencing of genomic DNA
DperIR75d	AGAACGATGTCTGGGTGTCC	CACTCACTGCCTTCGCATAA	PCR, sequencing of genomic DNA
DperIR76a	CTGGTACATCACAGGCATGG	TTAACGGGACCGATTTCAAG	PCR, sequencing of genomic DNA
DperIR84a	GGTTTATGCTTGGCACCAGT	ATGTCATCATAGCCCGAAGG	PCR, sequencing of genomic DNA
DperIR85a	CTGATAGAGCCAGCGCATTA	CACCAGCAGACACGAGACAT	PCR, sequencing of genomic DNA
DperIR87a	TTCCCAACAACGACAAGTCA	GAAAGACGCTCTTGCCGTAG	PCR, sequencing of genomic DNA
DperGlu-R1B	ATGGTCTGCACAGAGCAATG	CCTTCGCCGTATTACAGTCC	PCR, sequencing of genomic DNA
DwilIR7f	TGGCGGTTACCATATCATCA	TCAAAACCAGATGCCATCAA	PCR, sequencing of genomic DNA
DwilIR60l	AGTCGTTCCTCCTGCTTCAA	CCAACGAGCCATTCAATTTT	PCR, sequencing of genomic DNA
DwilIR67b	TCGATTTTGGGGCATCTAAG	TACTGCTCCGTGTCGGTAAG	PCR, sequencing of genomic DNA
DwilIR67b	TCGATTTTGGGGCATCTAAG	CATAGGCCTCCTTTAGGGTGT	PCR, sequencing of genomic DNA
DwilIR94u	ATGATTGTTGTGCCCTGTGA	TCCGCATCAACACTACGTTC	PCR, sequencing of genomic DNA
DmojIR7e.1	CGCGATCGCCTGCTACAAG	ATGTGGCCGAGATGCTGTTG	PCR, sequencing of genomic DNA
DmojIR7e.2	ACGTGATCGTCTGCTGCTGA	GCATAAATCCGCTTGGTTACTG	PCR, sequencing of genomic DNA
DmojIR76b	AATTTGACGGCGTTTTTGAC	ATCATTCGAGGTCTCCGTGA	PCR, sequencing of genomic DNA
DmojIR94z	GGATCGACTCATCAGGCAGT	TCGAAGTTCTGGATGTGCTG	PCR, sequencing of genomic DNA
DvirIR7e.1	TTACATCTTTCTGCAGGCGC	TGCCACTGTCTGACGAATGC	PCR, sequencing of genomic DNA
DvirIR7e.2	GATGGAGTCCCGTGAATACAAC	TGTGCCACCGTCAAAGATC	PCR, sequencing of genomic DNA
DvirIR7e.2	GATCTTTGACGGTGGCACA	AGCTCTCGTCCAACTCCCAC	PCR, sequencing of genomic DNA
DvirIR10a	CACAGCTACATGGAGGAGCA	AGTTGAGCAGCTCGCCTATC	PCR, sequencing of genomic DNA
DvirIR56a.1	CAACCATGAGGTGTGTCAGC	GCTTCAAGACGAGCATCACA	PCR, sequencing of genomic DNA
DvirIR60e	GGACACGCCTAGAATCCAAA	ATGTACCCGGCATAGACCAA	PCR, sequencing of genomic DNA
DvirIR94w.1	TCTACAGCCGTTTCCGAGTC	GCGTATGTCCTCAAGCCTGT	PCR, sequencing of genomic DNA
